# Supplementary material for: A Structural Perspective of Reps from CRESS-DNA Viruses and Their Bacterial Plasmid Homologues
Source: Viruses. 2021 Dec 25;14(1):37. doi: 10.3390/v14010037 (PMC8780604; doi:10.3390/v14010037)
Supplement: Supplementary file 1 [file viruses-14-00037-s001.zip]

Archive with 24 entries (23 files):
- manuscript_Replicase_Supplementary.pdf
- SupplementarySequences/
- SupplementarySequences/Circoviridae.aln
- SupplementarySequences/CRESSV1.aln
- SupplementarySequences/CRESSV1b.aln
- SupplementarySequences/CRESSV2.aln
- SupplementarySequences/CRESSV3.aln
- SupplementarySequences/CRESSV4.aln
- SupplementarySequences/CRESSV5.aln
- SupplementarySequences/CRESSV6.aln
- SupplementarySequences/CRESSV6ww.aln
- SupplementarySequences/Geminiviridae.aln
- SupplementarySequences/Genomoviridae.aln
- SupplementarySequences/Nanoviridae.aln
- SupplementarySequences/pCRESS1.aln
- SupplementarySequences/pCRESS2.aln
- SupplementarySequences/pCRESS3.aln
- SupplementarySequences/pCRESS4.aln
- SupplementarySequences/pCRESS6.aln
- SupplementarySequences/pCRESS7.aln
- SupplementarySequences/pCRESS8.aln
- SupplementarySequences/pCRESS9.aln
- SupplementarySequences/Redondoviridae.aln
- SupplementarySequences/Smacoviridae.aln
