# Supplementary material for: A Structural Perspective of Reps from CRESS-DNA Viruses and Their Bacterial Plasmid Homologues
Source: Viruses. 2021 Dec 25;14(1):37. doi: 10.3390/v14010037 (PMC8780604; doi:10.3390/v14010037)
Supplement: Supplementary file 1 [file viruses-14-00037-s001.zip › SupplementarySequences/Circoviridae.aln]

CLUSTAL

Circo|YP_009000900.1/1-282 -----------------------MSKVS-----V--------RRVCFTLNNYTEEDLKFI
Circo|AIF76280.1/1-301     -----------------------MVRRR-----S--------GPPPHKRWCFTINNPTPA
Circo|AIF76254.1/1-288     ---------------------MTSRNPS-----L--------RRFCFTWNNYTEDDIWTV
Circo|YP_009021843.1/1-277 -----------------------MANCV-----V--------RRFCFTLNNFTEEEYEKV
Circo|YP_008130363.1/1-277 -----------------------MANST-----I--------RRFCWTLNNYEEDELASL
Circo|ADD62457.1/1-280     -----------------------MSNST-----V--------RRFCFTWNNYTELNYALC
Circo|AEL87792.1/1-280     -----------------------MANST-----V--------RRFCFTWNNPTELDFALC
Circo|AGJ74758.1/1-282     -----------------------MANAK-----I--------RRFCFTWNNYPLEAYTKC
Circo|YP_009021870.1/1-278 ------------------------MNSV-----V--------RRFCFTWHDYDCEDVAKT
Circo|AIF76266.1/1-279     -----------------------MANST-----V--------RRFCFTWNNYTEPDYEKC
Circo|ADD62471.1/1-281     -----------------------MANST-----V--------RRFVFTLNNYTEDQYQKC
Circo|AIF76252.1/1-281     -----------------------MCDST-----A--------RRFCFTLNNYTEAEYQHI
Circo|ADI48251.1/1-281     -----------------------MENKT-----I--------RRFIFTWNNYTDDDYDKT
Circo|YP_004152331.1/1-278 -----------------------MANAT-----L--------RRFVFTWNNYNADDIEKV
Circo|AEL87790.1/1-278     -----------------------MANST-----V--------RRFVFTWNNYCDEDFVKS
Circo|AGJ74760.1/1-278     -----------------------MCNST-----V--------RKFCFTWNNYTEHDENKC
Circo|ADD62461.1/1-280     -----------------------MSNRT-----V--------RKFCFTWNNYEFDAYAKC
Circo|ADU77011.1/1-278     -----------------------MPRQT-----V--------RRFVFTWNNYPIEAYDKC
Circo|ADD62451.1/1-278     -----------------------MANRT-----V--------RRFCFTWNDHPVEAYEKC
Circo|ADD62455.1/1-278     -----------------------MANRT-----V--------RRFCFTWNNYPDTAYEKC
Circo|YP_009134739.1/1-291 -----------------------MPKQA-----R----SSPCKRWVFTLNNPTEQEVESV
Circo|YP_764455.1/1-291    -----------------------MPPQK-----R----EAAAKRWCFTLNNYTDEEVSAV
Circo|AMH87650.1/1-293     -----------------------MPEPK-----S----HRRYVFTLNNYSDDDVARLQQL
Circo|AIF76265.1/1-289     -----------------------MKAST------------PAYRWCFTINNWTSEEYGLI
Circo|YP_271918.1/1-292    -----------------------MAKSG-----N--YSYKRWVFTINNPTFEDYVHVLEF
Circo|AFL02442.1/1-288     -----------------------MTPMP-----S--KEGSGCRRWCFTLNNPTDGEIEFV
Circo|AEL28794.1/1-290     -----------------------MPPAE-----K--RDSAAKR-WCFTLNNPTEQEVQTC
Circo|ARO77516.1/1-295     -----------------------MPAKR-----RVELREAAAARWCFTLNNPTDEEVAAV
Circo|YP_009047065.1/1-281 ----------------------MAKNST-----V--------RRFCWTLNNYTEEDVDVL
Circo|ADU76993.1/1-280     ----------------------MAPNKT-----L--------RRFCWTLNNYTEDDVDQL
Circo|NP_573442.1/1-290    -----------------------MAPVR-----A--------AAAKRWCFTLNNYTAEEE
Circo|KU230452/1-286       -----------------------MPPVR-----A--------APAKRWCFTLNNPTDEEV
Circo|AMH87652.1/1-296     -----------------------MPGDK-----P--------NKSHRRYVFTLNNYGPED
Circo|YP_009110680.1/1-276 -----------------------MSNPT-----V--------RRFVFTWNNYTSEDYDKC
Circo|AIF76249.1/1-276     -----------------------MSRTS-----V--------RRFCFTWNDYTLEDCATV
Circo|ADD62453.1/1-277     ------------------------MNST-----V--------RRFCFTWNNYTVADTLTV
Circo|AKE49355.1/1-276     ------------------------MNAN-----V--------RRFCFTWNNYTEEAYKKC
Circo|ARO38286.1/1-276     -----------------------MSNSI-----V--------RRFCFTLNNYSEEHYTKC
Circo|ARO38302.1/1-276     ------------------------MNST-----V--------RRFVFTWNNYTETDYTKA
Circo|AGJ74756.1/1-276     ------------------------MNST-----V--------RRFVFTLNNYSERELNQA
Circo|YP_803546.1/1-290    -----------------------MRPMA-----A--------RRDSGARRWCFTLNNYTP
Circo|ABU48445.1/1-290     -----------------------MAKKS-----D--------YGYKRWVFTINNPTFEDY
Circo|AGL09969.1/1-291     ---------------------MEMAGHP-----C--------ERYCFTINNYSEEDIEAV
Circo|QGX08853.1/1-296     ---------------------MIMAGHP-----V--------KRYCFTLNNYTEEEEKKI
Circo|YP_009021891.1/1-293 ---------------------MIMAGHP-----C--------KRYCFTINNYLPEDEAAV
Circo|QFU80922.1/1-303     -----------------------MAQAQVDQRGRDSRRGNPVRRWCFTINNPTPEEEEAV
Circo|AKO84209.1/1-303     -----------------------MAQAQEDQRVRDSRRGNPIRRWCFTINNPTPEEEDAV
Circo|AGL09951.1/1-313     -----------------------MAPKKK--RSG----PPPAKRWVFTLNNPSPKEIDHI
Circo|ALG92529.1/1-303     -----------------------MNVKRK--YNAKKGDETPGRRWCFTINNYGAPDLECV
Circo|AQR57913.1/1-268     ------------------------------------------------------------
Circo|NP_059527.1/1-317    MAPCKPGSNPPKGRVSAAEG---GARREAT---RRPPREAAAKRWCFTLNNPTEEEIKSL
Circo|QIM58708.1/1-306     --------------MSETEGPAGVKS-------ARRSREAPAARWCFTLNNPTDEEKAQI
Circo|AIF76253.1/1-293     ------------------------MR-------SRGRGAVPVYRWCFTLNNWTEEEYGLI
Circo|AIF76248.1/1-293     ------------------------MS-------SGRRRLAPAYRWCFTLNNWTEEEYGLI
Circo|ADD62475.1/1-300     -----------------------MEK--------RKKRQNPAKRWCFTLNNYTQLEAITI
Circo|QBJ04598.1/1-341     -----------------------MAQ-------RRRSGPPPFKRWCFTLNNPSHEEIDRL
Circo|AFS65290.1/1-284     -----------------LPGTFNSMN-------STLRRFCF------TVNNYDAETELKV
Circo|YP_009091696.1/1-290 -----------------------MPQ-------RPPKKEAPHKRYVFTLNNYTTEEYARI
Circo|AIF76261.1/1-295     -----------------------MLA-------MGMARGSPACRWCFTINNWTEEEYGQI
Circo|YP_004376332.1/1-296 -----------------------MPT-------DAPRREQPVKRWCFTLNNPTAEERRHI
Circo|ABM88862.1/1-314     -----------------------MPSKK-----NGRSGPQPHKRWVFTLNNPSEDERKKI
Circo|AHZ59376.1/1-314     -----------------------MPSKK-----NGRSGPQPHKRWVFTLNNPSEEEKNKI
Circo|AXR86438.1/1-300     -----------------------MAQAQVE---ARALKGKSCRRWCFTINNYTAAEEEAV
Circo|ADD62477.1/1-284     -----------------------MAS--------RKQTNSTLRRFCWTLNNYTEEDVTTL
Circo|ADY17982.1/1-285     ------------------------PR--------MRRVNVTIRRFVFTWNNYTPSDFETC
Circo|ADD62473.1/1-282     ------------------------MA--------RGMANSTVRRFCFTWNNYSELEYVLC

Circo|YP_009000900.1/1-282 -------EEHF-KSVSKYLIVGKKVGE-----NGTPHSQGFINLKK-KTHFNSVKK-L-L
Circo|AIF76280.1/1-301     -------EERH-LREIPVNQVDYLIAGREVGAQGTPHIQGFVNFVK-KKTLNQVKLFV-G
Circo|AIF76254.1/1-288     -------QTFI-TTQCKYGIFGKELAP----DTNTPHLQGFCNLVK-PMRFSAIKELL-S
Circo|YP_009021843.1/1-277 -------TRFI-QDYCKYGIVGNETAP----TTGTIHLPGFCNLTK-GMRFNNIKSKL-A
Circo|YP_008130363.1/1-277 -------QKDL-AELCKFAIFGREVCP----TTGTKHLQGFCNLQR-PKRFNSVRRIF-G
Circo|ADD62457.1/1-280     -------QEFI-KKYCKYGIVGKELAP----TTNTPHLQGFCNLQK-PMRFSTIKKRL-D
Circo|AEL87792.1/1-280     -------SEFI-KKYCKYGIVGKEIAP----TTGTLHLQGFCNLQK-PMRFSTIKQRL-D
Circo|AGJ74758.1/1-282     -------EEFI-KNKCKYGIVGEEICP----NTGTLHLQGFCNLHK-PTRFNAIKRDL-D
Circo|YP_009021870.1/1-278 -------ESFI-NTHCKYGIFGKEVCP----DTRRIHLQGFCSLAK-PKRFKWIKEQL-S
Circo|AIF76266.1/1-279     -------KTFI-VELCKYGIVGKEVAP----NTGTNHLQGFCSLKK-PMRFSTIKKRL-D
Circo|ADD62471.1/1-281     -------VEFI-STKCKYGIVGKEVGE----ENGTPHLQGFCNLHK-PMRFGTIKKSI-D
Circo|AIF76252.1/1-281     -------VEFI-NAKCKYGIVGKEVAD----TTGTLHLQGFCNLSK-PMRFSAIKKSL-N
Circo|ADI48251.1/1-281     -------CAFI-KGNCKYGIVGKEHAP----TTGVPHLQGFCNLSK-PMRFSAIKKCL-S
Circo|YP_004152331.1/1-278 -------VKFI-KEKCKYGIVGEEIAP----TTNTPHLQGFCNLKT-PMRFKSIKTHL-H
Circo|AEL87790.1/1-278     -------CNYI-KEFCKYGIVGKELCP----TTGTRHLQGFCNLIK-PTRFSTIKQRL-H
Circo|AGJ74760.1/1-278     -------KDFI-AQYCKYGIFGKELAP----TTNTPHLQGYCNLSK-PMRFSTIKKHL-H
Circo|ADD62461.1/1-280     -------ETFL-NNFAKYGIVGEELCP----STGTPHLQGYVNLIK-PTRFSTIKKHL-H
Circo|ADU77011.1/1-278     -------EKYL-TKFCKYGIVGEEIAP----ETGTPHLQGFCNLHK-PTRFSTIKKHL-D
Circo|ADD62451.1/1-278     -------EKFI-EKFCKYGIVGEEYAP----TTGMPHLQGFCNLNK-PTRFSTIKKHL-D
Circo|ADD62455.1/1-278     -------ETFI-QKFCKYGIVGEELAP----TTGTPHLQGFCNLRK-PTRFSTIKKHL-D
Circo|YP_009134739.1/1-291 -------KSLP-PSEYHYAIVG-KEKG----EQGTPHLQGFLHLKK-KVRLNQMKQLI--
Circo|YP_764455.1/1-291    -------KAWN-ASEYHYAVVG-REKG----ENGTPHLQGYIHLKK-KARLSTLKKLL--
Circo|AMH87650.1/1-293     --------------EARYMVFGKEVAP----TSGTKHLQGFINFGR-AVRFNSARKLV--
Circo|AIF76265.1/1-289     -------ESTL-RSSVKYAIIGKEVG-----EKGTPHLQGFANFKK-KLRLSTLKKLPGF
Circo|YP_271918.1/1-292    -------C--T-LDNCKFAIVGEEKG-----ANGTPHLQGFLNLRS-NARAAALEESL-G
Circo|AFL02442.1/1-288     -------RTLG-PDEFYYAIVGREKG-----EQGTPHLQGYFHFKN-KKRLSALKKML--
Circo|AEL28794.1/1-290     -------SRFV-EAEFHFAIVGREVG-----EQGTPHLQGFLHFRA-KKRLSALKKLL--
Circo|ARO77516.1/1-295     -------KAWN-PSEYHYAIVGRE-RG----EQGTPHLQGFIHMKK-KGRLSALKKL--L
Circo|YP_009047065.1/1-281 -------QKDL-TELCKFAIFGRETCP----STGTKHLQGFCNLQR-PKRFNSIRQIF-G
Circo|ADU76993.1/1-280     -------QKDL-PELCKFTIFGREVCP----TTGTKHLQGFCNLQR-PKRFNNIREIF-K
Circo|NP_573442.1/1-290    A-----KVRALLPGEFHFAICGKERG-----EQGTPHLQGFLHFKK-KQRLSALKKLL--
Circo|KU230452/1-286       Q-----KIKDMNPSEYHYAIVGKERG-----EQGTPHLQGFLHLKC-KKRLNQLKEFL--
Circo|AMH87652.1/1-296     -------ESRLANLDGRYLVYGREVAP----TTGTKHLQGYINFGR-AIRFNTAREMV-G
Circo|YP_009110680.1/1-276 -------CEFI-KSNCRYGIVGKEIAP----TTGCPHLQGFCNLHK-PMRFGAIKKHL-H
Circo|AIF76249.1/1-276     -------EKFI-TEYCKYGIAGEEFAP----TTNQPHIQGFCSLHK-PMRFSTIKKRL-H
Circo|ADD62453.1/1-277     -------KDYF-VKYCKYGIAGEELAP----ETGTPHLQGFCNLRK-PQRFSAIKKHL-S
Circo|AKE49355.1/1-276     -------EDFI-NTYCKYGIVGEEIAP----NTGTIHLQGFCNLHK-PIRFNKIKKHL-D
Circo|ARO38286.1/1-276     -------CDFI-IAHCKYGIVGKEIGE-----KGTPHLQGFCNLTK-PMRFNAIKERL-H
Circo|ARO38302.1/1-276     -------CDFI-TKFCKYGIVGKELSP----TTEMPHLQGFASLAK-PMRFSTIKKHL-D
Circo|AGJ74756.1/1-276     -------LFFI-NNYCKYGIIGEEIAP----TTETPHLQGFCNLTK-PMRFSTIKKHL-S
Circo|YP_803546.1/1-290    EEEETARNLIHDADKYAFAIIGKEVG-----ESGTPHLQGFMHFKQ-KQRLTALK-KL-F
Circo|ABU48445.1/1-290     V----SVIEFCTAENCKFAIVGEEKGE----KEGTPHLQGFLSLRK-NARAAALEENL-G
Circo|AGL09969.1/1-291     -------KAFLVPDNAEYAIVGKEKG-----ENGTPHLQGFVNLKK-KMRFNPFKAAL-G
Circo|QGX08853.1/1-296     -------KEFLTSENCEYAVVGKEVG-----ENGTPHLQGFVNLKK-KMRFHPFKKAI-G
Circo|YP_009021891.1/1-293 -------KEFLTEANCVYAVVGKEVG-----ESGTPHLQGFCNLKK-KMRFEPFKRAI-G
Circo|QFU80922.1/1-303     -------K--NLAPDAKYLICGREV-G----ENGTPHLQGFVNLKK-TTRMGALKARL-G
Circo|AKO84209.1/1-303     -------K--NLAPDAKYLICGREV-G----ENGTPHLQGFVNLKK-TTRMGALKSRL-G
Circo|AGL09951.1/1-313     -------LGQDMNMFDYLVCGKEGM-G----EGKTPHLQGFANFSK-KKTFNQVKKIF-G
Circo|ALG92529.1/1-303     -------NEAFRCEDVVYAICGKEK-G----AKGTPHLQGFIHFTG-NWRFNRVRNLL-G
Circo|AQR57913.1/1-268     --------MHTCESSVKYLIIGKEV-G----EKGTPHLQGFVNFKKKLRRSTLKKLPG-F
Circo|NP_059527.1/1-317    -------ETWL-VSDFHYAIVGKEV-G----EQGTPHLQGFVHLKQ-KKRLPQ-LKQL-F
Circo|QIM58708.1/1-306     -------AGIA-DEKVKYLIVGEEV-G----DSGTPHLQGFINLRA-KVRLQGLKQLL-G
Circo|AIF76253.1/1-293     -------ESTL-RSSVKYAIIGKEV-G----ESGTPHLQGFANFKKKLRLSTLKKLPG-F
Circo|AIF76248.1/1-293     -------ESTC-RSLAKYLIIGKEV-G----ESGTPHLQGFVNFKKKLRLSALKSLPG-F
Circo|ADD62475.1/1-300     -------EQLLCTEEVQYAIVGEEI-G----ENGTPHLQGFFNLKK-KKRLTSLKAWL-N
Circo|QBJ04598.1/1-341     -------KRLPV-DLFDYFVASHEEGE----ENHTPHIQGFANFTT-KRTFLQVKRIL-G
Circo|AFS65290.1/1-284     -------KNFLT-NNCKYGIYGRELCP----TTKTPHLQGFANLSK-PMRFRKIKESL-C
Circo|YP_009091696.1/1-290 -------DNVGADGLARYMITGKEV-G----ENGTPHLQGFINLKV-KKRFSQIKEML-G
Circo|AIF76261.1/1-295     -------CSFT-EDKVKYLIIGKEV-G----REGTPHLQGFVNFKKKLRRDTLKKLPG-F
Circo|YP_004376332.1/1-296 -------QEIITADAVDFAVIGNEV-G----DSGTPHLQGFLNMKT-KRRLGTMKKWF-N
Circo|ABM88862.1/1-314     -------RELP-ISLFDYFIVGEEGNE----EGRTPHLQGFANFVK-KQTFNKVKWYF-G
Circo|AHZ59376.1/1-314     -------RELP-ISLFDYFVCGEEGLE----EGRTPHLQGFANFAK-KQTFNKVKWYF-G
Circo|AXR86438.1/1-300     -------K-AL--APEAKYLICGREKG----ENGTPHLQGFVNLKK-TSRMAGLKQKL-G
Circo|ADD62477.1/1-284     -------QKDL-AELCKFAIFGRETCP----NTGTKHLQGFCNLQR-PKRFSSIRKLF-K
Circo|ADY17982.1/1-285     -------ITFL-DNFCKYGIIGKEKCP----TTQTPHIQGFCNLSK-PMRFNNIKKHL-H
Circo|ADD62473.1/1-282     -------CEFI-KKYCCYGIVGKEIAP----NTGTHHLQGFCNLEK-PMRFSTIKKRL-D

Circo|YP_009000900.1/1-282 PRAHIEKAKGNDQHNKDYCSKQEVAF-EHGQIQG-QGKRNDLADALATVA-NGGDIKA--
Circo|AIF76280.1/1-301     PRAHVEKARGSDEQNRDYCSKDGDLV-DVGCPRR-PGARHDLASAVSTAL-STGD-LG-Q
Circo|AIF76254.1/1-288     HRIHIEKANGSDIQNQAYCSKAGEVF-ESGTPSS-RGQRTDLNAVLDDIR-GGETSLARL
Circo|YP_009021843.1/1-277 TRIHLEKANGTDEQNQIYCRKSGTYF-EKGTPVG-QGKRTDLVSLVEGIQ-NGQIRLSDI
Circo|YP_008130363.1/1-277 GRAHIEKAKGTDLDNKTYCSKSGEVW-MHGEPST-QGARTDLQEVVSCIE-GGEKNLKRL
Circo|ADD62457.1/1-280     NGIHIEKSMGSDTQNQTYCSKSGEFF-EAGDPQC-QGKRNDLQSVVDTIQ-AGNGSLS-S
Circo|AEL87792.1/1-280     NRIHLEKANGSDEENQKYCSKSGDFF-EEGSPGF-PGRRTDLESLVSSIK-NREVTTLKG
Circo|AGJ74758.1/1-282     NSIHIEKANGSDIDNQTYCSKSGIFF-ESGIPSK-QGKRSDLMQVVETIT-KSEVPTLED
Circo|YP_009021870.1/1-278 NRIHIEKAMGSDKENQQYCSKSGEFF-EKGSPSEGSGQRTDIQSLLETIQ-GGEHDIRRI
Circo|AIF76266.1/1-279     NRIHIEKANGSDDDNEKYCSKAGDFF-VSGDKDK-QGARNDIQAVISAIQ-NGEVTTPKM
Circo|ADD62471.1/1-281     NAIHIEKANGSDIDNQKYCSKAGNFF-ETGTPSQ-QGRRTDLESLVAGIA-AGANTTSKV
Circo|AIF76252.1/1-281     NRIHIEKANGSDEQNQKYCSKAGNYF-EKGTPAR-QGQRTDLDKLVRAIQ-NGCNTTQMV
Circo|ADI48251.1/1-281     NSIHIEKAIGSDEQNQKYCSKAGDFF-EEGLPYT-QGKRTDLEAVVRDME-QGTVRLEDI
Circo|YP_004152331.1/1-278 TNIHIEKAKGTDLQNQEYCKKGNKWI-EEGTPCT-QGKRTDLETLVSAIN-SGTNTQQKI
Circo|AEL87790.1/1-278     NTIHIEKANGSDEQNQNYCKKSGDFF-EEGNPVT-QGQRTDLKLLVADIE-QGITNIKDI
Circo|AGJ74760.1/1-278     NSIHIEKANGSDEQNKEYCSKSGEIF-EKGTPIK-RGQRTDLQSLLADIQ-DGNRNIQTL
Circo|ADD62461.1/1-280     NAIHIEKANGSDEQNQTYCRKSGIFF-EKGEPIK-QGQRTDLQLLVKDTM-EPSNTLKDI
Circo|ADU77011.1/1-278     NSIHIEKANGSDIDNQKYCSKSGIFF-ETGQPSK-QGQRSDLAVVSNKIL-EGSTTIRDI
Circo|ADD62451.1/1-278     NSIHIEKANGTDEQNQKYCSKSGIFF-ESGVPNK-QGQRNDLQSLVEFIH-EKRPTIRDI
Circo|ADD62455.1/1-278     NSIHIEKANGSDEQNQAYCSKTGIFF-EEGSPTK-QGQRNDLQLLVDDVG-HPDIKTKDI
Circo|YP_009134739.1/1-291 PRAHFEIARGSDEDNEQYCSKEGDVI-LTIGAPA-KGNRSDLAGAVA-AV-KAGRPMTEV
Circo|YP_764455.1/1-291    SRAHWEKARGSDSDNEAYCTKDGDVI-LTLGMPV-EGNRSDLSGAVA-AV-KAGSRMVDI
Circo|AMH87650.1/1-293     GGDGVTEASGGPNGDCFDYLPHGNDF-VFLGKPT-SQGRRTDLQRVADLA-QSGTTAHTI
Circo|AIF76265.1/1-289     TRAHVERAKGTDLQNQKYCRKGNTYL-EIGCPSS-QGKKPELTVAVRKLE-SN-GDLVKI
Circo|YP_271918.1/1-292    GRAWLSRARGSDEDNEEYCAKESTYL-RVGEPVS-KGRSSDLAEATSAVM-AG-VPLTEV
Circo|AFL02442.1/1-288     PRAHFERAKGSDADNEKYCSKEGDIP-TLGIVAR-DG-HRAFDGAVAAVM-TG-CKMKEV
Circo|AEL28794.1/1-290     QRAHWEKARGSDAENKEYCSKEGNLT-MVGHPCG-ANTTSDLAEAVAAVH-AG-RRMIEI
Circo|ARO77516.1/1-295     SRAHWEKARGSDEDNEEYCSKEGDVI-LTLGIPV-KGNRSDLSGAVAAVK-AGSRMAD-I
Circo|YP_009047065.1/1-281 GRAHIERAKGTDLENKEYCSKGGDVW-ECGTPCA-QGTRTDLEKVVSVIE-GGERSLKNL
Circo|ADU76993.1/1-280     GRAHIEGAKGSDQDNQRYCSKSGEVW-SHGEPCN-QGARSDLEEVVSIIK-GGERDVKAV
Circo|NP_573442.1/1-290    ARAHWEKARGSDHDNEEYCSKENDVI-LTIGEPV-QGNRSDLAGAVAAVK-AG-RRMVDI
Circo|KU230452/1-286       ARAHWEKARGSDEDNEAYCSK-EGEI-LTLGMPA-KGNRSDLSGAVAAVK-AG-RAMSEI
Circo|AMH87652.1/1-296     G-SGVTEAFGPPNGVCFDYLPHGNDI-VSLGKPT-SQGRRTDLQRVADLA-QAGTTAHTI
Circo|YP_009110680.1/1-276 NSIHIEKANGSDEDNKKYCSKSGETF-EQGHPHK-QGERTDLQSCISDIQ-SG-ATIKKI
Circo|AIF76249.1/1-276     NTIHIEKANGSDEQNQTYCRKSGAYF-EKGTPCF-QGQRSDLRAVVSAIQ-SG-KNAAQV
Circo|ADD62453.1/1-277     DRIHIEKANGSDEQNQSYCKKAGHWF-EQGVPVK-QGDRSDLKSVVSTIA-DGANTAQAI
Circo|AKE49355.1/1-276     NSIHLEKANGSDEDNQKYCSKSGIYF-EKGTPCS-QGHRSDLQAVVETIA-QSNSTLQDI
Circo|ARO38286.1/1-276     NTIHLEKANGSDEDNQKYCSKASNFF-EKGSPVV-QGQRTDLHSVVDRIQ-NG-ATITNI
Circo|ARO38302.1/1-276     NRIHIEKANGSDEDNQKYCSKAGQFF-ESGVPQS-QGKRNDLAAVVDTIS-NG-ADIESV
Circo|AGJ74756.1/1-276     DRIHIEKAAGSDKDNQKYCSKAGKFF-EAGRPQS-QGERNDLAAVVDTIQ-SG-ANIKSV
Circo|YP_803546.1/1-290    PRAHFEKARGSDQQNADYCGKDGELT-MIGTPSD--NNPSDLAGAVAAVK-RG-SQMSEI
Circo|ABU48445.1/1-290     GRAWLSRAVGSDEENEEYCSKETTYL-RVGTPNR-KGRSSDLNAAASEVL-AG-ALMTDV
Circo|AGL09969.1/1-291     GRAHIEQARGTDLDNKRYCSKGGDLL-EVGEPGK-QGKRSDLKEAVTLLN-SG-ANMTAV
Circo|QGX08853.1/1-296     ERSHIEQARGTDCDNKKYCSKGGDLLLEVGEPSA-QGKRSDLKAAVAALN-AG-SSMSEV
Circo|YP_009021891.1/1-293 GRAHIEQSRGTDVDNKRYCSKGGDLL-EVGEPSA-QGKRSDLKEAVTLLN-NG-GTMTDV
Circo|QFU80922.1/1-303     GRGHFEPARGDDCSNKDYCSKGGDILIESGEVSR-QGKRNDLHDAVEKLR-ETKSL--AA
Circo|AKO84209.1/1-303     GRGHFEPARGDDCSNQNYCSKGGDILIESGEPCK-QGKRNDLHDAVSTLK-ETKSL--AA
Circo|AGL09951.1/1-313     SRCHIEKAKGTDKDNQQYCTKEGDVVVEAGAPRS-GGQRTDLASAVSTVL-ESGSL--RA
Circo|ALG92529.1/1-303     GRAHIEKARGNDDQNKAYCSKEETYLEVGTPQFQ-GKRN-DLGRVASALE-SGATL--SE
Circo|AQR57913.1/1-268     MRAHVEPAKGTDHQNQTYCQKME-NYLEIGIPQC-QGKSSGLSRALQILKESNGNL--QK
Circo|NP_059527.1/1-317    KRAHWEKARGSDEDNEKYCSKEGNVLL-TLGIPA-KGNRSDLSEAVAAVK-AGRAM--TE
Circo|QIM58708.1/1-306     PRAHCEKARGTDEDNKKYCGKDGKLLVEKGEPHC-KGKRTDLANAVRILL-EEKSL--AA
Circo|AIF76253.1/1-293     TRAHVQPANGTDLQNQKYCQKEK-NYLEIGLPSR-RGRSGELSKAVDLLK-NGGNL--SE
Circo|AIF76248.1/1-293     TRAHVESARGTDVENQKYCRKQG-AYLEIGVPSS-RGKSSTLTEAVATLQ-NNGDL--RA
Circo|ADD62475.1/1-300     DRAHYEEAKGSDEQNRRYCSKSG-NLISFGSPQK-QGQRNDLVLAAELLE-SGGNM--AA
Circo|QBJ04598.1/1-341     ERCHIEKARGTDEQNREYCYKQNQPFIEFGTPRR-QGQRTDLSHAVSTAL-SSGDL--RE
Circo|AFS65290.1/1-284     DTAHIEKANGSDEDNKTYCSKSG-EFFETGSPCQ-QGRRSDLDAVVATISTGERDI--RR
Circo|YP_009091696.1/1-290 SRCHIEKARGTDLENRVYCSKEG-SFQEYGSPVG-QGKRSDLDAAAETLRTSLGDL--RS
Circo|AIF76261.1/1-295     TRAHVEPAKGSDMENQRYCRKQG-KYLEIGSPGL-QGKSSALQEALKTLE-NRGDL--AA
Circo|YP_004376332.1/1-296 ARAHYEAAKGTDLQNDEYCTKGG-DYLRIGEPGK-ERCRNDLQKAIDVVR-SSGSM--RA
Circo|ABM88862.1/1-314     ARCHIEKAKGTDQQNKEYCSKEGNLLMECGAPRS-QGQRSDLSTAVSTLL-ESGSL--VT
Circo|AHZ59376.1/1-314     ARCHIEKAKGTDQQNKEYCSKEGHILIECGAPRN-QGKRSDLSTAVSTLL-ETGSL--VT
Circo|AXR86438.1/1-300     GRGHFEPARGDDCSNKDYCSKGGDILIESGEPQS-KGKRNDLHSAIDCLR-EGKSL--KR
Circo|ADD62477.1/1-284     ERAHIEKAKGSDFDNKAYCSKSGEVWM-HGEPSS-QGARNDLQEVVSVIE-GGERNIKA-
Circo|ADY17982.1/1-285     NSIHIEKANGSDEQNKIYCSKSGEFFE-KGHPDK-QGKRNDLDAVVLTIQ-NGTNTISN-
Circo|ADD62473.1/1-282     SRIHIEKAAGSDSENQTYCSKTGNFFE-SGTPNQ-QGRRTDLQAVVSAIQ-NGEITTPKM

Circo|YP_009000900.1/1-282 LEDSHSLVYAKYKRGILACIDDFGW-KKPRDWKTEVHVLWGIPGCGKSRYAREQA-----
Circo|AIF76280.1/1-301     VAQSHPETYVKYHRGLAELIKASNK-LPRRAWKTEVHVHVGPPGCGKSKWASEFAD----
Circo|AIF76254.1/1-288     -ATAHPCTYIRYFRGIENYLKLVHP-ILPRDFPTVVNYFYGPPGSGKSKRALEEAQEK--
Circo|YP_009021843.1/1-277 -AKDHPIAFIKYHRGIREYLQLTKP-VQPRMFKTWVYYYWGPTGSGKSSRALKEAMEI--
Circo|YP_008130363.1/1-277 -AIQFPVAYIKYFKGIEQYIRIAHG-SGERDFKTECFFYWGATGLGKSRAAREESKAT--
Circo|ADD62457.1/1-280     IANEHPTAYIRYFRGIQEYIKTVRP-IPPRYHKTEVRYYHGPPGSGKSRRALEEATALAS
Circo|AEL87792.1/1-280     VAEMHGACFIKYHRGIQAYMQQMVP-IQPRDFKTEVYFYWGPPGTGKSRRAAEEARTR-T
Circo|AGJ74758.1/1-282     IATKHPVEYIRYFRGIEKLQSILRP-VCARRFKTDVYYYWGAPGTGKSRTALEEAEKI--
Circo|YP_009021870.1/1-278 -AEKHPACYIRYYRGIRSYLNLVAP-VSPRNFKTEVRYYWGPPGSGKSRRSLEESSGL--
Circo|AIF76266.1/1-279     VAAVYGSVYIKYHRGIEKYLSLLRP-VPERNFKTELRIYWGPPGSGKSRRALEEANSL--
Circo|ADD62471.1/1-281     -ATEFPAMYIKYHRGINEYLKLAFP-IKPRTEKTWVYYYWGPTGSGKSRRALEEAQSI--
Circo|AIF76252.1/1-281     -AKEFPTAYIRYHRGISEYLKLSHP-IKPRDEKTWVYYYWGPTGSGKSRRALEEARAI--
Circo|ADI48251.1/1-281     -AAKHPCAFIKYHRGIDQLLKLIHP-IKPRDFQTYVYYYWGEPGTGKSRRAKSEADAV--
Circo|YP_004152331.1/1-278 -AKEFPICYIKYHRGINEYLKLIHP-IEPRKEKTWVYYYWGPPGTGKSRRALEEASQI--
Circo|AEL87790.1/1-278     -ASRHPTAFIKYHRGIDTYLKLTHP-IQPRNYKTWVYYYWGPPGSGKSKRALEEAQSI--
Circo|AGJ74760.1/1-278     -AQSHPTTYIRYFRGIHTYLNLVHP-IAPRNFKTDTYYYWGPPGSGKSRRALEEATAR--
Circo|ADD62461.1/1-280     -ATKHPIAYIRYFRGIQELRRMVLP-VPPRNYPTEVRYYWGPPGSGKSRRALQEATEI--
Circo|ADU77011.1/1-278     -ATQHPETYIRYFRGIRELQRLVNP-ISPRDFPTQVYYYYGPPGTGKSRTALEEAKKI--
Circo|ADD62451.1/1-278     -ATEHPTTYIRYFRGIERMLQLVNP-IKQRDFKTEVYYYWGPPGTGKSRRALEEAQAF--
Circo|ADD62455.1/1-278     -AAKYPSTFVRYFRGIKELQRVVHP-VAERMFKTEVYYYWGPPGTGKSRRALEEAQAT--
Circo|YP_009134739.1/1-291 -AREFSEAYVKWGRGLKDLALMI-G-QKPRDFKTEVIVLTGPSGVGKSRWANEQE-----
Circo|YP_764455.1/1-291    -AREFSEVYVKYGRGLRELALLI-G-QKPRDFKTEFIVVTGPSGVGKSRYANEYP-----
Circo|AMH87650.1/1-293     -AREFPVEFIKYGRGITNLLRTINP-IPSRSKPTIVVVLVGAPGVGKSRFANEVGSGL--
Circo|AIF76265.1/1-289     -AKEHPEVYIRHGRGLRDYVNTAGL-VGQRAWKTYVVVIVGEPGVGKTRYVNSECK----
Circo|YP_271918.1/1-292    -ARKFPTTYVIFGRGLERLRH-LIV-ETQRDWKTEVIVLIGPPCTGKSRYAFEFP-----
Circo|AFL02442.1/1-288     -AREFPHIYVRHGRGLHNLSL-LVG-SRPRDFKTEVDVIYGPPGCGKSRWANEQP-----
Circo|AEL28794.1/1-290     -ARDFSEAYVKYGAGLHRLHL-MIG-SRPRDFKTEVTVLWGPPGKGKSRWAADLP-----
Circo|ARO77516.1/1-295     -ARDFSEVY-VKYGRGLRELALLIG-QKPRDFKTELIVVTGPSGVGKSRYANEYPG----
Circo|YP_009047065.1/1-281 -AIQFPIAYIKYYKGIEQYIRIAHG-NSERDFKTEVFYFWGPTGTGKSRKAREESLAL--
Circo|ADU76993.1/1-280     -ALQCPTAYIKYFKGIENYIRIYHA-TPERDFKTEVYFFWGPTGAGKSRTAREQALAT--
Circo|NP_573442.1/1-290    -AREFSEIYVKYGRGLRDLALMIG--QKPRDFKTEVVVITGPSGVGKSRLASEM------
Circo|KU230452/1-286       -AREFSEVYVKYGRGLRDLALLIG--QKPRDFKTDVILITGPSGVGKSRWAFEY------
Circo|AMH87652.1/1-296     -AEQFPVEFIKYGRGITNLLRVINP-VKSRTKPTNVIVLVGTPGVGKSRFANEVGSAL--
Circo|YP_009110680.1/1-276 -AEDHPAVFIRYHRGIREYIRTVMP-IKERDFKTEVYYYWGPPGSGKSKRALEEAKQR--
Circo|AIF76249.1/1-276     -AKEYPLEYIRYFRGIQELDLITNA-KPPRFYKTWVYYYWGPPGSGKSKRALQEAQSL--
Circo|ADD62453.1/1-277     -AEKHPVEFIKYYKGISEYLRLLAP-IAPRKFKTYVYYYWGPPGSGKSRRALEEAESL--
Circo|AKE49355.1/1-276     -ATKHPTAYIRYHKGIREYLRMVKP-IQERQHKTLVYYFWGPPGSGKSRRALEEAKAT--
Circo|ARO38286.1/1-276     -ATEFPTQFIRYHRGIRELMQVIKP-ITPRDFKTYVYYYWGPPGSGKSKRALAEARQI--
Circo|ARO38302.1/1-276     -ARTHPTSFIKYHRGIKEYIKTIRP-IPVRDFKTEVFYYYGEPGTGKSRTALEEAKDR--
Circo|AGJ74756.1/1-276     -AEHHPAAFIKYHRGIKEYIRTIRP-VPVRDFKTEVFYFWGEPGTGKSRTALAEAKGR--
Circo|YP_803546.1/1-290    -AREFSEVYVKYGRGLRDLRLLIG--CPPRDFKTEVIVLIGPPGCGKSKLANEM------
Circo|ABU48445.1/1-290     -ARKYPTTYIMFGRGLERLRQL-IV-ETPRDWKTEVIVLIGPPGSGKSRYAFEF-P----
Circo|AGL09969.1/1-291     -ARAYPEVFIRYGRGLRDYVITAGL-SQQRAWKTEVHVIVGVPGVGKSRHVSEQ------
Circo|QGX08853.1/1-296     -AREFPSVFIRYGRGLRDYVITAGL-GQSREWKTEVHVIVGIPGVGKSRHVQEK-G----
Circo|YP_009021891.1/1-293 -ARAHPETFIRYGRGLRDYVIQAGL-TKPRAWKTEVHVIVGPPGVGKSRHVQETAG----
Circo|QFU80922.1/1-303     VAAAYPETYVKFSRGLRELLLISPEMTTPRNWKTEVEVLCGPPGCGKSRYCMETA-----
Circo|AKO84209.1/1-303     VAAAHPETYVKFSRGLRELLLISPEMATPRKWKTEVNVLVGPPGCGKSRYCLETA-----
Circo|AGL09951.1/1-313     VAESHPVQFVRYHRGLSELLKVA-GKAKARDWKTSVHVIIGPPGCGKSKWACNFAEPE--
Circo|ALG92529.1/1-303     VARASPEVFIRYGRGLRDYMNVR-GLVKPRDFKTEVIVLVGEPGSGKSKYANELP-----
Circo|AQR57913.1/1-268     VAQEEPEVFVRHGRGLRDYVTTAGL-VPARNEKTEVMVIVGPPGVGKTKYAVAH------
Circo|NP_059527.1/1-317    VARDFSEIYVKYGRGLRDLKLLIGQ--QPRDFKTEVIVITGPPGCGKSRWAADY------
Circo|QIM58708.1/1-306     VAAALPEVYVRNHRGLAQLLLDHPAMQMKRAWKSDVTVWVGPPGVGKSRACLDM------
Circo|AIF76253.1/1-293     VADVYPEVYIRHGRGLRDYVTAACL-SGQRDWKTRVIVIIGQPGVGKTRYVNSQ---C--
Circo|AIF76248.1/1-293     VAQMYPEVYIRHGRGLKDYVMTAGL-VGQRSWKTHVTVLIGRPGVGKTRYVNRE---V--
Circo|ADD62475.1/1-300     VADLYPSAVIRYGRGLQQYWQLIGF--SARDFKTEVFVYVGPPGCGKSRAAAELGA-A--
Circo|QBJ04598.1/1-341     VAAQHPETFVRYYRGLDTLIKTMNK-VPRREWKTSVYVHWGPPGCGKSRWASCFAD----
Circo|AFS65290.1/1-284     IAEKHPNCYIRYGRGIRSYLELVNP-IPPRYFKTRVVFFYGPPGSGKSRRALAEAQAI--
Circo|YP_009091696.1/1-290 VAELYPSQFIRYGRGLRDYASVLGL-VKPRDFKANVTVITGPPGCGKSRYAADH---A--
Circo|AIF76261.1/1-295     VATAYPEVYVRHGRGLRDYVNTSGL-VPRRQSKTVVTVVIGPPGVGKTKYVNDC---I--
Circo|YP_004376332.1/1-296 VAEACPATFIRYGRGLRDYANVMQY-RKPRDFKTEVNVYVGDPGCGKSRKASEL---C--
Circo|ABM88862.1/1-314     VAEQHPVTFVRNFRGLAELLKVSGK-MQKRDWKTNVHVIVGPPGCGKSKWAANFADPE--
Circo|AHZ59376.1/1-314     VAEQFPVTFVRNFRGLAELLKVSGK-MQQRDWKTAVHVIVGPPGCGKSQWARNFAEPS--
Circo|AXR86438.1/1-300     VAAEHPEAFVKYHRGLSQLLLMHPDMATPRNFKTEVFVYCGSPGCGKSRLVMERA-----
Circo|ADD62477.1/1-284     VALQFPTTYIKYFKGIEQYIRICHS-SAERDFATQVSFFWGPTGSGKSRRAYEEAKAT--
Circo|ADY17982.1/1-285     VAKLHPISFIKYHKGIKEYINHVNP-IRPRHYKSEVYYYWGPPGTGKSKTALEKATAY--
Circo|ADD62473.1/1-282     VAELHGAVYIKYHRGIEKILHQLHP-VPPRDIPTELRVYWGPPGSGKSRRALEEARTL--

Circo|YP_009000900.1/1-282 --PEAYYKPRGEWWDGYTGQEDVILDDFYGWLKFDELLKICDRYPYRVPVKGSFVQFTAK
Circo|AIF76280.1/1-301     -PEVTYWKPRNKWWDGYASHEVVILDDFYGWLPFDELLRICDRYPLEVEVKGGLVPFLAR
Circo|AIF76254.1/1-288     SPCSIYYKPRGLWWDGYRQQDCVIIDDFYGWIKYDEMLKIMDRYPYKVQIKGGFEEFTTK
Circo|YP_009021843.1/1-277 -EGEIYYKPRGLWWDGYHQQDNVIIDDFYGWIKYDEMLKIMDRYPYKVQVKGGFEEFTSR
Circo|YP_008130363.1/1-277 -GEDTYYKPRGEWWDGYCGQPNVVIDDFYGWIKYDELLKICDRYPYRVPVKGGYENFCSK
Circo|ADD62457.1/1-280     DLNDIYYKPRGTWWDGYKQQSCVIIDDFYGWIKYDEMLKICDRYPYKVQIKGGFEEFTSK
Circo|AEL87792.1/1-280     GRDEVYYKPRGLWWDGYEQQKAVVIDDFYGWIKYDEMLKICDRYPYKVQIKGGFQEFKAE
Circo|AGJ74758.1/1-282     TTTSIYYKPRGLWWDGYRQQTCVIIDDFYGWIKYDEMLKIMDRYPYKVQVKGGFEEFTSK
Circo|YP_009021870.1/1-278 LDGTVYYKPRGEWWDGYMQQTSVIIDDFYGWIKYDELLKICDRYPHKVPIKGGFEEFTSK
Circo|AIF76266.1/1-279     G-SSVYYKPRGLWWDGYEQQDSVIIDDFYGWIKYDELLKICDRYPYKVQVKGSFQEFTSK
Circo|ADD62471.1/1-281     NADSIYYKPRGLWWDGYHQQENVIIDDFYGWIKYDELLKITDRYPYKVQVKGGFEEFTST
Circo|AIF76252.1/1-281     NPDSIYYKPRGLWWDGYHQQDCVIIDDFYGWIKYDELLKICDRYPYKVQVKGGFEEFTSK
Circo|ADI48251.1/1-281     NSASIYYKPRGLWWDGYRQQENVIIDDFYGWIKYDELLKICDRYPYKVQIKGGFEEFTSK
Circo|YP_004152331.1/1-278 NSNSIYYKPRGLWWDGYHQQENVIIDDFYGWIKYDELLKITDRYPYKVQIKGGFEEFTSK
Circo|AEL87790.1/1-278     NKDSIYYKPRGLWWDGYKQQENVIVDDFYGWIKYDELLKICDRYPYKVQIKGGFEEFTST
Circo|AGJ74760.1/1-278     CNESIYYKPRGQWWDGYHQQEGVIIDDFYGWIKYDELLKVTDRYPYKVQVKGSFEEFTSK
Circo|ADD62461.1/1-280     STNGIYYKPRGQWWDGYEQQSCVIIDDFYGWIKYDEILKICDRYPYKVQIKGGYEEFTST
Circo|ADU77011.1/1-278     DPTSIYYKPRGLWWDGYTNQKCVIIDDFYGWIKYDELLKICDRYPYKVQIKGGFEEFNST
Circo|ADD62451.1/1-278     NTESIYYKPRGLWWDGYEQQDSVIIDDFYGWIKYDEMLKIMDRYPYKVQVKGAFQEFTSK
Circo|ADD62455.1/1-278     GNGSIYYKPRGLWWDGYEQQDSVIIDDFYGWIKYDELLKITDRYPYKVQIKGGFEEFTSK
Circo|YP_009134739.1/1-291 --GTKYYKMKGDWWDGYSNEDIVVIDDFYGWIPFCELLRLCDRYPHKVPVKGSYVEFTSK
Circo|YP_764455.1/1-291    --GTKFYKMKGDWWDGYSNEDVVVIDDFYGWIPFCELLRLTDRYPHKVPVKGSYVEFTSK
Circo|AMH87650.1/1-293     --GDTYYKPRGEWWDGYCQQRSVIIDDFYGWIKYDELLKICDRYPHKVPVKGGYEEFTSE
Circo|AIF76265.1/1-289     -ECSVYWKPRGPWWDGYAGQEAVIFDDFYGWIMFDELLRVCDRYPLKVPVKGAFVEFVAK
Circo|YP_271918.1/1-292    -AENKYYKPRGKWWDGYSGNDVVVMDDFYGWLPYDDLLRITDRYPLRVEFKGGMTQFVAK
Circo|AFL02442.1/1-288     -G-TKYYKMRGEWWDGYDGEDVVVLDDFYGWLPYCEMLRLCDRYPHKVPVKGAFVEFTSK
Circo|AEL28794.1/1-290     -G-EKYYKMKGDWWDGYTGEEVVVIDDFYGWLPYCELLRLMDRYPHKVPFKGGYMEFTSK
Circo|ARO77516.1/1-295     ---TKFYKMKGEWWDGYSNEEVVVIDDFYGWIPFCELLRLSDRYPHKVPVKGSYVEFNSK
Circo|YP_009047065.1/1-281 -G-DTYYKPRGEWWDGYTGQPCVVIDDFYGWIKYDELLKICDRYPYRVPVKGGYENFVSK
Circo|ADU76993.1/1-280     -GLRVYYKPRGDWWDGYNGHECVIFDDFYGWIKYDEVLKICDRYPYRVPVKGGYENFIAK
Circo|NP_573442.1/1-290    -EGSKFYKMKGDWWDGYSNEDIVIMDDFYGWLPFCEMLRLMDRYPHKVPVKGSYVEFTSK
Circo|KU230452/1-286       -PGSKFYKMKGEWWDGYANEDVVVIDDFYGWLPFCELLRLTDRYPHKVPVKGSYVEFNSK
Circo|AMH87652.1/1-296     --GDTYYKPRGEWWDGYYQQRSVIIDDYYGWLKYDELLKICDRYPHKVPVKGGYEEFTSE
Circo|YP_009110680.1/1-276 -GTSIYYKPRGLWWDGYQQHDCVIIDDFYGWIKYDEMLKIMDRYPYKVQIKGGFEEFTSK
Circo|AIF76249.1/1-276     -DEEIYYKPRGKWWDGYNGQDCVIIDDFYGWIKYDELLKITDRYPYKVQVKGGFREFTSR
Circo|ADD62453.1/1-277     DPDSIYYKPRGLWWDGYRQQQSVIIDDFYGWIKYDELLKITDRYPYKVQVKGGFEEFTST
Circo|AKE49355.1/1-276     -NQPIYYKPRGLWWDGYNQQPNVIIDDFYGWIKYDEMLKIMDRYPYKVQVKGGFEEFTSE
Circo|ARO38286.1/1-276     DPDSIYYKPRGLWWDGYKQQKNVIIDDFYGWIKYDEMLKICDRYPYKVQVKGGFEEFTST
Circo|ARO38302.1/1-276     GMDSIYYKPRGLWWDGYAQQKCVIIDDFYGWIKYDEMLKIMDRYPYKVQVKGGFEEFTSK
Circo|AGJ74756.1/1-276     ALDSIYYKPRGLWWDGYEQQECVIIDDFYGWIKYDEMLKIMDRYPYKVQIKGGFEEFTSK
Circo|YP_803546.1/1-290    -EGSKFYKMKGDWWDGYDNQDIVIIDDFYGWLPYCECLRLCDRYPHRVPVKGAYVEFTSK
Circo|ABU48445.1/1-290     -AERKYYKARGKWWDGYEGNDVVVMDDFYGWLPYDDLLRICDRYPIRVEYKGGMTQFVAK
Circo|AGL09969.1/1-291     -HSDIYWKPRGKWWDGYCNQEVVCLDDYYGWIPYDDLLRLCDRYPLRVETKGGTVSFVAK
Circo|QGX08853.1/1-296     -GADLFWKPRGKWWDGYNGQSHVVLDDYYGWLPYDDLLRLMDRYPLRVETKGGSIEFVAK
Circo|YP_009021891.1/1-293 -ENALYWKPRGKWWDGYTGQSHVVLDDFYGWLPYDDLLRLCDRYPLRVETKGGTVEFVAK
Circo|QFU80922.1/1-303     --PDAYWKPRGKWWDGYDGHQDVILDDFYGWLPFDDMLRLCDRYPLRVETKGGTMNFVAR
Circo|AKO84209.1/1-303     --PDAYWKPRGKWWDGYDGHSDVILDDFYGWLPFDDMLRLCDRYPLRVETKGGTMNFIGR
Circo|AGL09951.1/1-313     --VTFWKAPRNKWWDGYCGQEVVILDDFYGWLPYDEMLRLCDRYPLTVETKGGTVPFLAR
Circo|ALG92529.1/1-303     --GSKYWKPRGQWWDGYNGEDIVVLDDFYGWVPYDELLRIGDRYPLKVQVKGAFVEFTSK
Circo|AQR57913.1/1-268     SCGSTYWKPRGPWWDGYVNQNTVILDDYYGWLPFDELLRVMDRYPLKVPFKGGYAEFTAG
Circo|NP_059527.1/1-317    -PGSKFYKMKGEWWDGYDHQEVVIIDDFYGWLPFCELLRVTDRYPHKVPVKGAFVEFTSR
Circo|QIM58708.1/1-306     -CPDAYWKPRGKWWDGYNGHKVVILDDFYGWLPFDDLLRLLDRYPLTVETKGGTRAFLAE
Circo|AIF76253.1/1-293     KGHSVYWKPRGPWWDGYTNQECVVFDDFYGWVTFDELLRVCDRYPLKVPVKGSFVEFVAK
Circo|AIF76248.1/1-293     EGKQVYWKPRGPWWDGYIQQEVVVFDDFYGWVTFDELLRVCDRYPLKVPVKGAFVEFVAR
Circo|ADD62475.1/1-300     SGGKVYYKPRGEWWDGYNGEATVIIDDFYGWLKYDELLRLCDRYPHRVPVKGGFVQFCSK
Circo|QBJ04598.1/1-341     PEVTYWKAPRNKWWDGYSGHEVVVLDDFYGWLPYDELLRICDRYPLNLEVKGGTVPFLAR
Circo|AFS65290.1/1-284     DPDSIYYKPRGEWWDGYHQQTSVIIDDFYGWIKYDDLLKICDRYPYKVPIKGGFQEFTSK
Circo|YP_009091696.1/1-290 -SGTPYYKPRGDWWDGYHTNATVILDDFYGWIKLDEMLRICDRYPHQVPVKGGYVQFLAR
Circo|AIF76261.1/1-295     GDLTSYWKPRGPWWDGYQQQECVVLDDFYGWVPFDELLRVMDRYPLKVPVKGAYCEFNSK
Circo|YP_004376332.1/1-296 AGTTVYYKPRGMWWDGYDGQENVIVDDFYGWMPCDELLRVFDRYPCKVPVKGAYVEFVST
Circo|ABM88862.1/1-314     --TTYWKPPRNKWWDGYHGEEVVVINDFYGWLPWDDLLRLCDRYPLTVETKGGTVPFLAR
Circo|AHZ59376.1/1-314     --DTYWKPSRNKWWDGYHGEEVVVLDDFYGWLPWDDLLRLCDRYPLTVETKGGTVPFLAR
Circo|AXR86438.1/1-300     --PEAYWKPRGKWWDGYDGHADVVLDDFYGWLPFDEMLRICDRYPLRVETKGGTVNFIAK
Circo|ADD62477.1/1-284     -GEPIYYKPRGEWWDGYCGHANVIIDDFYGWLKYDELLKICDRYPYRVPVKGGYENFVTK
Circo|ADY17982.1/1-285     NTDSIYYKPRGLWWDGYQQQTSVIIDDFYGWIKYDELLKICDRYPYKVQIKGGFEEFTSK
Circo|ADD62473.1/1-282     -GGSIYYKPRGLWWDGYEQQNCVIIDDFYGWIKYDELLKICDRYPYKVQIKGSFQEFTSK

Circo|YP_009000900.1/1-282 RIYITSNVAASEWYHFQGYD--PT-ALYRRMTSYLTWNDMCKEFRPI-------------
Circo|AIF76280.1/1-301     TVIITSNKMPQEWYSSDAVP--HAEALYRRITTLISWQTAMQAPQYL-------------
Circo|AIF76254.1/1-288     FIWITSNVDTDKLYKFEGYN--PE-AFNRRLTTHVRFVFPEESAGP--------------
Circo|YP_009021843.1/1-277 RIWITSNVDTDQLYKFIGYV--SD-AFDRRITNKVYID----------------------
Circo|YP_008130363.1/1-277 RIWITSNYPLDTIYRFLNYD--KG-PLERRIDVIKHFE----------------------
Circo|ADD62457.1/1-280     YIWITSNIDTNLLYKFNDYN--DT-AFVRRIEIKLLIE----------------------
Circo|AEL87792.1/1-280     AIWITSNVSIDLLYRFTGYD--PA-ALQRRMTCIDYMD----------------------
Circo|AGJ74758.1/1-282     HIWITSNIDTDLLYKFSNYS--NV-AFERRLTIKKHFIQLQ-------------------
Circo|YP_009021870.1/1-278 YIFITSNVDVCDLYKFNGYT--TA-AIDRRITIKENII----------------------
Circo|AIF76266.1/1-279     YIFITSNTDIYSWYKFPGYE--TA-AIERRAEIHEYIGG---------------------
Circo|ADD62471.1/1-281     RIWITSEKDTCDLYKYEGYN--PA-SFERRITCKINITYEK-------------------
Circo|AIF76252.1/1-281     RIWITSEKDTDRLYKFEDYN--PA-SFERRITCKIFIDYKK-------------------
Circo|ADI48251.1/1-281     RIWITSNVDIYSLYKFEGYN--AE-AFKRRITCMVEMNSNK-------------------
Circo|YP_004152331.1/1-278 RIWFTSNVDTDKLYHFIDYN--NA-AFERRITCKIHIT----------------------
Circo|AEL87790.1/1-278     RIWFTSNVDTDLLYKFDNYN--VA-AFERRITCKINIV----------------------
Circo|AGJ74760.1/1-278     HIWITSNVDTCDLYKFIGYC--TD-AIERRITLKSYMS----------------------
Circo|ADD62461.1/1-280     HIWFTSNVDTDLLYKFNNYI--NT-AFERRITIKEHITLS--------------------
Circo|ADU77011.1/1-278     HIWITSNVDTDLLYKFTGYC--NA-AFERRITIKKYFA----------------------
Circo|ADD62451.1/1-278     KIFITSNVDTDELYKFVGYT--TA-AFERRITNKEYMA----------------------
Circo|ADD62455.1/1-278     KIFITSNVDTDELYKFNGYN--TA-ALERRLTVKEYMS----------------------
Circo|YP_009134739.1/1-291 KIIITSNTHPNHWYNEEKCY--MQ-ALFRRINKWLFWDVFGFVDAPD-------------
Circo|YP_764455.1/1-291    VIIVTSNTHPDSWYNEEKCY--LP-ALFRRINKWLTWNAIRFEDAPD-------------
Circo|AMH87650.1/1-293     YVFITSNSNVDQWYKFDNYS--PA-AIHRRLSVYVGLMC-----DGS-------------
Circo|AIF76265.1/1-289     KVYFTSNKPPEEWYDKENIR---G-NIEAFFRRINEYLVIKGE-----------------
Circo|YP_271918.1/1-292    TLIITSNREPRDWYKSEFDH---S-ALYRRINKYLVYNIDKYEPAQA-------------
Circo|AFL02442.1/1-288     RIIITSNKPPETWYKEDCDP---K-PLFRRFTRVWWYNIDKQVRPDL-------------
Circo|AEL28794.1/1-290     HIVITSNSPPNEWYKSIENK---A-AMYRRFTRVLTWYPEEGAPGLR-------------
Circo|ARO77516.1/1-295     VIIITSNTHPETWYNEEKCH--TP-ALFRRINRWLMWDAWQFVDAPE-------------
Circo|YP_009047065.1/1-281 YIWITSERCLEEVYRFIGYD--CS-SLRRRLNKEIFFGYIMS------------------
Circo|ADU76993.1/1-280     KIWFTSNKPLEQIYKFIDYE--PS-AWRRRLTVEREFFYE--------------------
Circo|NP_573442.1/1-290    KIVITSNTHPESWYCPDKCY--LP-ALFRRINKWMYWDGLRFEDVPD-------------
Circo|KU230452/1-286       TIIITSNTHPETWYNEEKCY--LQ-ALFRRINKWMFWDAM--RDAPD-------------
Circo|AMH87652.1/1-296     YIFITTNSLIDLWYKFDKYT--PK-AILRRLAVYVTLMED--ADHYD-------------
Circo|YP_009110680.1/1-276 YIWITSNVDTDDLYKFIGYK--TD-ALERRITNKEYMD----------------------
Circo|AIF76249.1/1-276     RIWFTSNVDTHELYKFIGYN--NT-AFERRITCKINIV----------------------
Circo|ADD62453.1/1-277     RIWFTSNVDTDRLYRFDGFT--PE-AFERRITAKIHIT----------------------
Circo|AKE49355.1/1-276     RIWITSNIDTDTLYKFINYT--NT-AFDRRITLKCHML----------------------
Circo|ARO38286.1/1-276     RIWITSNVDIYSLYHFQGYN--AE-AIKRRCTSIIEIN----------------------
Circo|ARO38302.1/1-276     YIWITSNVDTDLLYKFEGYM--TG-AFERRLTIKKIFR----------------------
Circo|AGJ74756.1/1-276     YIWITSNINTDDLYKFEGYV--NT-AFDRRLSIKKHFN----------------------
Circo|YP_803546.1/1-290    KIVFTSNRHVDGWWKGEIEKSAF----YRRINVYKFYETG--EDMPG-------------
Circo|ABU48445.1/1-290     TLIITSNREPREWYKCEVDCTAL----YRRIDRYLVMTPD--GDAPE-------------
Circo|AGL09969.1/1-291     KIYITSNKQIKDWYNFEELKVDPR-ALYRRVTSYKVMREG--GYDVV-------------
Circo|QGX08853.1/1-296     TMWITSNKQIKDWYDYVELKVDIR-ALYRRVTTYQVMRED--GQLYD-------------
Circo|YP_009021891.1/1-293 VIWITSNKQVKDWYDYEELKVDAR-ALYRRLTTYQVMRQG--GYNVQ-------------
Circo|QFU80922.1/1-303     RVFITSNRLPHEWYSDEIGNK-DA-L-YRRLTLIKVWDGGNFIPVP--------------
Circo|AKO84209.1/1-303     RIFITSNKLPHEWYNDEIGCK-DA-L-YRRLTSVTVWDGGNFIPVP--------------
Circo|AGL09951.1/1-313     TILITSNKVPQEWYSSESVPTAEA-LFRR-ITTLQLWKTTTTPSME--------------
Circo|ALG92529.1/1-303     MLVITSNKRPEEWYDKEKIADQSA-MWRRFDKMYYCERGEPVKAYP--------------
Circo|AQR57913.1/1-268     KLIITSNKHVEEWYDNENIKGNIR-ALFRRINVYLKISSSGEVCDHT---PKYSINF---
Circo|NP_059527.1/1-317    VIIVTSNSPPDAWYSEERCC--VQ-ALFRRINKWLVWNHDKFEDAP--------------
Circo|QIM58708.1/1-306     KILITSNKLPNEWYSDEFSNK-D--ALYRRINKILWWDGKEF------------------
Circo|AIF76253.1/1-293     FIYITSNEPPENWYDKENIRGKIE-AFFRRIDEYLVIEGEEDGEPV------YEIN----
Circo|AIF76248.1/1-293     AIYFTSNKPPEEWYDKENIKGSIE-AFFRRVNEYLVVEDGEEGAPA------YEIN----
Circo|ADD62475.1/1-300     RIILTSNIHVWMWYRFESYDASAL-M--RRINVYKLWNGSVCTFDDE----KYNFLTPLK
Circo|QBJ04598.1/1-341     TLIITSNKAPQEWYSSDAVPNAEA-L-FRRITFLAVWKTPTGPSTTTSTETPGLAMRSLT
Circo|AFS65290.1/1-284     HIWITSNVDTPLLYKFENYNVAAL-E--RRLEIKELIE----------------------
Circo|YP_009091696.1/1-290 DIFITSNKPVEEWFPNCDCS-----ALFRRINVYLTWNDEERID------TPYEIN----
Circo|AIF76261.1/1-295     KLFITSNKPPEEWYNEENICGTLQ-AMFRRFNEVFRMKSGG----E--PLTPQHEIN---
Circo|YP_004376332.1/1-296 NIYVTSNKHVWQWYKFEGFDPAAV-M--RRVNVYLVYDNAGERFVN--ESAMYDVT----
Circo|ABM88862.1/1-314     SILITSNQTPLEWYSSTAVPAVE--ALYRRITSLVFWKNATEQSTE--------------
Circo|AHZ59376.1/1-314     SILITSNQAPQEWYSSTAVPAVE--ALYRRITTLQFWKTAGEQSTE--------------
Circo|AXR86438.1/1-300     RLFITSNQLPHEWYREDIGN-KD--ALYRRITELYQWNVDKF------------------
Circo|ADD62477.1/1-284     RIWITSEKPLEQIYRFIGYD-CS--SIRRRLNTELYIGYE--------------------
Circo|ADY17982.1/1-285     YIFITSNVDTCDLYKFRNYN-TD--AIERRITEKIHFKNIF-------------------
Circo|ADD62473.1/1-282     YIFITSNVDTCDWYKFAGYN-VN--AIERRITIKEYMD----------------------

Circo|YP_009000900.1/1-282 --------------------NIN-------------
Circo|AIF76280.1/1-301     --------------------PTCP--CSEFPYEIN-
Circo|AIF76254.1/1-288     ------------------------------------
Circo|YP_009021843.1/1-277 ------------------------------------
Circo|YP_008130363.1/1-277 ------------------------------------
Circo|ADD62457.1/1-280     ------------------------------------
Circo|AEL87792.1/1-280     ------------------------------------
Circo|AGJ74758.1/1-282     ------------------------------------
Circo|YP_009021870.1/1-278 ------------------------------------
Circo|AIF76266.1/1-279     ------------------------------------
Circo|ADD62471.1/1-281     ------------------------------------
Circo|AIF76252.1/1-281     ------------------------------------
Circo|ADI48251.1/1-281     ------------------------------------
Circo|YP_004152331.1/1-278 ------------------------------------
Circo|AEL87790.1/1-278     ------------------------------------
Circo|AGJ74760.1/1-278     ------------------------------------
Circo|ADD62461.1/1-280     ------------------------------------
Circo|ADU77011.1/1-278     ------------------------------------
Circo|ADD62451.1/1-278     ------------------------------------
Circo|ADD62455.1/1-278     ------------------------------------
Circo|YP_009134739.1/1-291 --------------------AVKKYPINY-------
Circo|YP_764455.1/1-291    --------------------CMKKYPINY-------
Circo|AMH87650.1/1-293     --------------------HFPWSPKFSMQIKNKV
Circo|AIF76265.1/1-289     ---------------------VDGTPMYEIN-----
Circo|YP_271918.1/1-292    --------------------CTLPFPINY-------
Circo|AFL02442.1/1-288     --------------------L--AHPIN--------
Circo|AEL28794.1/1-290     --------------------TTLPYPIN--------
Circo|ARO77516.1/1-295     --------------------SVKKYPINY-------
Circo|YP_009047065.1/1-281 ------------------------------------
Circo|ADU76993.1/1-280     ------------------------------------
Circo|NP_573442.1/1-290    --------------------AMKKHPINY-------
Circo|KU230452/1-286       --------------------CVKKYPIN--------
Circo|AMH87652.1/1-296     --------------------FSPQQECIVNNKI---
Circo|YP_009110680.1/1-276 ------------------------------------
Circo|AIF76249.1/1-276     ------------------------------------
Circo|ADD62453.1/1-277     ------------------------------------
Circo|AKE49355.1/1-276     ------------------------------------
Circo|ARO38286.1/1-276     ------------------------------------
Circo|ARO38302.1/1-276     ------------------------------------
Circo|AGJ74756.1/1-276     ------------------------------------
Circo|YP_803546.1/1-290    --------------------HMLPHPIN--------
Circo|ABU48445.1/1-290     --------------------FMLPYKIK--------
Circo|AGL09969.1/1-291     --------------------MTGDNKIN--------
Circo|QGX08853.1/1-296     --------------------IQMTGDNKINY-----
Circo|YP_009021891.1/1-293 --------------------MTGDNKIN--------
Circo|QFU80922.1/1-303     ---------------HFMFPHMYNY-----------
Circo|AKO84209.1/1-303     ---------------QFMFPHRFNY-----------
Circo|AGL09951.1/1-313     ---------------SEEKFVTLDPPCEEFPYEINF
Circo|ALG92529.1/1-303     ---------------HEWKEFETGY-----------
Circo|AQR57913.1/1-268     ------------------------------------
Circo|NP_059527.1/1-317    --------------------------DCMKKYPINY
Circo|QIM58708.1/1-306     ----------------------VPPPHFVFPNKIDY
Circo|AIF76253.1/1-293     ------------------------------------
Circo|AIF76248.1/1-293     ------------------------------------
Circo|ADD62475.1/1-300     YN----------------------------------
Circo|QBJ04598.1/1-341     DSVTSTPSLNPAPLDMSQMFEVLNPPCPEFPYKINY
Circo|AFS65290.1/1-284     ------------------------------------
Circo|YP_009091696.1/1-290 ------------------------------------
Circo|AIF76261.1/1-295     ------------------------------------
Circo|YP_004376332.1/1-296 ------------------------------------
Circo|ABM88862.1/1-314     ---------------EGGQFVTLSPPCPEFPYEINY
Circo|AHZ59376.1/1-314     ---------------VEGRFEAVDPPCALFPYKINY
Circo|AXR86438.1/1-300     ----------------------EAPPHFVFPHRINY
Circo|ADD62477.1/1-284     ------------------------------------
Circo|ADY17982.1/1-285     ------------------------------------
Circo|ADD62473.1/1-282     ------------------------------------
