# Supplementary material for: A Structural Perspective of Reps from CRESS-DNA Viruses and Their Bacterial Plasmid Homologues
Source: Viruses. 2021 Dec 25;14(1):37. doi: 10.3390/v14010037 (PMC8780604; doi:10.3390/v14010037)
Supplement: Supplementary file 1 [file viruses-14-00037-s001.zip › SupplementarySequences/CRESSV1.aln]

CLUSTAL O(1.2.4) multiple sequence alignment
CRESSV1|YP_009237578.1 -----SWCFTIHSRGEGDDCDWLLHPIGTAEPPSAF-WDDDPFEWGCQFMIFQMERCPET	54
CRESSV1|YP_003084285.1 -----TFCVTVNNRDEVEQNW-----------PNAVQEPSEEFVERVRYVVWQRELAPET	44
CRESSV1|AXH76632.1 -----NICWTLHTDYNEET-E------------QGL-ADIFEAWEGCTYTVFQWEICPET	41
CRESSV1|YP_009109675.1 -----NVCFTLYNADPEDV-A-----------SKLS-ELVDNQDSWLRYAIFQEEKCPES	42
CRESSV1|YP_009126892.1 -----NVVGTLF--------T-----------NERP-HEQFITSPLIKYFIGQYEICPSS	35
CRESSV1|QMW68867.1 -----NWLVTWFIDG---L-T-----------TELV-TEKLNACKNLRGAIGQIETCPST	39
CRESSV1|YP_009259700.1 -----RWVYTLFAAAEDDYSN-----------LDDF-ERRLRDHQAFRGLCHQLECCPTT	43
CRESSV1|QJI53466.1 -----RWCYTLFANDEDDYTN-----------LDDF-ERSLRGHPAFRGLCHQLEQCPTT	43
CRESSV1|QMW68952.1 -----HFCFTKFLLDGEEKNV-----------SEYF-SD--ESRTLLQYAVWQLEQCPET	41
CRESSV1|KM874347 MSRKRNWCFT---LDGYTDNI-----------ADMV-SD--EE-QKIRFIIFQEEICPES	42
* . * * .* :
CRESSV1|YP_009237578.1 GKLHLQGALQLDKQQRLSFMKKLHK--TAHWEVMKGNWTQSIEYCSKSETKVN----GPW	108
CRESSV1|YP_003084285.1 GRVHIQAYVELYMAAGIVMLKRLFNCPTMHVEKRRGTQDQARNYCMKEDTRD-GPDGGPF	103
CRESSV1|AXH76632.1 KKEHVQGYSEFKHGVRWTTFQNRIG--PAHCEKRRGTSFEAAEYCKKTDSRHP--QSTPV	97
CRESSV1|YP_009109675.1 DRLHLQGYLECTKPVRFGTLKDFLG-STVHLERRRGNRQQARDYCRKEETRVR----GPW	97
CRESSV1|YP_009126892.1 KRRHLQFYCEFVGQQRLGAVRQLFG-PTVHVEPRRGTVDEARTYCSKEDTREPGIDSGPF	94
CRESSV1|QMW68867.1 GRKHYQGYLEFTDSVRLAAIKRIFT--GAHVEQRRGSRDQAIAYCTKAETRFQ----EPF	93
CRESSV1|YP_009259700.1 SKVHLQGYVEFEKPQRMAALKKL--NSTVHLETAKGTREHCVRYCTKDETRVP----ESS	97
CRESSV1|QJI53466.1 SKVHLQGYVEFEKPQRMAAIKRY--SSTVHLETAKGSREHCIRYCTKDETRLP----EST	97
CRESSV1|QMW68952.1 GRLHIQGYAEFKNQYRFSRAKVLLGGGQVHLEARNGTRDSAREYCRKPESRLA----GPW	97
CRESSV1|KM874347 SRRHLQGYVEYTVSRRLAAVKLSLGSESVHLEGRRGTASEAAEYCEKEDSFA------QW	96
: * * : : * * .*. . ** * ::
CRESSV1|YP_009237578.1 EAGD-----RPKMGQRTDLETIGKMVKENKTNLE-LVDTLGAGVSKFQKHISFLRFTYSE	162
CRESSV1|YP_003084285.1 EYGTYSKTPGNGQGKRNDLTDAVEALEAGGV--EAVVSKHPNTYVRYHRGIHALYQAKLE	161
CRESSV1|AXH76632.1 EY---GTAS-GGQGTRTDLASAADGIMRGCS-LRQVAIEDPVCFVRHHRGLTALQTTLRL	152
CRESSV1|YP_009109675.1 EC---GDWNANKQGQRTDLDAIREMVVAGAT-EESIADEYFGTWARNHRAIARYK-FLKS	152
CRESSV1|YP_009126892.1 EN---GT-P-SKSGKRSDLADIKEELDAGSS-LKSISQQHFGQFLRYRKSFEAYI-VLNQ	147
CRESSV1|QMW68867.1 TI---GTMD-VRPGKRNDIALLKADIDSGKR-LKEISDDHFKLFLKYERGIKSYL-LLHQ	147
CRESSV1|YP_009259700.1 PTVDPVLLGTTTQGRRNDLLETTLAIVNGELSRDDVFDTRPDLICKYARGINELLTYRAK	157
CRESSV1|QJI53466.1 PTLDNVLLGASTQGKRNDLLETTLAIVNGELTRDDVFDTRPDLICKYARGINELFTYRAR	157
CRESSV1|QMW68952.1 EF---GSFSFGEQGKRSDLLMVAERIQSGIS-LNLVVNEFPVQYIRYTRGCEALYRRVQQ	153
CRESSV1|KM874347 -----G-ELGGEQGARSDLATVASAVISGKR-VEEVALEFPTTFIRYNRGIEKLTNVVRR	149
* *.*: : . : : :
CRESSV1|YP_009237578.1 KDSDRQATGVKVIVLYGPTGTGKTYAAVNSL-TGGRAYHILNAPSQKATKLWFDGYEN--	219
CRESSV1|YP_003084285.1 AIASRQQRNVKTAVFYGEPGTGKTHCAFELARITGEEIYILNAPAGRNQSVWFNGYQN--	219
CRESSV1|AXH76632.1 MK---RTWKPEVVILWGPPGTGKTRSVYDTHGFDNVYEVPTP--R-SGSEVWFDGYQG--	204
CRESSV1|YP_009109675.1 KP---RDFKPRVIIRWGVAGSGKTRGVYDTHETA--VVYNVP--RPNGGTVWFDGYDPSV	205
CRESSV1|YP_009126892.1 DP---RTWEMENSILWGEPGTGKTKLAYDLKERDGVEGYPLM--RNQNGNVWFDGYHG--	200
CRESSV1|QMW68867.1 SP---RDWCMDVQIYFGETGTGKSRKVYADAKEAGTEVFPLP--QNDKGTVWWDSYNG--	200
CRESSV1|YP_009259700.1 KE-RQGDRELHTEVLWGDAGVGKTRYAYGRSTPE--DVYILC--KGNGGALWWDGYDG--	210
CRESSV1|QJI53466.1 RE-RQGDRDLHTEVLWGDAGVGKTRYAYNRSTPD--DVYILC--KGNGGALWWDGYEG--	210
CRESSV1|QMW68952.1 A-RNRSWREVTCLVYFGASGAGKTRRAIEESKQD---FYIL----DQGERVWFDGYGG--	203
CRESSV1|KM874347 KEQMRNLRMLKVVVLWGDAGTGKTRTAFELS-PD---HYIL----SQDGQLWWDGYEG--	199
: :* * **: . :*::.*
CRESSV1|YP_009237578.1 QKVLVIDDFDG-SVEFRYLLRMIDVYKFPAEVKGGMVWGVWDTVIITSNVHPASWYTGVD	278
CRESSV1|YP_003084285.1 QKILVVDEMNGDWIGWQLLLRMTDKYPLQCQTKGGMVWAMWEIVIFTSNAHWEDWYPYYA	279
CRESSV1|AXH76632.1 EEVILVDDFYG-WLRWSFLLKFIDRYPQDLPVKGGFTPNLARKIYFTSNQDPMQWYSYSE	263
CRESSV1|YP_009109675.1 HEVVLLDDFYG-WLPWSMLLQMLDRYPMSVPKKGSTCNFRAKFIYITSNADPETWYDYSK	264
CRESSV1|YP_009126892.1 QEILLIDDYYG-WIPLAFLLQLLDRYPMNVQTKGGSVPFTSKKIIITSNKSPECWYNWSK	259
CRESSV1|QMW68867.1 EDTVLIDDFYG-WIKLSYMLKLLDRYPMLIQVKGNFLHFVSKKIVITSNKSPFDWYAWPD	259
CRESSV1|YP_009259700.1 QSILVIDDFYG-WVEHSVLLRILDRYPFKIDIKGSSTYANWKEVYITSNRHPSTWYTRAF	269
CRESSV1|QJI53466.1 QKVLVIDDFYG-WVEHSVLLRILDRYPFKIDIKGSSTYAAWTEVYITSNRHPSTWYQRSF	269
CRESSV1|QMW68952.1 ESTLIIDDFYG-WIKYGMLLRILDGHPYRGEIKGGFIWANWTSVIITSNKPPPEWYATGL	262
CRESSV1|KM874347 QKHLIIDDFYG-WIKWGLFLRILDIYPLQLPVKGGFTIASWDVVFITSNCMPRNWYERGM	258
.. :::*: * : :*:: * : **. : :*** **
CRESSV1|YP_009237578.1 TS-----PLKRRIAEIRLCENQGTYKMISWE--------------ETVLSNDFE------	313
CRESSV1|YP_003084285.1 GGMD-KAALKRRIHKVVKFYGSEASGNFTKKYYDPDLPEANWTVATTDVIATFLRNGTVR	338
CRESSV1|AXH76632.1 RM--QWDALARRVDDIQFIE----------------------------------------	281
CRESSV1|YP_009109675.1 PGIE-FEALKRRVDETHHFTTL--------------------------------------	285
CRESSV1|YP_009126892.1 FGKNMFGAFERRINQVFHYVKDKDPAIYPIK--------------FPETVSAVE------	299
CRESSV1|QMW68867.1 TT--LKRAFFRRVTKITYFKSQDELEDWPID--------------LPNL-----------	292
CRESSV1|YP_009259700.1 PWTE-DKALQRRLGAIYECKATMFGSTWKCE--------------KSLKVRTVD------	308
CRESSV1|QJI53466.1 PWEE-DQALQRRLKHIFVCKTTMFGSNWKCE--------------KTGRVRSID------	308
CRESSV1|QMW68952.1 TPA-----LRRRITRVMEFHIEGEPTEFLLN-----------------------------	288
CRESSV1|KM874347 PAE-----LARRLTHIVEFESYETFDKIK-------------------------------	282
: **:
CRESSV1|YP_009237578.1 -----NF----------------------------------	315
CRESSV1|YP_003084285.1 PHTDEELEEVEDVVMNTQQESQGTQTTELVEDSDDEMSETF	379
CRESSV1|AXH76632.1 -----------------------------------------	281
CRESSV1|YP_009109675.1 -----------------------------------------	285
CRESSV1|YP_009126892.1 --FFQ------------------------------------	302
CRESSV1|QMW68867.1 -----------------------------------------	292
CRESSV1|YP_009259700.1 --RDFNIEELDNLL---------------------------	320
CRESSV1|QJI53466.1 --KDFNIEEILL-----------------------------	318
CRESSV1|QMW68952.1 -----------------------------------------	288
CRESSV1|KM874347 -----------------------------------------	282
