# Supplementary material for: A Structural Perspective of Reps from CRESS-DNA Viruses and Their Bacterial Plasmid Homologues
Source: Viruses. 2021 Dec 25;14(1):37. doi: 10.3390/v14010037 (PMC8780604; doi:10.3390/v14010037)
Supplement: Supplementary file 1 [file viruses-14-00037-s001.zip › SupplementarySequences/CRESSV1b.aln]

CLUSTAL O(1.2.4) multiple sequence alignment
CRESSV1b|QBA83796.1/1-355 ---------------------------------------------TQVWTMTVKNWDLFD	15
CRESSV1b|QBA83818.1/1-363 ----------------------------------------MPSKQSRTWTITVKNWDYFD	20
CRESSV1b|QRV61598.1/1-478 ----------------------------------------MPSQQARFWTMTIKGWDLFD	20
CRESSV1b|QBA83928.1/1-355 ----------------------------------------MPCIKSRTWTITVKDWNYFD	20
CRESSV1b|QBA83809.1/1-341 ----------------------------------------MPQVKGRTWMITAKNWGYWD	20
CRESSV1b|QBA83782.1/1-352 ----------------------------------------LGSPKSRTFAITVKNWDFFD	20
CRESSV1b|QBA83854.1/1-263 ------------------------------------------------------------	0
CRESSV1b|QBA83762.1/1-320 ------------------------------------------------------------	0
CRESSV1b|QBA83804.1/1-329 ------------------------------------------------------------	0
CRESSV1b|QBA83848.1/1-309 ---------------------------------------------------TVKNWDLFD	9
CRESSV1b|QRV61595.1/1-367 ----------------------------------------MGSPKSRTWTMTVKNWDLFD	20
CRESSV1b|QRV61604.1/1-391 MWKRGILAGNGFRTFRIFLAANDQNFIKSFKRLTTTTNKTMPALQSRFWTITIKGWDYFD	60
CRESSV1b|YP_009021879.1/1-358 ----------------------------------------MPNPQVKMWALTVKNWDLFD	20
CRESSV1b|QBA83908.1/1-346 ---------------------------------------------VKMWTMTVKNWDLFD	15
CRESSV1b|KT862256 --------------------------------------------QAKVWTMTVKNWDLFD	16
CRESSV1b|QBA83812.1/1-286 ------------------------------------------------------------	0
CRESSV1b|QBA83778.1/1-280 ------------------------------------------------------------	0
CRESSV1b|QRV61596.1/1-405 ----------------------------------------MPALQSRTWTMTVKNWELFD	20
CRESSV1b|QBA83796.1/1-355 NQEWEEEIQNQTEPDGTKIIRYLSIGKHKGTKTGYEHCHMNLELEKKKTMAWIKTKLFKR	75
CRESSV1b|QBA83818.1/1-363 NQDWEEEIKNLTDRKGEKLVIYLSIGKHTGHKTGYQHCHLNLEMTDQKTMAWLKRELFKR	80
CRESSV1b|QRV61598.1/1-478 KQDWEERIINKTEQDGKKTVRYLSIGKHTGQQTGYQHCHLNLELENRKTLTFVKNKLFNR	80
CRESSV1b|QBA83928.1/1-355 TQEWEEEIRNQKNGKGEPLVIYLSIGKHTGHKTGYQHCHMNLELTDQKSMFWIKNNLFMR	80
CRESSV1b|QBA83809.1/1-341 EPECLEAVANHEDPDGSKPVRYLSIGKHLGPQRGYQHCHINLELEKPKNLSWIKGTLFGR	80
CRESSV1b|QBA83782.1/1-352 TQDWEDGIRNQKNQKGENLVIYMSVGKHTGQQTGYQHCHINLELTDQKTCFWVKNKLFGR	80
CRESSV1b|QBA83854.1/1-263 --------------DGQKLVRYLSIGKHLGTKTGYQHCHMNLELEQKKTLFFIKNKLFMR	46
CRESSV1b|QBA83762.1/1-320 ---------------------YLSIGKHKGTKTGYEHCHMNLELTDQKSMYWIKHNLFMR	39
CRESSV1b|QBA83804.1/1-329 ---WEERIRNQKNQKGENLVIYLSIGKHTGEKTGYQHCHFNLEMTDQKTGYWVKNTLFGC	57
CRESSV1b|QBA83848.1/1-309 KQDWEERIRNQKNQKGENLVIYLSIGKHTGEKTGYQHCHMNLELENRKTAYWVKNSLFMR	69
CRESSV1b|QRV61595.1/1-367 KQDWEERIRNQKNQKGENLVIYLSIGKHTGEKTGYQHCHLNLEMTDQKTGYFVKNTLFGR	80
CRESSV1b|QRV61604.1/1-391 NQDWEDEIINKTEADGKKTVRYLSIGKHKGTKTGYEHCHMNLELENRKTLFFVKTKLFKK	120
CRESSV1b|YP_009021879.1/1-358 HPEKLEEIGNYQDEDGQYLVRYLSIGKHTGEKTGYQHCHLNLELEKRQYMTWIKRVLFNI	80
CRESSV1b|QBA83908.1/1-346 NMEKLERIGDYQLEDGKFLVRYLSIGKHQGTQTGYKHCHINLELEKRQTMGWIKRVLFGI	75
CRESSV1b|KT862256 EERIQ------NQTEGSKIIRYLSIGKHTGQQTGYQHCHFNLELEKKKTMAWIKRELFNR	70
CRESSV1b|QBA83812.1/1-286 ---------------------------------------MNLELEKKKTLTFVKNKLFNI	21
CRESSV1b|QBA83778.1/1-280 --------------------RYLSIGKHTGEKTGYKHCHINLELEKPKTAFWVKTKLFKR	40
CRESSV1b|QRV61596.1/1-405 KQDWEERILNREEPNGKKSVIYLSIGKHTGEKTGYQHCHLNLELEKPKTAFWVKNKLFNR	80
:***: . : ::* **
CRESSV1b|QBA83796.1/1-355 QDIHCEPRRGSREQCNAYLNKDGQFREIINTRQIRPGKRTDLDDIHDMIKEGATLYDCYE	135
CRESSV1b|QBA83818.1/1-363 DDIHCEIRRGTREQCNAYLSKDDQFKEVVNLRRLQPGRRTDLDHIHDMIKEGSSLYDCYE	140
CRESSV1b|QRV61598.1/1-478 DDMHLEVRRGTREQADGYLNKDGYFREVCNQRILQQGKRTDLDHIKELIDDGSSFFDLYD	140
CRESSV1b|QBA83928.1/1-355 NDIHLEVRRGTREQCDAYLTKDHHFREIINLRRLQPGRRTDLEYIKELIDEGTSFFDLYS	140
CRESSV1b|QBA83809.1/1-341 GDLHCELRRGTREQTDAYLTKDGYFREVANTRRIQPGRRSDLEDIKQMIDDNATFWEVYN	140
CRESSV1b|QBA83782.1/1-352 DDMHVEMRRGTREQCDAYLNKDHQIREVINIRRLRQGKRTDLDDIYDMIEEGASLFDCYR	140
CRESSV1b|QBA83854.1/1-263 QDIHCEPRRGTREQADGYLNKDGYFREIINLRRIQPGRRTDLDDLYDMIEDGATLYDCYR	106
CRESSV1b|QBA83762.1/1-320 DDIHLEVRRGTRDQCDAYLNKDGQFREIVNLRRLRPGKRTDLDDLYDMIEDGATLFDCYR	99
CRESSV1b|QBA83804.1/1-329 NEMHCEMRRGSREQCDGYLNKDNQFREIINLRRLKPGKRTDLDDIHDMIEDGCSLFECYE	117
CRESSV1b|QBA83848.1/1-309 QDIHVEIRRGTREQCDGYLNKQGHFREIVNIRRLQPGRRTDLEMIKEIIEDGGSIWDCYQ	129
CRESSV1b|QRV61595.1/1-367 DDMHCEIRRGSREQCDAYLTKDHQFREIINLRRLRPGKRTDLDDIHDIIEEGGSLWDCYK	140
CRESSV1b|QRV61604.1/1-391 DDMHLEVRRGSREQCDEYLNKDGQFREVCNQRQLQPGKRTDLDDVHDMIKEGASLYDCYE	180
CRESSV1b|YP_009021879.1/1-358 PDMHCEKRQGTREQCDTYLAKDGEFQVIVNRRRIERGHRSDLDEIHDMIKEGKDLFDVYE	140
CRESSV1b|QBA83908.1/1-346 PDMHCEKREGTREQCDDYLSKDGQFKVIVNRRQIERGHRSDLDEIHDMLKEGKSLFDVYE	135
CRESSV1b|KT862256 EDIHCEPRRGSREQCDSYLNKDGEFKVIINT-QIKPGRRTDLDDIHDMIKEGASLYDCYE	129
CRESSV1b|QBA83812.1/1-286 PDMHCEPRRGTREQCDDYLSKDGEFKVIVNTREIKPGRRTDLDDIHDMIKEGASLYDCYE	81
CRESSV1b|QBA83778.1/1-280 DDMHCEPRRGTREQCDAYLTKDHQFRKIINLRRLQPGRRTDLDHIKEMIEDGATLWDCYQ	100
CRESSV1b|QRV61596.1/1-405 EDMHVEIRRGTREQCNEYLSKDDQFREIINLRRLQPGRRTDLDDIHDMIEEGATLWDCFQ	140
::* * *.*:*:* : ** *: :: : * :. *:*:**: : :::.:. ::: :
CRESSV1b|QBA83796.1/1-355 EHFGTVVRCEKGIRNYIALRNQLIASTTLYDPPEVIVYVGPSGSGKSWHCNFDPDFVGDK	195
CRESSV1b|QBA83818.1/1-363 EHFGTVVRCEKGIRNYIALRNQIIASLTTYDPPEVIVYVGPSGSGKSWHCNFDPDFVGGQ	200
CRESSV1b|QRV61598.1/1-478 YHFGTVVRCEKGIRNYIAMKDTIEATSTIYEPPEVIVYVGPAGAGKTWHCATDPDYMNGK	200
CRESSV1b|QBA83928.1/1-355 ENFGATVRYEKGLRNYIAMRDTIEATSTIFPAPEIIVYVGPSGSGKSWRCATDPDYVDGK	200
CRESSV1b|QBA83809.1/1-341 EHFASSVRYSRGIREYIALRINNEARNTETEPPKVIVYVGPAGSGKSWHCYKDEDYKKN-	199
CRESSV1b|QBA83782.1/1-352 EHFGTTVRCYRGLREYIALRDTIQSTQTIHDPPEVIVYVGPSGSGKSWRCSTDPDYMES-	199
CRESSV1b|QBA83854.1/1-263 EHFGTTVRCYRGLREYIALRNTIQSTQTIHDPPEVIVYVGPSGSGKSWRCSTDQDYMES-	165
CRESSV1b|QBA83762.1/1-320 EHFGTTVRCYRGLREYIALRDTIQSTQTIFDPPEVIVYVGPSGSGKSWRCSTDPDYMES-	158
CRESSV1b|QBA83804.1/1-329 AHFASTVRYSRGLREYIAIRDTIQATSTQFDAPEVIVYVGPSGSGKSWRCSTDEDYMAG-	176
CRESSV1b|QBA83848.1/1-309 EHFATTVRNERGLRSFIALRDTILSTQTQFDAPDVIVYVGPSGSGKSWRCSTDEDFMAG-	188
CRESSV1b|QRV61595.1/1-367 EHFATTVRNERGLRSYIALRDTIMSTQAQFPAPDVIVYVGPSGSGKSWRCSTDEDYMAG-	199
CRESSV1b|QRV61604.1/1-391 AHFNTVVRCERGLEKYIVLHDSEKARNSETAAPEVIVYVGPAGSGKSWHCYKDEDYKKN-	239
CRESSV1b|YP_009021879.1/1-358 SHFASTVRYSSGLEKYIVLHDSKRARNSETTAPQVIVYVGPAGSGKSWHCFNDEDYKES-	199
CRESSV1b|QBA83908.1/1-346 SHFASTVRYCNGLEKYIVLHDSNAARNSETRAPQVIVYVGPAGSGKSWHCFNDEDYKES-	194
CRESSV1b|KT862256 EHFGTVVRCERGLRDYIALRDTILATKKKYPAPEVIVYVGPSGSGKSWHCSEDPDYEEG-	188
CRESSV1b|QBA83812.1/1-286 EHFGTVVRCERGIREYITLRDTILATKTKYPAPEVIVYVGPSGSGKSYHCDSDPDFEAG-	140
CRESSV1b|QBA83778.1/1-280 EHFSTVVRYESELRDYIAMRDTIEATSTKYEPPEVIVYVGPTGSGKSWHCATDPDYMAG-	159
CRESSV1b|QRV61596.1/1-405 AHFSTVVRCSRGLRDYITLRDTILATLNDYEPPEVIVYVGPSGSGKSWHCNYDPDYKAG-	199
:* : ** :..:*.:: : *.:******:*:**:::* * *: .
CRESSV1b|QBA83796.1/1-355 GYKFPIQMDSKLYFDGYDGQKTIWFDEFSGKTMQFSKFCQLADRYPTRYETKGGTVFVFG	255
CRESSV1b|QBA83818.1/1-363 GYKFPIQMDSKLYFDGYDTQKTIWFDEFSGKTMQFSKFCQLADRYPSRYETKGGSVFVFG	260
CRESSV1b|QRV61598.1/1-478 GYRFPVQMDTKLYFDGYDRQKTLWFDEFSGKCMQFTKFCQLTDRFGARYETKGGSVLIFG	260
CRESSV1b|QBA83928.1/1-355 GYRFPVQMDSKIYFDGYDRQKCLWFDEFSGKCMQFTKFCQLTDRYGARYETKGGSVLIFG	260
CRESSV1b|QBA83809.1/1-341 GYRFPIQMHDKIYFDGYDNESTIWFDEFNGRTLPFTTFCQLADRFGGRYETKGGSVQISG	259
CRESSV1b|QBA83782.1/1-352 GYRFSVQMDSKIYFDGYNRQKTIWFDEFSGRTLPFTTFCQLADRFAARYETKGGSVLISG	259
CRESSV1b|QBA83854.1/1-263 GYRFSIQMDSKIYFDGYNNQKTIWFDEFSGRTLPFTTFCQLADRFAGRYETKGGSVLISG	225
CRESSV1b|QBA83762.1/1-320 GYRFSIQMDSKIYFDGYNNQKTIWFDEFSGRTLPFTTFCQLADRFAGRYETKGGSVLISG	218
CRESSV1b|QBA83804.1/1-329 GYRFSIQMDSKIYFDGYNNQKTIWFDEFSGRTLPFTTFCQLADKFAGRYETKGGSVLISG	236
CRESSV1b|QBA83848.1/1-309 GYRFSIQMDSKIYFDGYNNQKTLWFDEFSGKTMPFTKFCQIADRYAGRYETKGGSVLISG	248
CRESSV1b|QRV61595.1/1-367 GYRFSIQMDSKIYFDGYNNQKTLWFDEFSGKTMPFTKFCQIADRYAGRYETKGGSVLISG	259
CRESSV1b|QRV61604.1/1-391 GYRFPIQMYEKVYFDGYNREKTIWFDEFNGRTMPFGKFCQLADRFPGIYETKGGSVLISG	299
CRESSV1b|YP_009021879.1/1-358 GYRFPIQMYEKVYFDGYNREKTIWFDEFNGRSMPFGKFCQLADRFPGIYETKGGSVLISG	259
CRESSV1b|QBA83908.1/1-346 GYRFPIQMYEKVYFDGYNREKTIWFDEFNGRSMPFGKFCQLADRFPGIYETKGGSVLISG	254
CRESSV1b|KT862256 GYRFSIQMDSKIYFDGYNNQKTLWFDEFSGKTMPFTKFCQIADRYPGRYETKGGSVLIYG	248
CRESSV1b|QBA83812.1/1-286 GYRFSIQMDSKIYFDGYNNQKTLWFDEFAGTTMPFTKFCQIADRYPGRYETKGGSVLIYG	200
CRESSV1b|QBA83778.1/1-280 GYRFPVQMDTKLYFDGYNREKTLWFDEFAGTTMPFTKFCQIADRYPGRYETKGGSVLIYG	219
CRESSV1b|QRV61596.1/1-405 GYRFSIQMDSKIYFDGYNNQKTLWFDEFAGTTMPFTKFCQIADRYPGRYETKGGSVLIYG	259
**:* :** *:*****: :. :***** * : * .***::*:: ******:* : *
CRESSV1b|QBA83796.1/1-355 LKKILISTIQFPHLWWAGSERFQTDTEQLYRRLTKCYYLGQPRINEGGNKEYAIPLEFNP	315
CRESSV1b|QBA83818.1/1-363 LKKILISTIQFPHLWWAGSERFQTDTEQLYRRLTKCYYLGEPRIKEDGTKEYAIPLEFNP	320
CRESSV1b|QRV61598.1/1-478 LKKILISTIQFPHLWWAGSERFNTDTEQLYRRLTKCYYLGRPRIKEDGTKEYAIPLEFNP	320
CRESSV1b|QBA83928.1/1-355 LKKILISTIQFPHLWWAGSERFNTDTEQLYRRLTKCYYLGRPRIKEDGTKEYAIPLEFNP	320
CRESSV1b|QBA83809.1/1-341 LKKILISTIAYPSTWWAGSTRFNLDPNQLYRRLTKCYYLGPPRTTADGNIEYALPLEFNP	319
CRESSV1b|QBA83782.1/1-352 LKKILISTIQFPHLWWAGSERFQADTEQLYRRITKCYYLGAPRITSTGRKQFAKPLEFNP	319
CRESSV1b|QBA83854.1/1-263 LKKILISTIQFPHLWWAGSERFNTDTEQLYRRITKCYY----------------------	263
CRESSV1b|QBA83762.1/1-320 LKKILISTIQFPHLWWAGSERFNTDTEQLYRRITKCYYLGAPRITSTGHKQYAKPLEFNP	278
CRESSV1b|QBA83804.1/1-329 LKKILISTIEFPHLWWAGSQRFNTDPEQLYRRLTKCYYLGRPRTTSTGNIEYAIPLEFNP	296
CRESSV1b|QBA83848.1/1-309 IKKILISTIEYPALWWPGSDRFNQDPEQLFRRLTKCYYLGSPRTTSTGDIEYAIPLEFNP	308
CRESSV1b|QRV61595.1/1-367 LEKILISTIEYPALWWPGSERFKQDPEQLFRRLTKCYYLGPPRRTSTGDIEYSLPLEFNP	319
CRESSV1b|QRV61604.1/1-391 LKKILISTISYPATWWAGSNRFNLDPDQLYRRLSKCYYLGPPRRAADGSVEYAIPLEFNP	359
CRESSV1b|YP_009021879.1/1-358 LKKILISTISYPATWWAGSNRFNLDPDQLYRRLTKCYYLGPPRRSSDGSIEYAIPLEFNP	319
CRESSV1b|QBA83908.1/1-346 LKKILISTISYPATWWAGSNRFNLDPDQLYRRLTKCYYLGPPRRTADGSVEYAIPLEFNP	314
CRESSV1b|KT862256 LKKILISTVEYPALWW-GSDRYNKDPEQLFRRITKCYYLGQPRIE--------YAIEFNP	299
CRESSV1b|QBA83812.1/1-286 LKKILISTVEYPALWWAGSERYNKDPEQLFRRITKCYYLGKPRIKEDGDIEYAIPSEFNP	260
CRESSV1b|QBA83778.1/1-280 LKKILISTVEYPALWWSGSDRYNKDPEQLFRRITKCYYLGQPRIKEDGSKEYAIPLEFNP	279
CRESSV1b|QRV61596.1/1-405 LKKILISTVEYPALWWSGSDRYNKDPEQLFRRLTKCYYLGQPRIKEDGSKEYAIPLEFNP	319
::******: :* ** ** *:: * :**:**::****
CRESSV1b|QBA83796.1/1-355 RECCNTRDFEEILQRNVKYPSDLMEEEPIATAEEAVRELK--------------------	355
CRESSV1b|QBA83818.1/1-363 RECCNTRDFEDILQRNVKYPSDLMEEEPIINQEEAVKELKKLL-----------------	363
CRESSV1b|QRV61598.1/1-478 RECCNTRDYEEILQRNVKYPSDIMEEEPITTAEEADDDTPNHEELIADITAKEKEIEELK	380
CRESSV1b|QBA83928.1/1-355 RECCNTRDYEEILQRNVKYPSDIMEEEPITTAEEA-------------------------	355
CRESSV1b|QBA83809.1/1-341 RECCNTRNFEEILKRNVKYPSD--------------------------------------	341
CRESSV1b|QBA83782.1/1-352 REC-GVRDVESILQQHVEYE-DLTEEEDPDATEEY-------------------------	352
CRESSV1b|QBA83854.1/1-263 ------------------------------------------------------------	263
CRESSV1b|QBA83762.1/1-320 REC-GVRDVESILQQHVEYE-DLIEEEDPDATEEYDSEATIDED----------------	320
CRESSV1b|QBA83804.1/1-329 REC-AIRDLESILQRNVKYPSDLIEEEDPDATEE--------------------------	329
CRESSV1b|QBA83848.1/1-309 R-----------------------------------------------------------	309
CRESSV1b|QRV61595.1/1-367 REL-RTRDDEEILRRNVKYPSDLTQEEDPDATEEYDSEATIDNS-ILDID----------	367
CRESSV1b|QRV61604.1/1-391 KEL-LTREQEEILKRHVKYPSDLQPDDSILDID---------------------------	391
CRESSV1b|YP_009021879.1/1-358 KEL-LTKEQEEILKRHVKYPSDYNPDDPILMIRDRLKCLL--------------------	358
CRESSV1b|QBA83908.1/1-346 KEL-LTREQEEILKRHVKYPSDLQPDDSILDID---------------------------	346
CRESSV1b|KT862256 RHL-RTQYDGNVKEEPIAEEAVKEDEE---------------------------------	325
CRESSV1b|QBA83812.1/1-286 RHL-RTEYDEEILKQNVKYPSDLMEEE---------------------------------	286
CRESSV1b|QBA83778.1/1-280 R-----------------------------------------------------------	280
CRESSV1b|QRV61596.1/1-405 RHL-RTQYDEEILKQNVKYPSDLMEEEPIATAEEAVKELKKLLEQSRE------------	366
CRESSV1b|QBA83796.1/1-355 ------------------------------------------------------------	355
CRESSV1b|QBA83818.1/1-363 ------------------------------------------------------------	363
CRESSV1b|QRV61598.1/1-478 RKLEELKQQMNDEEKPVERPVEAEKPTQPPTEPELPDTSDDEDEMSEDLLKKKEHEEKKP	440
CRESSV1b|QBA83928.1/1-355 ------------------------------------------------------------	355
CRESSV1b|QBA83809.1/1-341 ------------------------------------------------------------	341
CRESSV1b|QBA83782.1/1-352 ------------------------------------------------------------	352
CRESSV1b|QBA83854.1/1-263 ------------------------------------------------------------	263
CRESSV1b|QBA83762.1/1-320 ------------------------------------------------------------	320
CRESSV1b|QBA83804.1/1-329 ------------------------------------------------------------	329
CRESSV1b|QBA83848.1/1-309 ------------------------------------------------------------	309
CRESSV1b|QRV61595.1/1-367 ------------------------------------------------------------	367
CRESSV1b|QRV61604.1/1-391 ------------------------------------------------------------	391
CRESSV1b|YP_009021879.1/1-358 ------------------------------------------------------------	358
CRESSV1b|QBA83908.1/1-346 ------------------------------------------------------------	346
CRESSV1b|KT862256 ------------------------------------------------------------	325
CRESSV1b|QBA83812.1/1-286 ------------------------------------------------------------	286
CRESSV1b|QBA83778.1/1-280 ------------------------------------------------------------	280
CRESSV1b|QRV61596.1/1-405 ----------ED------------------------------------------------	368
CRESSV1b|QBA83796.1/1-355 --------------------------------------	355
CRESSV1b|QBA83818.1/1-363 --------------------------------------	363
CRESSV1b|QRV61598.1/1-478 IKERPIKRRQSKYLFRGRSRTRREDEEEDDYCELIDGN	478
CRESSV1b|QBA83928.1/1-355 --------------------------------------	355
CRESSV1b|QBA83809.1/1-341 --------------------------------------	341
CRESSV1b|QBA83782.1/1-352 --------------------------------------	352
CRESSV1b|QBA83854.1/1-263 --------------------------------------	263
CRESSV1b|QBA83762.1/1-320 --------------------------------------	320
CRESSV1b|QBA83804.1/1-329 --------------------------------------	329
CRESSV1b|QBA83848.1/1-309 --------------------------------------	309
CRESSV1b|QRV61595.1/1-367 --------------------------------------	367
CRESSV1b|QRV61604.1/1-391 --------------------------------------	391
CRESSV1b|YP_009021879.1/1-358 --------------------------------------	358
CRESSV1b|QBA83908.1/1-346 --------------------------------------	346
CRESSV1b|KT862256 --------------------------------------	325
CRESSV1b|QBA83812.1/1-286 --------------------------------------	286
CRESSV1b|QBA83778.1/1-280 --------------------------------------	280
CRESSV1b|QRV61596.1/1-405 -EEQPIKRRRSRSRSRSRTSEDDDEEDEDDYCELIDDN	405
