# Supplementary material for: A Structural Perspective of Reps from CRESS-DNA Viruses and Their Bacterial Plasmid Homologues
Source: Viruses. 2021 Dec 25;14(1):37. doi: 10.3390/v14010037 (PMC8780604; doi:10.3390/v14010037)
Supplement: Supplementary file 1 [file viruses-14-00037-s001.zip › SupplementarySequences/CRESSV2.aln]

CLUSTAL O(1.2.4) multiple sequence alignment
CRESSV2|QBA83922.1 ------------------------------------------------------------	0
CRESSV2|QJI53719.1 ------------------------------------------------------------	0
CRESSV2|QRV62027.1 ------------------------------------------------------------	0
CRESSV2|AWU66055.1 ------------------------------------------------------------	0
CRESSV2|AXQ66367.1 ------------------------------------------------------------	0
CRESSV2|QBA83842.1 ------------------------------------------------------------	0
CRESSV2|APG55794.1 ------------------------------------------------------------	0
CRESSV2|QBA83856.1 ------------------------------------------------------------	0
CRESSV2|AIY31238.1 ------------------------------------------------------------	0
CRESSV2|AIY31261.1 ------------------------------------------------------------	0
CRESSV2|QCH00635.1 ------------------------------------------------------------	0
CRESSV2|AXH74302.1 ------------------------------------------------------------	0
CRESSV2|AUM61988.1 ------------------------------------------------------------	0
CRESSV2|AUM61890.1 ------------------------------------------------------------	0
CRESSV2|AUM61817.1 ------------------------------------------------------------	0
CRESSV2|AXH77930.1 ------------------------------------------------------------	0
CRESSV2|AXH77503.1 ------------------------------------------------------------	0
CRESSV2|AXH75576.1 ------------------------------------------------------------	0
CRESSV2|AYP28704.1 ------------------------------------------------------------	0
CRESSV2|QTE03494.1 ------------------------------------------------------------	0
CRESSV2|AWW06083.1 ------------------------------------------------------------	0
CRESSV2|ALE29556.1 ------------------------------------------------------------	0
CRESSV2|AXQ65592.1 ------------------------------------------------------------	0
CRESSV2|QTE03568.1 ------------------------------------------------------------	0
CRESSV2|AXH74167.1 ------------------------------------------------------------	0
CRESSV2|AUM61815.1 ------------------------------------------------------------	0
CRESSV2|AUM61832.1 ------------------------------------------------------------	0
CRESSV2|AUM62011.1 ------------------------------------------------------------	0
CRESSV2|YP_009001743.1 ------------------------------------------------------------	0
CRESSV2|QRI44139.1 ------------------------------------------------------------	0
CRESSV2|QKI29033.1 ------------------------------------------------------------	0
CRESSV2|AUM61744.1 ------------------------------------------------------------	0
CRESSV2|QTE03343.1 ------------------------------------------------------------	0
CRESSV2|AXH77830.1 ------------------------------------------------------------	0
CRESSV2|QTE03372.1 ------------------------------------------------------------	0
CRESSV2|AOV86230.1 ------------------------------------------------------------	0
CRESSV2|QRI44125.1 ------------------------------------------------------------	0
CRESSV2|AUM61930.1 ------------------------------------------------------------	0
CRESSV2|AXH73660.1 ------------------------------------------------------------	0
CRESSV2|AEL28812.2 ------------------------------------------------------------	0
CRESSV2|QNG41123.1 ------------------------------------------------------------	0
CRESSV2|QNG41121.1 ------------------------------------------------------------	0
CRESSV2|QNG41149.1 ------------------------------------------------------------	0
CRESSV2|QNG41099.1 ------------------------------------------------------------	0
CRESSV2|QKN88888.1 ------------------------------------------------------------	0
CRESSV2|AOV86329.1 ------------------------------------------------------------	0
CRESSV2|AXH78173.1 ------------------------------------------------------------	0
CRESSV2|QJI53704.1 ------------------------------------------------------------	0
CRESSV2|QDJ95263.1 ------------------------------------------------------------	0
CRESSV2|MBQ5153848.1 ------------------------------------------------------------	0
CRESSV2|AMH87748.1 ------------------------------------------------------------	0
CRESSV2|QTE03474.1 ------------------------------------------------------------	0
CRESSV2|QTE03361.1 ------------------------------------------------------------	0
CRESSV2|YP_009552773.1 ------------------------------------------------------------	0
CRESSV2|QJI53714.1 ------------------------------------------------------------	0
CRESSV2|QTE03535.1 ------------------------------------------------------------	0
CRESSV2|YP_009553349.1 ------------------------------------------------------------	0
CRESSV2|QTE03386.1 ------------------------------------------------------------	0
CRESSV2|YP_009551360.1 ------------------------------------------------------------	0
CRESSV2|YP_009021241.1 ------------------------------------------------------------	0
CRESSV2|KAF8789568.1 MLPVCFFNLQLPRSFLEIFVIAAACGMSEVSARMFGENDVMWYDENVNLRYLYGLVKDKE	60
CRESSV2|QTE03550.1 ------------------------------------------------------------	0
CRESSV2|GBM24990.1 ------------------------------------------------------------	0
CRESSV2|GBN46473.1 ------------------------------------------------------------	0
CRESSV2|YP_009551465.1 ------------------------------------------------------------	0
CRESSV2|QTZ83216.1 ------------------------------------------------------------	0
CRESSV2|QTE03549.1 ------------------------------------------------------------	0
CRESSV2|QTE03316.1 ------------------------------------------------------------	0
CRESSV2|YP_009551463.1 ------------------------------------------------------------	0
CRESSV2|QTE03405.1 ------------------------------------------------------------	0
CRESSV2|QTE03452.1 ------------------------------------------------------------	0
CRESSV2|QTE03483.1 ------------------------------------------------------------	0
CRESSV2|YP_009551394.1 ------------------------------------------------------------	0
CRESSV2|YP_009237533.1 ------------------------------------------------------------	0
CRESSV2|QCW23707.1 ------------------------------------------------------------	0
CRESSV2|QCW23660.1 ------------------------------------------------------------	0
CRESSV2|YP_009163917.1 ------------------------------------------------------------	0
CRESSV2|YP_009237564.1 ------------------------------------------------------------	0
CRESSV2|YP_009237542.1 ------------------------------------------------------------	0
CRESSV2|YP_009259699.1 ------------------------------------------------------------	0
CRESSV2|AUM61826.1 ------------------------------------------------------------	0
CRESSV2|AUM61670.1 ------------------------------------------------------------	0
CRESSV2|YP_009116906.1 ------------------------------------------------------------	0
CRESSV2|ALE29724.1 ------------------------------------------------------------	0
CRESSV2|ALE29729.1 ------------------------------------------------------------	0
CRESSV2|AOV86228.1 ------------------------------------------------------------	0
CRESSV2|AUM61928.1 ------------------------------------------------------------	0
CRESSV2|KM821764 ------------------------------------------------------------	0
CRESSV2|YP_009117067.1 ------------------------------------------------------------	0
CRESSV2|AXH73382.1 ------------------------------------------------------------	0
CRESSV2|AUM61894.1 ------------------------------------------------------------	0
CRESSV2|AWR89667.1 ------------------------------------------------------------	0
CRESSV2|YP_003084293.1 ------------------------------------------------------------	0
CRESSV2|AXQ66192.1 ------------------------------------------------------------	0
CRESSV2|QMW68737.1 ------------------------------------------------------------	0
CRESSV2|QMW68752.1 ------------------------------------------------------------	0
CRESSV2|AXH77390.1 ------------------------------------------------------------	0
CRESSV2|AMH87740.1 ------------------------------------------------------------	0
CRESSV2|AWW06123.1 ------------------------------------------------------------	0
CRESSV2|QKV51200.1 ------------------------------------------------------------	0
CRESSV2|QMW68894.1 ------------------------------------------------------------	0
CRESSV2|QMW68706.1 ------------------------------------------------------------	0
CRESSV2|YP_009259737.1 ------------------------------------------------------------	0
CRESSV2|ALE29766.1 ------------------------------------------------------------	0
CRESSV2|YP_009047132.1 ------------------------------------------------------------	0
CRESSV2|QKI29034.1 ------------------------------------------------------------	0
CRESSV2|MBR1230405.1 ------------------------------------------------------------	0
CRESSV2|QGH72360.1 ------------------------------------------------------------	0
CRESSV2|ALE29685.1 ------------------------------------------------------------	0
CRESSV2|AXH76879.1 ------------------------------------------------------------	0
CRESSV2|YP_009259728.1 ------------------------------------------------------------	0
CRESSV2|QRI44173.1 ------------------------------------------------------------	0
CRESSV2|YP_009551412.1 ------------------------------------------------------------	0
CRESSV2|YP_009237506.1 ------------------------------------------------------------	0
CRESSV2|YP_009551350.1 ------------------------------------------------------------	0
CRESSV2|QCX35033.1 ------------------------------------------------------------	0
CRESSV2|AGG39811.1 ------------------------------------------------------------	0
CRESSV2|QNG41081.1 ------------------------------------------------------------	0
CRESSV2|AXH74447.1 ------------------------------------------------------------	0
CRESSV2|QTE03477.1 ------------------------------------------------------------	0
CRESSV2|QGF19380.1 ------------------------------------------------------------	0
CRESSV2|AXH74865.1 ------------------------------------------------------------	0
CRESSV2|YP_009259723.1 ------------------------------------------------------------	0
CRESSV2|QMW68843.1 ------------------------------------------------------------	0
CRESSV2|QRI44166.1 ------------------------------------------------------------	0
CRESSV2|YP_009116905.1 ------------------------------------------------------------	0
CRESSV2|AGA18473.1 ------------------------------------------------------------	0
CRESSV2|AGA18352.1 ------------------------------------------------------------	0
CRESSV2|YP_009448204.1 ------------------------------------------------------------	0
CRESSV2|AXQ65598.1 ------------------------------------------------------------	0
CRESSV2|ALE29544.1 ------------------------------------------------------------	0
CRESSV2|AXQ65767.1 ------------------------------------------------------------	0
CRESSV2|AGA18478.1 ------------------------------------------------------------	0
CRESSV2|AGA18286.1 ------------------------------------------------------------	0
CRESSV2|AGA18247.1 ------------------------------------------------------------	0
CRESSV2|AXH74995.1 ------------------------------------------------------------	0
CRESSV2|AOV86315.1 ------------------------------------------------------------	0
CRESSV2|AOV86299.1 ------------------------------------------------------------	0
CRESSV2|QGH72833.1 ------------------------------------------------------------	0
CRESSV2|QIR82159.1 ------------------------------------------------------------	0
CRESSV2|AMH87735.1 ------------------------------------------------------------	0
CRESSV2|QCX35078.1 ------------------------------------------------------------	0
CRESSV2|QCX35080.1 ------------------------------------------------------------	0
CRESSV2|AQU11773.1 ------------------------------------------------------------	0
CRESSV2|QKN88900.1 ------------------------------------------------------------	0
CRESSV2|QMW68702.1 ------------------------------------------------------------	0
CRESSV2|QGF19362.1 ------------------------------------------------------------	0
CRESSV2|QSM07494.1 ------------------------------------------------------------	0
CRESSV2|QGF19381.1 ------------------------------------------------------------	0
CRESSV2|QTE03490.1 ------------------------------------------------------------	0
CRESSV2|QGF19388.1 ------------------------------------------------------------	0
CRESSV2|QMW68849.1 ------------------------------------------------------------	0
CRESSV2|AJD07568.1 ------------------------------------------------------------	0
CRESSV2|QRI44135.1 ------------------------------------------------------------	0
CRESSV2|QRI44192.1 ------------------------------------------------------------	0
CRESSV2|QMW68811.1 ------------------------------------------------------------	0
CRESSV2|AXH77740.1 ------------------------------------------------------------	0
CRESSV2|QTE03480.1 ------------------------------------------------------------	0
CRESSV2|AUM61771.1 ------------------------------------------------------------	0
CRESSV2|AGA18255.1 ------------------------------------------------------------	0
CRESSV2|AGA18441.1 ------------------------------------------------------------	0
CRESSV2|YP_009109685.1 ------------------------------------------------------------	0
CRESSV2|AXH76040.1 ------------------------------------------------------------	0
CRESSV2|AGA18388.1 ------------------------------------------------------------	0
CRESSV2|AXQ66573.1 ------------------------------------------------------------	0
CRESSV2|QBA83922.1 ------------------------------------------------------------	0
CRESSV2|QJI53719.1 ------------------------------------------------------------	0
CRESSV2|QRV62027.1 ------------------------------------------------------------	0
CRESSV2|AWU66055.1 ------------------------------------------------------------	0
CRESSV2|AXQ66367.1 ------------------------------------------------------------	0
CRESSV2|QBA83842.1 ------------------------------------------------------------	0
CRESSV2|APG55794.1 ------------------------------------------------------------	0
CRESSV2|QBA83856.1 ------------------------------------------------------------	0
CRESSV2|AIY31238.1 ------------------------------------------------------------	0
CRESSV2|AIY31261.1 ------------------------------------------------------------	0
CRESSV2|QCH00635.1 ------------------------------------------------------------	0
CRESSV2|AXH74302.1 ------------------------------------------------------------	0
CRESSV2|AUM61988.1 ------------------------------------------------------------	0
CRESSV2|AUM61890.1 ------------------------------------------------------------	0
CRESSV2|AUM61817.1 ------------------------------------------------------------	0
CRESSV2|AXH77930.1 ------------------------------------------------------------	0
CRESSV2|AXH77503.1 ------------------------------------------------------------	0
CRESSV2|AXH75576.1 ------------------------------------------------------------	0
CRESSV2|AYP28704.1 ------------------------------------------------------------	0
CRESSV2|QTE03494.1 ------------------------------------------------------------	0
CRESSV2|AWW06083.1 ------------------------------------------------------------	0
CRESSV2|ALE29556.1 ------------------------------------------------------------	0
CRESSV2|AXQ65592.1 ------------------------------------------------------------	0
CRESSV2|QTE03568.1 ------------------------------------------------------------	0
CRESSV2|AXH74167.1 ------------------------------------------------------------	0
CRESSV2|AUM61815.1 ------------------------------------------------------------	0
CRESSV2|AUM61832.1 ------------------------------------------------------------	0
CRESSV2|AUM62011.1 ------------------------------------------------------------	0
CRESSV2|YP_009001743.1 ------------------------------------------------------------	0
CRESSV2|QRI44139.1 ------------------------------------------------------------	0
CRESSV2|QKI29033.1 ------------------------------------------------------------	0
CRESSV2|AUM61744.1 ------------------------------------------------------------	0
CRESSV2|QTE03343.1 ------------------------------------------------------------	0
CRESSV2|AXH77830.1 ------------------------------------------------------------	0
CRESSV2|QTE03372.1 ------------------------------------------------------------	0
CRESSV2|AOV86230.1 ------------------------------------------------------------	0
CRESSV2|QRI44125.1 ------------------------------------------------------------	0
CRESSV2|AUM61930.1 ------------------------------------------------------------	0
CRESSV2|AXH73660.1 ------------------------------------------------------------	0
CRESSV2|AEL28812.2 ------------------------------------------------------------	0
CRESSV2|QNG41123.1 ------------------------------------------------------------	0
CRESSV2|QNG41121.1 ------------------------------------------------------------	0
CRESSV2|QNG41149.1 ------------------------------------------------------------	0
CRESSV2|QNG41099.1 ------------------------------------------------------------	0
CRESSV2|QKN88888.1 ------------------------------------------------------------	0
CRESSV2|AOV86329.1 ------------------------------------------------------------	0
CRESSV2|AXH78173.1 ------------------------------------------------------------	0
CRESSV2|QJI53704.1 ------------------------------------------------------------	0
CRESSV2|QDJ95263.1 ------------------------------------------------------------	0
CRESSV2|MBQ5153848.1 ------------------------------------------------------------	0
CRESSV2|AMH87748.1 ------------------------------------------------------------	0
CRESSV2|QTE03474.1 ------------------------------------------------------------	0
CRESSV2|QTE03361.1 ------------------------------------------------------------	0
CRESSV2|YP_009552773.1 ------------------------------------------------------------	0
CRESSV2|QJI53714.1 ------------------------------------------------------------	0
CRESSV2|QTE03535.1 ------------------------------------------------------------	0
CRESSV2|YP_009553349.1 ------------------------------------------------------------	0
CRESSV2|QTE03386.1 ------------------------------------------------------------	0
CRESSV2|YP_009551360.1 ------------------------------------------------------------	0
CRESSV2|YP_009021241.1 ------------------------------------------------------------	0
CRESSV2|KAF8789568.1 TFEFCMKAGLIANKYECCKCGKDMKLVERHDISDGFEWRCKSKVKGQMHDVKRSAKKGSF	120
CRESSV2|QTE03550.1 ------------------------------------------------------------	0
CRESSV2|GBM24990.1 ------------------------------------------------------------	0
CRESSV2|GBN46473.1 ------------------------------------------------------------	0
CRESSV2|YP_009551465.1 ------------------------------------------------------------	0
CRESSV2|QTZ83216.1 ------------------------------------------------------------	0
CRESSV2|QTE03549.1 ------------------------------------------------------------	0
CRESSV2|QTE03316.1 ------------------------------------------------------------	0
CRESSV2|YP_009551463.1 ------------------------------------------------------------	0
CRESSV2|QTE03405.1 ------------------------------------------------------------	0
CRESSV2|QTE03452.1 ------------------------------------------------------------	0
CRESSV2|QTE03483.1 ------------------------------------------------------------	0
CRESSV2|YP_009551394.1 ------------------------------------------------------------	0
CRESSV2|YP_009237533.1 ------------------------------------------------------------	0
CRESSV2|QCW23707.1 ------------------------------------------------------------	0
CRESSV2|QCW23660.1 ------------------------------------------------------------	0
CRESSV2|YP_009163917.1 ------------------------------------------------------------	0
CRESSV2|YP_009237564.1 ------------------------------------------------------------	0
CRESSV2|YP_009237542.1 ------------------------------------------------------------	0
CRESSV2|YP_009259699.1 ------------------------------------------------------------	0
CRESSV2|AUM61826.1 ------------------------------------------------------------	0
CRESSV2|AUM61670.1 ------------------------------------------------------------	0
CRESSV2|YP_009116906.1 ------------------------------------------------------------	0
CRESSV2|ALE29724.1 ------------------------------------------------------------	0
CRESSV2|ALE29729.1 ------------------------------------------------------------	0
CRESSV2|AOV86228.1 ------------------------------------------------------------	0
CRESSV2|AUM61928.1 ------------------------------------------------------------	0
CRESSV2|KM821764 ------------------------------------------------------------	0
CRESSV2|YP_009117067.1 ------------------------------------------------------------	0
CRESSV2|AXH73382.1 ------------------------------------------------------------	0
CRESSV2|AUM61894.1 ------------------------------------------------------------	0
CRESSV2|AWR89667.1 ------------------------------------------------------------	0
CRESSV2|YP_003084293.1 ------------------------------------------------------------	0
CRESSV2|AXQ66192.1 ------------------------------------------------------------	0
CRESSV2|QMW68737.1 ------------------------------------------------------------	0
CRESSV2|QMW68752.1 ------------------------------------------------------------	0
CRESSV2|AXH77390.1 ------------------------------------------------------------	0
CRESSV2|AMH87740.1 ------------------------------------------------------------	0
CRESSV2|AWW06123.1 ------------------------------------------------------------	0
CRESSV2|QKV51200.1 ------------------------------------------------------------	0
CRESSV2|QMW68894.1 ------------------------------------------------------------	0
CRESSV2|QMW68706.1 ------------------------------------------------------------	0
CRESSV2|YP_009259737.1 ------------------------------------------------------------	0
CRESSV2|ALE29766.1 ------------------------------------------------------------	0
CRESSV2|YP_009047132.1 ------------------------------------------------------------	0
CRESSV2|QKI29034.1 ------------------------------------------------------------	0
CRESSV2|MBR1230405.1 ------------------------------------------------------------	0
CRESSV2|QGH72360.1 ------------------------------------------------------------	0
CRESSV2|ALE29685.1 ------------------------------------------------------------	0
CRESSV2|AXH76879.1 ------------------------------------------------------------	0
CRESSV2|YP_009259728.1 ------------------------------------------------------------	0
CRESSV2|QRI44173.1 ------------------------------------------------------------	0
CRESSV2|YP_009551412.1 ------------------------------------------------------------	0
CRESSV2|YP_009237506.1 ------------------------------------------------------------	0
CRESSV2|YP_009551350.1 ------------------------------------------------------------	0
CRESSV2|QCX35033.1 ------------------------------------------------------------	0
CRESSV2|AGG39811.1 ------------------------------------------------------------	0
CRESSV2|QNG41081.1 ------------------------------------------------------------	0
CRESSV2|AXH74447.1 ------------------------------------------------------------	0
CRESSV2|QTE03477.1 ------------------------------------------------------------	0
CRESSV2|QGF19380.1 ------------------------------------------------------------	0
CRESSV2|AXH74865.1 ------------------------------------------------------------	0
CRESSV2|YP_009259723.1 ------------------------------------------------------------	0
CRESSV2|QMW68843.1 ------------------------------------------------------------	0
CRESSV2|QRI44166.1 ------------------------------------------------------------	0
CRESSV2|YP_009116905.1 ------------------------------------------------------------	0
CRESSV2|AGA18473.1 ------------------------------------------------------------	0
CRESSV2|AGA18352.1 ------------------------------------------------------------	0
CRESSV2|YP_009448204.1 ------------------------------------------------------------	0
CRESSV2|AXQ65598.1 ------------------------------------------------------------	0
CRESSV2|ALE29544.1 ------------------------------------------------------------	0
CRESSV2|AXQ65767.1 ------------------------------------------------------------	0
CRESSV2|AGA18478.1 ------------------------------------------------------------	0
CRESSV2|AGA18286.1 ------------------------------------------------------------	0
CRESSV2|AGA18247.1 ------------------------------------------------------------	0
CRESSV2|AXH74995.1 ------------------------------------------------------------	0
CRESSV2|AOV86315.1 ------------------------------------------------------------	0
CRESSV2|AOV86299.1 ------------------------------------------------------------	0
CRESSV2|QGH72833.1 ------------------------------------------------------------	0
CRESSV2|QIR82159.1 ------------------------------------------------------------	0
CRESSV2|AMH87735.1 ------------------------------------------------------------	0
CRESSV2|QCX35078.1 ------------------------------------------------------------	0
CRESSV2|QCX35080.1 ------------------------------------------------------------	0
CRESSV2|AQU11773.1 ------------------------------------------------------------	0
CRESSV2|QKN88900.1 ------------------------------------------------------------	0
CRESSV2|QMW68702.1 ------------------------------------------------------------	0
CRESSV2|QGF19362.1 ------------------------------------------------------------	0
CRESSV2|QSM07494.1 ------------------------------------------------------------	0
CRESSV2|QGF19381.1 ------------------------------------------------------------	0
CRESSV2|QTE03490.1 ------------------------------------------------------------	0
CRESSV2|QGF19388.1 ------------------------------------------------------------	0
CRESSV2|QMW68849.1 ------------------------------------------------------------	0
CRESSV2|AJD07568.1 ------------------------------------------------------------	0
CRESSV2|QRI44135.1 ------------------------------------------------------------	0
CRESSV2|QRI44192.1 ------------------------------------------------------------	0
CRESSV2|QMW68811.1 ------------------------------------------------------------	0
CRESSV2|AXH77740.1 ------------------------------------------------------------	0
CRESSV2|QTE03480.1 ------------------------------------------------------------	0
CRESSV2|AUM61771.1 ------------------------------------------------------------	0
CRESSV2|AGA18255.1 ------------------------------------------------------------	0
CRESSV2|AGA18441.1 ------------------------------------------------------------	0
CRESSV2|YP_009109685.1 ------------------------------------------------------------	0
CRESSV2|AXH76040.1 ------------------------------------------------------------	0
CRESSV2|AGA18388.1 ------------------------------------------------------------	0
CRESSV2|AXQ66573.1 ------------------------------------------------------------	0
CRESSV2|QBA83922.1 ------------------------------------------------------------	0
CRESSV2|QJI53719.1 ------------------------------------------------------------	0
CRESSV2|QRV62027.1 ------------------------------------------------------------	0
CRESSV2|AWU66055.1 ------------------------------------------------------------	0
CRESSV2|AXQ66367.1 ------------------------------------------------------------	0
CRESSV2|QBA83842.1 ------------------------------------------------------------	0
CRESSV2|APG55794.1 ------------------------------------------------------------	0
CRESSV2|QBA83856.1 ------------------------------------------------------------	0
CRESSV2|AIY31238.1 ------------------------------------------------------------	0
CRESSV2|AIY31261.1 ------------------------------------------------------------	0
CRESSV2|QCH00635.1 ------------------------------------------------------------	0
CRESSV2|AXH74302.1 ------------------------------------------------------------	0
CRESSV2|AUM61988.1 ------------------------------------------------------------	0
CRESSV2|AUM61890.1 ------------------------------------------------------------	0
CRESSV2|AUM61817.1 ------------------------------------------------------------	0
CRESSV2|AXH77930.1 ------------------------------------------------------------	0
CRESSV2|AXH77503.1 ------------------------------------------------------------	0
CRESSV2|AXH75576.1 ------------------------------------------------------------	0
CRESSV2|AYP28704.1 ------------------------------------------------------------	0
CRESSV2|QTE03494.1 ------------------------------------------------------------	0
CRESSV2|AWW06083.1 ------------------------------------------------------------	0
CRESSV2|ALE29556.1 ------------------------------------------------------------	0
CRESSV2|AXQ65592.1 ------------------------------------------------------------	0
CRESSV2|QTE03568.1 ------------------------------------------------------------	0
CRESSV2|AXH74167.1 ------------------------------------------------------------	0
CRESSV2|AUM61815.1 ------------------------------------------------------------	0
CRESSV2|AUM61832.1 ------------------------------------------------------------	0
CRESSV2|AUM62011.1 ------------------------------------------------------------	0
CRESSV2|YP_009001743.1 ------------------------------------------------------------	0
CRESSV2|QRI44139.1 ------------------------------------------------------------	0
CRESSV2|QKI29033.1 ------------------------------------------------------------	0
CRESSV2|AUM61744.1 ------------------------------------------------------------	0
CRESSV2|QTE03343.1 ------------------------------------------------------------	0
CRESSV2|AXH77830.1 ------------------------------------------------------------	0
CRESSV2|QTE03372.1 ------------------------------------------------------------	0
CRESSV2|AOV86230.1 ------------------------------------------------------------	0
CRESSV2|QRI44125.1 ------------------------------------------------------------	0
CRESSV2|AUM61930.1 ------------------------------------------------------------	0
CRESSV2|AXH73660.1 ------------------------------------------------------------	0
CRESSV2|AEL28812.2 ------------------------------------------------------------	0
CRESSV2|QNG41123.1 ------------------------------------------------------------	0
CRESSV2|QNG41121.1 ------------------------------------------------------------	0
CRESSV2|QNG41149.1 ------------------------------------------------------------	0
CRESSV2|QNG41099.1 ------------------------------------------------------------	0
CRESSV2|QKN88888.1 ------------------------------------------------------------	0
CRESSV2|AOV86329.1 ------------------------------------------------------------	0
CRESSV2|AXH78173.1 ------------------------------------------------------------	0
CRESSV2|QJI53704.1 ------------------------------------------------------------	0
CRESSV2|QDJ95263.1 ------------------------------------------------------------	0
CRESSV2|MBQ5153848.1 ------------------------------------------------------------	0
CRESSV2|AMH87748.1 ------------------------------------------------------------	0
CRESSV2|QTE03474.1 ------------------------------------------------------------	0
CRESSV2|QTE03361.1 ------------------------------------------------------------	0
CRESSV2|YP_009552773.1 ------------------------------------------------------------	0
CRESSV2|QJI53714.1 ------------------------------------------------------------	0
CRESSV2|QTE03535.1 ------------------------------------------------------------	0
CRESSV2|YP_009553349.1 ------------------------------------------------------------	0
CRESSV2|QTE03386.1 ------------------------------------------------------------	0
CRESSV2|YP_009551360.1 ------------------------------------------------------------	0
CRESSV2|YP_009021241.1 ------------------------------------------------------------	0
CRESSV2|KAF8789568.1 YKLSRMTLKEILVQVYLWVTPSKVDFNMKESKCSSKTVCDYRSYCREVCVVEMIESSMKV	180
CRESSV2|QTE03550.1 ------------------------------------------------------------	0
CRESSV2|GBM24990.1 ------------------------------------------------------------	0
CRESSV2|GBN46473.1 ------------------------------------------------------------	0
CRESSV2|YP_009551465.1 ------------------------------------------------------------	0
CRESSV2|QTZ83216.1 ------------------------------------------------------------	0
CRESSV2|QTE03549.1 ------------------------------------------------------------	0
CRESSV2|QTE03316.1 ------------------------------------------------------------	0
CRESSV2|YP_009551463.1 ------------------------------------------------------------	0
CRESSV2|QTE03405.1 ------------------------------------------------------------	0
CRESSV2|QTE03452.1 ------------------------------------------------------------	0
CRESSV2|QTE03483.1 ------------------------------------------------------------	0
CRESSV2|YP_009551394.1 ------------------------------------------------------------	0
CRESSV2|YP_009237533.1 ------------------------------------------------------------	0
CRESSV2|QCW23707.1 ------------------------------------------------------------	0
CRESSV2|QCW23660.1 ------------------------------------------------------------	0
CRESSV2|YP_009163917.1 ------------------------------------------------------------	0
CRESSV2|YP_009237564.1 ------------------------------------------------------------	0
CRESSV2|YP_009237542.1 ------------------------------------------------------------	0
CRESSV2|YP_009259699.1 ------------------------------------------------------------	0
CRESSV2|AUM61826.1 ------------------------------------------------------------	0
CRESSV2|AUM61670.1 ------------------------------------------------------------	0
CRESSV2|YP_009116906.1 ------------------------------------------------------------	0
CRESSV2|ALE29724.1 ------------------------------------------------------------	0
CRESSV2|ALE29729.1 ------------------------------------------------------------	0
CRESSV2|AOV86228.1 ------------------------------------------------------------	0
CRESSV2|AUM61928.1 ------------------------------------------------------------	0
CRESSV2|KM821764 ------------------------------------------------------------	0
CRESSV2|YP_009117067.1 ------------------------------------------------------------	0
CRESSV2|AXH73382.1 ------------------------------------------------------------	0
CRESSV2|AUM61894.1 ------------------------------------------------------------	0
CRESSV2|AWR89667.1 ------------------------------------------------------------	0
CRESSV2|YP_003084293.1 ------------------------------------------------------------	0
CRESSV2|AXQ66192.1 ------------------------------------------------------------	0
CRESSV2|QMW68737.1 ------------------------------------------------------------	0
CRESSV2|QMW68752.1 ------------------------------------------------------------	0
CRESSV2|AXH77390.1 ------------------------------------------------------------	0
CRESSV2|AMH87740.1 ------------------------------------------------------------	0
CRESSV2|AWW06123.1 ------------------------------------------------------------	0
CRESSV2|QKV51200.1 ------------------------------------------------------------	0
CRESSV2|QMW68894.1 ------------------------------------------------------------	0
CRESSV2|QMW68706.1 ------------------------------------------------------------	0
CRESSV2|YP_009259737.1 ------------------------------------------------------------	0
CRESSV2|ALE29766.1 ------------------------------------------------------------	0
CRESSV2|YP_009047132.1 ------------------------------------------------------------	0
CRESSV2|QKI29034.1 ------------------------------------------------------------	0
CRESSV2|MBR1230405.1 ------------------------------------------------------------	0
CRESSV2|QGH72360.1 ------------------------------------------------------------	0
CRESSV2|ALE29685.1 ------------------------------------------------------------	0
CRESSV2|AXH76879.1 ------------------------------------------------------------	0
CRESSV2|YP_009259728.1 ------------------------------------------------------------	0
CRESSV2|QRI44173.1 ------------------------------------------------------------	0
CRESSV2|YP_009551412.1 ------------------------------------------------------------	0
CRESSV2|YP_009237506.1 ------------------------------------------------------------	0
CRESSV2|YP_009551350.1 ------------------------------------------------------------	0
CRESSV2|QCX35033.1 ------------------------------------------------------------	0
CRESSV2|AGG39811.1 ------------------------------------------------------------	0
CRESSV2|QNG41081.1 ------------------------------------------------------------	0
CRESSV2|AXH74447.1 ------------------------------------------------------------	0
CRESSV2|QTE03477.1 ------------------------------------------------------------	0
CRESSV2|QGF19380.1 ------------------------------------------------------------	0
CRESSV2|AXH74865.1 ------------------------------------------------------------	0
CRESSV2|YP_009259723.1 ------------------------------------------------------------	0
CRESSV2|QMW68843.1 ------------------------------------------------------------	0
CRESSV2|QRI44166.1 ------------------------------------------------------------	0
CRESSV2|YP_009116905.1 ------------------------------------------------------------	0
CRESSV2|AGA18473.1 ------------------------------------------------------------	0
CRESSV2|AGA18352.1 ------------------------------------------------------------	0
CRESSV2|YP_009448204.1 ------------------------------------------------------------	0
CRESSV2|AXQ65598.1 ------------------------------------------------------------	0
CRESSV2|ALE29544.1 ------------------------------------------------------------	0
CRESSV2|AXQ65767.1 ------------------------------------------------------------	0
CRESSV2|AGA18478.1 ------------------------------------------------------------	0
CRESSV2|AGA18286.1 ------------------------------------------------------------	0
CRESSV2|AGA18247.1 ------------------------------------------------------------	0
CRESSV2|AXH74995.1 ------------------------------------------------------------	0
CRESSV2|AOV86315.1 ------------------------------------------------------------	0
CRESSV2|AOV86299.1 ------------------------------------------------------------	0
CRESSV2|QGH72833.1 ------------------------------------------------------------	0
CRESSV2|QIR82159.1 ------------------------------------------------------------	0
CRESSV2|AMH87735.1 ------------------------------------------------------------	0
CRESSV2|QCX35078.1 ------------------------------------------------------------	0
CRESSV2|QCX35080.1 ------------------------------------------------------------	0
CRESSV2|AQU11773.1 ------------------------------------------------------------	0
CRESSV2|QKN88900.1 ------------------------------------------------------------	0
CRESSV2|QMW68702.1 ------------------------------------------------------------	0
CRESSV2|QGF19362.1 ------------------------------------------------------------	0
CRESSV2|QSM07494.1 ------------------------------------------------------------	0
CRESSV2|QGF19381.1 ------------------------------------------------------------	0
CRESSV2|QTE03490.1 ------------------------------------------------------------	0
CRESSV2|QGF19388.1 ------------------------------------------------------------	0
CRESSV2|QMW68849.1 ------------------------------------------------------------	0
CRESSV2|AJD07568.1 ------------------------------------------------------------	0
CRESSV2|QRI44135.1 ------------------------------------------------------------	0
CRESSV2|QRI44192.1 ------------------------------------------------------------	0
CRESSV2|QMW68811.1 ------------------------------------------------------------	0
CRESSV2|AXH77740.1 ------------------------------------------------------------	0
CRESSV2|QTE03480.1 ------------------------------------------------------------	0
CRESSV2|AUM61771.1 ------------------------------------------------------------	0
CRESSV2|AGA18255.1 ------------------------------------------------------------	0
CRESSV2|AGA18441.1 ------------------------------------------------------------	0
CRESSV2|YP_009109685.1 ------------------------------------------------------------	0
CRESSV2|AXH76040.1 ------------------------------------------------------------	0
CRESSV2|AGA18388.1 ------------------------------------------------------------	0
CRESSV2|AXQ66573.1 ------------------------------------------------------------	0
CRESSV2|QBA83922.1 ------------------------------------------------------------	0
CRESSV2|QJI53719.1 ------------------------------------------------------------	0
CRESSV2|QRV62027.1 ------------------------------------------------------------	0
CRESSV2|AWU66055.1 ------------------------------------------------------------	0
CRESSV2|AXQ66367.1 ------------------------------------------------------------	0
CRESSV2|QBA83842.1 ------------------------------------------------------------	0
CRESSV2|APG55794.1 ------------------------------------------------------------	0
CRESSV2|QBA83856.1 ------------------------------------------------------------	0
CRESSV2|AIY31238.1 ------------------------------------------------------------	0
CRESSV2|AIY31261.1 ------------------------------------------------------------	0
CRESSV2|QCH00635.1 ------------------------------------------------------------	0
CRESSV2|AXH74302.1 ------------------------------------------------------------	0
CRESSV2|AUM61988.1 ------------------------------------------------------------	0
CRESSV2|AUM61890.1 ------------------------------------------------------------	0
CRESSV2|AUM61817.1 ------------------------------------------------------------	0
CRESSV2|AXH77930.1 ------------------------------------------------------------	0
CRESSV2|AXH77503.1 ------------------------------------------------------------	0
CRESSV2|AXH75576.1 ------------------------------------------------------------	0
CRESSV2|AYP28704.1 ------------------------------------------------------------	0
CRESSV2|QTE03494.1 ------------------------------------------------------------	0
CRESSV2|AWW06083.1 ------------------------------------------------------------	0
CRESSV2|ALE29556.1 ------------------------------------------------------------	0
CRESSV2|AXQ65592.1 ------------------------------------------------------------	0
CRESSV2|QTE03568.1 ------------------------------------------------------------	0
CRESSV2|AXH74167.1 ------------------------------------------------------------	0
CRESSV2|AUM61815.1 ------------------------------------------------------------	0
CRESSV2|AUM61832.1 ------------------------------------------------------------	0
CRESSV2|AUM62011.1 ------------------------------------------------------------	0
CRESSV2|YP_009001743.1 ------------------------------------------------------------	0
CRESSV2|QRI44139.1 ------------------------------------------------------------	0
CRESSV2|QKI29033.1 ------------------------------------------------------------	0
CRESSV2|AUM61744.1 ------------------------------------------------------------	0
CRESSV2|QTE03343.1 ------------------------------------------------------------	0
CRESSV2|AXH77830.1 ------------------------------------------------------------	0
CRESSV2|QTE03372.1 ------------------------------------------------------------	0
CRESSV2|AOV86230.1 ------------------------------------------------------------	0
CRESSV2|QRI44125.1 ------------------------------------------------------------	0
CRESSV2|AUM61930.1 ------------------------------------------------------------	0
CRESSV2|AXH73660.1 ------------------------------------------------------------	0
CRESSV2|AEL28812.2 ------------------------------------------------------------	0
CRESSV2|QNG41123.1 ------------------------------------------------------------	0
CRESSV2|QNG41121.1 ------------------------------------------------------------	0
CRESSV2|QNG41149.1 ------------------------------------------------------------	0
CRESSV2|QNG41099.1 ------------------------------------------------------------	0
CRESSV2|QKN88888.1 ------------------------------------------------------------	0
CRESSV2|AOV86329.1 ------------------------------------------------------------	0
CRESSV2|AXH78173.1 ------------------------------------------------------------	0
CRESSV2|QJI53704.1 ------------------------------------------------------------	0
CRESSV2|QDJ95263.1 ------------------------------------------------------------	0
CRESSV2|MBQ5153848.1 ------------------------------------------------------------	0
CRESSV2|AMH87748.1 ------------------------------------------------------------	0
CRESSV2|QTE03474.1 ------------------------------------------------------------	0
CRESSV2|QTE03361.1 ------------------------------------------------------------	0
CRESSV2|YP_009552773.1 ------------------------------------------------------------	0
CRESSV2|QJI53714.1 ------------------------------------------------------------	0
CRESSV2|QTE03535.1 ------------------------------------------------------------	0
CRESSV2|YP_009553349.1 ------------------------------------------------------------	0
CRESSV2|QTE03386.1 ------------------------------------------------------------	0
CRESSV2|YP_009551360.1 ------------------------------------------------------------	0
CRESSV2|YP_009021241.1 ------------------------------------------------------------	0
CRESSV2|KAF8789568.1 GGSGVTVEIDESKFGKRKFNREKHVEGKWVFGGVEREKGKCFMKAVDDRTTDS--LLSNI	238
CRESSV2|QTE03550.1 ------------------------------------------------------------	0
CRESSV2|GBM24990.1 ------------------------------------------------------------	0
CRESSV2|GBN46473.1 ------------------------------------------------------------	0
CRESSV2|YP_009551465.1 ------------------------------------------------------------	0
CRESSV2|QTZ83216.1 ------------------------------------------------------------	0
CRESSV2|QTE03549.1 ------------------------------------------------------------	0
CRESSV2|QTE03316.1 ------------------------------------------------------------	0
CRESSV2|YP_009551463.1 ------------------------------------------------------------	0
CRESSV2|QTE03405.1 ------------------------------------------------------------	0
CRESSV2|QTE03452.1 --------------------------------------------------------MS--	2
CRESSV2|QTE03483.1 ------------------------------------------------------------	0
CRESSV2|YP_009551394.1 ------------------------------------------------------------	0
CRESSV2|YP_009237533.1 ------------------------------------------------------------	0
CRESSV2|QCW23707.1 --------------------------------------------------MS--------	2
CRESSV2|QCW23660.1 --------------------------------------------------MSNYPMATVT	10
CRESSV2|YP_009163917.1 ------------------------------------------------------------	0
CRESSV2|YP_009237564.1 ------------------------------------------------------------	0
CRESSV2|YP_009237542.1 ------------------------------------------------------------	0
CRESSV2|YP_009259699.1 ------------------------------------------------------------	0
CRESSV2|AUM61826.1 ------------------------------------------------------------	0
CRESSV2|AUM61670.1 ------------------------------------------------------------	0
CRESSV2|YP_009116906.1 ------------------------------------------------------------	0
CRESSV2|ALE29724.1 -------------------------------------------------------MLIPI	5
CRESSV2|ALE29729.1 -------------------------------------------------------MLNPI	5
CRESSV2|AOV86228.1 ------------------------------------------------------------	0
CRESSV2|AUM61928.1 ------------------------------------------------------------	0
CRESSV2|KM821764 ------------------------------------------------------------	0
CRESSV2|YP_009117067.1 ------------------------------------------------------------	0
CRESSV2|AXH73382.1 ------------------------------------------------------------	0
CRESSV2|AUM61894.1 ------------------------------------------------------------	0
CRESSV2|AWR89667.1 ------------------------------------------------------------	0
CRESSV2|YP_003084293.1 ------------------------------------------------------------	0
CRESSV2|AXQ66192.1 ------------------------------------------------------------	0
CRESSV2|QMW68737.1 ------------------------------------------------------------	0
CRESSV2|QMW68752.1 ------------------------------------------------------------	0
CRESSV2|AXH77390.1 ------------------------------------------------------------	0
CRESSV2|AMH87740.1 ------------------------------------------------------------	0
CRESSV2|AWW06123.1 ------------------------------------------------------------	0
CRESSV2|QKV51200.1 ------------------------------------------------------------	0
CRESSV2|QMW68894.1 ------------------------------------------------------------	0
CRESSV2|QMW68706.1 ------------------------------------------------------------	0
CRESSV2|YP_009259737.1 ------------------------------------------------------------	0
CRESSV2|ALE29766.1 ------------------------------------------------------------	0
CRESSV2|YP_009047132.1 ------------------------------------------------------------	0
CRESSV2|QKI29034.1 ------------------------------------------------------------	0
CRESSV2|MBR1230405.1 ------------------------------------------------------------	0
CRESSV2|QGH72360.1 ------------------------------------------------------------	0
CRESSV2|ALE29685.1 ------------------------------------------------------------	0
CRESSV2|AXH76879.1 ------------------------------------------------------------	0
CRESSV2|YP_009259728.1 ------------------------------------------------------------	0
CRESSV2|QRI44173.1 ------------------------------------------------------------	0
CRESSV2|YP_009551412.1 ------------------------------------------------------------	0
CRESSV2|YP_009237506.1 ------------------------------------------------------------	0
CRESSV2|YP_009551350.1 ------------------------------------------MALPD-KRNAYTPQLLHA	17
CRESSV2|QCX35033.1 ------------------------------------------------------------	0
CRESSV2|AGG39811.1 ------------------------------------------------------------	0
CRESSV2|QNG41081.1 ------------------------------------------------------------	0
CRESSV2|AXH74447.1 ------------------------------------------------------------	0
CRESSV2|QTE03477.1 ------------------------------------------------------------	0
CRESSV2|QGF19380.1 ------------------------------------------------------------	0
CRESSV2|AXH74865.1 ------------------------------------------------------------	0
CRESSV2|YP_009259723.1 ----------------------------------------------------MKVKVYTN	8
CRESSV2|QMW68843.1 ------------------------------------------MPATQPVDSEDEDDVFEK	18
CRESSV2|QRI44166.1 ------------------------------------------------------------	0
CRESSV2|YP_009116905.1 ------------------------------------------------------------	0
CRESSV2|AGA18473.1 --------------------------------------------------MHTRSRVILN	10
CRESSV2|AGA18352.1 ------------------------------------------------------------	0
CRESSV2|YP_009448204.1 ------------------------------------------------------------	0
CRESSV2|AXQ65598.1 ------------------------------------------------------------	0
CRESSV2|ALE29544.1 ------------------------------------------------------------	0
CRESSV2|AXQ65767.1 ------------------------------------------------------------	0
CRESSV2|AGA18478.1 ------------------------------------------------------------	0
CRESSV2|AGA18286.1 ------------------------------------------------------------	0
CRESSV2|AGA18247.1 ------------------------------------------------------------	0
CRESSV2|AXH74995.1 ------------------------------------------------------------	0
CRESSV2|AOV86315.1 ---------------------------------------------MNSSSKKNEGWSFVY	15
CRESSV2|AOV86299.1 ------------------------------------------------------------	0
CRESSV2|QGH72833.1 ------------------------------------------------------------	0
CRESSV2|QIR82159.1 ------------------------------------------------------------	0
CRESSV2|AMH87735.1 ------------------------------------------------------------	0
CRESSV2|QCX35078.1 ------------------------------------------------------------	0
CRESSV2|QCX35080.1 ------------------------------------------------------------	0
CRESSV2|AQU11773.1 -------------------------------------------------------MTWHT	5
CRESSV2|QKN88900.1 ------------------------------------------------------------	0
CRESSV2|QMW68702.1 ------------------------------------------------------------	0
CRESSV2|QGF19362.1 ------------------------------------------------------------	0
CRESSV2|QSM07494.1 ------------------------------------------------------------	0
CRESSV2|QGF19381.1 ------------------------------------------------------------	0
CRESSV2|QTE03490.1 ------------------------------------------------------------	0
CRESSV2|QGF19388.1 ------------------------------------------------------------	0
CRESSV2|QMW68849.1 ------------------------------------------------------------	0
CRESSV2|AJD07568.1 ------------------------------------------------------------	0
CRESSV2|QRI44135.1 ------------------------------------------------------------	0
CRESSV2|QRI44192.1 ------------------------------------------------------------	0
CRESSV2|QMW68811.1 ------------------------------------------------------------	0
CRESSV2|AXH77740.1 ------------------------------------------------------------	0
CRESSV2|QTE03480.1 -------------------------------------------------------MVLHP	5
CRESSV2|AUM61771.1 ------------------------------------------------------------	0
CRESSV2|AGA18255.1 ------------------------------------------MRTLYSRGKKDSDHIFEN	18
CRESSV2|AGA18441.1 ------------------------------------------------------------	0
CRESSV2|YP_009109685.1 ------------------------------------------------------------	0
CRESSV2|AXH76040.1 ------------------------------------------------------------	0
CRESSV2|AGA18388.1 ------------------------------------------------------------	0
CRESSV2|AXQ66573.1 ------------------------------------------------------------	0
CRESSV2|QBA83922.1 --------------------------------------LARK-----------TTREMSK	11
CRESSV2|QJI53719.1 ---------------MN-ER-R-----------SDLNMATKT-----------TKGQQAR	21
CRESSV2|QRV62027.1 -------------------------------------MAQKT-----------TKRQEAK	12
CRESSV2|AWU66055.1 -------------------------------------MATKTT------KKDKQKNTRAK	17
CRESSV2|AXQ66367.1 -------------------------------------MATKT-----------TKKVMAK	12
CRESSV2|QBA83842.1 ----------------------------------------------------------AK	2
CRESSV2|APG55794.1 ---------------MF-NL-A-----------QNFSMAT-K-----------TSRPHAR	20
CRESSV2|QBA83856.1 ------------------------------------------------------------	0
CRESSV2|AIY31238.1 --------------------------------------------------MSKKIMSRAK	10
CRESSV2|AIY31261.1 -------------------------------------------------------MSRGK	5
CRESSV2|QCH00635.1 -------------------------------------MTSKKHKKLNLNGHVSKKMSRAK	23
CRESSV2|AXH74302.1 -------------------------------------------------MKTQPKNYRQR	11
CRESSV2|AUM61988.1 ------------------------------------------------MVGHNDFTAKFR	12
CRESSV2|AUM61890.1 ----------------------------------------------------MNPASKFR	8
CRESSV2|AUM61817.1 ----------------------MWGGTYCANPPDLGA--IATLHFAMNPTNKFNPTNKFR	36
CRESSV2|AXH77930.1 ----------------------------------------------------MSHTGRFR	8
CRESSV2|AXH77503.1 ----------------------------------------------------MDYKSKAR	8
CRESSV2|AXH75576.1 ----------------------------------------------------MDYTGKYR	8
CRESSV2|AYP28704.1 --------------------------------------------------------MRSR	4
CRESSV2|QTE03494.1 ------------------------------------------------------MTQRAR	6
CRESSV2|AWW06083.1 ----------------------------------------------MQTTNTTTKNTRAR	14
CRESSV2|ALE29556.1 ------------------------------------------------------MSKGNR	6
CRESSV2|AXQ65592.1 -------------------------------------------------------MQSTR	5
CRESSV2|QTE03568.1 ----------------------MWGEGPA-----LGE---LTSQFAMP-SA-PRTNSRRT	28
CRESSV2|AXH74167.1 ----------------------------------------------------MAPAQRYR	8
CRESSV2|AUM61815.1 ----------------------------------------------MS-QE-TEQPRRAY	12
CRESSV2|AUM61832.1 -------------------------------------------------------MTKGR	5
CRESSV2|AUM62011.1 --------------------------------------------------MXNENRTRSR	10
CRESSV2|YP_009001743.1 ---------------MG-LLRVYYSGQQA-----RRL---VILA--VV-WPMVGTTQRSR	33
CRESSV2|QRI44139.1 ---------------------------------------------------MALTTEKSK	9
CRESSV2|QKI29033.1 -------------------------------------------------------MSKSR	5
CRESSV2|AUM61744.1 -------------------------------------------------------MSKCR	5
CRESSV2|QTE03343.1 --------------------------------------------------------MASN	4
CRESSV2|AXH77830.1 ---------------------------------------------------------MSK	3
CRESSV2|QTE03372.1 -------------------------------------------------------MSRAK	5
CRESSV2|AOV86230.1 ---------------------------------------------------MSDENKRCR	9
CRESSV2|QRI44125.1 ----------------------------------------------------MSNGQRSK	8
CRESSV2|AUM61930.1 ----------------------------------------------MP-SAPQEVLSKSR	13
CRESSV2|AXH73660.1 ----------------------------------------------MP-RG-TQSIAKTR	12
CRESSV2|AEL28812.2 ------------------------------------M---LPSSVSVP-NMPAEQQPRSR	20
CRESSV2|QNG41123.1 ----------------------------------------------MP-SA-TVAAVRSR	12
CRESSV2|QNG41121.1 ----------------------------------------------MP-TV-PQAPIRSR	12
CRESSV2|QNG41149.1 ----------------------------------------------MP-TV-PQAPIRSR	12
CRESSV2|QNG41099.1 ----------------------------------------------MP-TE-PQAPIRSR	12
CRESSV2|QKN88888.1 ----------------------------------------------------MPRQEKSR	8
CRESSV2|AOV86329.1 ----------------------------------------------------MTRQAKSR	8
CRESSV2|AXH78173.1 ----------------------------------------------------MAPSSRSR	8
CRESSV2|QJI53704.1 -------------------------------------------------------MNRSR	5
CRESSV2|QDJ95263.1 -------------------------------------------------------MSKSR	5
CRESSV2|MBQ5153848.1 -------------------------------------------------MAEKPNQPRAT	11
CRESSV2|AMH87748.1 --------------------------------------------MSRDKVDLAPSRGFSK	16
CRESSV2|QTE03474.1 -------------------------------------------------------MTNSK	5
CRESSV2|QTE03361.1 ----------------------------------------------------MAKRPHSK	8
CRESSV2|YP_009552773.1 ---------------------------------------------------MTKQGSLAK	9
CRESSV2|QJI53714.1 -------------------------------------------------------MANQK	5
CRESSV2|QTE03535.1 --------------------------------------------MTENGGPSGSKRCKSK	16
CRESSV2|YP_009553349.1 ------------------------MG----------------SNVLRAKNGSSGPRRKYK	20
CRESSV2|QTE03386.1 -----------------------------------------------MAQQLRARGLKYK	13
CRESSV2|YP_009551360.1 -------------------------------------------------------MSRQK	5
CRESSV2|YP_009021241.1 -------------------------------------------------------MSRCK	5
CRESSV2|KAF8789568.1 FTTLFSLNLVHTKNRHSGDFWQDFGG----------------LFERWRLTVRMSRNTRVH	282
CRESSV2|QTE03550.1 -------------------------------------------MADAQRTNLKERNNRSK	17
CRESSV2|GBM24990.1 -------------------------------------------------------MSRCH	5
CRESSV2|GBN46473.1 -------------------------------------------------------MSRCH	5
CRESSV2|YP_009551465.1 -------------------------------------------------------MSRCH	5
CRESSV2|QTZ83216.1 -------------------------------------------------------MTRAH	5
CRESSV2|QTE03549.1 ------------------------------------------------------MESRAR	6
CRESSV2|QTE03316.1 -----------------------------------------------MSAQLRAVNNRSK	13
CRESSV2|YP_009551463.1 ------------------------------------------------------MNSRSK	6
CRESSV2|QTE03405.1 ------------------------MG----------------VVVHSAFVFWSVRMSKCK	20
CRESSV2|QTE03452.1 ------------------VILALFYR----------------AKCHLTFNFCTVRMSKCK	28
CRESSV2|QTE03483.1 ------------------------------------------------MSGVASTGSKAK	12
CRESSV2|YP_009551394.1 -------------------------------------------------------MSKCK	5
CRESSV2|YP_009237533.1 -----------------------------------------------------MSNKMAK	7
CRESSV2|QCW23707.1 ----LRTLNLS---NME----VE---------TITTAP----------ETTKKVQGPQSK	32
CRESSV2|QCW23660.1 TAPESTTRKWT---QKQ----RE---------TNDASP----------RPLKASRGPLAK	44
CRESSV2|YP_009163917.1 --------------------------------------------------------MISK	4
CRESSV2|YP_009237564.1 ------------------------------MLENDEQP---------IPSVSIEKPLVSR	21
CRESSV2|YP_009237542.1 --------------------------------------------------------MSTR	4
CRESSV2|YP_009259699.1 --------------------------------------------------------MATR	4
CRESSV2|AUM61826.1 -------------------------------MTS-----------K--QDKQTKRPTLAK	16
CRESSV2|AUM61670.1 -------------------------------MTS-----------KQTKTKQTKQTSQAK	18
CRESSV2|YP_009116906.1 --------------------------------------------------------MSSR	4
CRESSV2|ALE29724.1 RRRSLRIHLWI---QPS----APPCGQ--SK-TIKPRPSQPK-------LSVRMTSFSSK	48
CRESSV2|ALE29729.1 RRRSRKVPLQS---QMS----APPCGL--SYLPIKPTPFLHP-------ISVSTMSFQSK	49
CRESSV2|AOV86228.1 ---------------MN----TE---------NTTVAPTVAPTVAPTVAKSPVAKSPQAK	32
CRESSV2|AUM61928.1 -------------------------------------------------MIRQNPKQTSK	11
CRESSV2|KM821764 -----------------------------------------------MSTRKAGTNPKAN	13
CRESSV2|YP_009117067.1 ---------------MS----------------TTQTPS---ILKGGLARRKAGTNPKAN	26
CRESSV2|AXH73382.1 -------------------------------------------------------MSKSR	5
CRESSV2|AUM61894.1 -------------------------------------------------------MSRAQ	5
CRESSV2|AWR89667.1 ------------------------------------------------------------	0
CRESSV2|YP_003084293.1 -------------------------------------------------------MSRSR	5
CRESSV2|AXQ66192.1 -------------------------------------------------MGPRVRPFRTR	11
CRESSV2|QMW68737.1 ----------------------------------------------------MFLMQRSR	8
CRESSV2|QMW68752.1 -------------------------------------------------------MQRSR	5
CRESSV2|AXH77390.1 --------------------------------------------------MNRDAVKKFR	10
CRESSV2|AMH87740.1 --------------------------------------------------MGSQLTQRSR	10
CRESSV2|AWW06123.1 ------------------------------------------------------MTSRGR	6
CRESSV2|QKV51200.1 ---------------------------------------------------MPVAMSLSR	9
CRESSV2|QMW68894.1 ---------------------------------------------------MDFLRSRAR	9
CRESSV2|QMW68706.1 -------------------------------------------------------MSRHK	5
CRESSV2|YP_009259737.1 -------------------------------------------------------MSRHR	5
CRESSV2|ALE29766.1 -----------------------------------------------------MYMARNR	7
CRESSV2|YP_009047132.1 -------------------------------------------------------MSKNR	5
CRESSV2|QKI29034.1 --------------------------------------------------------MAAK	4
CRESSV2|MBR1230405.1 ---------------------------------------------MPPATTTTTTATKTR	15
CRESSV2|QGH72360.1 -------------------------------------------------------MLRSR	5
CRESSV2|ALE29685.1 -----------------------------------------------------MANRRSR	7
CRESSV2|AXH76879.1 -------------------------------------------------------MPKYR	5
CRESSV2|YP_009259728.1 --------------------------------------------------------MRTR	4
CRESSV2|QRI44173.1 --------------------------------------------------MSVASARKNR	10
CRESSV2|YP_009551412.1 -------------------------------------------------------MSRSR	5
CRESSV2|YP_009237506.1 ------MFCYI------KN--------------------AISCLRTVKINVFSMPPSRSR	28
CRESSV2|YP_009551350.1 RRGSCGEQNYI------KRPFPRFFT-----------M-QNELPDSKPPTVPPSPSSRYR	59
CRESSV2|QCX35033.1 -------------------------------------M-SQNEQNTVPPTVSPSSGSRYR	22
CRESSV2|AGG39811.1 -------------------------------------------------------MSRNR	5
CRESSV2|QNG41081.1 ----------------------------------------MTSSRIYKQPISPRNMSRSR	20
CRESSV2|AXH74447.1 ------------------------------------------------------MTSRSR	6
CRESSV2|QTE03477.1 -------------------------------------------------------MSRHR	5
CRESSV2|QGF19380.1 ------------------------------------------------------MASRNR	6
CRESSV2|AXH74865.1 -----------------------------------------------------MVFTRTR	7
CRESSV2|YP_009259723.1 FKSK-------------KVIRAKY---------SITL--ALTWITFSFPSHPTSNMSYQL	44
CRESSV2|QMW68843.1 PKSLKER---------QAEAQAAVTT------TTRVA--ASKVAAKPTPRSDPALAVRSM	61
CRESSV2|QRI44166.1 -------------------MRPRV------------------KILCRLTNKVYTAGSRAR	23
CRESSV2|YP_009116905.1 -------------------------------------------------------MARSR	5
CRESSV2|AGA18473.1 PRPCVHFFLVL---SWGGSRHPAFFL--------LLL--LFLILSLLVLLLGMAPTYRSR	57
CRESSV2|AGA18352.1 -------------------------------------------------------MSQSR	5
CRESSV2|YP_009448204.1 ------------------------------------M--DNTLEMQAFAHASDTQTKKFR	22
CRESSV2|AXQ65598.1 -------------------------------------------------------MSKSR	5
CRESSV2|ALE29544.1 --------------------------------------------------------MSAR	4
CRESSV2|AXQ65767.1 ----------------------------------------------------MAHTPKYR	8
CRESSV2|AGA18478.1 -----------------------------------------------------MGGHRVR	7
CRESSV2|AGA18286.1 -----------------------------------------------------MAAKKFR	7
CRESSV2|AGA18247.1 -----------------------------------------------------MAAKRFR	7
CRESSV2|AXH74995.1 -------------------------------------------MEQQKKTTTSKPNTKAI	17
CRESSV2|AOV86315.1 FHFHFRSRSRS---PRSTKGTVDFFG-RSARAKSLFKPSESSSIFKQQRKMEQQQNKKAL	71
CRESSV2|AOV86299.1 --------------------------------------------------MEQQQNKKAL	10
CRESSV2|QGH72833.1 ------------------------------------------------MDLNTGAASGSR	12
CRESSV2|QIR82159.1 -----------------------------------------------------MTSSRKR	7
CRESSV2|AMH87735.1 ------------------------------------------------------MPLRSR	6
CRESSV2|QCX35078.1 ------------------------------------------------------MTSRSY	6
CRESSV2|QCX35080.1 -----------------------------------------------------MTCQKKR	7
CRESSV2|AQU11773.1 WNHYCS---------------------------E-----HD----LMEAVPAESTNGQAK	29
CRESSV2|QKN88900.1 -------------------------------------------------MSKITTRARAK	11
CRESSV2|QMW68702.1 ---------------------------------------------MEQTQLSKTTNQPAK	15
CRESSV2|QGF19362.1 ----------------------------------------------------MSKRQIGT	8
CRESSV2|QSM07494.1 -------------------------------------------------------MSLGK	5
CRESSV2|QGF19381.1 -------------------------------------------------------MSRSR	5
CRESSV2|QTE03490.1 -------------------------------------MSVF----RSATQFNPPNMSRSR	19
CRESSV2|QGF19388.1 ------------------------------------------------MPAKVDNKDRHR	12
CRESSV2|QMW68849.1 ------------------------------------------------MAVARVAQPRKR	12
CRESSV2|AJD07568.1 -----------------------------------------------------MSNVRKE	7
CRESSV2|QRI44135.1 -------------------------------------------------------MSVAR	5
CRESSV2|QRI44192.1 -------------------------------------------------------MSRSR	5
CRESSV2|QMW68811.1 -MESCSLVQSE---A----------------ATSVGVPSTN----KSNAAPVRRVQLRAK	36
CRESSV2|AXH77740.1 --------------------------------------------------------MSYR	4
CRESSV2|QTE03480.1 NILECSLPLPI---PVGLNARSSQTGKRKTLSGSLILK--------NSLSVRLPTMSQSK	54
CRESSV2|AUM61771.1 -----------------------------------------------------MAQTGSA	7
CRESSV2|AGA18255.1 QQVSDHLRTIY---KYS----VQNFG---TRGASLVLPRP------PVPCHHGTAKMKSR	62
CRESSV2|AGA18441.1 ------------------------------------------------MASSSKRLKKAR	12
CRESSV2|YP_009109685.1 -----------------------------------------------------MTSQRSR	7
CRESSV2|AXH76040.1 --------------------------------------------------------MSSR	4
CRESSV2|AGA18388.1 ------------------------------------------------------MKKQSR	6
CRESSV2|AXQ66573.1 ----------------------------------------------------MAQAPKVR	8
CRESSV2|QBA83922.1 RWV-FTLNNYTPE--EEA---------AVKEI-DCEWMVFGHEHQ-KEGTPHLQGAITFV	57
CRESSV2|QJI53719.1 RWV-FTLNNYTPE--EEA---------AVKEL-ECEWLIFGHEHQ-TEGTPHLQGAIVFK	67
CRESSV2|QRV62027.1 RWV-FTLNNYTAE--EEA---------AVKAL-ECEWLIFGHEHQ-SEGTPHLQGAIALK	58
CRESSV2|AWU66055.1 RWV-FTLNNYTPE--EEN---------KLKEL-ECEWLIFGHEHTEGDGTPHLQGAITFK	64
CRESSV2|AXQ66367.1 RYC-FTLNNFTSD--EES---------RLKEL-DCEWLIFGHEHINGEGTPHLQGAMCYK	59
CRESSV2|QBA83842.1 RYC-FTLNNYTPE--EES---------RLKEL-DCEWLIFGHEKAPTTGTLHLQGAMCYK	49
CRESSV2|APG55794.1 RYC-FTLNNYTRD--EEE---------AIKQI-NCEWLVFGHEHSSGQGTPHLQGAITFN	67
CRESSV2|QBA83856.1 --C-STVNNYTPE--EEA---------RIKEL-ECEWLIFGHEHTTGEGTPHLQGAIIFK	45
CRESSV2|AIY31238.1 RWC-YTLNNYTPE--EEQ---------NIQNI-ECAYHVYGKEVGEN-GTPHLQGFICFV	56
CRESSV2|AIY31261.1 RWC-FTINNYTEE--DTS---------RCERI-DCEYLVFGKEIGEEEHTPHLQGFIVFK	52
CRESSV2|QCH00635.1 KWC-WTINNYTEQ--DLH---------RLELV-DCEYIVYGKEEGEQEHTPHLQGYVVFK	70
CRESSV2|AXH74302.1 AWC-FTWNNYTDA--DEK----Y-LQENMS-I-RAKYLVYGREIAPATGTPHLQGYVYFK	61
CRESSV2|AUM61988.1 SWC-FTLNNYTLQ--DEE----H-IKNILT-G-FARYVVYGREIAPSTGTPHLQGYVYFH	62
CRESSV2|AUM61890.1 AWC-FTLNNYTDQ--DEQ----H-IQNIIT-S-FARYVVYGRELAPETGTPHLQGYVYFH	58
CRESSV2|AUM61817.1 AWC-FTLNNYNHQ--DEQ----H-IQNIVK-G-FARYIVYGRELAPETGTPHLQGYVYFH	86
CRESSV2|AXH77930.1 AWV-FTLNNYNDK--DEE----H-IQTVVK-N-QARYIVYGREVGPTNGVPHLQGYVYFE	58
CRESSV2|AXH77503.1 AWT-FTLNNYNDV--DEH----H-IQTKVK-D-LCRYIVYGREVGE-NGTPHLQGYLYFR	57
CRESSV2|AXH75576.1 AWT-FTLNNYTPV--HEE----H-IQTVVK-N-LCRYIVYGKEVGDQDGTPHLQGYVYFH	58
CRESSV2|AYP28704.1 AWC-FTINNYTPL--EFE----T-LKLL-----QAQYIILGREIGE-TLTPHIQGYVYFT	50
CRESSV2|QTE03494.1 AWC-FTLNNYGNQ--DER----M-LQEL-----ECRYIVYGRETGE-SGTPHLQGYVFFS	52
CRESSV2|AWW06083.1 GWV-FTINNWTPT--HEE----A-LRTL-----DSQYIVWGREVGE-RGTPHLQGYVFFK	60
CRESSV2|ALE29556.1 AWC-YTLNNYTEE--ERD----S-LRS--L---KCAYQVFGYERGD-ADTPHLQGYVQFA	52
CRESSV2|AXQ65592.1 SWC-YTINNFTEE--DLQ----G-TRA--L---KCAYNIFGYERGD-EGTPHLQGYVHFK	51
CRESSV2|QTE03568.1 AYC-FTLNNWTED--ELN----A-IKA--I---ECKYLVIGKETGE-EGTPHLQGYIHFN	74
CRESSV2|AXH74167.1 GYC-FTINNPTQE--DIE----K-LKK--A---HFKYIIYGREIGE-SGTLHLQGYIHYI	54
CRESSV2|AUM61815.1 GYC-FTLNNYTEE--DEL----R-LQGL-R---GVQFLIYGREVGD-SGTPHLQGYIHYI	59
CRESSV2|AUM61832.1 AFC-FTLNNYTKE--EEE----H-VQQVGK---DAVYLIYGREIGE-GGTPHLQGYIHFQ	53
CRESSV2|AUM62011.1 GWC-FTINNPNGW--DEA----D-IANVVK---IAKYVIRGKEVGE-EGTPHWQGYLYFQ	58
CRESSV2|YP_009001743.1 GWV-FTINNYNEW--DFV----N-ISKLEE---KAQYYIYGKERGE-EGTPHLQGFAYFK	81
CRESSV2|QRI44139.1 GYC-FTINNPTEI--DSQ----E-LQNLKNEP-SVVYLVWGTEIGE-EGTLHFQGFVRFK	59
CRESSV2|QKI29033.1 NFT-FTINNPTPG--DDL----E-IELLKG---HAKYFIYGRERGE-LGTPHYQGYVQFP	53
CRESSV2|AUM61744.1 DYV-FTINNPTGW--DDA----E-IEQCAK---EATYLIFGKETGE-QGTEHYQGFVMFA	53
CRESSV2|QTE03343.1 SWC-FTINNPSNE--DEW----N-LLCLRN---STTYLVYGKEVGE-EGTPHYQGYAIMR	52
CRESSV2|AXH77830.1 SWC-FTINNPTGN--DDW----E-LEALKL---VSEYIVVGTETGE-QGTRHYQGYVVMN	51
CRESSV2|QTE03372.1 GWC-FTINNPVLQ--DDW----E-LISCQA---SAEYLVYGRETGE-AETLHYQGYVIFS	53
CRESSV2|AOV86230.1 GWI-FTINNPTDW--DRT----D-VERAMV---GSTYGIVGDEVGE-NGTPHLQGFIRFK	57
CRESSV2|QRI44125.1 GWC-FTINNPTGW--DEA----D-VSSLQS---ATVYGVVGKEVGE-EGTPHLQGFMRFN	56
CRESSV2|AUM61930.1 GWC-FTVNTYDDS--Y---------ERWLKTI-DCQYLIYGREVAPTTGREHLQGYVHFG	60
CRESSV2|AXH73660.1 DYV-FTINNPTNN--DTE----R-LRQHP--A-SVSYIIYGIEVGE-GGTSHFQGFIQFQ	60
CRESSV2|AEL28812.2 GWC-FTINNYQPT--DIL----N-CEQLVNTE-GAQYVIIGYEVGE-NNTPHIQGYTWWP	70
CRESSV2|QNG41123.1 GWC-FTINNPGVE--DEN----H-MEKLV--D-DAQYVIRGKETGE-TGTNHWQGYVFFK	60
CRESSV2|QNG41121.1 GWC-FTLNNPRES--DNQ----Q-METCA--A-ASRYLIRGVETGE-EGTNHWQGYVLFK	60
CRESSV2|QNG41149.1 GWC-FTLNNPGES--DNE----Q-MERCA--E-EARYVIRGIETGE-EGTNHWQGYVLFK	60
CRESSV2|QNG41099.1 GWV-FTINNPVES--DNE----Q-METCA--A-AARYVIRGLETGE-EGTKHWQGYVLFK	60
CRESSV2|QKN88888.1 GWC-FTINNPTIG--DQF----D-IESIK--N-RSTYVIFGTEFGSENNTPHYQGFAIFP	57
CRESSV2|AOV86329.1 GWC-FTINNPTFG--DTL----D-IEALK--H-AARYVIWGNEVGQDNGTPHFQGFTYFA	57
CRESSV2|AXH78173.1 GWC-FTINNPTFE--DLL----N-LEQVK--N-EAVYYCYGREHGTDRGTFHWQGYVYFP	57
CRESSV2|QJI53704.1 GWC-FTVNNPTDE--DYS----S-IERLK--E-AADYIIYGKEVGE-QGTPHLQGYCHFR	53
CRESSV2|QDJ95263.1 SWC-FTINNPTDQ--DKD----D-IQELL--T-EAEYVIVGNEVGE-HGTPHFQGYCEFQ	53
CRESSV2|MBQ5153848.1 NWV-LTLNNPTKEDIDKIIK----VATTTK-L-KTKYLLLADDVAPTTGTKHIHGVLCFE	64
CRESSV2|AMH87748.1 YWC-FTAFASDFEKFTEIIS----DERVFSNS-DLSYIIGGEELCPLSGRKHIQGFAAFA	70
CRESSV2|QTE03474.1 NWC-FTVFKDE-VQ-------------FFDNE-KIQYCIFGNEKCPKTGRWHKQGFAQFK	49
CRESSV2|QTE03361.1 YWC-FTLYADE-CP-------------WTE-K-NCSYCIYGREICPDTGKKHLQGFVAFE	51
CRESSV2|YP_009552773.1 HWV-FTSFADE-VV-------------FFSNV-DVQYCIFGNEQCPKTGRWHKQGYVVFK	53
CRESSV2|QJI53714.1 HWV-FTAYSDE-VS-------------FFEA---GVYCIFGNEKCPKTGRWHKQGYIVFE	47
CRESSV2|QTE03535.1 FWS-FTSFEAS-PP-------------EFNSL-TDSYLIIGKETCPSSSRQHWQCYLVLK	60
CRESSV2|YP_009553349.1 LYC-FTSFAVDQEP-------------SYDPT-AMQYLIYGRETCPDSGRTHLQGFVAFK	65
CRESSV2|QTE03386.1 QWS-FTSFDVQHEP-------------KFDPA-LDEYLIFGKETCPDSGRQHFQGYVCFK	58
CRESSV2|YP_009551360.1 GWC-YTRFDIENIP-------------VYNEH-EESYHIFGRERCPSTGRIHYQGFIYFK	50
CRESSV2|YP_009021241.1 NWC-FTSFNVDSPP-------------KFDPI-TTEYLCYGRETCPTTKKSHLQGFICLK	50
CRESSV2|KAF8789568.1 GWC-FTQFGGTPEA-------------VFDPR-IHKYMCFGRETCPTTGRQHLQGYIYYL	327
CRESSV2|QTE03550.1 YWC-YTDFDLKDGK-------------LFDSR-LVEYCIEGRETCPDTSRVHLQGFVVFK	62
CRESSV2|GBM24990.1 GWC-FTTFKTEPEP-------------VFDER-VFSYLVFGRETCPTSGRRHLQGFVWFV	50
CRESSV2|GBN46473.1 GWC-FTTFTLQPEP-------------IFDER-VFQYLIVGRETCPTSGRKHLQGFCWFR	50
CRESSV2|YP_009551465.1 GWT-FTVFALEPEP-------------VFEPN-LHEYLIFGRETCPTTGRSHLQGYIYFK	50
CRESSV2|QTZ83216.1 GWC-FTSYVLEPEP-------------VFDPS-IAEYLIYGRETCPSTNRSHLQGYIYFK	50
CRESSV2|QTE03549.1 FWC-FTSYDVDTEP-------------LATVRDKCEYIVWGREICPTTTREHIQGFVAFR	52
CRESSV2|QTE03316.1 YWC-FTSFDVQNAP-------------LQDRT-GVQYLVIGREVCPETTREHLQCFVAFK	58
CRESSV2|YP_009551463.1 NWC-FTSYNVESEP-------------FLQQRNKIQYLIWGRETCPDTNRPHLQGFVAFK	52
CRESSV2|QTE03405.1 RWV-FTSYAVDSPP-------------AFDAA-VHEYLIIGRETCPTSNRKHLQCFVTFK	65
CRESSV2|QTE03452.1 RWC-FTSFE-DAEP-------------VFDGG-VHEYLIYGRETCPDTARPHWQGYICFN	72
CRESSV2|QTE03483.1 RWI-FTSFNVDNEP-------------AFDET-VHEYLCFGRETCPDTNRKHLQGCVVFK	57
CRESSV2|YP_009551394.1 RWL-FTSYNVVSEP-------------FYDEK-IHEYLCFGRETCPSTNRRHLQGYVAFK	50
CRESSV2|YP_009237533.1 NWC-MTLNNYDDS--EVA----R-FESHM-RP-WCVYYIYGFERGE-NDTPHLQCFFSLK	56
CRESSV2|QCW23707.1 HWAGCTLNNPTAA--DEA----C-WLAKV-AP-IADYYVYGNELSK-KGTPHFQFMVCFK	82
CRESSV2|QCW23660.1 HWAGCTLNNYTEA--DTA----A-FLVNV-SP-IADYYIYGKEVSPTTNTPHLQFMVCFI	95
CRESSV2|YP_009163917.1 RWC-YTLNNYSED--DVV----T-M----KAV-PTTYHVLGKEVG-TNGTPHIQGFLTFK	50
CRESSV2|YP_009237564.1 GWC-FTCNNYSES--DYN----G-F----LAA-ESVYLVIGKEIS-STGTPHLQGYIYFR	67
CRESSV2|YP_009237542.1 RIV-FTKNNWTEE--DYR----A-L---MEEP-LFSYLIIGKEIG-EKGTPHLQGYAEFT	51
CRESSV2|YP_009259699.1 HVV-FTINNWTEE--IWL----E-V---T-QF-DWLYVVVGKEIG-ESGTPHLQGYGCFH	50
CRESSV2|AUM61826.1 RWC-FTLNNPKAP--IQF-----------NEV-TMDYLIYGNEVG-ESGTPHHQGFVVFK	60
CRESSV2|AUM61670.1 RWC-FTLNNPKAP--IQF-----------NEV-TMDYLIYGNEVG-ESGTPHHQGFVIFK	62
CRESSV2|YP_009116906.1 AWC-FTLNNYSED--DLF----E-I----SGW-DCKYVVYGVEVAPETGTRHLQGYCMFL	51
CRESSV2|ALE29724.1 RWC-FTLNNYSPE--EHQ----A-LQLAFKAS-TVKYAVIGIEKG-ESGTPHLQGFVVFK	98
CRESSV2|ALE29729.1 RWC-FTLNNYSAE--EHQ----A-LQLAFKAS-TVKYAVIGIEKG-ESGTPHLQGFVVFM	99
CRESSV2|AOV86228.1 RWC-YTLNNPTQP--IPY-----------NEL-TQAYHVYGEEVG-ESGTPHYQGFIVFK	76
CRESSV2|AUM61928.1 YWC-YTLNNPAPN--YEL----------PPAD-LWTYHIYGREVG-ESGTPHLQGYIEMY	56
CRESSV2|KM821764 RWC-YTLNNPE-P--IPW-----------NET-TQLYHIYGKEIAPGTGTPHHQGFICFK	57
CRESSV2|YP_009117067.1 RWC-YTLNNPEFP--IPW-----------NET-TQLYHIYGKEIAPGTGTPHHQGFICFK	71
CRESSV2|AXH73382.1 HVC-FTLNNYTEE--DVE----R-LGACVEAG-VFQYLCFGRELA-ESGTPHLQGYARAR	55
CRESSV2|AUM61894.1 RWC-YTINNPTSE--PPS-----------LEG-EVKYHIYGSEVG-ESGTPHYQGFIIFQ	49
CRESSV2|AWR89667.1 -------------------------------------------LG-ESGTPHFQGFVIFN	16
CRESSV2|YP_003084293.1 NWC-FTYNNYDSS----P----R-----IQK--CMKYLTYGYEVG-ESGTPHLQGFVIFK	48
CRESSV2|AXQ66192.1 SWV-FTHNNYTSC----P----Q-----FDDA-MMSYLTYGFETCPTTSTPHLQGFVHFK	56
CRESSV2|QMW68737.1 GWC-FTLNNWTHD---E-------VLKIKENLAECRYWIMGREVAPDTSTPHVQGYLYCK	57
CRESSV2|QMW68752.1 GWC-FTLNNWTHD---E-------VLKVKENLAECRYWIMGREVAPDTSTPHVQGYLYCK	54
CRESSV2|AXH77390.1 NFC-FTLNNYVD----TE----L-----VDTI-PCRYIGYSKEVA-KSGTPHLQGFICFT	54
CRESSV2|AMH87740.1 NFC-FTLNNYTES--DTE----A-----VKAI-DCKYMVVGFEVG-EKGTPHHQGYIRFE	56
CRESSV2|AWW06123.1 AFC-FTLNNYDDE--DIE----R-----LDRL-ECQYLVYGYEEAPSTGTPHLQGYIYWA	53
CRESSV2|QKV51200.1 RYC-FTVNNPSEE--DCE----Q-VYALSKHK-HHKYLIVGSEKG-ECGTPHLQGYVVFA	59
CRESSV2|QMW68894.1 SWC-FTMNNYTD--DQEA----A-----VQAI-ESEHTVYGREIG-EGGTPHLQGFIRFR	55
CRESSV2|QMW68706.1 NFC-FTFNNYEN--T-----------DLVDNI-DCRYIAYGKEVS-STGTPHLQGWISFR	49
CRESSV2|YP_009259737.1 NYC-FTYNNYPN--T-----------ELVDNV-NCKYIAYAHEVAPTTGTRHLQGYIAFH	50
CRESSV2|ALE29766.1 NFV-FTWNNYTE--DSEQ----F-LRSRVDEG-VIKYVGYCKEIAPSTGTPHLQGFCSFE	58
CRESSV2|YP_009047132.1 NFV-FTWNNYSD--ASKT----Y-LST----L-ACKYVAYAEEVAPTTGTRHLQGFIAFT	52
CRESSV2|QKI29034.1 HWC-FTLNNYTDEQY--E----E-----IINL-DVSYLVVGKEVG-EQGTPHLQGFLTLH	50
CRESSV2|MBR1230405.1 AWC-FTLNNWTTE--EYN----T-----IVSC-ACRYMVVGKEVA-TTGTQHLQGYVYFK	61
CRESSV2|QGH72360.1 NWC-FTLNNYDT--TEEQ----A-----LQEV-DCKYMIVGRETGELTWTHHLQGFIVFK	52
CRESSV2|ALE29685.1 GWC-FTLNNYTP--EHEA----L-----LAAV-PCAYMIFGREVG-ANGTPHLQGFVYFP	53
CRESSV2|AXH76879.1 SFC-FTYNNYPVEYNDDD----S-LDTWLHGF-GCLYIVAGREISPTTETPHLQGYCRFK	58
CRESSV2|YP_009259728.1 RIV-FTYNNYPPEYNDDA----A-LNAWLDSL-GALYCIAGREVAPGTGTPHLQGYAQYV	57
CRESSV2|QRI44173.1 SFQ-FTLNNFTEVDIASI----H-----AHEGTRCRYFIYGKELAPTTGTPHLQGYITFV	60
CRESSV2|YP_009551412.1 SYC-FTWNNYPV--NHQD----V-----LDRL-GYRYVCYGYEWAPTTRTPHLQGFIYFR	52
CRESSV2|YP_009237506.1 AFI-FTWNNPTA--DTEA----A-----LESLAGYSYLTFGRETAPTTGTRHLQGYIRFT	76
CRESSV2|YP_009551350.1 SWC-FTKNNYAI--SDCD----S-----ILAI-PCRYVIFGKEVAPTTGTPHLQGYISFE	106
CRESSV2|QCX35033.1 SWC-FTKNNYAL--SDCD----L-----ITGL-PSRYCIIGEEVAPSTGTPHLQGYISFE	69
CRESSV2|AGG39811.1 NYV-FTLNNYTP--VHEI----T-----LNSI-PHRYLVYGREVAPTTNTPHLQGYICFP	52
CRESSV2|QNG41081.1 KFV-FTWNNPPLAALYEP----T-----LEAL-ATKYFCAGEEVAPTTGTPHLQGFIYFT	69
CRESSV2|AXH74447.1 KYV-FTWNNYPA--DYKE----S-----LDPI-SCIYIVAGEEVAPTTLTPHLQGFVYFK	53
CRESSV2|QTE03477.1 GYL-FTWNNYPG--TYRT----Q-----LDGL-PVRYIVAGEELAPGTGTPHLQGYLVWS	52
CRESSV2|QGF19380.1 AHC-FTWNNYPP--TYAV----V-----LDGL-RCRYVVAGEERAPGTGTPHLQGYVVWR	53
CRESSV2|AXH74865.1 SWT-FTVHFDING--DYISEQNSYVQNLSSRK-DIDYLIIGRELGK-DNTPHLQCYVYWK	62
CRESSV2|YP_009259723.1 NWC-FTVNNYTVL--DEQ---------KLQDM-PYKYLIYGREVG-EEGTPHLQGYVQYK	90
CRESSV2|QMW68843.1 NFV-FTCNNYTEG--DLA----F--LRDHVAS-TTKYLMWGKEVS-KSGTPHLQGTVIFK	110
CRESSV2|QRI44166.1 HWV-FTLNNPNCM--ENT----G----SFLPE-DAEYYVFGREVG-ESGTPHLQGYICLK	70
CRESSV2|YP_009116905.1 NYV-FTVNNYDDE--DEH----QCWAMPWEVK-DCKYICVGKEIG-ESGTPHLQGYICFT	56
CRESSV2|AGA18473.1 NWV-GTLNNPPDG--ACQ----K----LLDTE-GVKYICIGNEVG-ESGTPHLQMCFFFK	104
CRESSV2|AGA18352.1 NWV-GTLNNWTVD--EYV----Q----LHSIE-GYKYICIGKEVAPGTGTPHLQMCFFFK	53
CRESSV2|YP_009448204.1 NFV-FTKNNYSQE--D-L----D----DLDSM-EIKYLIYGKESAPTTGTPHLQGFVVFK	69
CRESSV2|AXQ65598.1 TYV-FTMNN--YS--S-T----E----LVDAI-NCKYLVYGKEVG-ESGTPHLQGCVVFT	49
CRESSV2|ALE29544.1 NFT-FTQNN--YG--D-T----E----LVDGV-QCRYIIYGKEVG-ESGTPHLQGVICFN	48
CRESSV2|AXQ65767.1 NFT-ITVNNPTEE--D-V----T----LLDTV-PCKYIVYGNEVG-ESGTPHKQGTIIFK	54
CRESSV2|AGA18478.1 GQP-R--------------------------V-QVHRVRQG--DCSHDRHSSSTRHSCVR	37
CRESSV2|AGA18286.1 NYV-FTRNN--YE--D-T----T----FEDTL-ECKYIVYGKEIAPTTGTPHLQGTVCFA	52
CRESSV2|AGA18247.1 NYT-FTRNN--WE--D-T----V----FEDTL-PCQYIVYGKEIAPTTGTPHLQGTVCFK	52
CRESSV2|AXH74995.1 HWC-MTVNNYDAK--DIE----A-FKDNS--D-LFAYWIYGKEVSA-SGTAHLQCYFKCT	65
CRESSV2|AOV86315.1 HWI-MVVNNYSQK--DMD----A-FKDNA--C-LFAYWIYGQEVGE-SGTPHLQCYMKCT	119
CRESSV2|AOV86299.1 HWI-MVVNNYTEA--DIE----A-FRINN--C-RFAYWIYGKEVGE-SGTPHLQCYMKCT	58
CRESSV2|QGH72833.1 GWC-LTWNNYTNE--EYE----Y-CRVMWSKN-NVVYAIVGKEVGS-CGTPHLQCYVYYR	62
CRESSV2|QIR82159.1 DYC-FTINNPTDS--DVE----E-LDSLQKQS-KVRYLIIGREVGE-EGTPHLQCYIYFH	57
CRESSV2|AMH87735.1 GWC-YTVNNWTEN--DEE----L-VAKLS--E-QTLYHIVAREIGE-EGTIHLQGYCYFK	54
CRESSV2|QCX35078.1 SYC-FTINNYTDK--DLE----N-LSTLQDDP-RVRYLIVGRESGV-EGTPHYQGYVHFK	56
CRESSV2|QCX35080.1 DFC-WTINNPTPL--DDD----N-VLALKSHA-SVRYLIVGQEKGE-EGTPHLQGYVYFK	57
CRESSV2|AQU11773.1 HWC-FTLNHPTDL--DRA----Q-VTALQ--P-VADYYIFGEEIGE-NGNPHLQGFVSFK	77
CRESSV2|QKN88900.1 HWC-LTINNYTQV--DEA----L-FN-NP--P-LFKYAVYGREKGE-NGTPHLQAFVTMW	58
CRESSV2|QMW68702.1 HWV-FTLNNYQQD--DLS----A-TEKLS--E-ECEYLVYGVELGE-SGTPHLQGYFCLK	63
CRESSV2|QGF19362.1 RWC-YTLNNYSLE--EAV----A-VLE----M-QSSYHICGKEVG-DEGTPHLQGYIIFK	54
CRESSV2|QSM07494.1 SWC-FTLNNPVAA--DYE----H-LAA----L-DCVYLVYGDELAPTSGTPHLQGYVVFS	52
CRESSV2|QGF19381.1 NWC-FTLNNYTSS--EFD----E-ILL----T-GCNYIVVGKEVG-EQGTPHLQGFISFS	51
CRESSV2|QTE03490.1 NWV-WTLNNFTPE--DVA----A-LAT----L-PCSYVCAGQEIAPTTGTPHLQGFIAFS	66
CRESSV2|QGF19388.1 NFM-WTLNNYTDE--EVT----Q-IKS--LSP-SVTYNVFGYEVGKENNTPHLQGATIFK	61
CRESSV2|QMW68849.1 GWV-YTLNNYTAE--DEA----L-FSGYVAAE-QCVYVCFGREVGE-SGTPHLQGYVYFR	62
CRESSV2|AJD07568.1 NFV-FTHNNYPNT--TL-------QDT----I-DCKYIIYGKEIGE-SGTPHLQGFVRFE	51
CRESSV2|QRI44135.1 NWC-FNLNNYTDA--DIQ----K-LEV----F-PCSFIIYGKEVGA-SGTPHLQGFVSFD	51
CRESSV2|QRI44192.1 NFT-ITHNNYPDT--VL-------EDG----I-QCKYIIYGREVGA-SGTPHLQGFISFD	49
CRESSV2|QMW68811.1 HWC-ITLNNYNDS--DCL----R-FNQ---PT-QFDYAICGIERGK-DGTPHLQGYVVYK	83
CRESSV2|AXH77740.1 TYC-FTLNNFTPE--NKD----S-LKN----L-KVKYIGWAEEVGD-SGTPHLQGLVSFV	50
CRESSV2|QTE03480.1 YWC-YTVNNYTEE--QFE----A-FKL----V-PSHYHVFGREVGE-AGTPHLQGYIEFE	100
CRESSV2|AUM61771.1 YWC-FTLNNYCPD--DET----T-LQA----F-DCHYMVYGRETGA-SGTPHLQGYLELA	53
CRESSV2|AGA18255.1 HFA-WTMNNPGPD--TEA----A-VIA----I-DCKFATFGREVGE-SGTPHLQGMTSFE	108
CRESSV2|AGA18441.1 SFS-FTWNNYTEA--DIA----R-LKG----I-EHQYLVFGKEVGE-SGTPHLQGMINFK	58
CRESSV2|YP_009109685.1 AWV-FTLNNPTSD--DIS----R-L----SEC-GASYGVYGRETGE-EGTHHLQGYLYFK	53
CRESSV2|AXH76040.1 AWC-YTINNFTEE--DRD----G-LRA--LTC-AYNI--FGYERGD-EGTPHLQGYVQFA	50
CRESSV2|AGA18388.1 NFT-FTLNNYTQE--HLT----T-LEILVEQK-AVKGIFYGKEVGE-SGTPHLQGFICFT	56
CRESSV2|AXQ66573.1 HWV-FTLNNYTAV--DES----E-----ILKC-NYKSLGYGKEVGE-SGTPHLQGWIAFH	54
CRESSV2|QBA83922.1 NRKYLT--GLKKLIP------RAHFERM--LGQPIQAKEYCT------KE-D--------	92
CRESSV2|QJI53719.1 KRIKLT--GLKKLIP------RAHFEVM--RGKPSESKEYCT------KE-D--------	102
CRESSV2|QRV62027.1 KKKLLT--AMKKLIP------RAHFEIM--RGKPSDSKEYCT------KE-D--------	93
CRESSV2|AWU66055.1 DRVYFN--KLQKMIP------RAHIEMM--NGQPSESKNYCT------KE-D--------	99
CRESSV2|AXQ66367.1 GRRSLD--AIKKLFP------RMHIEVM--KGKPQASKDYCM------KE-D--------	94
CRESSV2|QBA83842.1 GRRSLD--AIKKLFP------RMHIEVM--KGQPQASKDYCM------KE-D--------	84
CRESSV2|APG55794.1 KRTYLA--TLKKLIP------RAHFEIM--QGNPQQSKDYCT------KE-D--------	102
CRESSV2|QBA83856.1 KRRYLN--AIKQMIP------RAHFEIM--EGNPQQSKDYCT------KE-D--------	80
CRESSV2|AIY31238.1 NRKVFN--AVKKLFKT----ERIHLEVS--RGTIEEASEYCK------KD-G--------	93
CRESSV2|AIY31261.1 NRKTFN--VVKRIIG-----ENAHIEIA--RGTVKEASEYCK------KE-G--------	88
CRESSV2|QCH00635.1 NRKTFN--TVKKLIG-----ENAHLEVQ--RGSNKEASDYCK------KE-G--------	106
CRESSV2|AXH74302.1 TDTWFT--TVKKIL------KGANVLAC--KGTAEQNIAYCT------KE-N------K-	97
CRESSV2|AUM61988.1 NARQHK--AVTRLL------PRAVVQPA--NGSAKQNYAYCT------KD-G------D-	98
CRESSV2|AUM61890.1 NQRQRK--AVARLL------PRSRLDVA--NGSAKQNRDYCT------KD-G------D-	94
CRESSV2|AUM61817.1 NARQRK--AVSRLL------PRARLDVA--NGSAQQNRDYCT------KD-Q------D-	122
CRESSV2|AXH77930.1 LRKQRK--AVARLL------PRAWLHEA--NGSTEQNQAYCS------KEKN------G-	95
CRESSV2|AXH77503.1 DSRQHK--AVTRLL------KGAWVTPS--RGDAWDNRAYST------KD-G------D-	93
CRESSV2|AXH75576.1 NARQHK--AVTRLL------PGAWVTPS--RGSAEKNRVYCT------KQAN------G-	95
CRESSV2|AYP28704.1 NAKTRP--AVSRML------PRAHLEKR--FGSHTQAADYCK------KE-G------D-	86
CRESSV2|QTE03494.1 ERKTLS--SVRRVI------PGAHLSVR--GGTHKQASDYCK------KD-G------D-	88
CRESSV2|AWW06083.1 NARTRS--QVSRLI------PGAYLDLR--KGTHEQARTYAI------KD-G------L-	96
CRESSV2|ALE29556.1 HQKTLS--AVKKLL------PRAHLEER--RGTIDQAVEYCK------KD-G------D-	88
CRESSV2|AXQ65592.1 EKKSLR--TVKKVM------PRAHLEPR--QGTVDQAVDYCK------KE-G------N-	87
CRESSV2|QTE03568.1 RNVRFS--TVKAAI------PRAHIETA--KGSAAQNATYCK------KD-G------N-	110
CRESSV2|AXH74167.1 NLVDLR--RVKLDM------PRAHIEVR--KGTLEEAITYCK------KD-G------L-	90
CRESSV2|AUM61815.1 NNKSFQ--SVKNDI------PRAHVERR--QGTIDQAVEYCR------KD-S------D-	95
CRESSV2|AUM61832.1 NGRSFD--AVKRLL------PRAHVEKR--RGTIDQAVDYCS------KD-Q------D-	89
CRESSV2|AUM62011.1 QPKTFT--AVRQLL------PRAHIEKQ--RGSFEQAIEYCQ------KD-N------D-	94
CRESSV2|YP_009001743.1 QRISFN--GIRDIL------TRAHVEIQ--RGFNAQAIDYCK------KE-G------E-	117
CRESSV2|QRI44139.1 HNIGFR--RIKSFL------SRAHIEKQ--RGTCQQAADYCK------KD-G------I-	95
CRESSV2|QKI29033.1 HPVRCS--RLSSLL------SRAHVEVA--KGNAKQNYDYCT------KD-G------D-	89
CRESSV2|AUM61744.1 NARSVA--AVSRIL------TRAHLERR--RGTVLQATEYCK------KD-G------D-	89
CRESSV2|QTE03343.1 YKRTLA--QMKDLL------ARAHLEKR--KGTHKQAADYCK------KD-G------E-	88
CRESSV2|AXH77830.1 GQRTLR--VMKTLL------TRAHLEAR--RGTHQQAADYCK------KD-G------Q-	87
CRESSV2|QTE03372.1 SPRSLA--QMKKVL------TRAHLEAR--KGTHKQASDYCK------KD-G------D-	89
CRESSV2|AOV86230.1 NAHSFH--SIKQML------PRAHLEIQ--RGTCQQAADYCK------KD-G------K-	93
CRESSV2|QRI44125.1 TATRFE--RVKRLL------PRAHLEPQ--RGSIQQAAEYCK------KD-G------D-	92
CRESSV2|AUM61930.1 QPKTRL--SVSKLL------PRAHLERR--MGSIQQAVDYCK------KD-G------D-	96
CRESSV2|AXH73660.1 HPVSFG--RCKSVVG-----DRAHIESR--RGTVVQAIEYCK------KD-G------N-	97
CRESSV2|AEL28812.2 NTIRFS--QIKRLL------PRAHIEKQ--KGKNEQAIEYCK------KD-G------N-	106
CRESSV2|QNG41123.1 NARTLV--SLKKIL------PRAHIEKQ--RGNNQQAIDYCK------KD-G------D-	96
CRESSV2|QNG41121.1 DAKTMT--SLKKFL------PRAHLEKQ--RGNNQQAIDYCK------KD-G------D-	96
CRESSV2|QNG41149.1 DAKTMT--SVKKFL------PRAHLEKQ--RGNNKQAIDYCK------KD-G------D-	96
CRESSV2|QNG41099.1 EAKTMT--SVKKFL------PRAHLEKQ--RGNNKQAIDYCK------KD-G------D-	96
CRESSV2|QKN88888.1 NALTLS--GVRSLC------QRAHWERQ--RGTTKQAIDYCK------KE-G------L-	93
CRESSV2|AOV86329.1 NAVTMA--RIKQIL------RRAHLEPQ--RGTVNQAIEYCK------KD-G------D-	93
CRESSV2|AXH78173.1 NAITMA--RARQCL------PRAHLEPQ--RGTCNQAIAYCQ------KE-G------D-	93
CRESSV2|QJI53704.1 NPRTLQ--GVKRFL------PRAHLETR--RGTVAQAIEYCT------KD-G------D-	89
CRESSV2|QDJ95263.1 HARTLS--GVKRIL------KRAHLEKR--RGTPQEAITYCE------KE-G------D-	89
CRESSV2|MBQ5153848.1 KRHTLS--SLKKAM-----E-KCHFEVM--RGTAEQARKYTLKYKECNPE-A------F-	106
CRESSV2|AMH87748.1 SRKRLT--ACKKLF-----P-SAHFERM--RGSAREAIEYCK------KD-G------K-	106
CRESSV2|QTE03474.1 TKQRLT--ALKKLD-----E-TAHWEAK--RGTTQEAIDYCK------KD-G------D-	85
CRESSV2|QTE03361.1 KSVRLS--AIKKTD-----S-VGHYEMK--RGTVAQAIEYCK------KD-G------Y-	87
CRESSV2|YP_009552773.1 VKKRMT--ALKKID-----P-TAHWEIK--RGSVQQAIDYCK------KD-D------D-	89
CRESSV2|QJI53714.1 KKKRLT--ALKKLD-----A-TAHWEVK--RGSVSQAITYCK------KD-G------D-	83
CRESSV2|QTE03535.1 ARQYFS--YIKKRF-----P-AAHIERS--RGSPEENRSYCS------KD-G------T-	96
CRESSV2|YP_009553349.1 NRQYFT--ACKKYF-----G-TAHVEAC--KGTFAENQEYCK------KD-G------D-	101
CRESSV2|QTE03386.1 NRQYLS--YCKKRI-----P-GAHFERS--RGTPTENREYCS------KD-G------E-	94
CRESSV2|YP_009551360.1 QRKRLT--QLKKVG-----Y-TGHFEAM--RGSPQQASEYCK------KD-S------D-	86
CRESSV2|YP_009021241.1 ERKRLA--GVKKLL-----G-SVHLEAS--RGTVDQNIQYCS------KD-G------E-	86
CRESSV2|KAF8789568.1 ERQRFS--VVKKSL-----A-NSHIEAA--KGSPEQNKGYCS------KD-G------D-	363
CRESSV2|QTE03550.1 NRQRFG--SVKAML-----P-TAHIERA--RGTPQEAAEYCR------KD-G------N-	98
CRESSV2|GBM24990.1 DRKRFA--SAKKIF-----P-DCHLEAS--KGSPQQAADYCK------KD-G------D-	86
CRESSV2|GBN46473.1 ERKRLA--GAKKIF-----A-TAHLEAS--KGSPEQAANYCK------KD-G------D-	86
CRESSV2|YP_009551465.1 ERRRLP--YLKKWI-----P-GAHFEAA--KGNPEQNQKYCS------KD-G------D-	86
CRESSV2|QTZ83216.1 ERKRLP--FLKTWL-----P-TAHFEGA--KGSPEQNKIYCS------KD-G------D-	86
CRESSV2|QTE03549.1 TRTKFS--TVKRWI-----P-GAHVEKC--KGSPNQNADYCK------KD-G------N-	88
CRESSV2|QTE03316.1 NRQRFN--QVREKL-----G-NAHIERM--RGTPEEAANYCK------KD-G------N-	94
CRESSV2|YP_009551463.1 VRTKFS--TLKNF------E-NFHFEKT--KGTIHEAVEYCK------KD-G------D-	87
CRESSV2|QTE03405.1 NRTTLA--GCKRFC-----P-GAHFERA--RGTPEECASYSK------KD-G------D-	101
CRESSV2|QTE03452.1 NRTTLA--GCKRFL-----P-SAHFERA--KGTPLEASNYCK------KD-G------D-	108
CRESSV2|QTE03483.1 NRRTLV--QIKKWI-----P-TAHFERA--RGTPEEFSNYCK------KD-G------D-	93
CRESSV2|YP_009551394.1 NRITLA--GIKKWI-----P-GAHFERA--RGTPTENRDYCK------KD-G------D-	86
CRESSV2|YP_009237533.1 AKKRMS--CLKKIF-----PR-AHFEVKSRASTMEQASDYCK------KE-E------N-	94
CRESSV2|QCW23707.1 TAKRLS--AVKKLF-----PSQAHWEMKSPDSTMKQASDYCK------KD-G------K-	121
CRESSV2|QCW23660.1 TAKRLS--AVMKLL-----PSGGHWEVKSTNSTMLQASDYCK------KD-R------N-	134
CRESSV2|YP_009163917.1 SNKRLS--AMKKIN-----A-RAHWEVA--KGTSKQAADYCK------KD-G------N-	86
CRESSV2|YP_009237564.1 TEKSLR--TLRKLS-----D-RSHWEPA--KGDSDSNFCYCS------KG-E------N-	103
CRESSV2|YP_009237542.1 KKAKYG--ALAKKY-------KMHCEVS--RGTQDEAIKYCM------KD-G------D-	86
CRESSV2|YP_009259699.1 KKQRYA--TLARKW-------KGHFEVS--RGTPQQASDYCK------KG-G------D-	85
CRESSV2|AUM61826.1 QQKRIA--NLKDIN-----G-LAHWEIA--NGTNQQAADYCK------KE-G------D-	96
CRESSV2|AUM61670.1 QQKRIA--NLKDIN-----G-LAHWEIA--NGTNQQAADYCK------KD-G------D-	98
CRESSV2|YP_009116906.1 GVQRLS--AVKKLL-----E-TAHWEIA--RGSPLQNRTYCT------KE-G------D-	87
CRESSV2|ALE29724.1 KMQRLS--ALKKLN-----P-RAHYEEA--KGTSQQASTYCQ------KE-G------I-	134
CRESSV2|ALE29729.1 TAKRLS--ALKKIN-----P-RAHYEQA--KGTSLQASTYCQ------KE-G------V-	135
CRESSV2|AOV86228.1 NLKRLT--QLKEIN-----C-HAHWEAA--KGTNLEASDYCK------KD-G------V-	112
CRESSV2|AUM61928.1 KPYTFV--SMKNLL-----P-GAHIEKR--QGSGQQASDYCK------KD-G------D-	92
CRESSV2|KM821764 NQKYLT--QVKELN-----D-KAHWEIA--KGTNQQASDYCK------KE-G------D-	93
CRESSV2|YP_009117067.1 NQKYLT--QVKELN-----D-KAHWEIA--KGTNQQASDYCK------KE-G------D-	107
CRESSV2|AXH73382.1 FPSSHS--WFRDRL-----P-GCHVEFA--KGTFEQAIAYCE------KD-G------S-	91
CRESSV2|AUM61894.1 KPKRLT--QLKKLI-----SDRGHYEIA--KGKNIQASDYCK------KE-G------N-	86
CRESSV2|AWR89667.1 KPIRLT--GLKKIC-----P-EAHWEKT--KVTNKQASDYCK------KD-G------D-	52
CRESSV2|YP_003084293.1 NAVAKP--SQ--YF-K---P-AYHFEKA--RGTPQQALEYCQ------KD-G--------	82
CRESSV2|AXQ66192.1 NAVQMP--KA--W--L---P-TAHFEAM--KGTFDQAIDYCH------KA-S--------	89
CRESSV2|QMW68737.1 NAVSFN--TVRLWL-L---G-RAHVEKA--KATPAQNYEYCS------KD-K--------	93
CRESSV2|QMW68752.1 NAVSFN--TVRLWL-L---N-RAHIEKA--KDTPAQNYEYCS------KD-K--------	90
CRESSV2|AXH77390.1 NATSLS--SVIQKF-E---K-KAHIEPM--HGSIRQNEAYCS------KE-G--------	90
CRESSV2|AMH87740.1 NARSLG--ATIKQL-P---G-KPHVEVA--KGNASQNIAYCT------KS-G--------	92
CRESSV2|AWW06123.1 NAKTFK--VVARM------F-KWHIELA--GGTPDQNFDYAS------KE-G--------	87
CRESSV2|QKV51200.1 KPVRFN--TFKALI-----P-RAHVEAA--KGSSEQNRVYCM------KE-G--------	94
CRESSV2|QMW68894.1 HQKTGR--AVARLL-----S-GCHLTVA--RDLI-ASIEYCR------KD-G--------	89
CRESSV2|QMW68706.1 NAKTKT--AVCKLM-----P-GCHISVM--NGSVEQNTAYCS------KE-G--------	84
CRESSV2|YP_009259737.1 STKTLA--AARRLL-----P-GCHLSAM--AGSISQNDAYCS------KS-G--------	85
CRESSV2|ALE29766.1 NKKSVQ--QVRAIL-----V-GCHVETM--LGSISQNEDYCS------KA-G--------	93
CRESSV2|YP_009047132.1 NAKTIQ--QARSKL-----P-GCHVETM--NGSIAQSEDYCS------KA-G--------	87
CRESSV2|QKI29034.1 KKGR-----VLKMLKK---S-KPHWEVA--RGTPAQNRTYCT------KE-N--------	84
CRESSV2|MBR1230405.1 NARTLD--QVKQKLNC---D-RLHLEKA--RGNPDQNLLYCS------KD-G--------	98
CRESSV2|QGH72360.1 TMKSLN--QMKELN-----P-RAHWEIA--NGTAEQNIAYCS------KQ-DK-------	88
CRESSV2|ALE29685.1 NAKTFN--GAKAVL-P---A-GCHLEAA--MGSVAQNVEYCS------KD-G--------	89
CRESSV2|AXH76879.1 NPRSLT--SIRALF-----P-GCHIEPA--KGTPLQCRTYCT------KD-S--------	93
CRESSV2|YP_009259728.1 NPKSIT--AFRRLF-----M-GCHVEPA--RGTGSQSRTYCS------KD-G--------	92
CRESSV2|QRI44173.1 NPRSFS--SVCKSI-----P-RASFRVA--KGTAAENRVYCS------KD-G--------	95
CRESSV2|YP_009551412.1 DAKTMR--TVVRGL-----P-GVHIESA--RGTPAQCIEYCR------KD-G--------	87
CRESSV2|YP_009237506.1 DGKSLR--SARRLL-----N-GAHVEVA--RTI-RQAIEYCH------KE-G--------	110
CRESSV2|YP_009551350.1 SAKSRS--AVAKLL-----P-GCHLLVA--RGTASQNKVYCS------KG-G--------	141
CRESSV2|QCX35033.1 NAKSFS--AVARLL-----P-GCHLLVA--RGTAAQNTIYCS------KG-G--------	104
CRESSV2|AGG39811.1 NAKTIS--AVRRIL-----A-GCHVEVA--RGSHAQCRTYCI------KD-G--------	87
CRESSV2|QNG41081.1 HAKTVS--AVRTLL-----P-GCHVEAA--RGTPQECDKYCR------KT-RDVDPTP--	110
CRESSV2|AXH74447.1 NAKTSS--AVRLLF-----P-GCHVETA--RGTPNECDSYCR------KI-RVGD-EP--	93
CRESSV2|QTE03477.1 SARTES--ATRTLL-----P-GCHIIVA--RGNHAQNDQYCR------KT-RDGDREP--	93
CRESSV2|QGF19380.1 NGKTLA--AVRTAL-----V-GCHITVT--RGDHGQNDRYCR------KT-RDDDEEP--	94
CRESSV2|AXH74865.1 MPKRFE--TTVKIL-K---G-PKHVWVKQSSGTPEDNKKYCS------KE-G------D-	101
CRESSV2|YP_009259723.1 KKLRLT--ALK-KL-H---P-TAHWEAA--KGNEEQNKTYCS------KE-G------D-	126
CRESSV2|QMW68843.1 NQRTLS--AVISNM-G---S-RFH-VEV--CKDLFASIEYCE------KD-G------D-	146
CRESSV2|QRI44166.1 EKKALA--WMKKHI-H---P-HCHWEIA--RGTPQQAADYCK------KD-G------D-	107
CRESSV2|YP_009116905.1 QLKSLN--QLKGFF-P---S-AHF-ETK--RGTHQQAADYCK------KD-G------D-	92
CRESSV2|AGA18473.1 NPKTLR--AMKKIN-S---Q-AHW-ESM--QGTQHQAADYCK------KD-G------L-	140
CRESSV2|AGA18352.1 NKKSLR--ALQKIN-G---R-AYW-EHM--RGTQEQAADYCK------KD-G------D-	89
CRESSV2|YP_009448204.1 NQRSTG--SVCKE------L-KCW-ARP--AKTTQCAIAYCK------KD-G------D-	103
CRESSV2|AXQ65598.1 SQKSEK--T-VRKL-L---P-GCH-VEI--ARNVYQAIEYCK------KD-G------D-	84
CRESSV2|ALE29544.1 EKIRES--A-VRKK-L---P-GCH-IEI--AKVLPAAIEYCK------KD-G------D-	83
CRESSV2|AXQ65767.1 SQKTLS--AAIKSL-P---R-RAH-VEV--CKHLFKSIEYCK------KD-G------D-	90
CRESSV2|AGA18478.1 KPRSFD--A-VRKL-----M-GCH-IEV--CADLQKSITYCK------ED-G------D-	71
CRESSV2|AGA18286.1 SPRSFE--A-VRKL-----M-GCH-IEV--CADLQKSITYCK------ED-G------D-	86
CRESSV2|AGA18247.1 DGKSFD--A-VQKL-F---K-GCH-IEV--CANLPKSIAYCK------ED-G------D-	87
CRESSV2|AXH74995.1 KQITMA--TLKRIW-----K-RAHLEVKSRHSTVLDCVNYCR------KD-G------H-	103
CRESSV2|AOV86315.1 KQTTMM--TLKKVW-----N-RAHFEVKSRHSSVLQCVNYCR------KD-G------K-	157
CRESSV2|AOV86299.1 KQTTMM--TLKKIW-----S-RAHFEIKSRHSSVLQCVNYCR------KD-G------K-	96
CRESSV2|QGH72833.1 TKRSFR--VMKQEF-----Y-KCHIECA--IADALKNEKYCN------KD-G------K-	98
CRESSV2|QIR82159.1 NAVAFS--AVKKCL-----S-RAHIEAC--RGSPEQNIAYCS------KG-G------D-	93
CRESSV2|AMH87735.1 NFKSLA--QFKALL-----P-RAHLETQ--KGTPQEASDYCK------KD-G------D-	90
CRESSV2|QCX35078.1 TQVGFT--TMKEML-----P-RAHYEPS--RGNPDQNRVYCS------KS-G------D-	92
CRESSV2|QCX35080.1 NQVQFS--FLKKLL-----P-RAHIEAC--RGTPDHNIAYCS------KE-G------S-	93
CRESSV2|AQU11773.1 KKCRFA--TVKKLL-----P-RAHLQTK--RGTVSQAVAYCK------KG-A------QP	114
CRESSV2|QKN88900.1 KQTDLS--AMKKIF-----P-RAHLEIK--RGKVQEAAAYCK------KD-M------D-	94
CRESSV2|QMW68702.1 TKKRRT--AIAKIL-----T-RAYLQPKSPKSTVKQAVDYCK------KE-G------N-	101
CRESSV2|QGF19362.1 SVKALS--GVKKLQ-----S-RAHWEQA--KGTTTQNVTYCS------KG-G------L-	90
CRESSV2|QSM07494.1 TNKRLT--AVKKLM-S---P-RYHLELA--KGSAQENYDYCT------KD-G------W-	89
CRESSV2|QGF19381.1 NAMRLS--SVKKIH-----K-TAHWEIA--KGSPQQNRDYCI------KE-G------D-	87
CRESSV2|QTE03490.1 TQKVM----PKKLI-----P-GAHFEVM--KGTQEQAIAYCQ------KD-G------V-	100
CRESSV2|QGF19388.1 TVKTWK--QAKDML-P---V-RCAELQQ--IIYLQEALDYCV------KD-G------N-	98
CRESSV2|QMW68849.1 NPKMLM--GVKKLF-----P-RAHLEFQ--RGTVEEAVTYCQ------KD-G------D-	98
CRESSV2|AJD07568.1 SKKSLA--QVIALL-----P-GCHVEVA--IAP-QSAIEYCK------KD-G------D-	86
CRESSV2|QRI44135.1 TLKSLK--QVIPMM-----P-GCHVEVA--IAP-DAAIEYCK------KD-G------A-	86
CRESSV2|QRI44192.1 NQMTLS--AAIKRL-----P-GCHVEIA--IAP-DQAIEYCK------KE-G------D-	84
CRESSV2|QMW68811.1 QRVVLS--RLQRDF-----P-RGHFEIA--KGTPLQNKTYCS------KE-M------D-	119
CRESSV2|AXH77740.1 SNKTIP--AAAKQL-----C-KAHVEPK--KGTFQQARDYFA------NN-EEKGEPVN-	92
CRESSV2|QTE03480.1 KAVRMA--QVK--A-LLGTD-RVHLELR--KAKAHQAAAYCR------KD-G------I-	138
CRESSV2|AUM61771.1 DGARKRMRTVVELL-SLPTS-GIHLEKR--KAKAWQAAEYCK------KD-G------D-	95
CRESSV2|AGA18255.1 HARSLS--AIIKLL-QKAHP-GTHVEIC--RDAY-KSMVYCQ------KD-G------D-	147
CRESSV2|AGA18441.1 SPRSFA--SVMKEL-E-----GAHVEKT--ISSY-DSMVYCK------KD-G------D-	93
CRESSV2|YP_009109685.1 SQRTLS--SLKKKL-----P-RAHLETR--KGSHEQARDYCI------KD-G------N-	89
CRESSV2|AXH76040.1 QAKTLT--AVKKVM-----P-RAHLEPR--KGTVDQAVEYCK------KE-G------D-	86
CRESSV2|AGA18388.1 TTKSMK--QCIKAI-----P-GAHVEFM--KGTIEQNVAYCS------KD-N------D-	92
CRESSV2|AXQ66573.1 NPQRLS--ALKKIH-----A-RAHWEPM--KGTLEDSREYCK------KD-G------D-	90
*
CRESSV2|QBA83922.1 ----------------TTGY--FEKGLMPHAQG-------LAGGLAN-KQRWD-----DA	121
CRESSV2|QJI53719.1 ----------------KEGY--FEKGEMPKEQT-------KAATEAN-QEKWE-----DA	131
CRESSV2|QRV62027.1 ----------------KENF--FEKGEMPQEQT-------KAATEAN-QEKWE-----NA	122
CRESSV2|AWU66055.1 ----------------STTY--FEKGIQPKDQG-------KKGGAAT-KEKWD-----NA	128
CRESSV2|AXQ66367.1 ----------------ATGY--FEKGSMPVDGR-------QKGGESN-KKKWD-----DA	123
CRESSV2|QBA83842.1 ----------------ATGY--FEKGEMPAHQG-------KSGGEAR-AQVWA-----EA	113
CRESSV2|APG55794.1 ----------------TSSY--FEKGIMPKPQH-------QAGNEAN-EAKWE-----SA	131
CRESSV2|QBA83856.1 ----------------TTGY--FEKGIMPAAQH-------KKGNEAN-KAKWD-----DA	109
CRESSV2|AIY31238.1 ------------------NF--FEKGNKPEESH-------RKGGEAT-KRKWE-----EA	120
CRESSV2|AIY31261.1 ------------------QY--FEKGELPPEQN-------ERGGQAT-KRKWE-----ET	115
CRESSV2|QCH00635.1 ------------------NY--IERGTLPEEQQ-------TRGGEAT-KRKWE-----ET	133
CRESSV2|AXH74302.1 -------------------A--FEHGEPPLSQEEQL----AKMKSSK-QARMA-----KA	126
CRESSV2|AUM61988.1 -------------------F--FEHGDMPIERAEAR----LRGGMAN-AARYT-----NA	127
CRESSV2|AUM61890.1 -------------------F--FEFGDMPVDADTAR----KRGGAAN-AARYA-----NA	123
CRESSV2|AUM61817.1 -------------------F--FECGEIPMDKTEAR----IKGGAAN-AARYA-----NA	151
CRESSV2|AXH77930.1 -------------------G--FEWGDPPMAKDVAQ----RKGGAGN-AARYA-----TA	124
CRESSV2|AXH77503.1 -------------------I--FEYGDPPMDAEVAR----RKGGAGN-AARFA-----KA	122
CRESSV2|AXH75576.1 -------------------G--FEFGEPPMEADVAR----QKGGAGN-AARYA-----KA	124
CRESSV2|AYP28704.1 -------------------F--WEHGEAPVESTEAS----QRGGAAT-KIAWD-----KI	115
CRESSV2|QTE03494.1 -------------------V--YERGDPPLDPEEIR----KKGCEAN-AEKWK-----AM	117
CRESSV2|AWW06083.1 -------------------F--EEHGDRPLDGDERR----AKGGAAT-SAKWK-----SI	125
CRESSV2|ALE29556.1 -------------------F--EEYGKKPMSQKE--------KGKEE-KNRWK-----RI	113
CRESSV2|AXQ65592.1 -------------------F--EEFGVKPMTQKE--------KGNEN-KKRWR-----LI	112
CRESSV2|QTE03568.1 -------------------F--VELGLCPMSQ-----------GEAS-KATYA-----QI	132
CRESSV2|AXH74167.1 -------------------F--EEHGTKPLTPSE--------KGQMG-KEAWR-----NI	115
CRESSV2|AUM61815.1 -------------------V--YEKGKKPRSQRE--------KGETS-KLVWS-----EI	120
CRESSV2|AUM61832.1 -------------------I--FTSGTKPKSNKE--------KGAIG-KEAIT-----KI	114
CRESSV2|AUM62011.1 -------------------F--EEWGDKPSG--P----------TGQ-KNKWK-----EV	115
CRESSV2|YP_009001743.1 -------------------F--TEWGEPSRG--P----------AGQ-KDKWK-----DV	138
CRESSV2|QRI44139.1 -------------------Y--EEHGDLPIS-----------AGSKT-KEMWK-----NV	117
CRESSV2|QKI29033.1 -------------------F--EEWGERPLL--G--------KGVDK-KQQWR-----EI	112
CRESSV2|AUM61744.1 -------------------F--REYGTPPAT-----------K-RTA-KERYK-----WA	110
CRESSV2|QTE03343.1 -------------------Y--EEFGDLPLT-----------RGESS-KLMWK-----NV	110
CRESSV2|AXH77830.1 -------------------Y--WEHGQLPMS-----------AADKN-KCMWR-----NM	109
CRESSV2|QTE03372.1 -------------------F--EEYGELPKS-----------AAETS-KEMWK-----NV	111
CRESSV2|AOV86230.1 -------------------F--QEFGCLPQE-----------K-RSQ-GDKWK-----FI	114
CRESSV2|QRI44125.1 -------------------F--TEWGDMPGQ-----------A-RNN-KERWK-----FI	113
CRESSV2|AUM61930.1 -------------------Y--FQKGEIRIES-N--------TNSEK-EMQWK-----EI	120
CRESSV2|AXH73660.1 -------------------V--VEYGSPQRLQ-T--------NSEKQ-KEKWQ-----HI	121
CRESSV2|AEL28812.2 -------------------Y--RELGVPPEM-------------TNQ-KSKWS-----NI	126
CRESSV2|QNG41123.1 -------------------F--IEWGSAPKN-------------SNQ-KEKWS-----GI	116
CRESSV2|QNG41121.1 -------------------F--KEWGSPPET-------------ANQ-KEKWK-----AV	116
CRESSV2|QNG41149.1 -------------------F--KEWGSAPQN-------------ANQ-KEKWG-----AI	116
CRESSV2|QNG41099.1 -------------------F--KEWGSAPQN-------------ANQ-KEKWA-----AI	116
CRESSV2|QKN88888.1 -------------------F--EEHGTAPST-----------SGTKQ-KEIWR-----AV	115
CRESSV2|AOV86329.1 -------------------W--EEHGDKPVQ--G--------GGNSQ-RERWR-----IL	116
CRESSV2|AXH78173.1 -------------------W--EEWGDKPQH--G--------GGGTQ-REKWR-----EL	116
CRESSV2|QJI53704.1 -------------------V--TEWGEKPVT-----------SGETT-KERWR-----RI	111
CRESSV2|QDJ95263.1 -------------------F--FEHGRRPEG-----------QRLTP-KERWA-----RI	111
CRESSV2|MBQ5153848.1 -------------------S--YEEGTIPKDTRITT----E----QN-NDKWE-----MM	131
CRESSV2|AMH87748.1 -------------------F--VERGIYPCVRSSTV----DNGSAKG-VDRIK-----DF	135
CRESSV2|QTE03474.1 -------------------Y--YETGNTVEHGA------------RE-GNEFK-----IV	106
CRESSV2|QTE03361.1 -------------------Y--VEIGDVPSDDS---------------GVAIR-----TC	106
CRESSV2|YP_009552773.1 -------------------W--YEYGEPPVEER------------SG-ANAYA-----EA	110
CRESSV2|QJI53714.1 -------------------F--YEFGEPPVEER------------SN-ASVYK-----EC	104
CRESSV2|QTE03535.1 -------------------F--TEFGTLPSTG-------------RG-GGRFK-----DV	116
CRESSV2|YP_009553349.1 -------------------Y--KEFGTAPEIK-------------SG-GDVFN-----DV	121
CRESSV2|QTE03386.1 -------------------V--KEFGSLPSTG-------------RG-GGIFA-----DA	114
CRESSV2|YP_009551360.1 -------------------Y--TEFGQLPVVS-------------SG-GSVFA-----DA	106
CRESSV2|YP_009021241.1 -------------------F--TEFGSRPSSG-------------PA-TSPFA-----LA	106
CRESSV2|KAF8789568.1 -------------------F--TEYGELQKLR-------------SG-G-----------	377
CRESSV2|QTE03550.1 -------------------Y--REVGRLPEVS-------------CG-GDRFR-----AI	118
CRESSV2|GBM24990.1 -------------------F--QEYGRLPDSQ-------------HK-SNAFA-----AV	106
CRESSV2|GBN46473.1 -------------------F--TEYGQLLFVK-------------TA-GNAFK-----DF	106
CRESSV2|YP_009551465.1 -------------------F--KEYGRLPRSK-------------SG-GGAFK-----DV	106
CRESSV2|QTZ83216.1 -------------------F--TEHGGLPRVK-------------SG-GSAFK-----AV	106
CRESSV2|QTE03549.1 -------------------F--KEYGSLPKTA-------------KG-SNHFA-----SA	108
CRESSV2|QTE03316.1 -------------------F--TEFGTLPKCN-------------GG-DNAFR-----KA	114
CRESSV2|YP_009551463.1 -------------------F--TEYGVLPSAT-------------GN-NSAFK-----QV	107
CRESSV2|QTE03405.1 -------------------F--SEFGTLPTVT-------------GR-ATGFA-----DL	121
CRESSV2|QTE03452.1 -------------------Y--KEYGILPTTT-------------GR-ASVFG-----DA	128
CRESSV2|QTE03483.1 -------------------F--SEFGVLPSST-------------GR-ADKFG-----DI	113
CRESSV2|YP_009551394.1 -------------------F--KEWGSVPTVT-------------GR-ACKFG-----DI	106
CRESSV2|YP_009237533.1 -------------------F--IEWGVLPDNSTA-------RGLKAI-SDNYE-----ET	120
CRESSV2|QCW23707.1 -------------------F--IEWGTLPLDQKV-------AGLKVI-KDLYQ-----DT	147
CRESSV2|QCW23660.1 -------------------F--VEFGTLPLDQKT-------AGLKVI-KDNYE-----HT	160
CRESSV2|YP_009163917.1 -------------------F--EELGSVPSQGKRTDL---E-----------D-----AA	106
CRESSV2|YP_009237564.1 -------------------F--IERGTRPATGKRKAA----NGLAKI-KENYA-----ET	132
CRESSV2|YP_009237542.1 -------------------Y--AEKGTKK----L-------DGASAE-KNRWE-----QA	108
CRESSV2|YP_009259699.1 -------------------Y--FEKGELPESQSA-------KGGEAT-KKLYE-----DA	111
CRESSV2|AUM61826.1 -------------------F--LEFGECPLDPQKKAT---PAGNKAN-KEKWR-----AI	126
CRESSV2|AUM61670.1 -------------------F--LEFGTLPVEPR-------IAGNKAN-KEKWR-----AI	124
CRESSV2|YP_009116906.1 -------------------F--VEVGTLPLPRGE-----------SE-KERWA-----EA	109
CRESSV2|ALE29724.1 -------------------F--EEFGTCPLEPTAIAS---NASNK-K-NEQYR-----KA	163
CRESSV2|ALE29729.1 -------------------F--EEFGTLPLEPTAVGS---NASNK-K-NESYR-----KA	164
CRESSV2|AOV86228.1 -------------------F--HEFGELPPEKHVRGS---KAGNKAN-ADKWR-----SI	142
CRESSV2|AUM61928.1 -------------------Y--TENGTLAPPRGY-------AGGAAT-KRRYE-----EA	118
CRESSV2|KM821764 -------------------F--IEKGTLPEDPQR-------LG-KAN-EVKWR-----LI	118
CRESSV2|YP_009117067.1 -------------------F--IEKGTLPEDPQR-------LGAKAN-EVKWR-----LI	133
CRESSV2|AXH73382.1 -------------------F--VEFGERPANAKK-------KG-ELA-KEAFE-----RT	116
CRESSV2|AUM61894.1 -------------------Y--KEWGELPADRGQ-------AGGQAT-KERYS-----LA	112
CRESSV2|AWR89667.1 -------------------F--IEEGELPEEPHK-------LGGKAM-EEKYK-----IA	78
CRESSV2|YP_003084293.1 ------------------NF--KEFGEKPKTVAD----GGAAGGEAN-KRRYE-----EA	112
CRESSV2|AXQ66192.1 ------------------SPPAVEFGTRPLTP--------AAKGDKN-KRRYE-----EA	117
CRESSV2|QMW68737.1 ------------------DF--EEYGSRPMSQEE----KGEVGGDAQ-KEKWS-----TI	123
CRESSV2|QMW68752.1 ------------------DF--EEYGSRPMSQEE----KGEVGGDAQ-KEKWA-----TI	120
CRESSV2|AXH77390.1 ------------------VM--VHRGDKPAS-------NDDK-GRAN-QIRYQ-----QA	116
CRESSV2|AMH87740.1 ------------------VF--FEKGTRPID-------SETC-GRNE-KRRWT-----DA	118
CRESSV2|AWW06123.1 ------------------EY--YERGVKPLA-------KEAN-GQAE-KERWD-----LA	113
CRESSV2|QKV51200.1 ------------------DY--EEFGDVPTD----------GGQTLQ-SCEWD-----QA	118
CRESSV2|QMW68894.1 ------------------DV--FERGSTEPPAEARAR-GSQNGGVAN-AERWR-----DA	122
CRESSV2|QMW68706.1 ------------------EL--IERGIKPMS-------NAKI-GEVE-IARWQ-----NA	110
CRESSV2|YP_009259737.1 ------------------TL--IERGEKPAS-------NDDK-GRAE-KLRWQ-----RA	111
CRESSV2|ALE29766.1 ------------------EL--INYGVQPVT-------NDNK-GRAE-QLRWQ-----RA	119
CRESSV2|YP_009047132.1 ------------------TL--TEHGTKPIS-------NDNN-GRAE-KLRWQ-----RA	113
CRESSV2|QKI29034.1 ------------------DY--YEKGDLPAA-------QNERGGDAE-KKRWD-----DA	111
CRESSV2|MBR1230405.1 ------------------DY--IELGEKPKS-------SKEK-GEME-VQRWN-----TA	124
CRESSV2|QGH72360.1 ------------------IP--FIKGVPPKS-------QKEK-GEMN-KRRYE-----EA	114
CRESSV2|ALE29685.1 ------------------DV--EERGERPLS-------AAEK-GASE-AQRWK-----DA	115
CRESSV2|AXH76879.1 ------------------NF--RELGPAPI----------DS-GALE-KKRWD-----DA	116
CRESSV2|YP_009259728.1 ------------------SF--CERGIPPTD-------E-NP-GNRE-KQRWE-----DA	117
CRESSV2|QRI44173.1 ------------------DF--TEWGVLPAD-------ASAQ-GPVE-ADRWQ-----SA	121
CRESSV2|YP_009551412.1 ------------------EF--IEFGEAPQT-------PQEI-GEAE-KDRYL-----TA	113
CRESSV2|YP_009237506.1 ------------------DF--VEFGTRPVD-------DAAR-GDME-KARWE-----IA	136
CRESSV2|YP_009551350.1 ------------------QV--FENGVLPAD-------STVG-GRME-TARWD-----NT	167
CRESSV2|QCX35033.1 ------------------KV--HTSGVCPAD-------SAVG-GRME-SARWD-----ST	130
CRESSV2|AGG39811.1 ------------------DF--YEHGDLPAD-------PREI-GNAE-ADRWE-----DA	113
CRESSV2|QNG41081.1 ----------------NAVV--FSRGTLPLL-------PGEK-GDLE-ITRWE-----DA	138
CRESSV2|AXH74447.1 ----------------NANV--YCRGDLPLS-------NKEK-GEAE-KERWA-----DA	121
CRESSV2|QTE03477.1 ----------------NERV--YSRGDLPSD-------PADR-GAVE-KARWQ-----AA	121
CRESSV2|QGF19380.1 ----------------NTVV--YSRGDLPAD-------AAER-GRAE-ETRWE-----DA	122
CRESSV2|AXH74865.1 -------------------F--QEWGKIPNSPHQARQ----LGGKNK-AKSDA-----EL	130
CRESSV2|YP_009259723.1 -------------------F--LEFGTPTKTNG-------GASTIAARAEKNARLMTAPI	158
CRESSV2|QMW68843.1 -------------------V--EEHGVKPVNQK-------QKG-DKE-KERWA-----EI	171
CRESSV2|QRI44166.1 -------------------F--VEVGELPQSNG-------SAGGAGN-KRRWV-----EA	133
CRESSV2|YP_009116905.1 -------------------F--FEWGTLPVDD---------CG-SAG-AAAMDELMG-HT	119
CRESSV2|AGA18473.1 -------------------F--EEAGELPMSNK-------QKG-ETE-QERYA-----QA	165
CRESSV2|AGA18352.1 -------------------F--EEWGQFST-PK-------QKG-ETQ-KIRFE-----RA	113
CRESSV2|YP_009448204.1 -------------------F--VERGTPPMTQE-------ECG-KKG-EEFYF-----KC	128
CRESSV2|AXQ65598.1 -------------------W--TERGTPPVSKK-------AQG-AGE-KRRWD-----EI	109
CRESSV2|ALE29544.1 -------------------W--TERGDSPMTPK-------EKG-ALE-KRKWD-----EI	108
CRESSV2|AXQ65767.1 -------------------V--IERGEPPKTKE-------DQG-NME-KERWA-----NF	115
CRESSV2|AGA18478.1 -------------------W--TERGICPMTQK-------EKG-ESN-AQRWR-----DI	96
CRESSV2|AGA18286.1 -------------------W--TERGVCPMTQK-------EKG-ESN-AQRWR-----DI	111
CRESSV2|AGA18247.1 -------------------F--TERGTPPKTQK-------EKG-AAE-QDRWR-----DI	112
CRESSV2|AXH74995.1 -------------------Y--TESGEPPAEPY-------VNGNQKN-QELWD-----QT	129
CRESSV2|AOV86315.1 -------------------Y--TESGEPPVEPH-------VNGNLKN-QELWD-----QT	183
CRESSV2|AOV86299.1 -------------------Y--TESGDPPVEPF-------VNGNLKN-QELWD-----QT	122
CRESSV2|QGH72833.1 -------------------H--WEFGTRPLTQK-------EK-GDAE-KNRWD-----LA	123
CRESSV2|QIR82159.1 -------------------F--AEFGDRPVSQK-------RK-GEFG-AEYWE-----SN	118
CRESSV2|AMH87735.1 -------------------Y--VESGTLPMSQK-------RK-GDLG-REYWE-----EQ	115
CRESSV2|QCX35078.1 -------------------F--WEFGVIPASQK-------RK-GEKG-KEYWD-----EQ	117
CRESSV2|QCX35080.1 -------------------F--FEHGDRPISQK-------RK-GELG-KEYWE-----EQ	118
CRESSV2|AQU11773.1 HAEWKELGPNGPTYGHGAVV--VEWGDVPEEQG-------VAGGRKN-AERWK-----ET	159
CRESSV2|QKN88900.1 -------------------F--QEYGVMPLEQN-------EAGGEAH-KEKWE-----TA	120
CRESSV2|QMW68702.1 -------------------F--KEFGRLPEEKH-------AAGNQAN-LDKWF-----TI	127
CRESSV2|QGF19362.1 -------------------F--SETGTRPKTSK-------EV-GELQ-KEQWA-----DV	115
CRESSV2|QSM07494.1 -------------------V--TERGDRPLSRA-------GV-GLKN-KERWL-----DV	114
CRESSV2|QGF19381.1 -------------------F--TEVGTIPMDQK-------AK-GDSE-KDRWA-----HI	112
CRESSV2|QTE03490.1 -------------------F--HEYGVRPKSSK-------QK-GLDE-KERWA-----DI	125
CRESSV2|QGF19388.1 -------------------I--YETGVKPITQE-------AK-GKKE-IDRHR-----HI	123
CRESSV2|QMW68849.1 -------------------F--HEFGERPMSSG-------DK-GEVE-KRRWE-----DA	123
CRESSV2|AJD07568.1 -------------------F--TERGIAPLSQK-------RK-GETE-KERWN-----EI	111
CRESSV2|QRI44135.1 -------------------Y--TERGSY-ATRK-------EK-GKKE-QERWA-----HA	110
CRESSV2|QRI44192.1 -------------------Y--TERGSF-LSQK-------EK-GKKE-KDRWA-----NA	108
CRESSV2|QMW68811.1 -------------------F--TEYGDLPLTGS-----------QAT-SRNWQ-----EA	141
CRESSV2|AXH77740.1 -------------------L--FETGVLPMDPA-------AK-GEAG-SAVYA-----EA	117
CRESSV2|QTE03480.1 -------------------F--HEYGAIPVEPA-------EK--VDS-KARWL-----KV	162
CRESSV2|AUM61771.1 -------------------F--FEKGTPPTKPK-------DK--PDS-KKRWR-----EV	119
CRESSV2|AGA18255.1 -------------------T--WQTGTMPKKPA-------DG-GGME-RDRWK-----RA	172
CRESSV2|AGA18441.1 -------------------V--YEHGKPPVSQK-------AK-GDME-KARWK-----RT	118
CRESSV2|YP_009109685.1 -------------------V--EEWGTPPCTQK-------EK-GEAG-TKVYR-----EA	114
CRESSV2|AXH76040.1 -------------------F--EEIGIKPMSQK-------EK-GAAN-KRRHE-----EA	111
CRESSV2|AGA18388.1 -------------------F--VTLGTLPMTQK-------KK-GEAE-KERWE-----EA	117
CRESSV2|AXQ66573.1 -------------------Y--VEFGDILEMQRKRREAAEKG-GKAN-KERWS-----KC	122
*
CRESSV2|QBA83922.1 IKAAKEGRFDDI----PGDLWT----KYMRTYKQIHADNKIDPSMEE--YGD----RD-L	166
CRESSV2|QJI53719.1 IIAAKKGRFEDI----PADLWT----RYMRTYKQIYEDNKQDPDMDD--YGD----KD-L	176
CRESSV2|QRV62027.1 YAAAITGDFDSI----PRDLWI----KYMRSFKQAYEDNKQDPDMED--YGD----KD-L	167
CRESSV2|AWU66055.1 LAAAKQGNFEDI----PSDLWI----KYQRSFKQIYSDARIDPSMKE--YTD----TD-L	173
CRESSV2|AXQ66367.1 YEAAVQGNFDEI----PRELYI----RYMRSFIQIHQMNKREADMEE--FTD----HD-L	168
CRESSV2|QBA83842.1 RQAAKEGRFDDI----PDELWI----KYRRSFEQEYNDNKKDADMKD--FND----KD-L	158
CRESSV2|APG55794.1 YQAAKEGRFDDI----PRSLWI----KHMRSFKQIFEDAKQDTDMTE--YTD----QD-L	176
CRESSV2|QBA83856.1 YTAAKEGRFDDI----PRDLWI----KFMRSFKQIYEDNKYDADMTD--LGD----QG-L	154
CRESSV2|AIY31238.1 RENAKQGKFEDI----PADMWI----KYRRSWIAEYTDNL-NKDITE--IKD----ID-L	164
CRESSV2|AIY31261.1 LKAAKEGRFDDI----APDLYI----RYRSSLKAIYQEEV-NKNTKE--ITD----FD-L	159
CRESSV2|QCH00635.1 MKAAKEGRFDDI----PPDIYI----RYRTSLKAIYQEEV-NKNTTE--ITD----ID-L	177
CRESSV2|AXH74302.1 LAYAEEGNWDKLREE-FPSLWI----REEEKLRAKYKPIIE-------------N-LD-G	166
CRESSV2|AUM61988.1 VDLARRGDMDSIRES-DPQMFL----IHGPRLESLYAPEAR-------------P-LE-G	167
CRESSV2|AUM61890.1 VELARKGDMDSIRES-DPQMFL----VHGPRLESLYAPEAR-------------P-LE-G	163
CRESSV2|AUM61817.1 VELARKGDMDSIRES-DPQMFL----VHGPRLESLYAPEAR-------------P-IE-G	191
CRESSV2|AXH77930.1 IAHAESGEIDKIKEE-DPQLYL----LHGVRLESLYAPHTV-------------P-LD-G	164
CRESSV2|AXH77503.1 IENAEKGDFASIKRD-DPQLFL----LHGVRLESLYTPQAV-------------P-LD-G	162
CRESSV2|AXH75576.1 IKAAESNDMESIKRD-DPQLYL----LHGVRLESLYTPNTV-------------P-LD-G	164
CRESSV2|AYP28704.1 LEHVRRGDTEYVAVN-YPKIYI----QLKPRLESLHAPTVA-------------P-MS-G	155
CRESSV2|QTE03494.1 RQYAIVGDMESIGRD-HPKEYI----QLKPRLESLYAPRNE-------------P-LD-G	157
CRESSV2|AWW06083.1 AERAQLGDLDWIREN-NPKEYV----LHKPRLESLYAPKTG-------------P-ID-G	165
CRESSV2|ALE29556.1 LEKADEGDEEWLREN-EPNVAF----KHMATFRSHKKPRVG-------------T-LQYE	154
CRESSV2|AXQ65592.1 NEKAREGDEAWLEEN-EPHVYH----TGLATFRSHKKAKIT-------------P-LDYV	153
CRESSV2|QTE03568.1 LTKSEEGDYDWIKAN-HPRMWI----QFSTKLESLRQPSNS-------------I-LG-G	172
CRESSV2|AXH74167.1 IEKAKAGDLEWIEEN-EPKTYF----VFSDKIQRLYEPKTS-------------I-LP-G	155
CRESSV2|AUM61815.1 VAAAEAGNHVWIRDN-HPRVYF----THYSRCREIQLRQPS-------------V-LD-G	160
CRESSV2|AUM61832.1 INAAESGDLEWIRSN-HPRWFL----THHARLTSLRVRQPR-------------I-LD-G	154
CRESSV2|AUM62011.1 LQLARQGKMEEIEDK-FPAIFL----RYHAKLLGLHKPERP-------------L-IL-T	155
CRESSV2|YP_009001743.1 LQLARQGKVQEIEER-YPAIFL----RYFQKLCGFYRPEHS-------------I-IL-E	178
CRESSV2|QRI44139.1 IKWAEEGEVEKIKDE-YPHIYF----LHKPKILALRSRHSG-------------I-LS--	156
CRESSV2|QKI29033.1 IKLAEEGDIEKIKED-HPHIYF----LHHKKILDLRRRSSG-------------I-ID-G	152
CRESSV2|AUM61744.1 IEKAESGDLEAIKDE-EPGMYL----RHLERFRSLRKRSAR-------------I-ID-G	150
CRESSV2|QTE03343.1 IQWARDGKLDMIEEE-YPAIFL----RYLTALRSLSRPALT-------------I-LP--	149
CRESSV2|AXH77830.1 IEWAEKGELDKIKEE-YPSFYL----RYLEKFRSLSRPTLS-------------I-LP--	148
CRESSV2|QTE03372.1 ITWAEEGAMARIKDE-YPAIYL----RYLEKLRSMGRPPLA-------------I-LP--	150
CRESSV2|AOV86230.1 IEKAENGDIDAIKNE-YPSEYF----RYHERIKSFRIREPS-------------I-LD--	153
CRESSV2|QRI44125.1 IERAELGDLNAIKDE-YPGEYL----RYFEKLRSLHRRPLF-------------S-IP--	152
CRESSV2|AUM61930.1 IKFAREGEMEKMMDM-YPRQYI----QYYKTLMSIRAYNSK-------------P-LD-G	160
CRESSV2|AXH73660.1 IKLAEQNKLDELKEE-YPSYYI----RYLNTLKSLSYGKDL-------------I-I--T	160
CRESSV2|AEL28812.2 IQLAESGDVESIKSN-HPRIYF----QYFEKIKSLRVQRPL-------------I-IE-G	166
CRESSV2|QNG41123.1 IKLAEEGKMDELKSE-FPRVYL----QYFEKLKSLAKPSSL-------------I-L--E	155
CRESSV2|QNG41121.1 IKLAEDGQMEALKEE-YPRIYL----QYYEKLRSLTKHKSS-------------I-L--E	155
CRESSV2|QNG41149.1 IKLAEEGKMEEIKEE-YPRIYL----QYYEKLKSLAEPSSL-------------I-L--E	155
CRESSV2|QNG41099.1 IKLAEESKMEELKEE-YPRVYL----QYYARLKSLAQPKSL-------------I-L--E	155
CRESSV2|QKN88888.1 IDAAERGDMQWIKDN-EPGYYL----RYFERLRSLRSGIRGADAI---------L-QG-S	159
CRESSV2|AOV86329.1 IKLAEDGEWEQVKHD-FPGEWI----RYGKRLLELRKRKRH-------------V-LD-G	156
CRESSV2|AXH78173.1 IQLAEDGDMDTIKDK-FPGEYL----RYFQRLRSLRKRTTG-------------V-LD-G	156
CRESSV2|QJI53704.1 IKLAEDGEMETIKED-YPGMYL----RYNEKLKSLAVPAPR-------------I-L--T	150
CRESSV2|QDJ95263.1 LHLAETGDHSTLKEE-FPGEWI----RYHEKLQSMIIRQPT-------------I-L--P	150
CRESSV2|MBQ5153848.1 FSAAKKGKFEKIPAK----EYI----RYHKAFREIYIENQKATDL----PAN----LD-M	174
CRESSV2|AMH87748.1 IELARAGNVDLCEQR-HPNQFL----RYFSQLKNLRKFDIERLS----------------	174
CRESSV2|QTE03474.1 LELAKQGKFDEIENSKYLGTYI----RYKKTFDSYDQRQYKDLD----------------	146
CRESSV2|QTE03361.1 IEYAQAGKMDEIKEL-SPALYL----RYKRTFDGLRKFDIVDLT----------------	145
CRESSV2|YP_009552773.1 IAFAEAGDLESVKQF-HPGTFL----RYKRTLEGLIKYDCVELD----------------	149
CRESSV2|QJI53714.1 IEFARKGDMSAIEDQ-HPGQFL----RYKRTFEELVKFDLTALE----------------	143
CRESSV2|QTE03535.1 LASAEAGDIESIKNS-DPGLYI----RYKKTLESLRLFDSTDLK----------------	155
CRESSV2|YP_009553349.1 LRKAEAGSIQEIKDL-YPGLYI----RYKKTLESIKRFNAEQLE----------------	160
CRESSV2|QTE03386.1 IKQAENGDIDTVKSS-HPGLYL----RYKKTLESLRRVNTDELN----------------	153
CRESSV2|YP_009551360.1 LAKAKAGDFDSIEEN-HPGVFL----RYRGTLLSCFKYNVVELL----------------	145
CRESSV2|YP_009021241.1 IAAATDGRLDDVKST-HPGIYL----RYKKTLESLQKFRSDDLD----------------	145
CRESSV2|KAF8789568.1 ------------------------------------SFRTQDLE----------------	385
CRESSV2|QTE03550.1 LVSAENGAIESVKRD-YPALYI----RYKTTLHSLAKYDVTELD----------------	157
CRESSV2|GBM24990.1 LAAAE-EDVDAIKRD-YPGLYL----RYKKNILSSVAFRTRELE----------------	144
CRESSV2|GBN46473.1 LNASERSDVDILKDQ-YPGLYV----RYKTNILSSLKFRTEELK----------------	145
CRESSV2|YP_009551465.1 LLKAESGNIADIKEE-YPGLFI----RYKTNILSSVKFRVEELK----------------	145
CRESSV2|QTZ83216.1 LEQAQEGNIAAIKEQ-YPGIYI----RYKTNIESSVRFRAEELN----------------	145
CRESSV2|QTE03549.1 IELAKQNRLHEVEQT-HPGIYL----RYKQTLESLLTIHTPEMN----------------	147
CRESSV2|QTE03316.1 IELAEKGELDAIKEN-YSGIYL----RYKKTIDCLRRFNTDELM----------------	153
CRESSV2|YP_009551463.1 LAFAKKGEISAIEDE-HPGIYI----RYKRTLESLAVYNTSELE----------------	146
CRESSV2|QTE03405.1 LAKAQRGEIGAIKRD-HPGLYI----RYKANILSSIEFDVSPLK----------------	160
CRESSV2|QTE03452.1 LAKAESGDIDAIKTL-YPGVYI----RYKANILSSIKFSVEQLD----------------	167
CRESSV2|QTE03483.1 LRKAEAGEIAEIKEA-YPGMYL----RYKATILSSLKCDVTELD----------------	152
CRESSV2|YP_009551394.1 LHLAESGNITCIKDT-YPGVYL----RYKATLLSSLVCNTTDLK----------------	145
CRESSV2|YP_009237533.1 VELAKKGDIEAINP----EHVL----KYYPTIKR---IAHDNKKM----PSD-LLWEE-G	163
CRESSV2|QCW23707.1 IEKAKKGKIDEIIP----EHQL----RYYKTVKQ---IAHDNKKM----PEN-LTWKE-G	190
CRESSV2|QCW23660.1 LASAKAGKIEDIAA----GHQI----KYYGTIKK---IQADYKGM----PDN-LTWEE-G	203
CRESSV2|YP_009163917.1 VMITAGESLKRVAEE-HPTVVI----KYHKGLSA---L-KSLLSE----SRE-TD-----	147
CRESSV2|YP_009237564.1 VELAKKGKLDEIDP----GHLL----RFYGSIKS---LQKDNLVR----PSD-SE-----	171
CRESSV2|YP_009237542.1 RVSAKEGRLDDVPA----DIYI----RCYRTLKE---IAKDNMPK----PES-LT-----	147
CRESSV2|YP_009259699.1 FSLAQKGEILSIPE----PLRT----RFYATYKK---VAKDYMPK----PES-LS-----	150
CRESSV2|AUM61826.1 NDKAKEGDLDWIDXN-HPKVFN----QSYRNLKQ---XKVDFMKR----QPD-LD-----	168
CRESSV2|AUM61670.1 NDKAKEGDLEWIDIN-HPKVFN----QSYRNLKQ---LKVDYMKR----YPD-LE-----	166
CRESSV2|YP_009116906.1 FEAAKHGRLDDIPE----DIRV----RYYRTMKE---IKKDHMVK----PED-QQ-----	148
CRESSV2|ALE29724.1 MDLAKLGDFSAIEQE-WPGLWL----RHRNAFLS---APRDFGIR----PKD-LD-----	205
CRESSV2|ALE29729.1 MDLAKLGDFSAIEQE-WPGLWL----RHRNAFLS---APRDFGIR----PKD-LD-----	206
CRESSV2|AOV86228.1 SDHAKEGDLAWIDAN-YPKPFV----TGYRNLVA---IKKDFTKR----IPD-LP-----	184
CRESSV2|AUM61928.1 FETAINGDMNDIDK----DLLT----RHYHAYKR---IKQDNPTP----PEA-LD-----	157
CRESSV2|KM821764 NDLAKAGNLAEIDIK-YPKVWN----TSYRNLKS---IKVDHMKP----LAD-LD-----	160
CRESSV2|YP_009117067.1 NDLAKAGNLAEIDIK-YPKVWN----TSYRNLKS---IKVDHMKP----LAD-LD-----	175
CRESSV2|AXH73382.1 RDLAKRGCLDEVEP----EHFI----KYYRTLTA---IKKDYMAK----PSD-ES-----	155
CRESSV2|AUM61894.1 FTQAKTGALDSIDH----DLLV----KHYRTFKQ---IKMDYVGD----ISP-LD-----	151
CRESSV2|AWR89667.1 FDLAKTAKLDDIDR----SLLT----KHYRTYKE---IKKDYMEH----LSN-LD-----	117
CRESSV2|YP_003084293.1 FSAAKEGRMDDI----PADIYI----RHYSTLKK---IRFDHAP--P--AQN-ND-----	151
CRESSV2|AXQ66192.1 FALACKGDLDAI----PKDLRT----RHYNVYNK---IKHDHQP--K--IED-LS-----	156
CRESSV2|QMW68737.1 WNLAKQGNIDEI----AEQFPK----ECFVHYRNLLLIRQSGSG--S--SGD-LD-----	165
CRESSV2|QMW68752.1 WNLAKQGKIEDI----AEDYPK----ECFVYYKNIMLIRQLGAG--A--TDD-LS-----	162
CRESSV2|AXH77390.1 LEAAKKGDFSDI----DADLYT----RHYNTYKR---IRVDYHPKPT--PI---E-----	155
CRESSV2|AMH87740.1 RAAAKEGRFDDI----PDDIYM----RHVHAIKR---IRMEDGPKPT--DLE-PR-----	159
CRESSV2|AWW06123.1 RAAAKEGKFEDI----PSEMYI----RYQNSFKR---MRIEDLDKAV--DLP-TR-----	154
CRESSV2|QKV51200.1 RANAKLGKFDDI----PSNLYI----RYKNAFHS---IFDDACN--A--SEC-IV-----	157
CRESSV2|QMW68894.1 YVAAEQGRFDDI----PYDIRW----KFDSVIQK---VRLRQLSRDC--PAS-VA-----	163
CRESSV2|QMW68706.1 RELAKLGKFDEI----DADIAL----RCYSTLKT---IFKDNQV--K--PEP-VE-----	149
CRESSV2|YP_009259737.1 RDLAKAGNLDEI----DADIYI----RCYSTLKS---ISKDHMI--K--PEP-VD-----	150
CRESSV2|ALE29766.1 RESAKLGQFDDI----DADIFI----RCYSTLKR---IRTDYTA--K--PPP-ED-----	158
CRESSV2|YP_009047132.1 RDFAKEGKLDEI----DADIFI----RCYSTLKR---IKSDYAT--K--PQP-ID-----	152
CRESSV2|QKI29034.1 RKAAEEGKFDEI----PSDIYI----RQYNNLHR---IHQDAMP--P--PQS-RD-----	150
CRESSV2|MBR1230405.1 RTLAKLGNFDDI----DGDIFI----RCMKNLES---IHRQEKLKAQ--LQD-NS-----	165
CRESSV2|QGH72360.1 FIAAKEGRIEDI----PKDMLT----RHYNTYLK---IQRDYQP--N--PAP-LE-----	153
CRESSV2|ALE29685.1 RLAAVSGDIADV----PDDIYI----RYYRTLKE---ISKDHMA--R--PDG-LD-----	154
CRESSV2|AXH76879.1 LHSAKEGDFDSI----PADIYI----RYIGNLER---IRRLTLP--P--LES-LP-----	155
CRESSV2|YP_009259728.1 RSLAKEGKFDQI----PADIYI----RYIGNLHR---IYREILP--P--LEP-LP-----	156
CRESSV2|QRI44173.1 WENAKLGNIEEI----PADIRF----RSYVTIKR---IAADYMV--R--PVD-LP-----	160
CRESSV2|YP_009551412.1 WDLAKAGQIDEI----DPELRL----RHYSTLKS---IAKDYMV--R--PPQ-LD-----	152
CRESSV2|YP_009237506.1 WTKAKTADLEEI----DADIRV----RCYSALTR---IQKDYMV--P--PLP-LP-----	175
CRESSV2|YP_009551350.1 WSLATSGRIEEI----DSDIRL----RYYTTIKK---IGVDYMP--P--VKS-LE-----	206
CRESSV2|QCX35033.1 WALAISGAIEEI----DSDIRL----RYYSTIKK---IGVDYMP--A--VDA-LT-----	169
CRESSV2|AGG39811.1 WEKAKAGAIEEI----PADIRI----RSYSVLRR---IGRDYQP--N--LAL-LP-----	152
CRESSV2|QNG41081.1 WAAAKLGDLEAI----PADIRV----RQYSSLRR---IERDYMA--P--VAR-LA-----	177
CRESSV2|AXH74447.1 LAAAKEGRIDDI----PPDIVL----RQYSSIRR---IERDYMP--P--VDR-LE-----	160
CRESSV2|QTE03477.1 WDCAVTGDLENI----PPDIRL----RQYSTIRR---IERDFMP--G--VER-LA-----	160
CRESSV2|QGF19380.1 WDCAKRGDIEGI----PADIRV----RQYSSLRR---IERDFMP--A--MER-LG-----	161
CRESSV2|AXH74865.1 LQKAQLGDFEWIKAN-YPGRWI----KDSAKLQS---LFIRPIKI--------L--QG-D	171
CRESSV2|YP_009259723.1 EELILTGELHPQ------HAKA---IHNARILVQ---EERRKLHP----PDA----LD-G	197
CRESSV2|QMW68843.1 LDFAKNGKFDLI----DPQVQV----LHGNKLQQ---VRAMHLRG----LKHQ----P-T	211
CRESSV2|QRI44166.1 FENAKLGKFDEI----DPQIRI----MYHRTLKQ---INVDHLLE----REPL----D-G	173
CRESSV2|YP_009116905.1 IECIRNGDYKGI----PNAATHFIKAAEYRVLKE---Q----QQD----RNLA---TL-D	160
CRESSV2|AGA18473.1 WDSAREGNIDDI----PADLKL----RFYGTLKR---IKHDAMLE----QTLV----D-T	205
CRESSV2|AGA18352.1 WELAKEGNLDDI----DSDIKL----RFYGTLKR---IKHDHMLQ----EILT----D-T	153
CRESSV2|YP_009448204.1 LTAAEEGRFEDI----PASIMF----TQDQAIHR---HRQRALLA----RELK----D-T	168
CRESSV2|AXQ65598.1 RVAAEEGRFDDI----PDEVRV----RMDNNLER---IHMRALKA----RKLE----D-T	149
CRESSV2|ALE29544.1 RVACEEGRFEDL----PDDIRY----KNLRLNKM---HRCEALRS----RELE----D-S	148
CRESSV2|AXQ65767.1 ISLAEQDRLEEI----DPKDRV----KHYRAAEY---FRSEGAKK----RRLE----D-T	155
CRESSV2|AGA18478.1 RLAAEEGRMDDI----PDDVRF----HHIRTIEH---HRDLASKK----RKIA----D-T	136
CRESSV2|AGA18286.1 RLAAEEGRMDDI----PDDVRF----HHIRTIEH---HRDLASKK----RKIA----D-T	151
CRESSV2|AGA18247.1 REAAEEGRMEDI----PSDVRF----LHLRTINL---HRDEASKK----RKID----D-T	152
CRESSV2|AXH74995.1 LRLAKEGNMNDI----NSKHQI----IYYNTLKK---IADDSQPP----PKT-LTHSD-Y	172
CRESSV2|AOV86315.1 LRLAKEGNINDI----NSKHQI----IYYNTLNK---IADDFLPI----PKQ-LNWID-G	226
CRESSV2|AOV86299.1 LRLAKEGNINDI----NSKHQI----IYYNTLNK---IADDFLPI----PKT-LDWKE-P	165
CRESSV2|QGH72833.1 KMLAKEDRLDEI----DSKIYI----TNLRNLER---IRDKHKRK----AVA----LD-G	163
CRESSV2|QIR82159.1 KQLAISGQLDDV----DPRLFI----THYRALKS---IAADYHPM----PPD-NE-----	157
CRESSV2|AMH87735.1 LSLAKKGKVEEC----DPKLQI----THFNALNA---ISARYAPM----PPD-NE-----	154
CRESSV2|QCX35078.1 LKLAKRGKVEEC----DSKLQI----THFNALNA---IAARHAPM----PND-ND-----	156
CRESSV2|QCX35080.1 LGLAKAGRVDEC----DAKLQI----SHFNALHA---IAARYAPM----PPD-ND-----	157
CRESSV2|AQU11773.1 KDLAVAGNLDSI----EPEIFI----RHYATLKR---IKADSRPI----PPD-LNWPA-G	202
CRESSV2|QKN88900.1 KNLAIEGKLDEI----DPKIFV----QHYGTLKK---IRSDYEEI----PKD-LEWTD--	162
CRESSV2|QMW68702.1 KQLAQKGELESI----EPEVFI----KHYSTLKR---IKADARPI----PAD-LDWTV--	169
CRESSV2|QGF19362.1 VRSVREGTCEHE----YPKEFI----QYNATINR---LYQPQVHE--------IQ-----	151
CRESSV2|QSM07494.1 IRAAKEGTAQEE----YPREFL----QYNSTILK---LFTPALAD--------LD-----	150
CRESSV2|QGF19381.1 IKLSEAGDFDTLKSE-YPEVYG----PKLRCLEA---INKKRPRD----LSIIDG-----	155
CRESSV2|QTE03490.1 RKLAIAGDFETLGEK-YPKESV----LYDKNLER---VYAKRPRE----IETIDG-----	168
CRESSV2|QGF19388.1 NKLAKENSLEELEKL-YPDVWR----RDYTKLKT---IAKDHMVT----PAS-IP-----	165
CRESSV2|QMW68849.1 RVCLMEGRYTDI----PADICF----RSWGNMKR---YKMDIEDQASKSKLVDSD-----	167
CRESSV2|AJD07568.1 KTLAKAGRLDEI----DSEVYV----RNYRTLKE---IAKDHMPQ----VP-DAT-----	150
CRESSV2|QRI44135.1 LELAKQGKFEEI----DPELYT----RYRSTYQA---VHAESRPE----PETIQG-----	150
CRESSV2|QRI44192.1 LQAAKEGRIDDI----DPEIYL----KYKRTIHE---IEAENRPI----PATIDG-----	148
CRESSV2|QMW68811.1 KEFAIAGKLDDI----DPEVYI----KYIKNLEH---IQARHRPR----LES-NV-----	180
CRESSV2|AXH77740.1 ISLAKEGKIDDI----NPGIQL----KYYKTLEY---IHRKELGK----RKLEDV-----	157
CRESSV2|QTE03480.1 LRACQAGDWSWVETN-EPYLWL----LQ----EK---RIRSHYKC----PRS-IE-----	200
CRESSV2|AUM61771.1 LDKTYTGDWEWLAQN-EPYLWL----MQ----ER---KLRSHYKC----PRL-LD-----	157
CRESSV2|AGA18255.1 YEMAAEGNLEDI----DADIKL----RFYGTLKK---IKEDHQVT----PTS-LP-----	211
CRESSV2|AGA18441.1 RELAAAGKIEEV----DDDIYV----RFYGTLKR---IKEDHQQV----PPA-QA-----	157
CRESSV2|YP_009109685.1 WNLAKEGRIEEI----HETLRL----KYYSTLKK---IQKDYMVA----PPX-LD-----	153
CRESSV2|AXH76040.1 FEAAKEGRFEDI----PGDLRT----RFYSTYKK---IRADYLPK----PQT-LD-----	150
CRESSV2|AGA18388.1 LAAAKEGRFDDI----PADIQF----RYDRNIKR---IYAENKPK----PQT-LN-----	156
CRESSV2|AXQ66573.1 IALVRDGLAAQALEE-FPDIFV----RYHKAIDG---AIKRCEEK----PYA-LP-----	164
CRESSV2|QBA83922.1 KEHFLWIW---GP-TGTG----------KSHTAHRIAK-----EIAPDEMPYLK-DL--N	204
CRESSV2|QJI53719.1 KNHFLWLW---GP-TGTG----------KSHSAHAIAK-----KIDPDEAPYIK-DL--N	214
CRESSV2|QRV62027.1 KNHFLWLW---GP-TGTG----------KSHTAHQIAK-----KIDPEEAPYIK-DL--N	205
CRESSV2|AWU66055.1 KNHFLWLY---GP-TGTG----------KSHTAHRIAE-----ELAPGELPYLK-DL--N	211
CRESSV2|AXQ66367.1 KMHFIWIY---GP-TGTG----------KSHTAHRIAK-----EIAPDEDPYIK-DL--N	206
CRESSV2|QBA83842.1 KDHFIWIY---GP-TGTG----------KSHTAHRIAE-----EIAPGEDPYIK-DL--N	196
CRESSV2|APG55794.1 KHHFLWIW---GP-TGTG----------KSHTAHRIAK-----ELSPDEPPYIK-DL--N	214
CRESSV2|QBA83856.1 KKHFLWLW---GP-TGTG----------KSHTAHRIAK-----EIAPDEDPYIK-DL--N	192
CRESSV2|AIY31238.1 KDHFYWIY---GP-TGTG----------KSHLARQLAQ-----AFDPDHQPYLK-GL--N	202
CRESSV2|AIY31261.1 KGHFYWIY---GP-TGTG----------KSHLARTMAA-----SVDPDTPPYLK-GL--N	197
CRESSV2|QCH00635.1 KGHFIWIY---GP-TGTG----------KSHLARSIAM-----SLDPDTPPYLK-GL--N	215
CRESSV2|AXH74302.1 ELEHEWWV---GA-TGVG----------KSRLAHELYP---------D--HYAK-KI--N	198
CRESSV2|AUM61988.1 DLLHEWWV---GP-SGTG----------KSRLLWELYP---------K--HFAK-AL--N	199
CRESSV2|AUM61890.1 DLQHEWWV---GP-SGTG----------KSRLLWELYP---------K--HFAK-AL--N	195
CRESSV2|AUM61817.1 TLQHEWWV---GP-TGAG----------KSRLLWELYP---------K--HFAK-AL--N	223
CRESSV2|AXH77930.1 ELLHEWWV---GP-SGTG----------KSRLLWELYP---------N--HFAK-QR--N	196
CRESSV2|AXH77503.1 ELMHEWWV---GP-SGTG----------KSRLLWELYP---------N--HFAK-QR--N	194
CRESSV2|AXH75576.1 ELLHEWWV---GP-SGSG----------KSRLLWELYP---------N--HFPK-KL--N	196
CRESSV2|AYP28704.1 ELLHEWWV---GK-SGTG----------KSRALWELYP---------A--HYEK-PL--N	187
CRESSV2|QTE03494.1 DLLHEWWV---GP-TGTG----------KSRLLWKLYP---------D--HFAK-SI--N	189
CRESSV2|AWW06083.1 NLLHEWWV---GP-TGTG----------KSRALWDLYP---------N--HFAK-AI--N	197
CRESSV2|ALE29556.1 ETPHEWWV---GP-TGTG----------KSRKAHEEYP---------N--HYAK-EK--N	186
CRESSV2|AXQ65592.1 DTPHEWWC---GP-TGTG----------KSKKVWEDYP---------T--HYAK-EK--N	185
CRESSV2|QTE03568.1 ELMHEWWV---GP-TGSG----------KSSLLWELYP---------K--HFQK-DS--N	204
CRESSV2|AXH74167.1 VLQHEWWV---GP-TGVG----------KSRLLWQLYP---------N--HYQK-EL--N	187
CRESSV2|AUM61815.1 DLTNEWWV---GP-TGTG----------KSRLLWERYP---------E--HFHK-QL--N	192
CRESSV2|AUM61832.1 DLTNEWWV---GA-TGSG----------KSRTLWERYP---------V--HYHK-QL--N	186
CRESSV2|AUM62011.1 TLENEWWY---GA-TGTG----------KSSTLWRLYP---------G--HYSK-SL--N	187
CRESSV2|YP_009001743.1 NFTNEWWW---GP-TGTG----------KFKKLNDDYP---------D--PYEK-SL--D	210
CRESSV2|QRI44139.1 ELVNEWWV---GP-TGTG----------KSRRLWAEFP---------E--HYPK-QL--N	188
CRESSV2|QKI29033.1 DLDNEWWV---GP-TGTG----------KSRRLWALYP---------D--HYAK-SL--N	184
CRESSV2|AUM61744.1 ALEHEWWY---GP-TGTG----------KSKRLWERHP---------N--HFAK-PL--N	182
CRESSV2|QTE03343.1 NLDNEWWT---GP-TGTG----------KSRKLWADYP---------I--HYAK-QL--N	181
CRESSV2|AXH77830.1 ELENEWWW---GA-TGTG----------KSRKLWADYP---------A--HYAK-QL--N	180
CRESSV2|QTE03372.1 ELENEWWY---GA-TGTG----------KSRKLWRDFP---------G--HYAK-QL--N	182
CRESSV2|AOV86230.1 ELTNEWWW---GE-TGTG----------KSKRAWELYP---------Q--HYNK-LL--N	185
CRESSV2|QRI44125.1 TLQNEWWW---GP-TGTG----------KSRKVWEDYP---------E--HYAK-ML--N	184
CRESSV2|AUM61930.1 DLQHEWWY---GP-TGTG----------KSKSVWEKYP---------D--HYAK-PL--N	192
CRESSV2|AXH73660.1 ELQNEWWY---GP-TGTG----------KSYSLWQKYP---------Q--HYQK-EL--N	192
CRESSV2|AEL28812.2 TLPHEWWY---GP-TGTG----------KSMKLWNDHP---------N--HYKK-GR--N	198
CRESSV2|QNG41123.1 TLCHEWWY---GG-TGTG----------KSRKLWQDHP---------D--HFQK-QL--N	187
CRESSV2|QNG41121.1 TLDHEWWY---GE-TGTG----------KSRKLWADFP---------N--HYQK-QL--N	187
CRESSV2|QNG41149.1 TLNHEWWY---GA-TGTG----------KSQKLWKDHP---------K--HYQK-QL--N	187
CRESSV2|QNG41099.1 TLNHEWWY---GA-TGTG----------KSRKLWKDHP---------N--HYQK-QL--N	187
CRESSV2|QKN88888.1 RLEHEWWY---GP-TGTG----------KSRTLWSMYP---------N--HYQK-EL--N	191
CRESSV2|AOV86329.1 DLEHEWWY---GP-TGTG----------KSKTLWELYP---------E--HYAK-EL--N	188
CRESSV2|AXH78173.1 ELQHEWWY---GP-TGTG----------KSRTLWRLFP---------G--HYPK-EL--N	188
CRESSV2|QJI53704.1 TLENEWWY---GS-TGTG----------KSRLLWELYP---------E--HYQK-EL--N	182
CRESSV2|QDJ95263.1 ILENEWWY---GP-TGTG----------KSRRLWSLYP---------T--HYSE-EL--N	182
CRESSV2|MBQ5153848.1 KEHFLWLW---GS-TGNG----------KSYAARHEIKDRIQRMYDEPIEIYLK-TL--N	217
CRESSV2|AMH87748.1 EA--LWRLDLRGPSFGIG----------KDASRSPSLR----------VFFFKK-SQ--L	209
CRESSV2|QTE03474.1 EPRGIWVH---GK-PGGG----------KDSNVKLKY------------NPYTK-AH--N	177
CRESSV2|QTE03361.1 EPCGYWIY---GE-PGTS----------KDSNV-KKL------------NPYVK-PH--N	175
CRESSV2|YP_009552773.1 APCGYWIY---GK-PGSG----------KDGSV-MEL------------KPFVK-SH--S	179
CRESSV2|QJI53714.1 TPRGYWVY---GS-PGSG----------KDSNV-LKL------------HPFVK-PH--N	173
CRESSV2|QTE03535.1 GSCGCWIS---GP-PRCG----------KDYAVHQRYG----------ASLYVK-NI--N	188
CRESSV2|YP_009553349.1 ESCGIWLT---GP-PRSG----------KDYAVSTFF-----------SSIYSK-ML--N	192
CRESSV2|QTE03386.1 DSCGIWMF---GP-PRSG----------KDYAVMSKF-----------KSLFNK-PL--N	185
CRESSV2|YP_009551360.1 NSCGVWIC---GP-PRSG----------KDYSVRKLS------------SLYIK-PL--N	176
CRESSV2|YP_009021241.1 GSCGVWIC---GP-PRIG----------KDYAVRKIG------------NVYCK-AL--N	176
CRESSV2|KAF8789568.1 NACGVWIC---GP-PRCG----------KDSSVLKLG------------NVYRK-ML--N	416
CRESSV2|QTE03550.1 NSCGVWIC---GP-PRCG----------KDASVRKLG------------DVYNK-PL--S	188
CRESSV2|GBM24990.1 NSCGVWIC---GP-PRCG----------KDAGVRRLG------------DVYSK-PL--N	175
CRESSV2|GBN46473.1 SCCGVWIC---GP-PRCG----------KDASVLKLG------------DVYCK-PL--N	176
CRESSV2|YP_009551465.1 SSCGVWIC---GP-PRCG----------KDYAVRKLN------------SVYVK-PL--N	176
CRESSV2|QTZ83216.1 GSCGVWIC---GP-PRCG----------KDASVRRLQ------------DVYVK-SL--N	176
CRESSV2|QTE03549.1 NSCGIWIY---GP-PRCG----------KDFAVHQSK------------SLYLK-GL--N	178
CRESSV2|QTE03316.1 NSCGVWIN---GP-PRIG----------KDYAVKQLGS----------DNVFCK-NN--S	186
CRESSV2|YP_009551463.1 NSCGVWIH---GP-PRCG----------KDYAVRQLG------------NVYNK-GM--N	177
CRESSV2|QTE03405.1 NSCGVWIG---GK-PRTG----------KDYGVRQLAG----------EDLYLK-PL--S	193
CRESSV2|QTE03452.1 SSCGVWIC---GP-PRCG----------KDYSVRSLV------------SVYVK-SC--N	198
CRESSV2|QTE03483.1 GSCGVWIN---GP-PRSG----------KDYAVRQLD------------SVYNK-ML--N	183
CRESSV2|YP_009551394.1 NSCGVWLC---GP-PRSG----------KDYAVRQLD------------NVYMK-ML--N	176
CRESSV2|YP_009237533.1 HPPNIWIY---GP-TGTG----------KSYRARAILQENFG-----Q--FYSKMAQ--N	200
CRESSV2|QCW23707.1 DQPNIWIH---GS-TGM--------RTGKSHYARELLG---D-----H--FYSKTAA--N	226
CRESSV2|QCW23660.1 DQPNFWIH---GP-TSMSPFYCYLVRTGKSHLAREMMG---Q-----N--FYPKIAS--N	247
CRESSV2|YP_009163917.1 DVRGIWLH---GP-PGCG----------KSHLARTVSP-------------YLKA-Q--N	177
CRESSV2|YP_009237564.1 ELTGLWIY---GP-SGCG----------KSKYVRDTYG---------Q--DFYYKLA--N	204
CRESSV2|YP_009237542.1 ELKNLWIY---GP-AGSG----------KTRLADAIVP---------I--SYSKN-C--N	179
CRESSV2|YP_009259699.1 ELKNLWIC---GE-AGVG----------KTVLADLILP---------D--AYSKN-C--N	182
CRESSV2|AUM61826.1 GPCGIWYH---GH-AGVG----------KTTLISKKYP---------G--AYLKRAQ--N	201
CRESSV2|AUM61670.1 GPCGVWYY---GE-AGVG----------KTTLISKKYP---------G--AYLKRAQ--N	199
CRESSV2|YP_009116906.1 DVTGEWFY---GE-PGVG----------KSHLAREQYP---------G--AYLKM-Q--N	180
CRESSV2|ALE29724.1 YLPGIWIW---GP-AGVG----------KSRLAREVFP---------L--SYEKR-L--N	237
CRESSV2|ALE29729.1 YLPGIWIW---GP-AGVG----------KSRLAREVFP---------L--SYEKR-L--N	238
CRESSV2|AOV86228.1 DTCGIWYY---GQ-PGVG----------KTRLITKLYP---------D--AYLKR-M--N	216
CRESSV2|AUM61928.1 NVCGLWYV---GP-PNTG----------KSYAARERYP---------N--LYDKP-A--N	189
CRESSV2|KM821764 EPCGVWLY---GA-SGAG----------KTMKARTDYP---------N--AYLKL-P--N	192
CRESSV2|YP_009117067.1 EPCGVWLY---GA-SGAG----------KTMKARTDYP---------N--AYLKL-P--N	207
CRESSV2|AXH73382.1 DVTGVWYY---GL-AGAG----------KSRKARDDYP---------A--AYFKM-A--N	187
CRESSV2|AUM61894.1 YLPGIWIY---GE-SGIG----------KSRYARATYA---------G--AYVKN-C--N	183
CRESSV2|AWR89667.1 ETCGIWYY---CA-SGAG----------KSSTARNTYP---------D--SYLKQ-C--N	149
CRESSV2|YP_003084293.1 VLNNYWVY---GP-SGTG----------KSKSVREFFG---------K-SLYVK-NQ--N	184
CRESSV2|AXQ66192.1 ILDNLWVY---GP-TGTG----------KSRYVRELYP---------D--AYLK-NP--N	188
CRESSV2|QMW68737.1 NVCGLWLY---GE-SGAG----------KSHKSRHMDT---------VENTYIK-GI--N	199
CRESSV2|QMW68752.1 NVCGLWLY---GE-SGVG----------KSHKARHIEP----------DSYYIK-GI--N	195
CRESSV2|AXH77390.1 DVCGLWIY---GA-SGIG----------KSRYVLAMYP---------D--HYIK-SR--D	187
CRESSV2|AMH87740.1 DTYGLWIY---GP-PGTG----------KSHFVRTNFR---------D--HYIK-GA--N	191
CRESSV2|AWW06123.1 EKYGLWIW---GP-PGVG----------KSHKARNDYQ---------D--LYLK-DM--N	186
CRESSV2|QKV51200.1 ELDHLWIT---GP-TGIG----------KSRYCFESFP---------N--AYRK-GA--N	189
CRESSV2|QMW68894.1 VLNNTWMW---GP-TGTG----------KSTRAREENP---------G--AYMK-MR--N	195
CRESSV2|QMW68706.1 VKC-FWIY---GE-TGTG----------KSHCVETNFP---------N--CYKK-AMDDM	182
CRESSV2|YP_009259737.1 VKC-FWIH---GA-TGTG----------KSYCVETTYP---------D--CYKK-SMDDL	183
CRESSV2|ALE29766.1 VTC-YWIY---GP-TGTG----------KSHSVETTFP---------L--CYKK-NMDDP	191
CRESSV2|YP_009047132.1 PVC-IWIY---GP-TGTG----------KSHAVETRFP---------N--CYKK-CMDDL	185
CRESSV2|QKI29034.1 TLANFWIY---GA-TGTG----------KSRSVREYYG---------EANIYPK-AL--N	184
CRESSV2|MBR1230405.1 AMTNEWIW---GP-TGCG----------KSSSVRSRYE---------ESSLYNK-PL--N	199
CRESSV2|QGH72360.1 DTCGIWIY---GP-PGVG----------KSHEVCEKYP---------D--AYQK-NL--N	185
CRESSV2|ALE29685.1 GVCGLWLY---GA-AGTG----------KSRYAQEQFP---------E--HYMK-MT--N	186
CRESSV2|AXH76879.1 VTCGYWIQ---GP-TGSG----------KSRGVREKFP---------L--VYPK-PM--N	187
CRESSV2|YP_009259728.1 ATCGRWLL---GR-TGSG----------KSKGVRSAFP---------L--VYPK-PL--N	188
CRESSV2|QRI44173.1 GVCGVWYW---GA-AGTG----------KTTLARTSNP---------D--AYIK-SR--D	192
CRESSV2|YP_009551412.1 GVCGVWFW---GP-AGSG----------KTTTANRLYP---------N--AYLK-PL--N	184
CRESSV2|YP_009237506.1 APCGLWIH---GL-SGVG----------KTFAVYQAYP---------D--LYSK-NA--S	207
CRESSV2|YP_009551350.1 SVCGVWIY---GA-SGAG----------KTRAVLASFP---------E--AYIK-PR--N	238
CRESSV2|QCX35033.1 DVCGYWIY---GE-SGAG----------KTRAVLSSFP---------Q--AFIK-PR--S	201
CRESSV2|AGG39811.1 ATCGYWIK---GE-SGAG----------KSHSCFTAYP---------D--LYPK-GP--S	184
CRESSV2|QNG41081.1 STCGTWIV---GE-SGCG----------KTRAVHDAFP---------E--AYPK-PR--N	209
CRESSV2|AXH74447.1 GPCGVWIW---GA-AGCG----------KSKSVLDAYP---------D--VYPK-PR--S	192
CRESSV2|QTE03477.1 STCGIWIH---GL-AGCG----------KTRSVLDAYP---------Q--AYPK-PR--N	192
CRESSV2|QGF19380.1 GPCGTWIW---GD-SGCG----------KTRSVNDQIP---------D--AFPK-PR--S	193
CRESSV2|AXH74865.1 TLPHEWWV---GP-TGCG----------KSRLMWELYP---------N--HYDK-DL--N	203
CRESSV2|YP_009259723.1 DLPHLWFW---GP-AGTG----------KSYKARTDYP---------D--AYLK-AA--N	229
CRESSV2|QMW68843.1 FEQNYWFF---GP-TGSG----------KSRAAREDFP---------D--SLVK-ML--N	243
CRESSV2|QRI44166.1 ELENLWYH---GP-PGSG----------KSRHAREQYS---------D--IYLK-AL--N	205
CRESSV2|YP_009116905.1 TLTHQWRW---GK-AGCG----------KSKPARDANP---------D--AYLK-MC--N	192
CRESSV2|AGA18473.1 DSKMEWYY---GA-SGTG----------KSRKAREENP---------D--AYLK-MC--N	237
CRESSV2|AGA18352.1 ESQMEWYC---GP-SGTG----------KSRKAREENP---------D--AYLK-MC--N	185
CRESSV2|YP_009448204.1 DEQMLWYW---GA-PGTG----------KSKKARGDHP---------G--FYLK-MC--N	200
CRESSV2|AXQ65598.1 ETQHEWYY---GG-TGTG----------KSRKAREDNP---------D--AYLK-MC--N	181
CRESSV2|ALE29544.1 EAQHLWYW---GE-AGTG----------KSRKAREDHP---------R--AYLK-MC--N	180
CRESSV2|AXQ65767.1 EERMEWYY---GP-SGTG----------KSRKARSENP---------A--AYLK-MC--N	187
CRESSV2|AGA18478.1 EEQHLWYW---GA-SGTG----------KSRKAREENP---------D--AYLK-MC--N	168
CRESSV2|AGA18286.1 EEQHLWYY---GA-SGTG----------KSRKAREENP---------D--AYLK-MC--N	183
CRESSV2|AGA18247.1 EEQHLWYY---GA-SGTG----------KSRKAREENP---------E--AYLK-MC--N	184
CRESSV2|AXH74995.1 DTPNRWFW---GP-TGTG----------KSRKAREENP---------N--AYIKDAM--N	205
CRESSV2|AOV86315.1 KTPNKWYW---GP-TGSG----------KSRKARGENP---------E--AYIKDVM--N	259
CRESSV2|AOV86299.1 DTPNRWFW---GP-TGSG----------KSRKARTENP---------D--AYIKDVM--N	198
CRESSV2|QGH72833.1 DLLHEWVY---GE-TGVG----------KSTYARSMYP---------D--AYIK-NR--N	195
CRESSV2|QIR82159.1 DFDNHWYY---GP-TGCG----------KSYKARSENP---------G--HYLK-MC--N	189
CRESSV2|AMH87735.1 DIDNQWFY---GP-TGTG----------KSRKARGDNP---------G--CYLK-MC--N	186
CRESSV2|QCX35078.1 SIENEWYY---GE-TGTG----------KSFKARSSHP---------G--FYLK-MC--N	188
CRESSV2|QCX35080.1 DIINEWYY---GD-TGTG----------KSLKARTDNP---------G--FYLK-MC--N	189
CRESSV2|AQU11773.1 SPPNEWIW---GV-TGCG----------KSRAARQENP---------G--CYLK-MN--N	234
CRESSV2|QKN88900.1 KPPNQWIY---GP-TGTG----------KSRKAKAENP---------G--HYLK-MC--N	194
CRESSV2|QMW68702.1 EPPNEWIY---GP-TGTG----------KSRTARAENP---------S--CYLK-MA--N	201
CRESSV2|QGF19362.1 VYTGIWFY---GP-PGTG----------KSRKARDDFP---------G--AYDK-LM--N	183
CRESSV2|QSM07494.1 HYSGLWYT---GP-PGTG----------KSRSARKEYP---------G--SYDK-LL--N	182
CRESSV2|QGF19381.1 DMEHEWIV---GQ-TGCG----------KTRSATDRYP---------D--AYIKEPT--S	188
CRESSV2|QTE03490.1 EMPHFWFY---GA-PGTG----------KSRDARARFP---------G--AYIKNPN--T	201
CRESSV2|QGF19388.1 VLNNEWIY---GP-TGTG----------KSRSVLDRYP---------N--AYLKAAD--T	198
CRESSV2|QMW68849.1 VLDNYWFY---GN-PRTG----------KSRSARKIWP---------D--LYTK-QL--N	199
CRESSV2|AJD07568.1 ELPGEWFY---GP-AGTG----------KSRAAREENP---------V--AYAK-PL--N	182
CRESSV2|QRI44135.1 EMEHQWLH---GP-AGCG----------KRSKAREENP---------S--AYIK-DL--T	182
CRESSV2|QRI44192.1 DMEHEWIH---GP-AGCG----------KSSAARQENP---------E--AYIK-DL--T	180
CRESSV2|QMW68811.1 SLDNEWHW---GP-TGTG----------KSRYVRTAHP---------D--AYIKSAA--T	213
CRESSV2|AXH77740.1 NVKHDWYY---GV-TETG----------KSRKARAELG---------E--CYEKRAA--T	190
CRESSV2|QTE03480.1 FLDNEWIY---GP-TGTG----------KSRSARERYP---------D--AYIKDAS--S	233
CRESSV2|AUM61771.1 ELTNEWIY---GP-TGTG----------KSRSARERYP---------D--AYIKDAS--T	190
CRESSV2|AGA18255.1 TLDFHWYQ---GS-SGSG----------KSKFAHDENP---------G--YYLK-SP--N	243
CRESSV2|AGA18441.1 ELNFHWFY---GA-SGTG----------KSRAAYAENP---------N--LYIK-NS--N	189
CRESSV2|YP_009109685.1 YFEGWWFY---GP-SGTG----------KSRKARLDNP---------G--AYIK-NA--N	185
CRESSV2|AXH76040.1 TLDNEWRY---GP-TGTG----------KSRTAHEAYP---------D--AYIKKAN--T	183
CRESSV2|AGA18388.1 KLTNEWYC---GP-SGTG----------KSKQARDKYP---------D--AYVK-LN--N	188
CRESSV2|AXQ66573.1 ELDNRWYY---GP-SGTG----------KSKSARDEFP---------D--AYVK-LN--N	196
* *
CRESSV2|QBA83922.1 KWWNGYDHQRVTIIEEADPK-RCEHLA-SFFKKWADKWAFTAECKGTVL-PACRPEYIIV	261
CRESSV2|QJI53719.1 KWWNGFTKQKVVIIEEADPK-RCEHLA-SYFKKWADKWAFTAEAKGTVF-PSCRPEYIIV	271
CRESSV2|QRV62027.1 KWWNGFTKQKVVIIEEADPK-RCEHLA-SDLKKWADKWAFTAEAKGTVF-PSCRPEYIIV	262
CRESSV2|AWU66055.1 KWWNGYDHQKVTIIEEADPK-RCEHLA-SFFKKWADKWAFTAECKGTVI-PACRPEYIIV	268
CRESSV2|AXQ66367.1 KWWNGYAKQRVTIIEEADPK-RCEHLA-SYFKKWADKWAFTAECKGTVL-PSCRPEYIIV	263
CRESSV2|QBA83842.1 KWWNGYSKQRVTIIEEADPK-RCEHLG-SYFKKWADKWAFTAECKGTVL-PSCRPEYIIV	253
CRESSV2|APG55794.1 KWWNGFTKQRVVIIEEADPK-RCEHLA-SYFKKWADKWAFTAEAKGTVF-PSCRPEYIIV	271
CRESSV2|QBA83856.1 KWWNGYTKQKVVIIEEADPK-RCEHLA-SYFKKWADKWAFTAEAKGTVF-PSCRPEYIIV	249
CRESSV2|AIY31238.1 KWWSGYENQKVVIIEEWNPE-ASKFLG-SLLKQWCDKWPFTAETKGGHFVNGIRPERIII	260
CRESSV2|AIY31261.1 KWWSGYKMQKAVIIEEANPE-TCKYLA-PLFKQWCDKWPFTAETKGGSFEHGIRPQYIFI	255
CRESSV2|QCH00635.1 KWWSGYKMQKCVIIEEASPE-QCKYLA-PLFKQWCDKWPFTAETKGGTFDHGIRPPYIFV	273
CRESSV2|AXH74302.1 KWWCGYAYEEVVVIEEWAPG-ANPGTV-QALKQWADRYRFPAEIKG-GNIGRIRPRKIIV	255
CRESSV2|AUM61988.1 KWWDGYRHQEVVAIEEWSPK--NDLTA-SSLKKWADRYPFPGEIKG-GCLQGLRPKKIIV	255
CRESSV2|AUM61890.1 KWWDGYRHQEVVAIEEWSPK--NDLTA-SALKKWADRYPFPGEIKG-GCLQGLRPKKIIV	251
CRESSV2|AUM61817.1 KWWDGYRHQEIVAIEEWSPK--NDLTA-SSLKKWADRYPFPGEIKG-GCLQGLRPKKIIV	279
CRESSV2|AXH77930.1 KWWDKYRYQDVVAIEEWAPK--NDCTA-SALKNWADRYPFDGEVKG-SVLSRLRPKKIIV	252
CRESSV2|AXH77503.1 KWWDGYKREEIVAIEEWTPK--NDITA-GALKDWADRYPFNGEVKG-GCMHKLRPKKIIV	250
CRESSV2|AXH75576.1 KWWDRYRYEDVVAIEEWAPK--NDCTA-SALKQWADRYPFPGEVKG-GMLHKLRPKKLIV	252
CRESSV2|AYP28704.1 KWWDGYKHEDTVAIEEWSPQ--NVCTT-SSLKRWADRYPFAGEIKG-GVMQRLRPKKIIV	243
CRESSV2|QTE03494.1 KWWDGYRFEPVVAIEEWSPD--NGVTA-QALKRWADRYPFSGEIKG-GVLQRLRPKKIIV	245
CRESSV2|AWW06083.1 KWWDGYRFEEVVAIEEWSPE--NLVTA-NALKRWADRYPFTGEIKG-GTIQRLRPRKIIV	253
CRESSV2|ALE29556.1 KWWCGYTGQETVIIEEADPK-TMEHLA-ARLKVWADRYPFPGEIKG-GRIEGIRPLRVIV	243
CRESSV2|AXQ65592.1 KWWCNYTGQDTVVIEEADPK-NMEHLA-DRLKVWADRYPFPGEIKG-GRIEGIRPLKIIV	242
CRESSV2|QTE03568.1 KWWCGYRHQPVVAIEEWSPK-N-ECTG-SYLKIWADRYPFTGQIKG-GSLQRIRPSKLII	260
CRESSV2|AXH74167.1 KWWCGYSHEDIVAIEEWSPT-N-ECTG-SQLKIWADRYPFTGQVKG-SSLKKIRPTKLIV	243
CRESSV2|AUM61815.1 KWWCGYNGESVVAVEEWCPK-N-ECTG-SQLKIWADRYPFTAQIKG-GSLGNIRPTKFIV	248
CRESSV2|AUM61832.1 KWWDGYNDEEVVAIEEWCPK-N-ECTG-SQLKIWADRYPFSAQIKG-GTLTRIRPVKIII	242
CRESSV2|AUM62011.1 KWWDGYSGEETVAIEEWSPK-N-ECTS-SQLKIWADRYPFTAEVKG-GTLQKIRPLRIIV	243
CRESSV2|YP_009001743.1 PWWDNYQREEIVAIEEFEPR-C-KINS-FLLKRWADRYPFRCEVKG-AFLSKLRPLKIIV	266
CRESSV2|QRI44139.1 KWWDGYDNEEVVAIEEMTPA-AGQFLA-HYLKIWADRYPFSPEIKG-STLKKIRPKKVIV	245
CRESSV2|QKI29033.1 KWWDGYDGEDVVAIEEMNPD-AGKWMG-SFLKIWADRYPFSPEVKG-SHIKKIRPQKIIV	241
CRESSV2|AUM61744.1 KWWDGYEDENVVGIEEVDPI-AGKWLG-HFLKIWSDRYPFTAEVKG-GTLKKIRPSKVIV	239
CRESSV2|QTE03343.1 KWWDGYEGEDIVAIEEWSPK-N-ECTA-SLLKIWADRYPFPAEIKG-GKLAKIRPKKIIV	237
CRESSV2|AXH77830.1 KWWDGYDGEDVVAIEEWAPK-N-ECTA-SLLKIWADRYPFPAEVKG-GKLNRIRPRKLIV	236
CRESSV2|QTE03372.1 KWWDGYENEEVVAIEEWAPK-N-ECTA-SALKVWADRYPFPVEVKG-GKLNKIRPRKIIV	238
CRESSV2|AOV86230.1 KWWDGYQNEEVVVIEEWAPR-N-DMTA-SNLKIWADRYPFNGEVKG-GTLRNIRPKKIIV	241
CRESSV2|QRI44125.1 KWWDGYQDEEVVVIEEWCPK-N-ECTA-SALKIWADRYPFNAEIKG-GLLRKIRPKKIIV	240
CRESSV2|AUM61930.1 KWWDGYRGQDVVVIEEWEPK-N-ECTA-SKLKIWADRYPFPAEIKG-GTIERVRPQKIIV	248
CRESSV2|AXH73660.1 KWWCGYTGQEIVAIEEWCPK-N-ECTA-SQLKIWADRYPFTAQIKG-GSLQKIRPMKIIV	248
CRESSV2|AEL28812.2 KWWDGYNDHDVVAIEEWSPS-Y-HMLG-SYMKEWADRYPFAGEIKG-GTMP---------	245
CRESSV2|QNG41123.1 KWWDGYNRQEVVAIEEWSPK-N-ECTA-SQLKIWGDRYPFPGQIKN-GTLHGIRPAKVIV	243
CRESSV2|QNG41121.1 KWWDGYCMQEVVALEEWSPT-N-AVTA-SSLKVWADRYPFPGQIKN-GTLHGIRPAKVIV	243
CRESSV2|QNG41149.1 KWWDGYQRQEVVAIEEWSPK-N-ECTA-SQLKIWADRYPFPGQIKN-GTLHGIRPAKVIV	243
CRESSV2|QNG41099.1 KWWDGYSMQEVVALEEWAPG-N-AITA-SSLKVWADRYPFPGQIKN-GTLHGIRPLKVIV	243
CRESSV2|QKN88888.1 KWWDGYEEQDVVAIEEWCPK-N-ECTA-SFLKIWADRYPFTGQIKG-GTLQRIRPKKIIV	247
CRESSV2|AOV86329.1 KWWDGYCDEDVVAIEEWAPK-N-ECTA-SFLKIWADRYPFPAQIKG-GTIHGIRPRKIIV	244
CRESSV2|AXH78173.1 KWWCGYEDEDVVAIEEWSPK-N-ECTA-SFLKIWADRYPFPAQIKG-GSLKQIRPKKIIV	244
CRESSV2|QJI53704.1 KWWCGYNQEAVVAIEEWSPK-N-ECTA-SALKIWADRYPFTGQIKG-GSLKKIRPAKIIV	238
CRESSV2|QDJ95263.1 KWWCGYQGEDVIAIEEWAPK-N-ECTA-SALKIWADRYPFTAQVKG-GSLQRIRPKKIIV	238
CRESSV2|MBQ5153848.1 KWWDHYQGEKIVLIEEANPE-ACEHLA-NFFKTWLDEYAFVAEAKG-AIAPKIRPEYIII	274
CRESSV2|AMH87748.1 KWWDGYNNENIILISDFD-E-SCKWMV-HYLKIWADVYPFNAEVKG-ST-IKIRPKYIIV	264
CRESSV2|QTE03474.1 KWWDGYNDEENVLWSDFDRN-EMKYFF-NYIKQWSDRYPFKAEYKG-GS-KTIHPKKFIV	233
CRESSV2|QTE03361.1 KWWDGFNGEKYVLISDLDRS-TAKWIG-THLKIWTDMYPFDAEVKG-GV-IKIRPERVYV	231
CRESSV2|YP_009552773.1 KWWDGYKNEPYVVLQDLDHI-DAKWIG-SYLKQWSDRYSFNAEYKG-GS-MKIRPKRFYV	235
CRESSV2|QJI53714.1 KWWDGYAGEKYVLISDVDHS-DARWIG-NYLKIWTDRYPFTAEFKG-GS-RQICPQRFYV	229
CRESSV2|QTE03535.1 KWWDSYEGESTVLISDAEPA-HSSFLG-YYLKIWADRYKFTAEIKG-AS-MKIRPKFIVV	244
CRESSV2|YP_009553349.1 KWFDGYEGEECVHLSDMDKN-H-VYMG-SFLKIWCDRYPFRAEIKG-GT-MVIRPKYIVV	247
CRESSV2|QTE03386.1 KWWDGYTGEEAVLLSDLDKF-HATYIG-YYLKIWADRYPFTAEVKG-GT-MKIRPRYILV	241
CRESSV2|YP_009551360.1 KWWDGYMNEDNVLISDVDVS-HGNWLG-YFLKIWMDRYAFIGEIKG-GS-IKIRPKKVFV	232
CRESSV2|YP_009021241.1 KWWDGYLGEPNVLISDVEPD-HFKWIG-YFLKIWSDRYPFIAEIKG-SS-MKIRPEKIFV	232
CRESSV2|KAF8789568.1 KWWDGYRNEKFVLLSDVEPD-HRNWLG-YFLKIWSDRYAFNAEIKG-GT-MMIRPEKIFV	472
CRESSV2|QTE03550.1 KWWDGYEGQKLVLISDIEPQ-HGKWLG-YFLKIWCDRYAFNAEVKG-SF-MKIRPKKIFC	244
CRESSV2|GBM24990.1 KWWDGYRDEEFVLVSDIEPS-HSAWLG-YYLKIWSDRYPFQAEIKG-AS-ILIRPVKIFC	231
CRESSV2|GBN46473.1 KWWDGYKNERYVLLSDVVPD-HGRWLG-IFLKIWCDRYAFNAEIKG-SS-MLIRPEKIFC	232
CRESSV2|YP_009551465.1 KWWDGYNNENFVLLSDVEPP-HCSWLG-FFLKIWTDRYAFVAEIKG-GS-VKIRPKKIFV	232
CRESSV2|QTZ83216.1 KWWDGYRNQKYVLISDVDPD-HGKWLG-SFLKIWSDRYPFTAEIKG-GS-LFIRPTKIFV	232
CRESSV2|QTE03549.1 KWWDSYKGEDDVLISDVD-K-ECRWLG-HFLKIWADRYKFRAEIKG-GS-MYIRPKRIYV	233
CRESSV2|QTE03316.1 KWWDGYKGEPYVLLSDVEPS-HGSWLG-YFLKIWSDRYPFTAEIKG-GV-MKIRPRRIFV	242
CRESSV2|YP_009551463.1 KWWDNYKGEPIVLLSDVQPD-QAKWLG-HFLKIWADRYAFNAEIKC-GT-IYIRPKQFYV	233
CRESSV2|QTE03405.1 KWWCNYRNQGAVLLSDVDPK-HCEWLG-YFLKIWADCYPFNAEIKG-GS-MTIRPKAIFV	249
CRESSV2|QTE03452.1 KWWDGYRNEENVLISDVEPD-QCKWLG-YFLKIWMDCYAFNAEIKG-GS-MLIRPKKIFV	254
CRESSV2|QTE03483.1 KWWCGYRNEKYVLISDVEPH-HAPWLG-YYLKIWCDRYPFTAEIKG-GS-MLIRPRKVFI	239
CRESSV2|YP_009551394.1 KWWDGYKNEDNVLISDIEPD-HGKWIG-YYIKIWCDMYAFNAEIKG-GS-MKIRPKKIFM	232
CRESSV2|YP_009237533.1 KWWDKYDGEEGVLIEDMDIL-H-NYMG-PYMKIWADKYAFPVEVKT-SGD-RIRPKVIVV	255
CRESSV2|QCW23707.1 KWWDKYDGQENVLIEDMDPS-H-SYQG-YNMKIWADKYAFPVEIKC-SGD-LIRPKIIVV	281
CRESSV2|QCW23660.1 KWWDKYKGEENVLIEDMDTT-H-AYQG-YYLKIWADKYAFPVEVKN-GAD-WIRPKIIIV	302
CRESSV2|YP_009163917.1 KWWDGYANEEYVLIDDFDKG-G-KCLG-HYLKLWADKYECTGEIKG-ATV-ALNHRKFII	232
CRESSV2|YP_009237564.1 KWWDGYRQEETVLIEDLGTE-H-DKLG-HHLKLWSDRYAFSGETKG-GML-SCRPKRIVV	259
CRESSV2|YP_009237542.1 KWWDGYQNEPGVIINDVGKE-H-SVLG-HHFKLWGEHRPFIAETKG-GAI-HIRPQRVII	234
CRESSV2|YP_009259699.1 KWWDGYQNEPGVIINDLGIE-H-KVLG-HHLKLWGEHRGFIAETKG-GAL-HIRPERIII	237
CRESSV2|AUM61826.1 KWFDGYQGEEVVVVDDLDLT-H-TYMA-YELKKLADAFCYMVEVKN-SSM-YIRPTRCVV	256
CRESSV2|AUM61670.1 KWFDGYQGEEVVVVDDLDTT-H-TYMA-YELKKLADAFCYMVEVKN-SSM-YIRPKRCVV	254
CRESSV2|YP_009116906.1 KWWDGYQDEKYVILDDFDCK----ELG-HHLKIWGDKYSFLAETKG-GAI-CIRPEKLIV	233
CRESSV2|ALE29724.1 KWFDGYSAQKAVLIEDIDQS-H-RYIS-HDLKIWTDRYSFPAEIKG-GAI-QCRPEHVLI	292
CRESSV2|ALE29729.1 KWFDGYSAQKAVLIEDIDQS-H-RYIS-HDLKIWTDRYSFPAEIKG-GAI-QCRPEHVLI	293
CRESSV2|AOV86228.1 KWFDGYNNEEVVVIDDLDTT-H-SFMS-YELKKLADRYCYMVEVKN-ASM-YIRPKRVVV	271
CRESSV2|AUM61928.1 KWFDGYRGEDTVLIDDFDMN-H-KVLG-HHLKRWADRYAFPAEQKG-TTI-AIRPQRIIV	244
CRESSV2|KM821764 KWWDGYQGEANVIIDDVDPN-H-AYMG-Y-LKIWADRYSHLAEVKG-STI-VVRPRKLVI	246
CRESSV2|YP_009117067.1 KWWDGYQGEANVIIDDVDPN-H-AYMG-YHLKIWADRYSHLAEVKG-STI-VVRPRKLVI	262
CRESSV2|AXH73382.1 KWWDGYQNEEYVILDDLDPK-H-ECLA-HHLKIWSDRYSFIAECKG-GAI-HIRPKKIIV	242
CRESSV2|AUM61894.1 KWWDHYQGEENVIIDDFDDT-H-ACLG-HHLKRWGDHYSFIAETKG-GSI-LIRPKWIVI	238
CRESSV2|AWR89667.1 KWWDGYQDEPYVLIDDFDKS-H-ACLS-HYLKIWADHYEFMGETNG-GQI-KLRPLKIIV	204
CRESSV2|YP_003084293.1 KWFDGYEGEDFVLIDDVHPN----WSGKTILKIWSDHYPFSPETKG-GHIKMIRPEGIIV	239
CRESSV2|AXQ66192.1 KWWDGYTGQSAVIIDDLHPS----WTGKAALKNWADHYAFNAESKG--STSMIRPAHICV	242
CRESSV2|QMW68737.1 KWWCNYHGQRTVILEDVGKD--HGFLG-DFLKIWADKWAFTAEFKG-GTMARARPTRFIV	255
CRESSV2|QMW68752.1 KWWCNYHGQRTVILEDVGKD--HAFLG-DFLKIWTDKWAFTAEFKG-GSMARIRPARFVV	251
CRESSV2|AXH77390.1 QWWQSYQHQDVVCLDDLSIF-EAPRLG-SYMKDWADFKPFQAETKG-SS-MMIRPKLFIV	243
CRESSV2|AMH87740.1 KWWTGYCGQKYVVIDELSPA-SGPELS-QYMKKWADRWSFEAETKG-GN-SIIRPYMIIV	247
CRESSV2|AWW06123.1 KWWDGYQGEKNVLIDEICPT-D-HFMG-AYIKKWADKWTFSAEYKG-GR-KVIRPELIII	241
CRESSV2|QKV51200.1 KWWCHYTNQDVVILEDVEPS-QEKWIG-YYLKIWSDHYPFIAERKG-GS-RSIRPKRIVI	245
CRESSV2|QMW68894.1 KWWDGYEYEPVVILDDVDPS-HEKWIG-AFLKDWADHHRFRCEIKN-TA-ACIRPERIIV	251
CRESSV2|QMW68706.1 KWFCGYNNEEVIYLEDFDIY--QVKWG-GLLKRLADKWPMQASVKG-SM-LYIRPKVVIV	237
CRESSV2|YP_009259737.1 KWFDGYDNQDVVYLEDFDVY--QIKWG-GLMKRLADRWPMQASIKG-SM-KYIRPKIVIV	238
CRESSV2|ALE29766.1 KWFDGYQGEETVYLEDIDKY--QVKWG-GLLKRLADRWPLLVNTKG-SM-QYIRPKRIIV	246
CRESSV2|YP_009047132.1 KWFDGYAHEDAIYLEDIDKY--QVKWG-GILKRLADRWPMQASIKG-AM-AYIRPKFVLV	240
CRESSV2|QKI29034.1 KWWDGYKNQLVVLIEEVSPR-DKDWLG-EKLKVWADHYPFVAEHKG-RS-VMIRPAIIVI	240
CRESSV2|MBR1230405.1 KWWDDYSGEPIVLLEDVDPT-HEKWIG-YFLKIWSDHYKFRGEFKG-GS-MMIRPKTIIV	255
CRESSV2|QGH72360.1 KWWDGYRGHDVVWLDEIAPE-HASWIV-PFLKKWACKFPFPAEFKG-SQ-LQIRPKKVIV	241
CRESSV2|ALE29685.1 KWWDGYQGQDVVVMDDMDPD--HACLR-HHLKRWADRYPFIGETKG-GA-ISIRPKKFVV	241
CRESSV2|AXH76879.1 KWWDSYIDQEEVLIDDVDYN-QANWIG-NFLKIWADHYPFIAEFKG-GS-RLIRPKKIIV	243
CRESSV2|YP_009259728.1 KWWDGYDDHTHVLLDDVDHN-QSSWIG-NFLKIWSDHYPFIAEKKG-GS-RLIRPELIIV	244
CRESSV2|QRI44173.1 KWWDGYQGEAVVILDDLDKY--NVCLG-GYLKDWADKWTFKAEVKG-GY-RWLRPSMFIV	247
CRESSV2|YP_009551412.1 KWWDGYQGEDVVICDDMSIF--HRSLS-DLLKHWTDFLPFIAEVKR-ES-VYIRPSKFIV	239
CRESSV2|YP_009237506.1 KWWDGYQNQDHILFDDMDPD-VGKWAG-RFFKIWADERPFIADIKG-GS-ISIRPKIFIV	263
CRESSV2|YP_009551350.1 VWWDGYQQEEVVLLDDVDKF--DVALG-GKLKHWADFPPFIGEIKG-IS-RRIRPSKLIV	293
CRESSV2|QCX35033.1 IWWCGYQDEPIVLLDDVDKF--DRALG-GKLKHWADYCPFIAEIKG-LS-RRIRPERLIV	256
CRESSV2|AGG39811.1 KWWCGYQNEEVVLLDDVDPS-HGLWIG-GFLKRWADKYPFIGESKG-GS-FKIRPKKFIV	240
CRESSV2|QNG41081.1 QWWDGYQGEPVVLLDDIDKF--NVALG-GSLKHWADSYPFIGETKG-SS-KKIRPQRLIV	264
CRESSV2|AXH74447.1 VWWDGYQREEVVLVDDVDVF--DVKLG-GLIKHWADAYPFIGEVKG-GS-QKIRPKKLIV	247
CRESSV2|QTE03477.1 QWWDGYQREPVVLLDDVDKF--DVRLG-GYLKHWADAYPYIAEIKG-TS-QKIRPSKLIV	247
CRESSV2|QGF19380.1 KWWCGYQREEVVLVDDVDRF--DVKLG-GYFKHWADAYPFIGESKG-GS-VKIRPKRLIV	248
CRESSV2|AXH74865.1 KWWDGYNNEDVVVIEEWCPK-N-DVTG-SRLKKWGDRNPFNAEIKG-GVLKMIRPSKVIV	259
CRESSV2|YP_009259723.1 KWWCGYNDEDTVLIEEWDKN-H-NVLA-HHLKLWADRYPFSGEVKG-GTTGKIRPKRIVI	285
CRESSV2|QMW68843.1 KWWDGYDSQETVILDDVDPATC-ERMG-HWFKTWADHYPFPCEIKG-AVM-NIRPRRIVV	299
CRESSV2|QRI44166.1 HWWDGYRGEDTVLIEEWELTSG-KYLG-HHLKIWADRYPFAPEIKG-SHLPKQRPKRIII	262
CRESSV2|YP_009116905.1 KWWDGYTGQEVVIIEDFDPD-H-KCLV-HHLKIWADRYAFPAEVKG-GKI-DIRPKTIII	247
CRESSV2|AGA18473.1 KWWDGYEGEEVVLIEDFDLK-H-DCLI-HHMKIWGDRYPFLAEAKG-SSM-KIRPEKIIV	292
CRESSV2|AGA18352.1 KWWDGYEGEDIVLIEDFDKK-H-DVLV-HHLKIWADRYPFLAECKG-SSM-KIRPAKIIV	240
CRESSV2|YP_009448204.1 KWWDGYSDQEVAILEDFDKK-H-EMLG-HHLKIWGDRYPFPAEIKG-GAM-VIRPKLVIV	255
CRESSV2|AXQ65598.1 KWWCGYTDQDTVIIEDLDKK-H-EMLC-HHLKIWGDRYPFPGEMKN-SGA-VIRPKKIIV	236
CRESSV2|ALE29544.1 KWWCGYTEEETVLIEDFDKK-H-DVLG-HHLKIWGDRYPFLAELKG-DTM-KIRPKQIIV	235
CRESSV2|AXQ65767.1 KWWDGYADEDCVIIEDFDKK-H-DVLA-HHMKIWGDRYDFLAEHKG-GAK-RIRPKKIIV	242
CRESSV2|AGA18478.1 KWWDGYDDEDVVIIEDLDKK-H-DVLA-HHLKIWGDRYPYLAEYKG-GAR-KIRPKKIIV	223
CRESSV2|AGA18286.1 KWWDGYDDEDVVIIEDFDKK-H-DVLV-HHMKIWADRYPFLSEYKG-GAR-KIRPQKIIV	238
CRESSV2|AGA18247.1 KWWDGYNDEDVVLIEDFDKK-H-DVLV-HHMKIWGDRYPYLAEYKG-GAR-KIRPKKIIV	239
CRESSV2|AXH74995.1 LWWDKYDGESVAIIEDVSKY-N-RPIG-DSLKIWGDRYPFPANKKF-GGA-TIRPEVIII	260
CRESSV2|AOV86315.1 HWWTGYKGESVAIIEDISTF-H-VAMG-DALKIWADRYAFPANKKF-GGA-TIRPEVIIV	314
CRESSV2|AOV86299.1 HWWTGYKGETVAIIEDISPF-H-VAMG-DALKIWGDRYSFPANKKF-GGA-TIRPEVLIV	253
CRESSV2|QGH72833.1 KWWDGYCGEEVVLIEEWSPD-M-KMLI-PFLKDWCDRWPFFAESKGGHIG-IIRPVKIIV	251
CRESSV2|QIR82159.1 KWWDGYNNEDVAIIEDFDKA-H-AVLG-HHLKIWSDRYAFPAEVKG-SHC-NLRPKKIIV	244
CRESSV2|AMH87735.1 KWWDGYLGEETVLIEDFDKK-H-EVLG-HHLKIWADRYAFPAEVKG-SKV-NLRPKKIIV	241
CRESSV2|QCX35078.1 KWWDGYLNEETVIIEDFDKN-H-HVLG-HHLKIWADRYAFPAEIKG-SKV-NLRPKKIIV	243
CRESSV2|QCX35080.1 KWWDGYLGEESVLIEDFDKN-H-HVLG-HHLKIWADRYAFPAEVKG-SKV-NLRPKKIVV	244
CRESSV2|AQU11773.1 KWWENYEDEDVVLIEDVGKS-H-EWMG-DFLKIWADRYGFRAEIKH-LSV-VLRPKRIIV	289
CRESSV2|QKN88900.1 KWWENYAGEETVLMEDIGIA-H-AYLG-DHLKIWADRYGFRAEIKH-DSR-VLRPQKIIV	249
CRESSV2|QMW68702.1 KWWENYEDEAVVLIEDVGQS-H-IWMG-DFLKIWADRYGFRAEIKH-LSL-VLRPKKIVI	256
CRESSV2|QGF19362.1 KWWDGYVDEESVIIDDIDTT-H-VHMG-LFLKRYADHYPFRAEYKG-GSK-LIRPKHIIV	238
CRESSV2|QSM07494.1 KWWDGYEGEESVLIDDIGLD-N-KLMG-TFLKRYVDHYPFRAEFKG-GSK-LIRPKTVIV	237
CRESSV2|QGF19381.1 IWWDGYNGEQVVIIDDFDKF-Q-VKQG-GDMKRWLDRYPFQAQFKG-GME-KIRPRKVIV	243
CRESSV2|QTE03490.1 KWWDGYDGEENVIIDDFDKY-Q-VSQG-GDLKRWLDRYPFQAEAKG-SQM-MIRPKVIII	256
CRESSV2|QGF19388.1 KWWDGYQGQDVVFIDDFDKY-H-VAQG-YHIKIWADHKPFLAETKG-GAM-VIRPKQIII	253
CRESSV2|QMW68849.1 KWWDEYRYEDTILIEDIDPK-SGAYMA-TFIKTWTDHYKYPAQYKG-GSR-SIRPVRFII	255
CRESSV2|AJD07568.1 QWWDGYQDEPVVIVDDMDPF-H-KSLA-YEFKMWGDRYAFVAPIKG-GAL-RIRPTKVIV	237
CRESSV2|QRI44135.1 KWWDNYDGQEVAIIDDVDKY-D-VKFA-RMLKLWCDRYPFQAEMKG-KQM-LIRPRKIVI	237
CRESSV2|QRI44192.1 KWWDNYDDQDVCIIDDVDKY-D-VKFA-RMLKLWCDRYP---------------------	216
CRESSV2|QMW68811.1 EWWNGYDNQDVVIIEDLDIY-H-VKLG-YYLKIWTDHYPFPANIKGSGEI-MIRPKKVII	269
CRESSV2|AXH77740.1 KWWDGYVDGDV-LIEDFDKK-H-EFMG-HDLKIWLDRYPFPAEKKG-SQD-RIRPSRIII	244
CRESSV2|QTE03480.1 HWWDGYNGEDVVIIDDLDKY-H-VKQG-YYLKVWADHYAFPAQIKG-GQQ-MIRPKKIIV	288
CRESSV2|AUM61771.1 QWWDGYNGEKVVIIDDLDKY-H-VKMG-YYLKVWGDHYAFPAQIKG-GQM-MARPEKIIV	245
CRESSV2|AGA18255.1 KWWDQYEPGQTVIIDEWDPN-H-KVLA-SHLKKWADHHPFAAEIKG-GTR-MLRPPKLII	298
CRESSV2|AGA18441.1 KWWDGYVDQPCVLIEEWDPN-L-AMMA-SHMKKWADHHPFSGEIKG-GTK-MLRPPKIIV	244
CRESSV2|YP_009109685.1 KWWDGYQGQDVVIIDEWSPS-H-SVLA-HHLKVWVDHYAFNAEVKG-GAM-MIRPKKVII	240
CRESSV2|AXH76040.1 KWWDGYIDQEIVIIDDFDKY-H-VQLG-YELKIWLDHYPFLAENKG-GST-MIRPKKIII	238
CRESSV2|AGA18388.1 KWWDGYADEETVIIDDFDKY-D-IALS-GHLKRWSDHYPFPAEFKG-GVK-VIRPKRIII	243
CRESSV2|AXQ66573.1 KWWDGYDGEDTVIIDDLDKY-D-KALG-GDLKRWSDHYPFPAEYKG-GVM-VIRPKRVIV	251
*: : .: :*
CRESSV2|QBA83922.1 TSNYPLEECFPE------EN-DH---QPLRRRFTEVHLETRTYQVTWPKKKEE-------	304
CRESSV2|QJI53719.1 TSNYTIRECFPE------ES-DY---LPLERRFTEIHLNTKKYQVIWPKIEEDGT-----	316
CRESSV2|QRV62027.1 TSNYTLRECFPD------EN-DY---LPLERRFTEIHLDTRAFQVLWPREEEEKR-----	307
CRESSV2|AWU66055.1 TSNYPLEECFPE------EN-DY---QPLKRRFTVQELSSRNFQVQWPTAPVQSS-----	313
CRESSV2|AXQ66367.1 TSNYSIKECFPD------DN-DY---LPLERRFTQQYLPDRQHHIYWPQTQPQQE-----	308
CRESSV2|QBA83842.1 TSNYSIKECFPE------EN-DY---LPLERRFTEQYLPDRQHHIY--------------	289
CRESSV2|APG55794.1 TSNYSIAECFPE------DA-DR---LPLERRFTEQYLPDRKLHIYWPQTQPQQT-----	316
CRESSV2|QBA83856.1 TSNYPLSECFPE------ES-DR---APLERRFTEQYLPDRKLHVYWPETQP--------	291
CRESSV2|AIY31238.1 TSNWNIDECFND------SH-ES---EPLHRRIREIYKKERETFYPIVLDP--DP-----	303
CRESSV2|AIY31261.1 TSNYSINECFPD------PN-DS---EPMKRRCHEFFKENKDSWIPLYT---DND-----	297
CRESSV2|QCH00635.1 TSNYSIKECFPD------PN-DH---EPMLRRMWEFYKESKETWIPLAQYEEEHD-----	318
CRESSV2|AXH74302.1 LSNYTPKQCFEN------DS-DL---EPMLRRFTVLKFPLQEDEARRRAGADVP------	299
CRESSV2|AUM61988.1 LSNYTPQQCFLN------QE-DL---DPILRRFTVMYFPKEKQHARFRAADFCI------	299
CRESSV2|AUM61890.1 LSNYTPEQCFLN------QE-DL---EPILRRFTIIKFPVEVQRARFRAADFCI------	295
CRESSV2|AUM61817.1 LSNYTPQQCFLN------SE-DL---EPILRRFTVIYFPKEXQHARYRAADFCI------	323
CRESSV2|AXH77930.1 LSNYTPQQCFLN------NE-DL---EPMLRRFTVIHFPTQAAFARQRAADFFD------	296
CRESSV2|AXH77503.1 LSNYTPQQCFLA------QE-DL---GPMLRKFTVINFPNQEQHARFRAQAFFE------	294
CRESSV2|AXH75576.1 LSNYTPQQCFLN------SE-DL---EPILRRFTVIHFPNQEQHARFRHEAFVD------	296
CRESSV2|AYP28704.1 LSNFRPDQCFVM------AE-DL---EPILRRFTILEFPKDIQRARFRAAWFTN------	287
CRESSV2|QTE03494.1 LSNYTMEQCFPR------HE-DL---APLTRRFKVIDFPNGESHAGFRAAWFNN------	289
CRESSV2|AWW06083.1 LSNYTMEQCFTR------TE-DL---EPLKRRFKVIRFPEEAQRANFRAAWFNN------	297
CRESSV2|ALE29556.1 ISNYTIEECFAN------QN-DV---EPLRRRFKEVKFGERTMPSPWH-PSYT-------	285
CRESSV2|AXQ65592.1 TSNYTPEECFTD------SQ-NL---EPILRRFKVVKFGDSAP--AVH-PNYT-------	282
CRESSV2|QTE03568.1 LSNYEITDCFPD------HR-DS---DPLRRRFTVMRFPEDKAKCRERAVSYA-------	303
CRESSV2|AXH74167.1 LSNYTIEECFQN------HK-DL---KPILRRFTQLRFPEDEQTAIDRWASHM-------	286
CRESSV2|AUM61815.1 LSNYTIEECFPN------VQ-DQ---EPIKRRFKVVRFATL-------------------	279
CRESSV2|AUM61832.1 LSNYELRECFPS------DA-DF---LPLQRRFRVVRFASL-------------------	273
CRESSV2|AUM62011.1 LSNYTIDECFPN------SQ-DL---DPIKRRFKQKQFISL-------------------	274
CRESSV2|YP_009001743.1 ISNYQLDECFPN------SK-DL---DPLKRRFKEIHFP---------------------	295
CRESSV2|QRI44139.1 LSNYTIDECFEK------DQ-DI---LPLKRRFKVVQFEQLW------------------	277
CRESSV2|QKI29033.1 LSNYTPEQCFPN------NE-DL---LPIRRRFKVVQFNNLSY-----------------	274
CRESSV2|AUM61744.1 TSNYTIEECFPL------QQ-DH---APLKRRFKVTHFDSL-------------------	270
CRESSV2|QTE03343.1 LSNYTMDQCFPN------IE-DL---QPIKRRFKEKRFT---NGFFIAQEELP-------	277
CRESSV2|AXH77830.1 LSNYSPEQCFGQ------EE-DL---GPIRRRFRVIHFEIFGGGFVPREPIGD-------	279
CRESSV2|QTE03372.1 LSNYTPEQCFPQ------AE-DV---EPIRRRFKVIHFPSIR--FFPRSSN-D-------	278
CRESSV2|AOV86230.1 TSNYSMDQCFER------NE-DL---EPLRRRFKTIHFPKETPWTLDDIFRDY-------	284
CRESSV2|QRI44125.1 TSNYSIDQCFER------SE-DR---DPIKRRFKSIHFDGFLEGLLFN---SP-------	280
CRESSV2|AUM61930.1 TSNYTIKECFPN------EQ-DW---KPLERRFTQRLFPWVSDNDTP-LFLP--------	289
CRESSV2|AXH73660.1 LSNYSIDQCFTN------PE-DR---DPIKRRFKEVHYQLPYYPAPRSASNPPHG-----	293
CRESSV2|AEL28812.2 ------------------------------------------------------------	245
CRESSV2|QNG41123.1 TSNYTIEECFPR------SE-DY---EPLKRRFKQIRFTSIFGVPRVPDIHP--------	285
CRESSV2|QNG41121.1 TSNYTIEECFPR------LE-DS---EPLKRRFKQIRFSSIFA-PHVNLVTQ--------	284
CRESSV2|QNG41149.1 TSNYTIEECFPR------LE-DY---EPLKRRFKQIRFTSIFGVPRVPAIHP--------	285
CRESSV2|QNG41099.1 TSNYTIEECFPR------LE-DS---EPLKRRFKQIRFSSIFGQ-EVETIHP--------	284
CRESSV2|QKN88888.1 LSNYTIEQCFTA------PE-DY---QPIKRRFRVKHFPMVPTSFQTAFQDVFER-----	292
CRESSV2|AOV86329.1 LSNYTIEQCFTN------EE-DR---EPIKRRFKVKHFPYQSTPQTTTEWVN--------	286
CRESSV2|AXH78173.1 LSNYTIDQCFPN------AE-DR---EPIKRRFKIRHFPFQTAE-RVPEWLN--------	285
CRESSV2|QJI53704.1 TSNYSIDQCFPA------TE-DA---EPIKRRFKVRFFPEMFRHPREEEESN--------	280
CRESSV2|QDJ95263.1 LSNYTIDQCFPA------TE-DC---EPIKRRFQVVHFPFPLEHFEGNTI----------	278
CRESSV2|MBQ5153848.1 TSNYTIDECFPK------SQ-D---AAPLKRRLRELCMDNMLT----GIRMSILWPSDNH	320
CRESSV2|AMH87748.1 TSNFRMDMLFLG-------T-A---LDALKRRFMTFEFSGS---GLVEKQLRNESHFNAF	310
CRESSV2|QTE03474.1 TSNHCLEDACET-------P--M-QHQALKRRFDEIDFDQ----EIVTKKPKMNFVNKQD	279
CRESSV2|QTE03361.1 TSNFTIDELFSE-------D-NV-LLTALRRRFHVIDFDN----DIVYRRPIIQHVDKIK	278
CRESSV2|YP_009552773.1 TSNYKIGELFSD-------E-I---CLALKRRFHVILFDE----DVVLPRPVVNFVSKKS	280
CRESSV2|QJI53714.1 TSNYTLADLFEP-------S-V---VEALKRRFHVIDFDT----GCVTKRPKIGLVDKLE	274
CRESSV2|QTE03535.1 TSNYTMQEVFYG------KT-----LDARLSRFDQINMDPDPDTVRYVPRVVHEVSD--R	291
CRESSV2|YP_009553349.1 TSNYKLEDIFDG------S--M---LSALQARFMVMCYD-PVDGVVVTPRPVFQPSD--R	293
CRESSV2|QTE03386.1 TSNYKISDIFEN------ME-M---RSAIEARFHQLEHDVESDNVVVLRRPTFTPSD--R	289
CRESSV2|YP_009551360.1 TSNFLIEDVFVN------EQ-V---CAAVKARCNIYNLFE----HVVTRRVDINPSD--D	276
CRESSV2|YP_009021241.1 TSNFRLSDCCNG-------E-I---LGALQSRFTIYDMFD----NVVRKRPVVAAST--C	275
CRESSV2|KAF8789568.1 TSNFLLEQVFDG-------K-I---LEALRARFNVFNQFD----DSFTSRMCSEPNL--S	515
CRESSV2|QTE03550.1 TSNFRLDECFDG-------N-V---LQALQARMSVYDEFD----KTVTKRPVVSVVY--S	287
CRESSV2|GBM24990.1 TSNFRLEEVFSG-------Q-I---LDALQARFNIFDRYD----NTVKRRQESAPNW--S	274
CRESSV2|GBN46473.1 TSNFKLEEVFKH-------H-V---LESLKARMDVFDQFT----DTVSRRQETPLKS--D	275
CRESSV2|YP_009551465.1 TSNFTLEECFSG-------K-V---LEALRTRFNVYNEFD----GSFFARQVDSIKT--A	275
CRESSV2|QTZ83216.1 TSNFRLGEVFSG-------Q-I---LAALEARFSVFDEFS----GTVKKREEGVLCL--T	275
CRESSV2|QTE03549.1 TSNYAITEVFED-------K-V---AEAITARFNVYNFYAN-P-FVFTPRIEKIPPT--Q	278
CRESSV2|QTE03316.1 TSNYKIETVFCG-------E-V---LAALNARFDVHDFTCPSM-PEYRQRAPSVINR--T	288
CRESSV2|YP_009551463.1 TSNFSIDEIFEG-------K-I---KEAIAARFDELDFSTD-T-NIIKNRLESIAPR--R	278
CRESSV2|QTE03405.1 TSNYPMDMCFQG-------E-T---LAALQARFTEYDYFGEEI-RLVRKRMEPSATS--S	295
CRESSV2|QTE03452.1 TSNFTLEDCFNG-------E-T---LNAIRSRCNVYNLFT-TP-PTVEKRVNPVAPE--I	299
CRESSV2|QTE03483.1 TSNFTIESVFAG-------E-I---LGALQARMNIYDYS-GSD-VVISKRLVLTPPD--T	284
CRESSV2|YP_009551394.1 TSNYKLDEVFSG-------E-I---LSAVAARCNVYDYSNGCD-VIVTKRMSPSPSD--V	278
CRESSV2|YP_009237533.1 TSNYTIEQIWPD------R-STH---GPISRRFKVIHMDQPWNANINQVLRDA-------	298
CRESSV2|QCW23707.1 TSNYPIETVFPD------P-SIH---KPLLRRFKVIHKEHAWDADVNTVMMPK-------	324
CRESSV2|QCW23660.1 TSNYTIEQVFPD------P-AIH---KPLLERFKVIHKDKRWNATAFTELMNV-------	345
CRESSV2|YP_009163917.1 TSNYHPDEIFDD------DSVLL---EAITRRFSIRSCWHHSREADAVWF----D-SLT-	277
CRESSV2|YP_009237564.1 TSQYSIEEIFLD------E-KTQ---EALNRRFTKLRLFNLKST----------------	293
CRESSV2|YP_009237542.1 TSQYSLTQIWED------E-ETR---DALARRYKVLHLLGNLDLEDIDRISKDYA-----	279
CRESSV2|YP_009259699.1 TSQYEIGQVFED------W-ETR---DAIRRRYKQHKLTGAFTREALIELASKL------	281
CRESSV2|AUM61826.1 TSQYTIEEIWKD------DPQTI---AALKRRFKVINVTKDNRELLSMLT-PI-------	299
CRESSV2|AUM61670.1 TSQYTIREIWKD------DAPTI---AALERRFTQIKVTKDNRELLTMLN-PV-------	297
CRESSV2|YP_009116906.1 TSNYKPEQLFSD------E--ML---IAVKRRFKVTHVLSWRAVT--NPP-V--------	271
CRESSV2|ALE29724.1 TSQYHIHDIWDD------V-QTR---EAIGRRCFVIYIDKATPTAYKSSL-SALN-HLIR	340
CRESSV2|ALE29729.1 TSQYHIHDIWDD------V-QTR---EAINRRCFVIYIDKATSTAYKSAL-SALN-QLIR	341
CRESSV2|AOV86228.1 TSQYTIEQIWKD------DPETV---KALKRRFRIVEVTPSNINMLLNVQ-DNYNEESSS	321
CRESSV2|AUM61928.1 TSNYYIEEIFSE------DKVLV---EALKRRFTVEEFSEIHTADK--------------	281
CRESSV2|KM821764 TSQYRIKDIWAS------EPATM---SALLRRFKEVYAFKK-------------------	278
CRESSV2|YP_009117067.1 TSQYRIKDIWAS------EPATM---SALLRRFKEVYVDRKLWDNPIENA---FK-----	305
CRESSV2|AXH73382.1 TSQYSIDDIWAD------E-ETR---EALHRRFHTTHILNYAGRI--QPA---AQ-----	282
CRESSV2|AUM61894.1 TSQYNIEDIWQD------A-NTV---QALLRRFKVINFNKSPLRV--SKS---S------	277
CRESSV2|AWR89667.1 TSQYCIDQIWED------Y-ETC---DALGRRFSQIKIS---------------------	233
CRESSV2|YP_003084293.1 TSNYTIEEMYEA------EE-DR---QPIRRRFKVIKSEAGYDVIMKEYNKRVA------	283
CRESSV2|AXQ66192.1 TSNYSPEQVFLE------SE-DL---EPIKRRFKVIYKDNPFDKRK--------------	278
CRESSV2|QMW68737.1 TSQYRIDDIWQD------KE-TR---DALHRRFEEQEVVKGPLDVLIRSLPDPV------	299
CRESSV2|QMW68752.1 TSQYRIEDIWMD------KE-TR---DALGRRFEVQEVVKGPLDVMLR------------	289
CRESSV2|AXH77390.1 TSQYMPEELWHD------KN-TT---DAINRRFKVLKLDKNWRDHMIIE-----------	282
CRESSV2|AMH87740.1 TSNYSIEEVFSR------VD--A---QAIKRRFTEIKFQ---------------------	275
CRESSV2|AWW06123.1 TSNYSVDEVFHG------KD--L---EAIKRRFTIMHLT---------------------	269
CRESSV2|QKV51200.1 TSNYSIKEIFTD------AK-IR---DPLLRRFKERTIKDGELIASISQEIL--------	287
CRESSV2|QMW68894.1 TSQYRIDQVFSD------PE-TV---SALRRRFREQYVAFVGPMPEPPHNPV--------	293
CRESSV2|QMW68706.1 TSNYRPDQIWRD------EQ-TL---QPLERRFKIIEKTSQEQEIEFN------------	275
CRESSV2|YP_009259737.1 TSNYTPNEIWMD------PQ-TV---EPLLRRFKVIEKVSQEQVVDFT------------	276
CRESSV2|ALE29766.1 TSNYNLDEIWSD------SG-TL---DPLLRRFTVILKESQEQVIDFT------------	284
CRESSV2|YP_009047132.1 TSNYRIDEIWTD------PQ-TL---EPLQRRFTEIEKLTQEQVIDFDQ-----------	279
CRESSV2|QKI29034.1 TSNYTIEECFPD------EQ-VL---LPLQRRFKTHHFISYNKLTNLFE-----------	279
CRESSV2|MBR1230405.1 TSQYAIDQIFND------QE-TI---LALQRRFEQVKMVQGGTIVRPAAAPQ--------	297
CRESSV2|QGH72360.1 TSNYSLEDLGLS------AV-DY---DALARRFSQRKKNAREIKVLQ-------------	278
CRESSV2|ALE29685.1 TSQYSIEDMFKNRDGTLDVE-TV---AAIRRRFEVKRFGVNAFNPYNI------------	285
CRESSV2|AXH76879.1 TTQYSIENLFND------SE-LQ---AALNRRFRLIKKAEGEPLGF--------------	279
CRESSV2|YP_009259728.1 TSQYSIRELFND------NE-LV---LALERRFQVINVNKDEPIEWV-------------	281
CRESSV2|QRI44173.1 TSQYPIDSIFED------TE-TR---EALHRRFTVTQFKKLV------------------	279
CRESSV2|YP_009551412.1 TSQYSIEEIWAGD-----EK-SL---EAMRRRFTVVEKVAGQDIIML-------------	277
CRESSV2|YP_009237506.1 TSQYTIDECFGE------IQ-TR---MALSRRFRIIEKLSLDHEINI-------------	300
CRESSV2|YP_009551350.1 TSQYKMEEIWND------AQ-TL---DALGRRFKVIEKIKGQDIIL--------------	329
CRESSV2|QCX35033.1 TSQYKIEEIWDD------SE-TL---VALQRRFKVIHKIKGQDIILV-------------	293
CRESSV2|AGG39811.1 TSQYSIEDCFQD------VE-TR---VALNRRFRVINKLADQAIII--------------	276
CRESSV2|QNG41081.1 TSQYRIEDIWAD------QE-TR---DALLRRFVVIEKVLGQNIIL--------------	300
CRESSV2|AXH74447.1 TSQYKIEEIWGD------SR-TR---EALLRRFVVVEKKLGQNIII--------------	283
CRESSV2|QTE03477.1 TSQFTIEQIWED------AE-TR---DALLRRFVVIEKIQGQNIII--------------	283
CRESSV2|QGF19380.1 TSQYRIEEIWED------EA-TR---EALLRRFVVVNKILGQNIILAL------------	286
CRESSV2|AXH74865.1 LSNYTMEQCFLN------SE-DL---EPMKRRFKQIQWGETKLQQEAVKA----------	299
CRESSV2|YP_009259723.1 TSNYHPRDIWGD------DP-EGAL-GPIMRRFNVVHFDQKFNF----------------	321
CRESSV2|QMW68843.1 TSNYTIEQCFPR------PE-DY---KALHRRFTCVEFGPNGARRQVELQ----------	339
CRESSV2|QRI44166.1 TSNYSIDECFGP------DV-DRQLNLAIRRRFREVEFPLAGGQPVEDFS----------	305
CRESSV2|YP_009116905.1 TSNYHPRDIFDR------EP-DL---EAIMRRFNVTHVLGDLGVDFMQVD----------	287
CRESSV2|AGA18473.1 TSNYHPKEIWTS------EA-DL---GPILRRFSVTRFGTM-------------------	323
CRESSV2|AGA18352.1 TSNYHPTEIWSD------VS-DI---EPILRRFHVTKFGGNF------------------	272
CRESSV2|YP_009448204.1 TSNWHPSDIWSD------KP-TL---DPILRRFKCIEFKALNVGSSSQNT----------	295
CRESSV2|AXQ65598.1 TSNYRPQDIWMD------DA-DL---EPILRRFKLVHFPSATPFTK--------------	272
CRESSV2|ALE29544.1 TSNYHPSAIWFD------EE-TL---LPILRRFKCVEFKKLEAST---------------	270
CRESSV2|AXQ65767.1 TSNYHPKDIWTQ------VS-DL---EPILRRFKCVHFGSITMKEKEPIA----------	282
CRESSV2|AGA18478.1 TSNYHPSDIWFQ------EQ-DL---EPIMRRFKFEKFSTFP------------------	255
CRESSV2|AGA18286.1 TSNYHPEEIWSE------ES-DL---GPILRRFKLHKFSTFP------------------	270
CRESSV2|AGA18247.1 TSNYHPEEIWHE------TS-DL---EPIMRRFKF-------------------------	264
CRESSV2|AXH74995.1 TSNYRIQDIWPE------EE-TL---GPLRRRFKEVYIGPVDQFGQPDPT----------	300
CRESSV2|AOV86315.1 TSNFKISDIWSD------VN-TH---EPLYRRFEEIYIGPRDMFGAPDPR----------	354
CRESSV2|AOV86299.1 TSNFQIKDIWKD------EG-TQ---LPLLRRFKEVYIGPLDIWGMPDPN----------	293
CRESSV2|QGH72833.1 TSNYCIDECVNL------G--DS---APLHRKFKEYRMNKDGTVDLN-PGDE--------	291
CRESSV2|QIR82159.1 TSNWHPSEIWSD------S-QTL---DPILRRFKVLRFTNLGPYSPAI------------	282
CRESSV2|AMH87735.1 TSNFHPNEIWSD-------LSTL---DPILRRFNVIKFSNPFSYLSPLRY----------	281
CRESSV2|QCX35078.1 TSNWHPQDIWND------N-QTL---DPILRRFKVTHFNKNLISL---------------	278
CRESSV2|QCX35080.1 TSNWHPKEIWPD------DLQTL---DPILRRFRVIHMSTPFMSNKNTDS----------	285
CRESSV2|AQU11773.1 TSNYHPSDIWPD------M-NVV---DPLLRRFKIRRMLLPPDVAPTAAP----------	329
CRESSV2|QKN88900.1 TSNYHPKELWQD------N-SIL---EPILRRFQVIYLGKEKNGFEE-IM----------	288
CRESSV2|QMW68702.1 TSNYHPSEIWSD------P-NVL---EPILRRFKVRHLLTPAWGTTK-SP----------	295
CRESSV2|QGF19362.1 TSNYSIEDIFGT------GTEMT---KAIQRRYKVTQFKSLIAK----------------	273
CRESSV2|QSM07494.1 TSNYTIQQIWPD------DLQLQ---EALLRRFKVVHFHGMFK-----------------	271
CRESSV2|QGF19381.1 TSQYHPHEIWDD------EK-TV---DAIMRRVTVTDMPLGDSFVTTIP-TV--------	284
CRESSV2|QTE03490.1 T-----------------------------------------------------------	257
CRESSV2|QGF19388.1 TSNYSISEIWED------LT-TS---EPLHRRFTVTHLVTPLYNVPHCTVDA--------	295
CRESSV2|QMW68849.1 TSNYSIAEVWPD------EPMTV---KPLQERFKEIYFNTGVPTSVQNM-----------	295
CRESSV2|AJD07568.1 TSQYMPEEIWED------AA-TL---EAINRRFKLRRFGSDELDR----PDP--------	275
CRESSV2|QRI44135.1 TSQYSPEEIWED------EK-TQ---DAMKRRLNIVDMSDEMPKK----RAR--------	275
CRESSV2|QRI44192.1 ------------------------------------------------------------	216
CRESSV2|QMW68811.1 TSNYTPEEIWTD------SK-TI---DPIRRRFNFIEYKVHQILHALNGNLV--------	311
CRESSV2|AXH77740.1 TSNYHPREIWTD------SQ-TL---DPILRRLNVTEFLAAL------------------	276
CRESSV2|QTE03480.1 TSNYSPAEIWQD------ST-TV---DPIKRRFKMVHMTGGDFFI----PAP--------	326
CRESSV2|AUM61771.1 TSNYHPREIWQD------AQ-TV---EPIERRYQVIERTPLGNQP----GRP--------	283
CRESSV2|AGA18255.1 TSNYTIKECFPQ------EN-DH---LPLLRRFTVKQFGEPQPAGSFDAQSY--------	340
CRESSV2|AGA18441.1 CSNYTIQECFPN------EQ-DW---KPLERRFKVRKFGEDPLS-HWDAPLP--------	285
CRESSV2|YP_009109685.1 TSNYTIRECFTE------EQ-DY---LPLTRRFTEVPFGHRGGYVSDFG-ME--------	281
CRESSV2|AXH76040.1 TSNYHPSDIWDD------AK-TL---DPVLRRVVIVKFGPDE------EPTP--------	274
CRESSV2|AGA18388.1 TSNYTPEEIWEE------EA-TL---GPIRRRFHITQFKQLKQHHK--------------	279
CRESSV2|AXQ66573.1 TSNYLPEEIWDD------EQ-TT---GPINRRFKRTKFDHHVFNPISRPPTP--------	293
CRESSV2|QBA83922.1 ------------------------------------------------------------	304
CRESSV2|QJI53719.1 --------------GTNT------G---DS-----DN---VLG-----------------	328
CRESSV2|QRV62027.1 --------------GEEE------E---VS-----NE---MSKSTYLH------------	324
CRESSV2|AWU66055.1 --------------ALDG------T-----MPQG--------------------------	322
CRESSV2|AXQ66367.1 --------------LNNT------A---TTANDGVGV---VSSPE---------------	327
CRESSV2|QBA83842.1 ------------------------------------------------------------	289
CRESSV2|APG55794.1 --------------NTGE------P---NVGPSDPNE---L-------------------	331
CRESSV2|QBA83856.1 ------------------------------------------------------------	291
CRESSV2|AIY31238.1 ------------------------T---QAIPPSPLNLATIPSSQEVI------------	324
CRESSV2|AIY31261.1 ------------------------T---QTFPIEPVHLGLNDKP--ID------------	316
CRESSV2|QCH00635.1 ------------------------T---QAMPIEPAIEGITNTE--IT------------	337
CRESSV2|AXH74302.1 ----------DIGDLLPTFESEEIK----T--------------TLEKAA---------E	322
CRESSV2|AUM61988.1 ----------PINTIMNC----VIT----E--------------TVGDEDS---ELEL-P	323
CRESSV2|AUM61890.1 ----------PVDTLLNC----VSS----E--------------T---DED---TIEL-P	316
CRESSV2|AUM61817.1 ----------PADTLLTC----MAE----Q--------------NED-MED---EIDL-P	346
[truncated: 975 more rows]
