# Supplementary material for: A Structural Perspective of Reps from CRESS-DNA Viruses and Their Bacterial Plasmid Homologues
Source: Viruses. 2021 Dec 25;14(1):37. doi: 10.3390/v14010037 (PMC8780604; doi:10.3390/v14010037)
Supplement: Supplementary file 1 [file viruses-14-00037-s001.zip › SupplementarySequences/CRESSV3.aln]

CLUSTAL O(1.2.4) multiple sequence alignment
CRESSV3|AUW34329.1/1-278 ---------------------------------------------------------MAR	3
CRESSV3|AUM61958.1/1-277 ----------------------------------------------------MSEKKQSQ	8
CRESSV3|QKV51323.1/1-381 ---------------------------------------------------------MSK	3
CRESSV3|YP_009551677.1/1-294 ------------------------------------------------------MSFQYH	6
CRESSV3|YP_009021245.1/1-289 ------------------------------------------------------MGSPAI	6
CRESSV3|AUM61801.1/1-265 -------------------------------------------------------MSRVR	5
CRESSV3|AUM61764.1/1-276 -------------------------------------------------------MSRGP	5
CRESSV3|AUM61748.1/1-289 -------------------------------------------------------MSRSP	5
CRESSV3|AIF76267.1/1-311 --------------------------------------------------------MYLR	4
CRESSV3|QTE03324.1/1-264 ------------------------------------------------------------	0
CRESSV3|ARO38285.1/1-291 -------------------------------------------------------MSFVT	5
CRESSV3|AEF58757.1/1-243 -------------------------------------------------------MSFVT	5
CRESSV3|AJM89742.1/1-301 -------------------------------------------------------MSLIQ	5
CRESSV3|AXQ04850.1/1-286 -------------------------------------------------------MSLVQ	5
CRESSV3|YP_009552020.1/1-295 -------------------------------------------------------MSQIQ	5
CRESSV3|YP_009001753.1/1-312 -----------------------MSARVSFKFSLIKTS------ATCCSSSIPKMGHQVK	31
CRESSV3|AIX11626.1/1-277 -------------------------------------------------------MTLFT	5
CRESSV3|QOR29571.1/1-277 -------------------------------------------------------MTLYS	5
CRESSV3|AXH74083.1/1-279 ------------------------------------------------------MAGQYR	6
CRESSV3|ADI48253.1/1-264 --------------------------------------------------------MQSV	4
CRESSV3|AIF76260.1/1-267 --------------------------------------------------------MQSV	4
CRESSV3|AEL28813.1/1-290 ------------------------------------------------------MNKQVR	6
CRESSV3|AFH02742.1/1-309 ------------------------------------------------------MGQQVR	6
CRESSV3|ARO38298.1/1-294 -----------------------------------------------------MTQERFR	7
CRESSV3|AIF76255.1/1-287 -------------------------------------------------------MDRSR	5
CRESSV3|AVH76405.1/1-321 ----------------------------------MDES------EDSDQETTLKKQKKLR	20
CRESSV3|NP_955176.1/1-312 ------------------------------------------------------MCTRSR	6
CRESSV3|QKN88891.1/1-358 ------------------------------------------------------MGHRSR	6
CRESSV3|QOR29567.1/1-269 ---------------------------------------------------------MNR	3
CRESSV3|AJD07502.1/1-271 --------------------------------------------------MAQEHISRSR	10
CRESSV3|AGA18245.1/1-277 ----------------------------------------------MSDTDVCDVLTRSR	14
CRESSV3|AGA18263.1/1-273 ------------------------------------------------MNKDINPKSRSR	12
CRESSV3|AGA18246.1/1-272 ------------------------------------------------MDDCNITKLRKR	12
CRESSV3|YP_009259692.1/1-314 ------------------------------------------------------MTTRIR	6
CRESSV3|QJI53694.1/1-317 ----------------------------------MTSTQD------KPPASAPTKNTRSR	20
CRESSV3|QTE03481.1/1-305 -------------------------------MAAGQVINE------TKPEGQIAPDTRAR	23
CRESSV3|QMW69016.1/1-282 ------------------------------------------------------------	0
CRESSV3|QKV51317.1/1-426 MQNLFQPRKPIGVRPAATLFIFFLEIFRRIVYPRG----TTLLYPWIYDPMPPSSAAKSR	56
CRESSV3|QKV51265.1/1-385 --------------------------------------------------MPASKAEKSR	10
CRESSV3|QMW68627.1/1-392 --------------------------------------------------MPASNATKSR	10
CRESSV3|QKV51248.1/1-456 --------------------------------------------------MPPSSATKSR	10
CRESSV3|QMW68776.1/1-424 --------------------------------------------------MPATAATKSR	10
CRESSV3|QKV51244.1/1-421 --------------------------------------------------MPASLASKSR	10
CRESSV3|GAC77769.1/1-282 ------------------------------------------------MKKKIIDASRNR	12
CRESSV3|AXH77107.1/1-305 --------------------------MLGLVLPPTNVIQKQIKIFRNIIMKQKQTAQKSR	34
CRESSV3|JX904407 ----------------------------------------------------MTKQQKAR	8
CRESSV3|QTE03362.1/1-265 --------------------------------------------------------MTSR	4
CRESSV3|AUM61777.1/1-271 ------------------------------------------------------MSGRSR	6
CRESSV3|AYP28908.1/1-371 ----------------------------------------------MPRSGANIDKVKSR	14
CRESSV3|QQL09578.1/1-334 -------------------------------------------------------MSRNR	5
CRESSV3|AJP36339.1/1-283 ------------------------------------------------MKQNTKKELRYR	12
CRESSV3|QRI44242.1/1-271 -------------------------------------------------------MSRFA	5
CRESSV3|QJI53696.1/1-303 -------------------------------------------------------MSKQR	5
CRESSV3|QKV51238.1/1-407 ----------------------------------------------MYSTMPRVVDSRHR	14
CRESSV3|AXH73061.1/1-320 ----------------------------------------------MSNIPPIKKDSKSR	14
CRESSV3|APA62661.1/1-292 --------------------------------------------MSSGTNRPVEKEANVR	16
CRESSV3|QKV51313.1/1-412 -------------------------------MIHQNTDQDKYLNRAENCQTCNTMSKRSR	29
CRESSV3|AGA18448.1/1-263 -------------------------------------------------------MSRKR	5
CRESSV3|AXH77905.1/1-263 -------------------------------------------------------MGNKR	5
CRESSV3|AXH76024.1/1-295 ----------------------------------------------------MTKDRGQR	8
CRESSV3|APC94137.1/1-278 -------------------------------------------------------MSRFR	5
CRESSV3|YP_009126882.1/1-258 -----------------------------------------------MTHIYKMADVRKR	13
CRESSV3|AXH76534.1/1-275 -------------------------------------------------MRLYYKMSRSR	11
CRESSV3|YP_009126890.1/1-265 -------------------------------------------------------MSRSR	5
CRESSV3|AXQ65782.1/1-272 -------------------------------------------------------MSRSR	5
CRESSV3|AMB43004.1/1-290 ------------------------------------------------------MNVRSR	6
CRESSV3|ALE29635.1/1-291 ------------------------------------------MAIYTDADEHHFLNTRTK	18
CRESSV3|QRI44157.1/1-224 ----------------------------------------------------YKMSAKTR	8
CRESSV3|YP_009126896.1/1-273 ------------------------------------------------------MSDKHR	6
CRESSV3|YP_009237516.1/1-271 -----------------------------------------------------MTDTRSR	7
CRESSV3|QRI44137.1/1-214 ------------------------------------------------------------	0
CRESSV3|AUW34329.1/1-278 HFCFTLNNY------SFAELI------VIEST----------K-CEYIVCGAEICP-TTG	39
CRESSV3|AUM61958.1/1-277 FWCMTLNNY------TNDEEF------ELLF--------PELP-ITYIIIGYETG--ESG	45
CRESSV3|QKV51323.1/1-381 SFCWTLNNY------SEKEEN------TIKDL-------YDKY-ANYIVFGKEKGE-ECH	42
CRESSV3|YP_009551677.1/1-294 N--FVFTSF------KTEDFE------RVLGL----------D-VQYIIVGKETCP-ETK	40
CRESSV3|YP_009021245.1/1-289 GWCFTLNNY------TEIDEQ------VLQAL----------D-VKYLVYGHEVG--EGG	41
CRESSV3|AUM61801.1/1-265 AFIFTLNNY------TPEEES------QIQNI----------E-CEYLVYGHETG--ENN	40
CRESSV3|AUM61764.1/1-276 NWCFTINNW------TVEDKQ------KLDLL----------E-CGYVLYGEEVAP-TTG	41
CRESSV3|AUM61748.1/1-289 NWCFSILNW------SEDDVK------VLDNL----------N-CSFITYGKEICP-TTG	41
CRESSV3|AIF76267.1/1-311 NFVFTLNNY------TEDEYN------FIK----------NFEQAQYIIIGKETG--AQG	40
CRESSV3|QTE03324.1/1-264 ---------------------------------------------MYLIIGKEVG--SEG	13
CRESSV3|ARO38285.1/1-291 NVCFTLNNY------SDGEYK------NLL----------ESDCWGYIIIGKEVG--EVG	41
CRESSV3|AEF58757.1/1-243 NVCFTLNNY------SNDEHQ------ALI----------NHECWAYIVIGKEVG--ETG	41
CRESSV3|AJM89742.1/1-301 FVCWTLNNY------SEDEYQ------SLI----------EFSEWRYIVIGREVG--ETG	41
CRESSV3|AXQ04850.1/1-286 FVCFTYNNY------TEEHYK------EIL----------EWNEWKYVVIGKEVG--EAG	41
CRESSV3|YP_009552020.1/1-295 FVCFTYNNY------PEEKYG------ELL----------EWDEWRYVVIGKEVG--ESG	41
CRESSV3|YP_009001753.1/1-312 RWCFTLNNY------TEEEYK------EIV----------EKIEWTYIIIGREVG--EEG	67
CRESSV3|AIX11626.1/1-277 KVCFTLNNY------TEEEEK------KFL----------EWDQWKYVIIGREVG--ESG	41
CRESSV3|QOR29571.1/1-277 KVCFTLNNY------TEEEEK------KFF----------EWDQWKYIVIGREIG--ESG	41
CRESSV3|AXH74083.1/1-279 RWCFTLNNY------SEEQAE------SVK----------KIE-CKYIVVGKEVG--ESG	41
CRESSV3|ADI48253.1/1-264 NWCFTLNNY------TNEDVN------KLK----------QVK-CRYICLGFEVGD-KKQ	40
CRESSV3|AIF76260.1/1-267 NWCFTLNNY------TDDDVK------ALK----------LVK-CRYICLGFEIGE-EKK	40
CRESSV3|AEL28813.1/1-290 CVVFTLNNY------SENEYN------QIV----------NYE-YKYLIIGKEEGK--NK	41
CRESSV3|AFH02742.1/1-309 CCVFTLNNY------TEDDMI------QLN----------EWD-YKYLIYGKEIGK-TNK	42
CRESSV3|ARO38298.1/1-294 CVCFTLNNW------TEEEKE------SLL----------NFQDKTYIIIGLEIGK-E-N	43
CRESSV3|AIF76255.1/1-287 CICFTLNNW------TDEEYQ------QLV----------NWDQYEYLIIGKEIGK-TNN	42
CRESSV3|AVH76405.1/1-321 AAVFTLNNY------TEEEYE------SLK----------LLE-CKYIIIAKEVG--MKG	55
CRESSV3|NP_955176.1/1-312 NFIFVLNNY------EEEEYR------KLT----------EID-CVYMIIGKEID--NNG	41
CRESSV3|QKN88891.1/1-358 NWCFTLNNY------TEHDVA------RLVDQ-------YEFN-YTYCIFGKEVG--AQG	44
CRESSV3|QOR29567.1/1-269 NFCFTLNNY------SEGDIA------SLP----------SLK-YSYICYGKEIG--ESG	38
CRESSV3|AJD07502.1/1-271 AWCFTLNNF------TPEELA------EI-----------ENK-SDYGIIGDEIG--EKG	44
CRESSV3|AGA18245.1/1-277 SWCMTINNP------TNADKA------SLC----------GLE-VEYMIVGREHFNDPDK	51
CRESSV3|AGA18263.1/1-273 AWCLTINNY------TEEELE------CIV----------SYS-SEYTIVGNETCP-TSG	48
CRESSV3|AGA18246.1/1-272 GWFLTINNP------TEDCKL------KSL-R-------YVHK-SEYGVIGEETCP-TTG	50
CRESSV3|YP_009259692.1/1-314 AWCFTLNNP------TDRDKR------AL--------IALANT-TRYVIAQLEHAP-TTG	44
CRESSV3|QJI53694.1/1-317 GWCFTICNY------DDNDVL------LV--------KALTEA-CVAVIAAYEVAP-DTG	58
CRESSV3|QTE03481.1/1-305 AWAFTVMNY------TSTDVG------LV--------VDMINS-ARYGICGYEVCP-STG	61
CRESSV3|QMW69016.1/1-282 -----MFVR-------VRLNC----------------LLTIVF-VLFIAPFVERCP-TTG	30
CRESSV3|QKV51317.1/1-426 KWAFTLN------NPTGGAEL----------------YGDEWV-VEYLVVGHEIAP-ETG	92
CRESSV3|QKV51265.1/1-385 KWCFTLN------NPKGGAEI----------------YGDDWV-VEYLIVGHEIAP-TTG	46
CRESSV3|QMW68627.1/1-392 KWCFTMFFDIDKMGPRGPEAK----------------YFEDWE-CEYLYVGLESCP-TSG	52
CRESSV3|QKV51248.1/1-456 KWCFTMFWDGV-----APGAA----------------YFDDWE-VEYLYVGKEICP-ESK	47
CRESSV3|QMW68776.1/1-424 KWCFTMFWNGE-----EPGAS----------------YFDDWE-VEYIYVGKELCP-ETK	47
CRESSV3|QKV51244.1/1-421 KWCFTMYWDGK-----EPGKD----------------YFDDWE-CDYMYVGKEICP-ESR	47
CRESSV3|GAC77769.1/1-282 AFCFTYYPK------DEKRDL-IWFVD----------LSKKSG-ISYMVMGREHCP-TTQ	53
CRESSV3|AXH77107.1/1-305 SWCLTYYPH------NEQQDL-KWFNN----------LSTSPQ-IRYFIVGREICP-STE	75
CRESSV3|JX904407 SWCFTYYPT------NE-EDL-LWFKN----------LTTTSQ-IRYFVMGRELCP-TTG	48
CRESSV3|QTE03362.1/1-265 SYLLTCNNW------QQADYD------AL----------IAEK-YDYKIISKEVGK-KSK	40
CRESSV3|AUM61777.1/1-271 NWCFTLNNY------TDDDYS------RL--------GAQSPQ-VRYIVIGREVGA-QHA	44
CRESSV3|AYP28908.1/1-371 HWCWTLNNP------EGGAEL----YDTP--------EWNLCP-IHYMIVGLEFGE-EKQ	54
CRESSV3|QQL09578.1/1-334 NWVFTFNNP------YDIEIQ------MLDKI-------LTSQ-ADYAIYGEEVG--ENG	43
CRESSV3|AJP36339.1/1-283 RWCITENNY------TDESIK------IL----------SELP-TNYIIVGKEIGK-KKK	48
CRESSV3|QRI44242.1/1-271 RWSFTNFDL------EHDYAT------------------LISE-CSYLIVGLETCP-KTK	39
CRESSV3|QJI53696.1/1-303 NYSCTLNNW------TPEEYD------SI----------LQLD-TLYTCIGKEIGK-ESE	41
CRESSV3|QKV51238.1/1-407 SYCFTAYPE------IERPKKSGRFIEIFDWDSADAYLGLEDK-VKYLIVGKETCP-KTG	66
CRESSV3|AXH73061.1/1-320 TYCLTINNY------NDEHIE------QL----------KKLK-CLYIIIGDEEG--EKG	49
CRESSV3|APA62661.1/1-292 AWCLTINNY------TIENVE------DL----------KKLK-YLYLIIGNEVG--ASG	51
CRESSV3|QKV51313.1/1-412 AWCFTYWGV------GGDHKK------GIQGV-LPPKETYDIP-CRYILVGLETS--NAG	73
CRESSV3|AGA18448.1/1-263 DYCFTDFVL------DETFL-------------------QGLP-YEYLCYGRETCP-TTG	38
CRESSV3|AXH77905.1/1-263 DYCFTDYIL------DEDFL-------------------KQLP-YKYLCYGREVCP-TSG	38
CRESSV3|AXH76024.1/1-295 DYCFTDYSL------DEDFL-------------------QKLD-YKYLCYGKEICP-TTG	41
CRESSV3|APC94137.1/1-278 DYAFTDFTL------DEDYL-------------------GKLE-FQYLCYGLETCP-TSG	38
CRESSV3|YP_009126882.1/1-258 AYCMTIHNW------SEETVN------QL----------KNLK-YQYLIIGNETCP-TTD	49
CRESSV3|AXH76534.1/1-275 NWCFTLNNY------TAEEEK------LI----------KDIE-CRFIIYGKEIGE-KTN	47
CRESSV3|YP_009126890.1/1-265 NWCFTLHNY------TDDDIE------IF----------KNIK-CRYIIYGKEICP-TTK	41
CRESSV3|AXQ65782.1/1-272 NWCFTLHNY------TDDDIE------IF----------KNIK-CRYIIYGKEICP-ITK	41
CRESSV3|AMB43004.1/1-290 DWCFTVNNY------TYDDYK------VC--------QELSVM-CQYVVIGKEVA--ETG	43
CRESSV3|ALE29635.1/1-291 AVHFVSFET------SNETVE------RL----------ASLK-TDYMIIGDEHCP-TTG	54
CRESSV3|QRI44157.1/1-224 AYCFTIHDT------KGYQLL------RTDLK----TDVEEKR-VKYFVFGLEICP-TTN	50
CRESSV3|YP_009126896.1/1-273 SYSFTLNNY------TDDEVF------ALTSM----CEPINRG-VKYLIFGKEIAP-TTG	48
CRESSV3|YP_009237516.1/1-271 DWCFTLNNY------TEEEYD------VIHSL----S---LSQ-YKYIVVGKEVG--ESG	45
CRESSV3|QRI44137.1/1-214 ----------------------------------------------------EVA--STG	6
*
CRESSV3|AUW34329.1/1-278 TRHIQGYVEFKDYTRLTTLSNKWP------------RAA--LFR--RKGS-ALEAANYCK	82
CRESSV3|AUM61958.1/1-277 TPHMQMYMEVNHKVRMTTMKRWPG------------FSRVHFES--RKGT-QEEAINYCK	90
CRESSV3|QKV51323.1/1-381 TPHLQGYIELTNIMKLTTLKNIIG------------KRC-HLEL--RSGS-QNDAVNYCK	86
CRESSV3|YP_009551677.1/1-294 REHLQGYCELDKKKTMAGIKKLFS------------DDSLHIEA--RKGT-QKEAIIYCQ	85
CRESSV3|YP_009021245.1/1-289 TPHLQGYLELHKKKRFKQVKEMLG------------ERY-HIEM--RRGT-AAEVDAYCR	85
CRESSV3|AUM61801.1/1-265 TPHLQGYIEFKNPRVFNTIANLIP------------RWH--VEI--RRGT-ALQAKNYCL	83
CRESSV3|AUM61764.1/1-276 TPHLQCYVEFTGKKTWNVVRALLP------------ERSADIAI--RRGT-QKQAIEYCK	86
CRESSV3|AUM61748.1/1-289 TPHIHVYVEFPTKKRWGAVRDIIP------------ERSAKLEP--RFGT-QEDAINYVQ	86
CRESSV3|AIF76267.1/1-311 TPHLQGYMELKKQVRFNTVKSVFP------------RMH--IEP--RRGT-QKQAVDYCK	83
CRESSV3|QTE03324.1/1-264 TPHLQGAGEMITRRKLPTLQKIIR------------RVH--WEK--MKGP-IEKASAYCK	56
CRESSV3|ARO38285.1/1-291 TPHLQGYGELKTKKRFTTLKTKFP------------RVH--WEQ--RRAS-ADAAINYCK	84
CRESSV3|AEF58757.1/1-243 TPHLQGYGELKTKKRFSTLKTLFP------------RVH--WEQ--RRAS-ADAAAKYCK	84
CRESSV3|AJM89742.1/1-301 TPHLQGYGELKKRKKFAALKNLFP------------RVH--WEQ--RRAS-RDAAANYCK	84
CRESSV3|AXQ04850.1/1-286 TPHLQGYGELKKRKRFETIRRSWP------------MVH--WEQ--RRAS-RQAAADYCK	84
CRESSV3|YP_009552020.1/1-295 TPHLQGYGELKKRKRFDALKRKWP------------AVH--WEQ--RRAN-RDTAAAYCK	84
CRESSV3|YP_009001753.1/1-312 TPHLQGYIELKKKSSLNQIKKVNQ------------KIH--WEQ--LRGK-PFQAADYCK	110
CRESSV3|AIX11626.1/1-277 TPHLQGYGELTGRKRMTTLKKFDG------------KAH--WEP--LKST-PEAASAYCK	84
CRESSV3|QOR29571.1/1-277 TPHLQGYGELLGRKRLTTLKKFDV------------KAH--WEN--LKST-PEAASNYCK	84
CRESSV3|AXH74083.1/1-279 TPHLQGYIEFVGAKRLGGVKKLLD------------TAH--WEG--AKAG-ADKNQKYCG	84
CRESSV3|ADI48253.1/1-264 TPHIQGFIQFEKKVRLSVWKKINK------------KIH--AEI--MKGT-IEQAINYCK	83
CRESSV3|AIF76260.1/1-267 TPHIQGFIQFEKKVRLTAWKKINK------------KIH--AEI--MKGN-VDQAIAYCK	83
CRESSV3|AEL28813.1/1-290 TPHLQGYIEFENRKYFSTLKKLND------------RIH--WEA--RLGS-QLQAINYCK	84
CRESSV3|AFH02742.1/1-309 TPHLQGYIEFNNRKYFSTLKAFNP------------NIH--WEK--RLGS-QLQAINYCK	85
CRESSV3|ARO38298.1/1-294 TPHLQGYLEFSKRKSMQQLKKINN------------RIH--WEP--RYGS-QKQAVNYCK	86
CRESSV3|AIF76255.1/1-287 TPHLQGYIEFKKRISLSKLKKFNP------------KIH--WEP--RKGT-QSQAITYCK	85
CRESSV3|AVH76405.1/1-321 TPHLQGYVEFQKQVRYSNLFKINK------------RIH--WEE--RRGT-QQQAIDYCK	98
CRESSV3|NP_955176.1/1-312 IPYLQGYIEFNNLKTLHGLKSINS------------RIY--WEP--RCVT-QEQAINYCK	84
CRESSV3|QKN88891.1/1-358 THHLQGYMEFANAKALTTLKKLND------------RAH--WEK--RRGK-QDQAIAYCK	87
CRESSV3|QOR29567.1/1-269 TPHLQGYIEFDNPKRLTTLKKINN------------KIH--WET--RKGT-QMQAIQYCQ	81
CRESSV3|AJD07502.1/1-271 TRHLQGYLYWKNPRKFTFIKKIIP------------RAH--IEP--AKGN-PQQNITYCS	87
CRESSV3|AGA18245.1/1-277 TPHFQCYIRWKNAKTFSRMKKLFP------------RAH--LKV--ARGT-DKDNKKYCS	94
CRESSV3|AGA18263.1/1-273 TKHLQCYIRMTNTKTFTKMKKDFP------------RAH--IEM--AGGN-DLQNKAYCS	91
CRESSV3|AGA18246.1/1-272 TPHYHVYFRLKDAVTFSKIKKDIP------------RAN--IEP--AKGN-DQQCKDYCS	93
CRESSV3|YP_009259692.1/1-314 TPHYQGYMVFHDGKSFSALHKAMP------------RAH--FEP--ARGT-AQQNYDYCT	87
CRESSV3|QJI53694.1/1-317 TPHIQGYVYYTNQRSFMSMKKALP------------RAH--YEA--ALGT-GDQNVAYCS	101
CRESSV3|QTE03481.1/1-305 TPHLQGFVYWDFAKEFQIMRKFVP------------RGR--FSVKYARAT-GDHNKAYCA	106
CRESSV3|QMW69016.1/1-282 KLHCQAYVRYTNQVALSRVIKLVA-----------PNAH--VEV--CKGD-EQENIVYCT	74
CRESSV3|QKV51317.1/1-426 TPHHQGYVRFANPRALAGVRKLL------------PRAH--WEP--VKGT-EQQNYNYCS	135
CRESSV3|QKV51265.1/1-385 TPHHQGYVRFKNPIGLGGKGPNPRGGV----RKLLPTAA--WFA--CKGT-EEDNYDYCS	97
CRESSV3|QMW68627.1/1-392 RLHYQGYVRFANPRALNGVRSLFTHTITGDNGKQKYPGH--WEA--CKGT-EEQNVKYCS	107
CRESSV3|QKV51248.1/1-456 REHYQGYVRFGNARALGGVTKLFIHKLKLPSGRPGYPGH--WEA--CKGT-EAQNVKYCA	102
CRESSV3|QMW68776.1/1-424 RDHYQGYVRFPNPRALGGVRKLFTHTVKLPSGRDGYPGH--WEA--CKGS-EADNVKYCS	102
CRESSV3|QKV51244.1/1-421 REHYQGYIRFTNPRALAGVRKLFTHTVLTPAGRPGYPGH--WEP--CKGT-EEQNVHYCA	102
CRESSV3|GAC77769.1/1-282 RLHFQGYIHFKNAKTLKATRRWFG----------LDRIS--LFI--AKGN-DIQNEEYCS	98
CRESSV3|AXH77107.1/1-305 RLHFQGYISFKNAKTFKQTKKWFQ----------LDKIH--LES--AKGN-DFKNQTYCS	120
CRESSV3|JX904407 KLHFQGYISYNNAKTFQQTKKWFQ----------LDKIH--IAP--AKGN-DFQNQVYCS	93
CRESSV3|QTE03362.1/1-265 IPHLHCFIYKEGKIAWKGLKKRNP------------RCD--IRL--CKGT-AQENQTYVA	83
CRESSV3|AUM61777.1/1-271 TPHLQGYIIFHNTKTLAQAKAFIS-----------DRAH--IEA--PKGS-FAENRAYCT	88
CRESSV3|AYP28908.1/1-371 TPHHQGYVHWINPRAGSAMRKLLP------------KAH--WEK--CLGN-ETQNFTYCA	97
CRESSV3|QQL09578.1/1-334 TPHLQGYVEWKNAKALSTLKEYNK------------KIH--WEP--RKGT-QKQARDYCL	86
CRESSV3|AJP36339.1/1-283 TPHLQIYLEFVNAKTFSAVKKLLK------------KAH--IEV--SKGN-AKQNTDYCS	91
CRESSV3|QRI44242.1/1-271 TIHHQCYVEFENKRVFSTIKKLVP------------KAH--IES--AKGG-PDANKKYCS	82
CRESSV3|QJI53696.1/1-303 IPHLHFQLCFKNPVSFESLKKKLS------------RAR--IEK--TNSV--QDYVNYSK	83
CRESSV3|QKV51238.1/1-407 RQHHQGYVIWENAKTLSACCKLLP-----------EAAH--VEP--QKARDDFDAAQYCW	111
CRESSV3|AXH73061.1/1-320 IKHLQIFFRLKSQAFFSTIKKKFP------------TAH--IEP--AKGS-DSQNRDYCS	92
CRESSV3|APA62661.1/1-292 TKHLQVFVRMTSQTPFKRMKNKFP------------SAH--LEP--AKGS-DLQNKEYCS	94
CRESSV3|QKV51313.1/1-412 WLHHQGFVMFANASTANAVKKVLP-----------IGCH--LEA--CKGT-ALQNIKYCS	117
CRESSV3|AGA18448.1/1-263 KKHLQGYIYFKNAKTFSAVRKLLQ------------PRS--VRA--CKGS-AEQNATYCS	81
CRESSV3|AXH77905.1/1-263 RKHLQVYIYFKHAKSFESVQKLIY------------PRN--FRE--CSGS-ALQNKIYCS	81
CRESSV3|AXH76024.1/1-295 RPHLQAYIYFKNAKTFSAVKKILP------------TQN--FRS--CNGT-TEDNVKYCS	84
CRESSV3|APC94137.1/1-278 KQHLQGYIYFKNAKSFRAVKKLLP------------TAH--LER--ANGS-TDDNVKYCS	81
CRESSV3|YP_009126882.1/1-258 RKHLQVYAYFKNALSFKSIKKQFP------------TAH--IEA--SKGT-PNHNKTYCS	92
CRESSV3|AXH76534.1/1-275 NKHLQGYIQFSNARTLTAVKRSIS-----------KRAH--LEV--ARGS-SEDNVAYCS	91
CRESSV3|YP_009126890.1/1-265 RQHLQGYIQFDNQRTITAVKKFLG----------LPKIH--LEI--ANGS-SDDNKTYCS	86
CRESSV3|AXQ65782.1/1-272 RHHLQGYIQFENQRTLTALKKFLG----------LTKIH--LEI--ANGS-SDDNKAYCS	86
CRESSV3|AMB43004.1/1-290 TKHLQCYVYFENAKSFSKMKKLLP-----------NQAH--IEK--AGGT-PQDASNYCK	87
CRESSV3|ALE29635.1/1-291 RHHLQCYLYTKNKITLSTIHKACL-----------KKCK--LFI--ANGT-AEQNQTYCS	98
CRESSV3|QRI44157.1/1-224 KEHLQGYIYYTNARSFNMIKKEYP-----------M-AH--IEA--AKGT-PKQAADYCK	93
CRESSV3|YP_009126896.1/1-273 TPHLQGCIIFTSPRSFKALKKVVP-----------FNRA--NYK--PTIS-EPGSARYCK	92
CRESSV3|YP_009237516.1/1-271 TNHLQGYIYFVNAKSMSAVKKMIS-----------KRCH--LES--AKGS-PLQAATYCK	89
CRESSV3|QRI44137.1/1-214 TLHLQGYIYFENAKSFSKVKKLLP-----------DGTH--IEK--AMGS-PSQASSYCK	50
: : *
CRESSV3|AUW34329.1/1-278 ED--G--DFWEKG----------------I-ISPGQGFRGE-------------------	102
CRESSV3|AUM61958.1/1-277 KN--G--LWFEIGEKK---------------KKLGRGQR-R-------------------	111
CRESSV3|QKV51323.1/1-381 KGEQTKSEWREKKEKGANFGLNADVFEIGILAVKHQGKR-T-------------------	126
CRESSV3|YP_009551677.1/1-294 KE--G--NWKEAG------------------VQRKQGSR-G-------------------	103
CRESSV3|YP_009021245.1/1-289 KQDEN--NVFTKG------------------TMGGQGLR-S-------------------	105
CRESSV3|AUM61801.1/1-265 KQDKN--NFFEKG------------------TFSTQGKR-T-------------------	103
CRESSV3|AUM61764.1/1-276 KE--G--KFTERG------------------EKKNQGSR-G-------------------	104
CRESSV3|AUM61748.1/1-289 KD--G--EYVVRG------------------NKKNQGSR-S-------------------	104
CRESSV3|AIF76267.1/1-311 KE--K--NFIEVGKA----------------KMGGIR---N-------------------	101
CRESSV3|QTE03324.1/1-264 KE--G--DYSEFGTM----------------PSTTGS-K-V-------------------	75
CRESSV3|ARO38285.1/1-291 KE--G--NYVERGAP----------------KENVS--Q-K-------------------	102
CRESSV3|AEF58757.1/1-243 KD--G--VFVERGRP----------------KENIS--T-K-------------------	102
CRESSV3|AJM89742.1/1-301 KE--G--RFEERGSL----------------PKNAS--E-K-------------------	102
CRESSV3|AXQ04850.1/1-286 KE--G--RYEERGTM----------------PENAS--C-K-------------------	102
CRESSV3|YP_009552020.1/1-295 KE--G--RYEERGVL----------------PENAS--A-K-------------------	102
CRESSV3|YP_009001753.1/1-312 KE--N--NFQEWGHI----------------SMSGGGTT-E-------------------	130
CRESSV3|AIX11626.1/1-277 KD--G--QFQERGVM----------------SSSKPV-K-K-------------------	103
CRESSV3|QOR29571.1/1-277 KD--G--NFQERGEI----------------SSSKNK-K-K-------------------	103
CRESSV3|AXH74083.1/1-279 KE--N--IWWESGEP------------------GKPGNR-T-------------------	102
CRESSV3|ADI48253.1/1-264 KS--G--TFEERGEI------------------IKMGER-R-------------------	101
CRESSV3|AIF76260.1/1-267 KG--G--VYEEKGDV------------------IKERQR-T-------------------	101
CRESSV3|AEL28813.1/1-290 KE--G--NWQEFGDR------------------KIQGKR-N-------------------	102
CRESSV3|AFH02742.1/1-309 KE--G--NYVEYGDK------------------KVQGKR-N-------------------	103
CRESSV3|ARO38298.1/1-294 KD--G--NFIEAGEM------------------KIQGER-S-------------------	104
CRESSV3|AIF76255.1/1-287 KE--N--DFKEYGIP------------------KKQGER-T-------------------	103
CRESSV3|AVH76405.1/1-321 KE--G--NYIEIGEK------------------KKQGER-I-------------------	116
CRESSV3|NP_955176.1/1-312 KK--G--NYIEFGER------------------KRQGRK-KDINEDMDTDTDTCYKKGRK	121
CRESSV3|QKN88891.1/1-358 KD--G--NVTEIGTP----------------KEDKPGKR-N-------------------	107
CRESSV3|QOR29567.1/1-269 KD--G--SFIEDGK------------------KKHQGQR-N-------------------	99
CRESSV3|AJD07502.1/1-271 KD--K--IIATWGEP------------------PKQGKR-T-------------------	105
CRESSV3|AGA18245.1/1-277 KE--E--VLIEKGEA------------------SEQGSR-N-------------------	112
CRESSV3|AGA18263.1/1-273 KE--S--VLYESGTP------------------SKQGKR-S-------------------	109
CRESSV3|AGA18246.1/1-272 KQ--N--LLVEHGTI----------------S-AGQGKR-T-------------------	112
CRESSV3|YP_009259692.1/1-314 KAADEG------------QPSNELVLEHGTLP--QQGER-V-------------------	113
CRESSV3|QJI53694.1/1-317 KE-------------------GNVFLKEGVFP--KAGKR-T-------------------	120
CRESSV3|QTE03481.1/1-305 KE-------------------GKLLIEVGSPP--RPGER-T-------------------	125
CRESSV3|QMW69016.1/1-282 KDESRVAGPWQ------------------IGEAAKPGKR-N-------------------	96
CRESSV3|QKV51317.1/1-426 KEQVIVIELGEREVPED------------ASDQKQPGKR-S-------------------	163
CRESSV3|QKV51265.1/1-385 KDRVTVIEYGEREAPDPNA--------DPDEPAKGQGKR-N-------------------	129
CRESSV3|QMW68627.1/1-392 KESDLIIEWGQSEAD--------------LKPDKNQGKR-N-------------------	133
CRESSV3|QKV51248.1/1-456 KEDDLVIEFGESETD--------------LAPDKHQGKR-N-------------------	128
CRESSV3|QMW68776.1/1-424 KDGVLVVEAGDSEKT--------------ANDVKQQGKR-S-------------------	128
CRESSV3|QKV51244.1/1-421 KDEDLVIEWGDREAD--------------LAIDKHQGKR-N-------------------	128
CRESSV3|GAC77769.1/1-282 KE--------------------NKVLEVGKPI--KQGKR-N-------------------	116
CRESSV3|AXH77107.1/1-305 KE--------------------NKIIEIGKPI--AQGKR-S-------------------	138
CRESSV3|JX904407 KE--------------------HLLIEIGEPI--KQGKR-S-------------------	111
CRESSV3|QTE03362.1/1-265 KD--------------------GVFEEFGECP--KQGKR-N-------------------	101
CRESSV3|AUM61777.1/1-271 KD--------------------NDFKEVGEPP--KDAKR-T-------------------	106
CRESSV3|AYP28908.1/1-371 KDGNLIGEWG----------DRGTTHDDEE-EEPRQGRR-S-------------------	126
CRESSV3|QQL09578.1/1-334 KD--------------------GKTKEFGEFKEKNQGKR-S-------------------	106
CRESSV3|AJP36339.1/1-283 KDQ-------------------DVILVRGE-P-FNQGKR-N-------------------	110
CRESSV3|QRI44242.1/1-271 KDK-------------------NVIIEYGEIK--KQGKR-T-------------------	101
CRESSV3|QJI53696.1/1-303 KD--------------------NDYYEKGVCP-VGQGKR-T-------------------	102
CRESSV3|QKV51238.1/1-407 KDD-------------------DLVVEFGVRP--EQGKR-N-------------------	130
CRESSV3|AXH73061.1/1-320 KQ--------------------SVLYEDGE-P-TQQGKR-N-------------------	110
CRESSV3|APA62661.1/1-292 KE--------------------EILFEDGT-P-SQQGKR-T-------------------	112
CRESSV3|QKV51313.1/1-412 KDG-------------------NIVAENGKRP--EQGKR-N-------------------	136
CRESSV3|AGA18448.1/1-263 KE--------------------NDFLEFGVRP--KQGER-N-------------------	99
CRESSV3|AXH77905.1/1-263 KE--------------------GDFFEFGECP--KQGAR-N-------------------	99
CRESSV3|AXH76024.1/1-295 KE--------------------GIFKEFGERP--SQGAR-N-------------------	102
CRESSV3|APC94137.1/1-278 KE--------------------GKFKEFGDRP--KQGAR-N-------------------	99
CRESSV3|YP_009126882.1/1-258 KE--------------------DVLFEEGTFP--EQGKR-S-------------------	110
CRESSV3|AXH76534.1/1-275 KQD-------------------KEPFTKGDIK--KQGKR-T-------------------	110
CRESSV3|YP_009126890.1/1-265 KD--------------------GDMYERGDCK--QQGRR-T-------------------	104
CRESSV3|AXQ65782.1/1-272 KD--------------------GDMYERGDCK--KQGRR-T-------------------	104
CRESSV3|AMB43004.1/1-290 KGEQPKDEWKALKHMGPQWGLNADFWEHGSLP-QPSGTR-N-------------------	126
CRESSV3|ALE29635.1/1-291 KE--------------------KILYESGTLP-SGQGKR-T-------------------	117
CRESSV3|QRI44157.1/1-224 KE--------------------NAYIEGGELP--QQGNR-T-------------------	111
CRESSV3|YP_009126896.1/1-273 KD--------------------GDVYEYGT-P-PKQGKR-S-------------------	110
CRESSV3|YP_009237516.1/1-271 KDN-------------------NDYYENGELP-VIQGKR-T-------------------	109
CRESSV3|QRI44137.1/1-214 KD--------------------NDYTEYGELP-EKQGKR-N-------------------	69
:
CRESSV3|AUW34329.1/1-278 -----ELDRCRNMAQ-N--GGMRMVT---Q--LC-N--LQQIGVAKAFLTHNERTRDFKP	146
CRESSV3|AUM61958.1/1-277 -----DLDEVREAAN-E--GGMKEVS---S--WG-N--AQQIRVAEKYLTYNEPKRTEKP	155
CRESSV3|QKV51323.1/1-381 -----DIAKCRSLAK-I--GGMRAVT---K--QATS--LQSIKVAEKFLEYNEKKRDFKT	171
CRESSV3|YP_009551677.1/1-294 -----DLDGARVMAV-E--SGMRAVS---R--SM-N--MQQIRVAEKFLSYNEEVRDWKP	147
CRESSV3|YP_009021245.1/1-289 -----DLDRVRLLAA-E--SGMRAVA---A--TA-N--YQQIKTAEIYLTYNEEPRSWKP	149
CRESSV3|AUM61801.1/1-265 -----DLDKIRTIAL-E--DGMRLVT---Q--IG-T--LVQIQTAEKFLSYNEEPRDWLT	147
CRESSV3|AUM61764.1/1-276 -----DLDGIRVLAL-E--GGMREVT---R--HG-N--MQQIAVATKFLTYNEEPRDWKP	148
CRESSV3|AUM61748.1/1-289 -----DLDGVRVMAL-E--CGMREVT---R--YR-N--AQQIRVAKDFLTYNEEPRTGKP	148
CRESSV3|AIF76267.1/1-311 -----DVASVIE--FKN--SSFKSFF---E--SSPGADIQAFNLLGKIKTYMEEKRDYKT	147
CRESSV3|QTE03324.1/1-264 -----GFSEVRTALIGG--ETIRSLL---D--GDTT--LCGLRYANIWLTYKEKSRSGKP	121
CRESSV3|ARO38285.1/1-291 -----TAADAIKRVKGG--ENMRTLV---E--QPPS--LSGIRMCQLWFQYNEKKRDFKS	148
CRESSV3|AEF58757.1/1-243 -----TAADAIKRVKAG--ENMRSLV---D--GPPS--LSGIRMCQLWFQYNEEKRDFKS	148
CRESSV3|AJM89742.1/1-301 -----SSKEAITRVKSG--QTMRAIL---D--DPPN--LSGIRMCQIWLSYNEPKRNFKS	148
CRESSV3|AXQ04850.1/1-286 -----SSKEAVARVKNG--ETMRSIL---D--DPPN--LSGVRMCQLWLSYNEPRRNFKT	148
CRESSV3|YP_009552020.1/1-295 -----SSKEAVARVKRG--ESMRSIM---D--DPPN--LSGIRVCQLWLSYCEPKRNFKS	148
CRESSV3|YP_009001753.1/1-312 -----KIGAIIE-KAKS--GGMREVL---K--DPPK--LATVRLIEKYLSYCEEERKEKP	175
CRESSV3|AIX11626.1/1-277 -----EMKEWID-VVKN--GNMRKLL---D--SPPN--LSTCKLMEKWLTYLEPVRKEKP	148
CRESSV3|QOR29571.1/1-277 -----ELQEWIK-IVKE--ANMRKLL---E--EPPN--LSTCKLMEKYLTYLEPVRNEKP	148
CRESSV3|AXH74083.1/1-279 -----DLSVIKKDMKEG--ASIRSMLET-D--KITT--TGGLKFAESIAKYIEKKRDAKP	150
CRESSV3|ADI48253.1/1-264 -----DLKEAKKKCAEV--GLRA--ITDCE--STYN--LQVIRNCQIMLEYHEKERDFKP	148
CRESSV3|AIF76260.1/1-267 -----DLREAKKKCAAE--GMRA--ITGEN--DEYN--NQVIRSCEIMLKYHEKVRDFKP	148
CRESSV3|AEL28813.1/1-290 -----DLTYYKELALKE--GMKK-----VV--EEGN--YQEIKTCELYLKYKEEERHFKP	146
CRESSV3|AFH02742.1/1-309 -----DISYYKELALKE--GMKK-----VV--EEGN--FQEIRTCELYLKYKEEERNFKP	147
CRESSV3|ARO38298.1/1-294 -----DLKKYRDLVKKN--NKLRELLDNEN--DIPN--LQTIRICEKYLTYCEKARSWKP	153
CRESSV3|AIF76255.1/1-287 -----DLVKARTIVQEH--NM-RTLLQ-LE--DPVN--IQQIRMCEKYLTYCEEQRSWKP	150
CRESSV3|AVH76405.1/1-321 -----DLQRTYQILDET--GSMQEIM---K--KRPS--LQMIKTAEKWVTWMDKERNEKP	162
CRESSV3|NP_955176.1/1-312 KIVNFNLKRAYKILEDK--GSMKEVI---K--IKPS--IHVIKAAEKWVTWMDKERNEKP	172
CRESSV3|QKN88891.1/1-358 -----DLMEVKYLLNNG--ACMRDIV---E--NYN---YQCIRHAEKWLTYKETKRSSKP	152
CRESSV3|QOR29567.1/1-269 -----DLIKLKQRLQEG--ITMKEVT---N--EFNG--VQAYRMAEIWFRYNEPKRNWKP	145
CRESSV3|AJD07502.1/1-271 -----DLETMREILKEP--EPMRKIT---E---SLN--YQATRSAEKWLCYNERKRDWKP	150
CRESSV3|AGA18245.1/1-277 -----DLKGIIDMVQQN--PSMDYII---D--NVSS--LQAIRTAEKLLVYREPRRSWKT	158
CRESSV3|AGA18263.1/1-273 -----DLEKISNMILES--PRMNDMI---D--KLSN--LQAIRTAEKLLMYKEPQRNWKP	155
CRESSV3|AGA18246.1/1-272 -----DMSKVKDLISED--PRMSSII---E--QVGS--LQSIRTAEKLLIYKEPKRNWKT	158
CRESSV3|YP_009259692.1/1-314 -----DISQVRELLRSG--VTYRELV---DMD--VN--YQVLRIAQEWLRVHEPARDFKP	159
CRESSV3|QJI53694.1/1-317 -----DIESLYEQLRNG--ANMREIM---GGDSTPN--LQCIQIAEKWLKTMETERDWMP	168
CRESSV3|QTE03481.1/1-305 -----DVQETYRILRSG--GGMRDIA---GAQ--LG--HQCLRVAETWLKYHEPPRCVKP	171
CRESSV3|QMW69016.1/1-282 -----DINVVRELIKNG--KGMREVT---A--VATS--YQSMRAGEMILKYHEPVRREKP	142
CRESSV3|QKV51317.1/1-426 -----DIALARSIISDG--GGMIDVV---H--AVNS--YQAIKCAEVMLKYLEQPRNWKP	209
CRESSV3|QKV51265.1/1-385 -----DIRYARRLVKAG--AGMAEIC---D--KIDS--YQGIRAAETFLKYMEIKRSWIP	175
CRESSV3|QMW68627.1/1-392 -----DIKAVRQMISEG--KGMLEVV---S--EVNS--AQAIKIAETMLKYLEPERSWMP	179
CRESSV3|QKV51248.1/1-456 -----DIIAVRNMIIDG--ARMRDVV---L--HSAS--YQGIKIAETMLKYIEPSRSWKP	174
CRESSV3|QMW68776.1/1-424 -----DIIAVRQLIQAG--ARMHEIV---S--TVNS--YQAIKVAETMLKFLEPGRDWVP	174
CRESSV3|QKV51244.1/1-421 -----DLIAVREMIRDG--ANMRDVI---E--NCNS--YQGIKIAETMLKHMEAPRCWVP	174
CRESSV3|GAC77769.1/1-282 -----DITRAIEIINST--GKMSEVL---N--EVHN--YQACRHAELYLKYCDKNPIRHD	162
CRESSV3|AXH77107.1/1-305 -----DISEAISILGAK--ASMSAVL---E--KVHN--YQAVRHAELYLKYKEPKREISP	184
CRESSV3|JX904407 -----DIVRAIDIITQT--NSVSAVL---E---VNN--YQAVRHCELWLKYKEPCRPVQS	156
CRESSV3|QTE03362.1/1-265 -----DLNLIKEEIQAG--KTMREII---E--VATN--YQSLRTAELLLKYIEKKRDFKT	147
CRESSV3|AUM61777.1/1-271 -----DLEIIKKAINEE-HKGIAEVM---D--MATS--YQSIKLAEALYKYQKQPPPFKR	153
CRESSV3|AYP28908.1/1-371 -----DISAARAMVEEG-H-SWAHIV---R--HVTS--YSALRVAAEYLTVAEPPRRWKS	172
CRESSV3|QQL09578.1/1-334 -----DITEVKEAIKDG-K-NMREII---E--VSTS--YQSLRTAELLLKYMEKPRTVKP	152
CRESSV3|AJP36339.1/1-283 -----DLSCIKELIQQD--YNIREML---EEESIKS--LQGLRMAENLMKYVEKPRSKAP	158
CRESSV3|QRI44242.1/1-271 -----DLTGVKMMIKNG-A-TLDDII---D--TNAN--YQCIRASEVILKYKEPKRTWKP	147
CRESSV3|QJI53696.1/1-303 -----DLDNIRDQLKEG-K-SMRQIV---E--TASS--YQSIKTAECLMKYNEKKRDFKT	148
CRESSV3|QKV51238.1/1-407 -----DLHGVRKMIEDG-H-GMRDIV---E--VCDS--YQAIRGGELLMKYKEAQRDWLP	176
CRESSV3|AXH73061.1/1-320 -----DIDDVKEMMEDPETANMRSIV---P--ICRS--TQAVRMAEIHLKYFERKRSWKP	158
CRESSV3|APA62661.1/1-292 -----DIDEIKEAMSKVETANLRHII---P--ICRS--IQSVRMAEIHLTYFEPKRDWKP	160
CRESSV3|QKV51313.1/1-412 -----DMETVFKIIKTT-G-RMADVT---E--NVRS--YQAMKAGELILKYHEPKRFTKP	182
CRESSV3|AGA18448.1/1-263 -----DIHDIMENIQTG-NYTMRDIV---S--SATS--FQSIRIAEIQMKYFEPIRQWKT	146
CRESSV3|AXH77905.1/1-263 -----DIKNIRESIQQG-NYTMRDIV---S--SATS--FQSIRIAEVNMKYFEPRRDWLP	146
CRESSV3|AXH76024.1/1-295 -----DIRQIIDKIQTG-SYNMRDVV---A--EATS--YQSVRMAEVRLKYFEPPRNWKP	149
CRESSV3|APC94137.1/1-278 -----DINEIKEKITTG-QYNMRDIV---A--TATS--YQSIRMAEVQLKYFEPPRNEKT	146
CRESSV3|YP_009126882.1/1-258 -----DIEVCREIVQSG-A-GMREVV---N--HCQS--VQGMRIAESYLKYHEKPRKWKP	156
CRESSV3|AXH76534.1/1-275 -----DLEDVKEMITDG-A-TMRDII---P--SCNS--LQSVRMAEITLKYFERKRTTKP	156
CRESSV3|YP_009126890.1/1-265 -----DITDIKDMISNG-A-TMRDII---P--HATS--VQSVRMAEIHLKYSEQKRTWKP	150
CRESSV3|AXQ65782.1/1-272 -----DINDIRDILQNG-G-NMRDVV---P--LATS--VQSVRMAEIHLKYFEQKRTWKP	150
CRESSV3|AMB43004.1/1-290 -----DLKEIREMLAQG-K-GMRDVI---E--VATS--YQSMKSAELILKYKERKRNWKP	172
CRESSV3|ALE29635.1/1-291 -----DLDTTRANLLAG-G-TLRDVV---L--EATS--YQSVKMAEQILKYHEKKRDWKP	163
CRESSV3|QRI44157.1/1-224 -----DLDEVKEVLKLT-G-KMSDVV---E--VATS--YQSVRIAEAILKYKETPRDFKP	157
CRESSV3|YP_009126896.1/1-273 -----DIENVRDILTSG-G-NIRDVV---S--TATS--IQSVRMAEIHLKYFEKKRNWKP	156
CRESSV3|YP_009237516.1/1-271 -----DLDEIRDILKQT-N-KMSDVV---M--VAKS--YQSVKMAEQILKYHEKPRMEKP	155
CRESSV3|QRI44137.1/1-214 -----DLDEIRDLVKSG-G-KMADVV---E--VATS--YQSVKMAEQIFKYKETPRDWKP	115
.
CRESSV3|AUW34329.1/1-278 -NVIWIWGPTGTGKSRLARQLCA--D-LDVYTKSD-GSKWFDGYDAHAALILDDFRDSWM	201
CRESSV3|AUM61958.1/1-277 -TVVWLYGKTGCGKSRMAHEMFP-----DAYTKSD-GSKWWDGYDRHENVILDDFRGNWM	208
CRESSV3|QKV51323.1/1-381 -NVIWIWGSSGTGKSHKARERCAD-I-NDIFTKND-GSKWWIGYDGHESVIIDDFRDSWW	227
CRESSV3|YP_009551677.1/1-294 -EVLWFWGDSGSGKSREARFISH--G-LDTYVKNT-GGKWWDGYDGHEVVIIDDFRDSWW	202
CRESSV3|YP_009021245.1/1-289 -TVYWIYGASGTGKTRKAYEICG--T-EDTYVKVG-THKWWDGYDGHENVIIDDFRPMGI	204
CRESSV3|AUM61801.1/1-265 -KVIWIHGKTGSGKSRHAREILQ--N-QDIYVKNN-GTKWWTGYDAHEAVIIDDFRDSWW	202
CRESSV3|AUM61764.1/1-276 -YVVWIWGPTGAGKSRMAREILN--S-DDIYTKSD-GTKWFDGYDNHENVIFDDFREDWF	203
CRESSV3|AUM61748.1/1-289 -FVVWFWGPTGGGKTRRAHEMAADDG-GDVYVKHG-DSKWFDGYDAHEIVIFDDIRDDTF	205
CRESSV3|AIF76267.1/1-311 -FVIWCYGPSGSGKSRWAYEISR--K-YNPYFK-D-DTKWWDGYDNNSVTILDDFRASNM	201
CRESSV3|QTE03324.1/1-264 -KVVWFWGVSGAGKSRSAQEMAG----EDTYWK-D-DTKWWDGYDGQKAVVLDDFRAHQM	174
CRESSV3|ARO38285.1/1-291 -EVYWYWGESGTGKTRAIAEE-C----RDGYWH-D-GTKWFDGYDAHEEMILDDFRGSNM	200
CRESSV3|AEF58757.1/1-243 -EVYWYWGESGTGKTRAIAEE-C----RDGYWH-D-GTKWFDGYDAHNEMILDDFRASNM	200
CRESSV3|AJM89742.1/1-301 -EVFWYYGASGTGKTKLASEQAG----PDAYWH-D-GTKWFDGYDAHEHVLLDDYRGGNM	201
CRESSV3|AXQ04850.1/1-286 -QVHWIYGPSGVGKSKLAATEAG----ENSYWH-D-GTKWFDGYDAHETMVLDDFRAGNM	201
CRESSV3|YP_009552020.1/1-295 -EVHWIYGPSGSGKTRLAATEAG----DDSYWH-D-GTKWFDGYDAHENMVLDDFRAGNM	201
CRESSV3|YP_009001753.1/1-312 -YVHWNLGNITTYTGRMTP-------------------NGGDGYDKNETIVIDDFRASIM	215
CRESSV3|AIX11626.1/1-277 -TVTWLWGASGTGKSKMAQELAG----DDVYWK-D-GEKWWDGYDRHESVIIDDFRASNM	201
CRESSV3|QOR29571.1/1-277 -TVTWLWGASGTGKSRKAQELAG----DDVYWK-D-GEKWWDGYDRHESIIIDDFRASNM	201
CRESSV3|AXH74083.1/1-279 -EVIWIFGESGGGKSRLARTMVD--M-DDCYIKAGSCSKWWDGYDGHKCLIIDDFRDSAW	206
CRESSV3|ADI48253.1/1-264 -EVIWIYGESGAGKTKYISEKCA--E-VDTYWK-D-ATKWWNGYDRHEITVMDDFRASNM	202
CRESSV3|AIF76260.1/1-267 -EVVWVYGNSGSGKTKYVKEKCA--A-EDTYWK-D-STKWWDGYDRHETVVMDDFRASNM	202
CRESSV3|AEL28813.1/1-290 -EVIWIHGESEVGKSKLAA---T--Y-ENAYWK-D-DTKWWDGYDKHETVVIDDFTSSQM	197
CRESSV3|AFH02742.1/1-309 -EVIWIHGESGSGKSLKAS---E--E-KDAYWK-D-KSQWWDGYDKHNTIIMDDFRSSDM	198
CRESSV3|ARO38298.1/1-294 -EVIWIHGASGLGKTRLAYELCK--N-EDIYVK-D-DTQWWDGYDNHKTIILDDFRGKNM	207
CRESSV3|AIF76255.1/1-287 -KVIWIWGPSGSGKSRLAHAMTE--N-EDRYLK-D-ESQWWDGYDKHETIIIDDFRGKQM	204
CRESSV3|AVH76405.1/1-321 -IVTWIFGESGSGKSKLAQEMSQ--G-KNTYWK-D-DTKWWNGYDQEEVCIIDDFRSRDM	216
CRESSV3|NP_955176.1/1-312 -EVIWIFGESESGKTILAKQMSQ--G-KKTYWK-N-KSKWWNGYDKEEVCIIDDLRSRDM	226
CRESSV3|QKN88891.1/1-358 -TVTWIWGKSGSGKTRMAYEMAP--D-SDNRYEKD-NTKWWDGYDKQNTVILDDFRGTHM	207
CRESSV3|QOR29567.1/1-269 -KVTWIYGESGSGKTKLAETLL-----SENYYAKP-QNKWWDGYDGDTDVLIDDFRSTQM	198
CRESSV3|AJD07502.1/1-271 -EVTWYTGPSGTGKTRAAKEELP-----EAYWKSG-TNKWWDGYDGHKEVIIDDFRGSSI	203
CRESSV3|AGA18245.1/1-277 -EIYWFHGSTGTGKSRRAYELFP-----DAYTAMD-TGQWWEGYDGDEVVIIDDMRRDFL	211
CRESSV3|AGA18263.1/1-273 -TVMWFCGRSGTGKSKMAAELLP-----DAYWAMD-TGKWWEGYDGHEHVIIDDMRADFL	208
CRESSV3|AGA18246.1/1-272 -EVYWFCGATGTGKSKLAFELHP-----DAYVAMD-TGEWWEGYDAHEEVIIDDMRRDFL	211
CRESSV3|YP_009259692.1/1-314 -EVRWFYGEPGAGKTRAALEWL---ESHGEVFTVETPAKYWDGYDGHNCVLFDDLRADQC	215
CRESSV3|QJI53694.1/1-317 -EVKFFFGPPGAGKTRAARAWL---G-EDTYTCNRTTSKFWDGYDAHQGVLIDDFRADWC	223
CRESSV3|QTE03481.1/1-305 -EIYWIHGPPGAGKTWGAYQIL---GTEDVYTAPRTTSKFWDGYDGHANVLIDDIRKDWC	227
CRESSV3|QMW69016.1/1-282 -EVRWYHGETGGGKTRAAFEEF---P--DAWVSG-KNGQWFEGYDAHEVAIFDDFRKSFC	195
CRESSV3|QKV51317.1/1-426 -EVIWLWGKTNVGKSHLAMQLC---P--NAWCSA-DHSKWFEGYDAHENVVLDELREDWC	262
CRESSV3|QKV51265.1/1-385 -EVIWIYGPTGVGKTHLAHELC---E-TEPWTSL-DTGRWFEGYDAHEDVIFDDIRGDFC	229
CRESSV3|QMW68627.1/1-392 -EVYWIYGPTGVGKSKLAFSQC---E--RPWVSG-ETGRWFEGYDAHEDVIFDDFRGDFC	232
CRESSV3|QKV51248.1/1-456 -EVYWIYGPTGVFKTRYASEAC---A--DPWISG-IDGKWFEGYDAHEDVIFDDFREDFC	227
CRESSV3|QMW68776.1/1-424 -EVYWIYGPTGTGKSKFAFGSC---A--DPWISG-KDGKWFEGYDAHEDVIFDDFRQDFC	227
CRESSV3|QKV51244.1/1-421 -EVYWLYGPTGTGKSKMAFDQC---V--DPWVSA-KDGKWFDGYDGHEDVIFDDFRHDFC	227
CRESSV3|GAC77769.1/1-282 LQVINYWGETNQGKTYKVYDEN------EEVYRP-INYKWWDGYDGQEVVILDDIRKDFC	215
CRESSV3|AXH77107.1/1-305 IEVIWIYGSSGKGKTRKVFDDN---T-SEDIFTP-ISYKWWEGYDAHKVVLIDDIRRDFC	239
CRESSV3|JX904407 INVIWIHGSSGSGKTRKVYDDN---S-GNEIFTP-TSHKWWEGYDGHQVVLIDDIRRDFC	211
CRESSV3|QTE03362.1/1-265 -EVIYIWGKSESGKTRYAYDNNPDVV--IHQQMA-SSLKWWQGYDAHEIVIIDEVDCNT-	202
CRESSV3|AUM61777.1/1-271 -TVKWFWGKTGTGKTRLAVEEA---A-GDFYITT-DTLKWWDGYIGQKVVIVDDLRPGMI	207
CRESSV3|AYP28908.1/1-371 -SVIWIYGPTGTGKTTLATELC---Q-TEPWVSG-RTAKWFDGYDAHEDVIFDEFRGDFC	226
CRESSV3|QQL09578.1/1-334 -VIYWLYGNSGNGKTRLAKEWF-----PDAYISG-KNLKWWEGYDGHKSVIIDDFRKDFC	205
CRESSV3|AJP36339.1/1-283 -NIIWRYGASGSGKTRWVYENY------TEVFCP-INFKWWEGYDGHKVVLLDDLRGDFC	210
CRESSV3|QRI44242.1/1-271 -VVYWYYGPTGSGKTRAATEMA---G-DRFWMSN-RDLKWWEGYDGHENVIIDDFRPNFC	201
CRESSV3|QJI53696.1/1-303 -VVTWCYGATQTGKSYYAREYLQSKGYGDYYESM-DTGRWFDGYDAHEAVIIDDIRENFM	206
CRESSV3|QKV51238.1/1-407 -EVFWYWGKAGTGKTRLALEKA---G-PEPWISG-RTLKWWYDYDAHEDVIIDDFRGDFC	230
CRESSV3|AXH73061.1/1-320 -KVKWFYGTTGTGKTREAYNQA---ES-DPYTCM-ATTKWWEGYDAHDYVIIDDMRKDFC	212
CRESSV3|APA62661.1/1-292 -KVKWYYGVTGSGKTHTAHAEA---GDEPVYVCM-ATTKWWQGYDGHQYVIIDDMRKDFC	215
CRESSV3|QKV51313.1/1-412 -FVGWFWGPTGCSKTHSAYELL---GENGTWKSS-GPMKWWEGYDGEQNVIIDDFREHYC	237
CRESSV3|AGA18448.1/1-263 -HVSWFYGKSGTGKSKLAYEMC---E--DPYMCM-ETNKWWEGYDAHEDVIIDDYRRDFC	199
CRESSV3|AXH77905.1/1-263 -EVYWFYGASGTGKTRQAYEMC---E--DPYVCM-ATNKWWEGYDGHEDVIIDDYRRDFS	199
CRESSV3|AXH76024.1/1-295 -EIHWYYGSSGTGKTRDAYNEC---T--DPYVCL-EDIKWWEGYDAHEEVIIDDYRRDFC	202
CRESSV3|APC94137.1/1-278 -EVLWFFGETGTGKTRDATAMC---E--DPYVCM-EDNRWWEGYDGHEDVIIDDYRRDFC	199
CRESSV3|YP_009126882.1/1-258 -TVQWFYGESRSGKTREAYEIL---G-DDCYTCL-NTGKWFEGYDAHENVLIDDIRKSFM	210
CRESSV3|AXH76534.1/1-275 -YVEWYFGATGTGKSKTAYEKL---D--DPYTCL-DTISWWEGYDAHAHVLIDDIRKDFA	209
CRESSV3|YP_009126890.1/1-265 -KVQWFYGPTGTGKTRTAYEIL---E--DPYTTL-DTGQWWEGYDAHENVIIDDMRGDFM	203
CRESSV3|AXQ65782.1/1-272 -KVQWFYGPTGTGKSHAAYALM---E--DPYPAL-NTAAWWEGYDGHENVIIDDMRGDFM	203
CRESSV3|AMB43004.1/1-290 -KVIWLWGRSGIGKTRAVYEEC---P-NIYRKSN-NSGKWWDGYDAHENVLIDDVKDTSE	226
CRESSV3|ALE29635.1/1-291 -IVKWFWGATGTGKSLTAYDEL---DKDDTYTAM-STGKWWDGYDAHSCVIIDDMRRDFC	218
CRESSV3|QRI44157.1/1-224 -HVMWFHGATGTGKSKEAYEIL---G-ADCYTCL-STGKWFEGYDAHENVLIDDMRRDFM	211
CRESSV3|YP_009126896.1/1-273 -TVRWYYGATGTGKSKTAYEEC---DEHDPYVAM-STGKWFEGYDAHTHVIIDDMRKDFM	211
CRESSV3|YP_009237516.1/1-271 -YVEWYYGPTGTGKSKKAYEVL---S-DECYTCL-STGKWFDGYDAHKNVLIDDMRKDFM	209
CRESSV3|QRI44137.1/1-214 -KVEWFYGSTGTGKTKEAYAIL---G-ENCYTAM-STGKWWEGYDAHEEVLIDDMRKDFM	169
: * . .* . :.*:
CRESSV3|AUW34329.1/1-278 SF-TDLLSILDRYERRIECKGGSRQLL--ASKIIIT-SCSRSQDFYK---NAQ---EAID	251
CRESSV3|AUM61958.1/1-277 NF-NELLTLLDRYERRVEFKGGSRQFV--AKNIVIT-SCAHPLATYT---NVG---ERID	258
CRESSV3|QKV51323.1/1-381 GI-TEMLSLLDKYEKRIETKGGSRQLL--AKTIIVT-SIHSPNDCYK---GCA--DEPIQ	278
CRESSV3|YP_009551677.1/1-294 AL-TYFLACTDRYEFQVEVKGGFRQLR--AKMIIIT-SLFHPKYMYR---EAQAKGDTAY	255
CRESSV3|YP_009021245.1/1-289 PF-VDLLGILDRYEFRVEVKGKMRQML--AKTIVIT-TIYPPEVLYV---NLK--DEPLQ	255
CRESSV3|AUM61801.1/1-265 SL-TEMLSLLDRYEKVVETKGAQRQFK--PKTIIIT-CIYSPDTLYK---GTG---EDIQ	252
CRESSV3|AUM61764.1/1-276 TF-TYMLSLLDRYECRVEIKGGLRQFK--PKVIVIT-SPCKPEYAFQ---NCY---EBRT	253
CRESSV3|AUM61748.1/1-289 KF-NYLLNLLDPYPVRVECKGSSRQFK--PRLIIIT-CPYEPINFLG---ASF---EDRN	255
CRESSV3|AIF76267.1/1-311 KF-NTLLKLLDRYPYLIEIKGGYRQFV--SSIIIIT-CIQKHEDTYK----ILENDEPLN	253
CRESSV3|QTE03324.1/1-264 KF-TYLLKLLDRYPMRVEVKGGYRQMT--SQLIIIT-SITHPQNSYA----K--EEEPMR	224
CRESSV3|ARO38285.1/1-291 KF-NFLLKLLDRYPLRLEYKGGYRQML--SKKIYISS-IKHPREVYN----ITEQEEPVK	252
CRESSV3|AEF58757.1/1-243 KF-NFLLKLLDRYPLRLECKGGYRQMR--SKKXIYQVSNIHAKYIT--------------	243
CRESSV3|AJM89742.1/1-301 KF-NFLLKFLDRYPLRLEVKGGYRQLL--AKKIWVT-SIKHPKEIYS----FSEMDEPTE	253
CRESSV3|AXQ04850.1/1-286 KF-NFLLKLLDRYPLRLECKGGYRQLL--AKSIIVT-TIKNPRECYQ----QCEMDEPQQ	253
CRESSV3|YP_009552020.1/1-295 KF-NFLLKMLDRYPLRLECKGGYRQLL--SKKIMIT-SIKHPRECYQ----QCEQDEPMQ	253
CRESSV3|YP_009001753.1/1-312 RF-TYLLRILDRYPMRVEVKGGYRQLN--SKNIVIT-SIIHPESCYH----M--ENEPIR	265
CRESSV3|AIX11626.1/1-277 KF-NYLLRLLDRYPMRVEVKGGYRQMN--SKNIFIT-TILYPDKVYQ----L--EDEPIK	251
CRESSV3|QOR29571.1/1-277 KF-NYLLRLLDRYPMRVEVKGGYRQLN--SKNIFIT-TIVHPDKVYQ----L--EDEPIK	251
CRESSV3|AXH74083.1/1-279 AL-LDILAVLDRYEHRVEFKGGMRQLL--ATKIIVT-SIHPPELCYI-----NAKGEPLK	257
CRESSV3|ADI48253.1/1-264 KM-NELLKLIDRYPHRVEIKGGFRQML--SKKIYIS-SIMHPKDVY------NLPEEPVK	252
CRESSV3|AIF76260.1/1-267 KM-NELLKLIDRYPHRVECKGSFRQML--SKKMYIT-SIMHPKEVY------NLPEEPVQ	252
CRESSV3|AEL28813.1/1-290 KF-KPLLRLLDRYPLRVESKGATRQML--AKRIIIT-SIHHPFTIYEDYIRYNSLREPYK	253
CRESSV3|AFH02742.1/1-309 KF-DYLLRLLDRYPMRVQVKGSSRQML--SKKIIIT-SIYSPEEIYSHYAQYNNNREPIN	254
CRESSV3|ARO38298.1/1-294 AF-TYLLKLLDRYEMRLQIKGGYRQCQ--ANKIIIT-SINRSESSY----RFTEEGEPYK	259
CRESSV3|AIF76255.1/1-287 NF-TYLLKLLDRYAMKLQVKGGYRECL--AKKIIIT-SIFSPDRSY----AFLNEEEPMK	256
CRESSV3|AVH76405.1/1-321 TF-TQLLRLLDRYPYRVEFKGGSRQFN--SKTIIIT-SIKDPLRVYN---YIE-EDEPYE	268
CRESSV3|NP_955176.1/1-312 IF-TQLLRLLDRYPYKVEFKGGSREFN--SKIIIIT-SIKDPSRVYK---NIE--CETYQ	277
CRESSV3|QKN88891.1/1-358 EF-TSLLKLLDRYAYRVEFKGGFRQFD--SPNIIIT-SINHPSKAYG---FLN-KEEPLE	259
CRESSV3|QOR29567.1/1-269 EL-ATLCRVLDRYRCLVEVKGGHRQLL--AKNIVIT-SIIHPSVAYK---FFETDEEPIK	251
CRESSV3|AJD07502.1/1-271 AF-TDLLRLLDRYPMQVECKGGSRQFL--AEKISIT-SIYHPEKVYK---NL--EEEPIE	254
CRESSV3|AGA18245.1/1-277 KF-HQLLKLFDRYPYRVEVKGGSRQFL--AKTIVVT-SCYSPEDMFD---TR--DQEDIQ	262
CRESSV3|AGA18263.1/1-273 PY-NHLLKLLDRYPYRLEVKGGSRQFL--AKTIIIT-SPYSPDQMFG---IM---HEDNK	258
CRESSV3|AGA18246.1/1-272 KF-HQLLKLFDRYPYRVQFKGGSRQFL--ARTIIVT-SCYSPEEMFE---T----REDIQ	260
CRESSV3|YP_009259692.1/1-314 GF-VRMLRLLDRYAMRVEVKGGSKQLR--ARYIAIT-APHRPEEIYR-----TS-SENIV	265
CRESSV3|QJI53694.1/1-317 KF-VELLGITDRYAYRVETKGGARQLL--ARKIAIT-SPHSPEETFV-----GS-SENLE	273
CRESSV3|QTE03481.1/1-305 KF-VELLGITDRYAYQVEVKGASRQMR--ATKIVIT-SPYTPEELFR-----DV-GENIK	277
CRESSV3|QMW69016.1/1-282 EF-SILLRLLDRYPYRVEVKGGSRQFL--ARVIIIT-CPWAPDVLYD-----NRSQEDIG	246
CRESSV3|QKV51317.1/1-426 PF-TTMLRLLDKWPYRIEFKGGSRQFL--ARKIVIT-SAQPPHVVYA-----NRKGEDLQ	313
CRESSV3|QKV51265.1/1-385 KF-HVLLRLLDRYEYRIEVKGASRQFL--ARRIFVT-TCKPPHELYK-----DRAGEDLM	280
CRESSV3|QMW68627.1/1-392 KF-HVLLRLLDRYPYRIEVKGASRQFL--AKRIFIT-SYHPPHLVYK-----DRGNEDLA	283
CRESSV3|QKV51248.1/1-456 KF-HILLRLLDRYPYRVEVKGASRQFL--AKRIFIT-SCHPPESTFR-----GAPEEDIL	278
CRESSV3|QMW68776.1/1-424 AF-HILLRLLDRYPYRVEIKGASRQFL--ARRIFIT-SCHPPDKVYP-----L-SGEDLG	277
CRESSV3|QKV51244.1/1-421 PF-HILLRLLDRYPFRIEHKGGCRQFL--AKRIFIT-SCHSPDKVYP-----L-LGEDLA	277
CRESSV3|GAC77769.1/1-282 KF-HELLNLLDIYPLRVEFKGGSRQLK--AKKIYIT-TPIPLVDMWS-----NRCCEDVE	266
CRESSV3|AXH77107.1/1-305 KF-HELLKLLDIYPFRVETKGGSRQVQ--FKKIYIT-APYSPLQMWE-----GRCVEDLC	290
CRESSV3|JX904407 KF-HELLKLLDIYPFRVETKGGSRQVQ--FKTIYIT-APYSPIEMWE-----GRCDEDLL	262
CRESSV3|QTE03362.1/1-265 DY-SMLKALCDRYPYVVETKGGSRQFL--AKKLYIT-SLTDPKILFQ-----YHP-EEGK	252
CRESSV3|AUM61777.1/1-271 EF-NVLLRLLDRYPVRLQVKGASFWMPPSTTTIIIT-SSLSPAQFHC-----GM--EDSQ	258
CRESSV3|AYP28908.1/1-371 TF-HELLRFCDALQLRVEVKRGSRQFL--AKRIFIT-SCYPPHLAYN-----KV-GEEIL	276
CRESSV3|QQL09578.1/1-334 TF-HELLRIIDRGEYRIEVKGGSRQLL--AEYMVFT-SPKDPLEMWM-----GRTSEDIY	256
CRESSV3|AJP36339.1/1-283 KY-HEFLKLTDRYPYRVECKGGSRQLL--ADTIIIT-SPVHPKEVWD-----TI--EDKK	259
CRESSV3|QRI44242.1/1-271 DF-HELLRILDRYEYRVMVKGGSRQLR--CKWIWIT-APFHPKDAYP-----CLT-EDVN	251
CRESSV3|QJI53696.1/1-303 SY-NSLLKFLDKYGYRVETKGGSRQFL--AKELLIT-SPIHPREMFS-----HI-GEDIN	256
CRESSV3|QKV51238.1/1-407 TF-HELLRILDRYPYVLETKGGHRQLL--ARRIWIT-SCYPPEKVYQ-----SR--EDVV	279
CRESSV3|AXH73061.1/1-320 KF-HDLLRMLDRYPYLVECKGGSRQLL--AKTIVIT-TTSRPEDLYS-----GR--EDIN	261
CRESSV3|APA62661.1/1-292 KF-HDLLRMLDRYSYTVENKGGSRQLL--AKTIVIT-TTKHPTEMYG-----GR--EDVR	264
CRESSV3|QKV51313.1/1-412 DF-VTLLSLLDRYPFRVENKGGSRQLQ--ARNIIVT-SCYPPDKCFR-----TSR-EDVK	287
CRESSV3|AGA18448.1/1-263 KF-KVLLHLLDQYPMRVEAKGGSRQFR--AKRIIIT-TPKSPQETWE-----GRTDEDLY	250
CRESSV3|AXH77905.1/1-263 TF-SILLKLLDRYEFRVECKGGSRQLR--AKRIIIT-SPRHPVDTWE-----GRTGEEIK	250
CRESSV3|AXH76024.1/1-295 KF-KALIKLLDCYEFRVECKGGSRQLR--AKKIIIT-TPKSPVDTWE-----GRTEEDLY	253
CRESSV3|APC94137.1/1-278 KF-RTLLRILDRYEHRVECKGGSRQLR--AKRIIIT-SSKSPRDLWE-----GRIEEDLQ	250
CRESSV3|YP_009126882.1/1-258 PY-DEFIKLIDRYAFRRRMLRKFPPVF--SKKDNYH-LLLSPRRCLE-----KQ------	255
CRESSV3|AXH76534.1/1-275 KY-HQLLKLLDQYAYIVECKGGSRQFL--ATHIIIT-SPYHPKELYN-----TR--EDIQ	258
CRESSV3|YP_009126890.1/1-265 KY-HVLLKLLDRYAYIVECKGGSRQFL--ARHIIIT-SAFHPKDVFH-----TR--EDIA	252
CRESSV3|AXQ65782.1/1-272 KY-HQLLKLLDRYPYVVECKGGSRQFL--AKHIIIT-SCFHPSEIFA-----TR--ENID	252
CRESSV3|AMB43004.1/1-290 EFYSMLLEILDRYDVRVQTKGATREFL--AKTIYLT-SLEDPRIMYR-----SFP-EEGY	277
CRESSV3|ALE29635.1/1-291 KF-HELLRYLDRYPTIVETKGGTRQFL--AKQIIIT-SCYAPEDMYE-----TR--EDIQ	267
CRESSV3|QRI44157.1/1-224 KF-HELLRLLDRYA----------------------------------------------	224
CRESSV3|YP_009126896.1/1-273 KF-HELLRMLDRYAFMVECKGGSRQFL--ATDIYIT-SCYAPDEMFE-----SR--EDVN	260
CRESSV3|YP_009237516.1/1-271 KF-HELLRLLDRYAMRVECKGGTRQFV--ASHIIIT-SCYHPKDMFE-----TR--EDIQ	258
CRESSV3|QRI44137.1/1-214 KF-HELLRLLDRYAMRVETKGGSRQFR--AKHIIIT-SCYHPKELFD-----TR------	214
: *
CRESSV3|AUW34329.1/1-278 QLVRRIDEVIYLGPAVA--EVR-EVILEA----L--------------------------	278
CRESSV3|AUM61958.1/1-277 QLIRRIDIIEQLGEESQ--EL---------------------------------------	277
CRESSV3|QKV51323.1/1-381 QLLRRIDETIHLTSVYN--STANEKNIED----LSAF-----------------------	309
CRESSV3|YP_009551677.1/1-294 QILRRIDSVVHFGSQKP--EVG-GNTIAP----TVSN-----------------------	285
CRESSV3|YP_009021245.1/1-289 QLLRRIDHFINFNLNSI--LDNIEHEFED----AEED-----------------------	286
CRESSV3|AUM61801.1/1-265 QLLRRITEIIELQ-----------------------------------------------	265
CRESSV3|AUM61764.1/1-276 QLLRRIDEVIELVARCP--EVA-GNN----------------------------------	276
CRESSV3|AUM61748.1/1-289 QLLRRLDVVERVWSGGP--EVA-GNNWTA----TSTP-----------------------	285
CRESSV3|AIF76267.1/1-311 QLTRRINKIMSFPLQNH--VTMEEIISESEIRDDPDE-----------------------	288
CRESSV3|QTE03324.1/1-264 QLIRRIDEIVHVRDPRC--GCGVISDD---------G-----------------------	250
CRESSV3|ARO38285.1/1-291 QLLRRITVIKKFVCLCL--NRGNTST----------I-----------------------	277
CRESSV3|AEF58757.1/1-243 ------------------------------------------------------------	243
CRESSV3|AJM89742.1/1-301 QLLRRITTIKKMCACSQ--CERIYGN----------R-----------------------	278
CRESSV3|AXQ04850.1/1-286 QLLRRIEKITKLCDCRM--CKGGESS----------N-----------------------	278
CRESSV3|YP_009552020.1/1-295 QLLHIITVQ---CSVPV--LR---VQ----------N-----------------------	272
CRESSV3|YP_009001753.1/1-312 QLMRRIDKITETNNKNI--LNDVMLQ----------A-----------------------	290
CRESSV3|AIX11626.1/1-277 QLMRRIDKIIECNEKNL--LSQDDEM----------N-----------------------	276
CRESSV3|QOR29571.1/1-277 QLMRRIDKIIECNEKNL--LSQDDEM----------N-----------------------	276
CRESSV3|AXH74083.1/1-279 QLKRRIDQEIDICDTGV--TEVSG------------------------------------	279
CRESSV3|ADI48253.1/1-264 QLLRRIDTIIKI------------------------------------------------	264
CRESSV3|AIF76260.1/1-267 QLLRRIDKIVKVSKL---------------------------------------------	267
CRESSV3|AEL28813.1/1-290 QLERRIDKIIHLKNDET--EVGVILNP-----TSEEN-----------------------	283
CRESSV3|AFH02742.1/1-309 QLLRRIDKTMKLEQVRS--RGNTIP-------DSNDG-----------------------	282
CRESSV3|ARO38298.1/1-294 QLQRRIDYEIHLKEEGD--WLKILENTTILKSGQRSG-----------------------	294
CRESSV3|AIF76255.1/1-287 QLYRRIDTFINMEEWDE--QE-LFEKWTE---DRSRG-----------------------	287
CRESSV3|AVH76405.1/1-321 QLKRRIDKIIFCKKNQE--PKELTQE---EINEIENP-----------------------	300
CRESSV3|NP_955176.1/1-312 QIKRRIDRIILCKKDQE--PKELTEK---EIKDIEIK-----------------------	309
CRESSV3|QKN88891.1/1-358 QLLRRIDNIVHVESDTE--VDTKIESADSENNGSESH-----------------------	294
CRESSV3|QOR29567.1/1-269 QLLRRIDNIIMLQLQES--G----------------------------------------	269
CRESSV3|AJD07502.1/1-271 QLLRRIDKIVNLTDTDV-------------------------------------------	271
CRESSV3|AGA18245.1/1-277 QLLRRITEIKSFDTI---------------------------------------------	277
CRESSV3|AGA18263.1/1-273 QLLRRIDKIKYFDNI---------------------------------------------	273
CRESSV3|AGA18246.1/1-272 QLLRRLTKIKYF------------------------------------------------	272
CRESSV3|YP_009259692.1/1-314 QLTRRISSVTHVTRDDP-DNGRPTCR------------Y---------------GNCEPD	297
CRESSV3|QJI53694.1/1-317 QLLGRITEIHELTGAAS-RRLMPKRF------------VDGAI------IS--PTQVNAE	312
CRESSV3|QTE03481.1/1-305 QLTGRITEILSMEGSSY-TRPEPVRR------------PFA-------------------	305
CRESSV3|QMW69016.1/1-282 QLLRRIDDVKLFGAVVPPPVVVQGNSVSVSH-------FRAKK-----------------	282
CRESSV3|QKV51317.1/1-426 QLGRRIDQIVEIRGRGE-ALWVPGKSIGLPYAGRALAYLYPEPEPE--------------	358
CRESSV3|QKV51265.1/1-385 QLGRRITTIIWMEKTGT-SWQAPGRDIGRLP---TVPYLVPSGSDL--------------	322
CRESSV3|QMW68627.1/1-392 QLGRRICKIIHLLSDSE-ARSMPGKKIGLEP---SDKELIPELGPE--------------	325
CRESSV3|QKV51248.1/1-456 QLGRRIDHVVYMPTAGV-AYSRPGSVIGLEP---SVRFVFPALRPA--------------	320
CRESSV3|QMW68776.1/1-424 QLGRRISQIIYMPNLGE-AYSRPGSGIGLEP---SDCFVIPERGPE--------------	319
CRESSV3|QKV51244.1/1-421 QLGRRITNIIFVPRLGE-YLGIPGSEIGLEP---SAGFVFPERGTE--------------	319
CRESSV3|GAC77769.1/1-282 QLARRITHTEEITRKK--------------------------------------------	282
CRESSV3|AXH77107.1/1-305 QLTRRITQTINMDEF---------------------------------------------	305
CRESSV3|JX904407 QLTRRITQTIDIDDN---------------------------------------------	277
CRESSV3|QTE03362.1/1-265 EMLRRIDKIIHLK-----------------------------------------------	265
CRESSV3|AUM61777.1/1-271 QLLRRIDEVREFN-----------------------------------------------	271
CRESSV3|AYP28908.1/1-371 QLGRRIDKIVWIPKQNE-MFWKPGTAI---------------------------GPSDPT	308
CRESSV3|QQL09578.1/1-334 QLLRRIDMILLVREGGN-YTDETSSIMQSYTEG-TVVTDFVGHSPMTQRSGG-----NTE	309
CRESSV3|AJP36339.1/1-283 QLLRRITKIDHIVENY---TEVKRGNT---------------------------------	283
CRESSV3|QRI44242.1/1-271 QLLRRIDEIKFFGPEV---MGQK-------------------------------------	271
CRESSV3|QJI53696.1/1-303 QILRRIDTIVFFQYDS---DPEIDIVHQKL-K-----DDLLKKGSWNSSLTAKRAL----	303
CRESSV3|QKV51238.1/1-407 QLLRRITRVMEFKDTS---SNVPRL--PE--R----WEFVDGREVLVSDPNP-PGQHDVQ	327
CRESSV3|AXH73061.1/1-320 QLLRRIDEIREFGEPQ---IKLTVTELPGRTQ----WTSLRDASPWDRVQAQ--------	306
CRESSV3|APA62661.1/1-292 QLTRRIDEIREFKNTY---KPQESET-EN--------III--------------------	292
CRESSV3|QKV51313.1/1-412 QLLRRIDTIKFYNVVY---EGNLGCI-----N----YDSSVAHSAESRAEIP-PGFEIPI	334
CRESSV3|AGA18448.1/1-263 QLTRRIDIIKEFV-----------------------------------------------	263
CRESSV3|AXH77905.1/1-263 QLTRRIKEIKEFV-----------------------------------------------	263
CRESSV3|AXH76024.1/1-295 QLTRRIDIIRYYRTDD---DGNSGYC-----E----GIDFNNR------PIP-KLLSYPT	294
CRESSV3|APC94137.1/1-278 QLFRRISIVRYYRKNE---QGESGFT-----E----TFFF--------------------	278
CRESSV3|YP_009126882.1/1-258 ---------GRY------------------------------------------------	258
CRESSV3|AXH76534.1/1-275 QLLRRIDNIKEFKDKL---Y----------------------------------------	275
CRESSV3|YP_009126890.1/1-265 QLMRRIDCVKEFK-----------------------------------------------	265
CRESSV3|AXQ65782.1/1-272 QLMRRIDCVKEFKEKY---IEEL-------------------------------------	272
CRESSV3|AMB43004.1/1-290 ELYRRIDEIRHVT-----------------------------------------------	290
CRESSV3|ALE29635.1/1-291 QLLRRIDEVREFTAES---LGKINSI-----N----------------------------	291
CRESSV3|QRI44157.1/1-224 ------------------------------------------------------------	224
CRESSV3|YP_009126896.1/1-273 QLIRRLDEIRKFE-----------------------------------------------	273
CRESSV3|YP_009237516.1/1-271 QLLRRIDKIENFE-----------------------------------------------	271
CRESSV3|QRI44137.1/1-214 ------------------------------------------------------------	214
CRESSV3|AUW34329.1/1-278 ------------------------------------------------------------	278
CRESSV3|AUM61958.1/1-277 ------------------------------------------------------------	277
CRESSV3|QKV51323.1/1-381 ---------------------FPVEEVAVEEVEGNTRDLDFINEDFLD----APKYKFEV	344
CRESSV3|YP_009551677.1/1-294 ---------------------FIDETIGLL------------------------------	294
CRESSV3|YP_009021245.1/1-289 ---------------------INS------------------------------------	289
CRESSV3|AUM61801.1/1-265 ------------------------------------------------------------	265
CRESSV3|AUM61764.1/1-276 ------------------------------------------------------------	276
CRESSV3|AUM61748.1/1-289 ---------------------LLGP-----------------------------------	289
CRESSV3|AIF76267.1/1-311 ---------------------EHE-SEGQFGAVGNTIRQRLSVV-------------T--	311
CRESSV3|QTE03324.1/1-264 ---------------------CCV-A-S-----AQMTTEMML------------------	264
CRESSV3|ARO38285.1/1-291 ---------------------QHS-DDDGIDVCGNN------------------------	291
CRESSV3|AEF58757.1/1-243 ------------------------------------------------------------	243
CRESSV3|AJM89742.1/1-301 ---------------------F---EVSRFAVCGNTSTNSDTAA-------------NET	301
CRESSV3|AXQ04850.1/1-286 ---------------------CIN-VQSLQ------------------------------	286
CRESSV3|YP_009552020.1/1-295 ---------------------CAS-ITTIFAHCTNAQLSHLLYT-------------T--	295
CRESSV3|YP_009001753.1/1-312 ---------------------------TSEESVGNTNLHFLICD-------------EEL	310
CRESSV3|AIX11626.1/1-277 ---------------------------E--------------------------------	277
CRESSV3|QOR29571.1/1-277 ---------------------------E--------------------------------	277
CRESSV3|AXH74083.1/1-279 ------------------------------------------------------------	279
CRESSV3|ADI48253.1/1-264 ------------------------------------------------------------	264
CRESSV3|AIF76260.1/1-267 ------------------------------------------------------------	267
CRESSV3|AEL28813.1/1-290 ---------------------LNT-ITTS-------------------------------	290
CRESSV3|AFH02742.1/1-309 ---------------------YEH-IRTLLQSS---FQDPFDSEIV--------DLQKEQ	309
CRESSV3|ARO38298.1/1-294 ------------------------------------------------------------	294
CRESSV3|AIF76255.1/1-287 ------------------------------------------------------------	287
CRESSV3|AVH76405.1/1-321 ---------------------YYN-RKGITE------ENK--------------KYFKE-	317
CRESSV3|NP_955176.1/1-312 ---------------------FFS------------------------------------	312
CRESSV3|QKN88891.1/1-358 ---------------------YEE-SSTDTEVGGNTRPRPKRAKARRSKKRRTIRYTNTA	332
CRESSV3|QOR29567.1/1-269 ------------------------------------------------------------	269
CRESSV3|AJD07502.1/1-271 ------------------------------------------------------------	271
CRESSV3|AGA18245.1/1-277 ------------------------------------------------------------	277
CRESSV3|AGA18263.1/1-273 ------------------------------------------------------------	273
CRESSV3|AGA18246.1/1-272 ------------------------------------------------------------	272
CRESSV3|YP_009259692.1/1-314 ------ECLCRSNDGS--------------------------------------------	307
CRESSV3|QJI53694.1/1-317 ------GCLFT-------------------------------------------------	317
CRESSV3|QTE03481.1/1-305 ------------------------------------------------------------	305
CRESSV3|QMW69016.1/1-282 ------------------------------------------------------------	282
CRESSV3|QKV51317.1/1-426 -----------------------------LEVEGNTAEEDSKVPP---M-PSLERETS-S	384
CRESSV3|QKV51265.1/1-385 -----------------------------EAT-----HPAL----EPEQ-KSGVIL----	339
CRESSV3|QMW68627.1/1-392 -----------------------------QKVGGNTTETPLTPPVFQGA-PPPTMF----	351
CRESSV3|QKV51248.1/1-456 -----------------------------QKVWGNTTDA--PHPTEAER-PALTGPQT--	346
CRESSV3|QMW68776.1/1-424 -----------------------------QKVWGNTTGPEVPDDVGPEA-PALARTQT--	347
CRESSV3|QKV51244.1/1-421 -----------------------------QKVGGNTT--EVTDDKSPLA-PALTRPPP--	345
CRESSV3|GAC77769.1/1-282 ------------------------------------------------------------	282
CRESSV3|AXH77107.1/1-305 ------------------------------------------------------------	305
CRESSV3|JX904407 ------------------------------------------------------------	277
CRESSV3|QTE03362.1/1-265 ------------------------------------------------------------	265
CRESSV3|AUM61777.1/1-271 ------------------------------------------------------------	271
CRESSV3|AYP28908.1/1-371 TPFIIPVR---SHDTG---------------AGGNTE-----HPLRGGP----AR-----	336
CRESSV3|QQL09578.1/1-334 PPTYSGIIRDTRRNTR-------------------------------------RL-----	327
CRESSV3|AJP36339.1/1-283 ------------------------------------------------------------	283
CRESSV3|QRI44242.1/1-271 ------------------------------------------------------------	271
CRESSV3|QJI53696.1/1-303 ------------------------------------------------------------	303
CRESSV3|QKV51238.1/1-407 -PDVDDVKIDAIDDNRERL-ERLQSKIGALLASGNSAQKLLHTPQRSGV----IL-----	376
CRESSV3|AXH73061.1/1-320 ---------------------ELEEKI---------------TPFENEL----V------	320
CRESSV3|APA62661.1/1-292 ------------------------------------------------------------	292
CRESSV3|QKV51313.1/1-412 DTSSENICVDTPADTEVSVSLTIAPEC---------------IPFIKNV----PT-----	370
CRESSV3|AGA18448.1/1-263 ------------------------------------------------------------	263
CRESSV3|AXH77905.1/1-263 ------------------------------------------------------------	263
CRESSV3|AXH76024.1/1-295 L-----------------------------------------------------------	295
CRESSV3|APC94137.1/1-278 ------------------------------------------------------------	278
CRESSV3|YP_009126882.1/1-258 ------------------------------------------------------------	258
CRESSV3|AXH76534.1/1-275 ------------------------------------------------------------	275
CRESSV3|YP_009126890.1/1-265 ------------------------------------------------------------	265
CRESSV3|AXQ65782.1/1-272 ------------------------------------------------------------	272
CRESSV3|AMB43004.1/1-290 ------------------------------------------------------------	290
CRESSV3|ALE29635.1/1-291 ------------------------------------------------------------	291
CRESSV3|QRI44157.1/1-224 ------------------------------------------------------------	224
CRESSV3|YP_009126896.1/1-273 ------------------------------------------------------------	273
CRESSV3|YP_009237516.1/1-271 ------------------------------------------------------------	271
CRESSV3|QRI44137.1/1-214 ------------------------------------------------------------	214
CRESSV3|AUW34329.1/1-278 ------------------------------------------------------------	278
CRESSV3|AUM61958.1/1-277 ------------------------------------------------------------	277
CRESSV3|QKV51323.1/1-381 KKPLFENKKIEKKNCICTCCQYCDCCDCDSS----ICIFAD-------------------	381
CRESSV3|YP_009551677.1/1-294 ------------------------------------------------------------	294
CRESSV3|YP_009021245.1/1-289 ------------------------------------------------------------	289
CRESSV3|AUM61801.1/1-265 ------------------------------------------------------------	265
CRESSV3|AUM61764.1/1-276 ------------------------------------------------------------	276
CRESSV3|AUM61748.1/1-289 ------------------------------------------------------------	289
CRESSV3|AIF76267.1/1-311 ------------------------------------------------------------	311
CRESSV3|QTE03324.1/1-264 ------------------------------------------------------------	264
CRESSV3|ARO38285.1/1-291 ------------------------------------------------------------	291
CRESSV3|AEF58757.1/1-243 ------------------------------------------------------------	243
CRESSV3|AJM89742.1/1-301 ------------------------------------------------------------	301
CRESSV3|AXQ04850.1/1-286 ------------------------------------------------------------	286
CRESSV3|YP_009552020.1/1-295 ------------------------------------------------------------	295
CRESSV3|YP_009001753.1/1-312 ------------GE----------------------------------------------	312
CRESSV3|AIX11626.1/1-277 ------------------------------------------------------------	277
CRESSV3|QOR29571.1/1-277 ------------------------------------------------------------	277
CRESSV3|AXH74083.1/1-279 ------------------------------------------------------------	279
CRESSV3|ADI48253.1/1-264 ------------------------------------------------------------	264
CRESSV3|AIF76260.1/1-267 ------------------------------------------------------------	267
CRESSV3|AEL28813.1/1-290 ------------------------------------------------------------	290
CRESSV3|AFH02742.1/1-309 ------------------------------------------------------------	309
CRESSV3|ARO38298.1/1-294 ------------------------------------------------------------	294
CRESSV3|AIF76255.1/1-287 ------------------------------------------------------------	287
CRESSV3|AVH76405.1/1-321 -------------NFVL-------------------------------------------	321
CRESSV3|NP_955176.1/1-312 ------------------------------------------------------------	312
CRESSV3|QKN88891.1/1-358 ------------KSCLMAKRA---SPALPPS----ICPPDRINKN---------------	358
CRESSV3|QOR29567.1/1-269 ------------------------------------------------------------	269
CRESSV3|AJD07502.1/1-271 ------------------------------------------------------------	271
CRESSV3|AGA18245.1/1-277 ------------------------------------------------------------	277
CRESSV3|AGA18263.1/1-273 ------------------------------------------------------------	273
CRESSV3|AGA18246.1/1-272 ------------------------------------------------------------	272
CRESSV3|YP_009259692.1/1-314 -----------------------------DELYDSE------------------------	314
CRESSV3|QJI53694.1/1-317 ------------------------------------------------------------	317
CRESSV3|QTE03481.1/1-305 ------------------------------------------------------------	305
CRESSV3|QMW69016.1/1-282 ------------------------------------------------------------	282
CRESSV3|QKV51317.1/1-426 SAPE----------PTAPDPSTCTHQL------S-GC----Y----------------VT	407
CRESSV3|QKV51265.1/1-385 --------------ANGLPASKCVGQNSLPSPCS-GP-------DLRDDNVA---DEQEL	374
CRESSV3|QMW68627.1/1-392 --------------YEGPKRTECSKPHADNLYCK-DC----VNLALDDFFAEDDSEEPDG	392
CRESSV3|QKV51248.1/1-456 ---G----------LI--CDTKCFEPHGPDFVCD-DC----ENDCSYPEPSESGDHARSL	386
CRESSV3|QMW68776.1/1-424 ---G----------FTQVPEHKCSVAHGADVVCD-DC----EPEDESSGNANGCKFEHSA	389
CRESSV3|QKV51244.1/1-421 ---G----------L---IESKCVVQHGADMVCD-GC----ENDELLAAFAEEEASS---	381
CRESSV3|GAC77769.1/1-282 ------------------------------------------------------------	282
CRESSV3|AXH77107.1/1-305 ------------------------------------------------------------	305
CRESSV3|JX904407 ------------------------------------------------------------	277
CRESSV3|QTE03362.1/1-265 ------------------------------------------------------------	265
CRESSV3|AUM61777.1/1-271 ------------------------------------------------------------	271
CRESSV3|AYP28908.1/1-371 ---A----------PPSGGLPPAPSPRDDNL---AGPIEDDLDSTISEFF----------	370
CRESSV3|QQL09578.1/1-334 ---L----------PASPGS----------------------------------------	334
CRESSV3|AJP36339.1/1-283 ------------------------------------------------------------	283
CRESSV3|QRI44242.1/1-271 ------------------------------------------------------------	271
CRESSV3|QJI53696.1/1-303 ------------------------------------------------------------	303
CRESSV3|QKV51238.1/1-407 ---A----------PTSPAHLDE--PK-------KKVVRFDWDNVLEDLL----------	404
CRESSV3|AXH73061.1/1-320 ------------------------------------------------------------	320
CRESSV3|APA62661.1/1-292 ------------------------------------------------------------	292
CRESSV3|QKV51313.1/1-412 ---G----------PYVPVTQKC--GRGNTMLSHSTTVKETENEDLSDLL----------	405
CRESSV3|AGA18448.1/1-263 ------------------------------------------------------------	263
CRESSV3|AXH77905.1/1-263 ------------------------------------------------------------	263
CRESSV3|AXH76024.1/1-295 ------------------------------------------------------------	295
CRESSV3|APC94137.1/1-278 ------------------------------------------------------------	278
CRESSV3|YP_009126882.1/1-258 ------------------------------------------------------------	258
CRESSV3|AXH76534.1/1-275 ------------------------------------------------------------	275
CRESSV3|YP_009126890.1/1-265 ------------------------------------------------------------	265
CRESSV3|AXQ65782.1/1-272 ------------------------------------------------------------	272
CRESSV3|AMB43004.1/1-290 ------------------------------------------------------------	290
CRESSV3|ALE29635.1/1-291 ------------------------------------------------------------	291
CRESSV3|QRI44157.1/1-224 ------------------------------------------------------------	224
CRESSV3|YP_009126896.1/1-273 ------------------------------------------------------------	273
CRESSV3|YP_009237516.1/1-271 ------------------------------------------------------------	271
CRESSV3|QRI44137.1/1-214 ------------------------------------------------------------	214
CRESSV3|AUW34329.1/1-278 ------------------------------------------------------------	278
CRESSV3|AUM61958.1/1-277 ------------------------------------------------------------	277
CRESSV3|QKV51323.1/1-381 ------------------------------------------------------------	381
CRESSV3|YP_009551677.1/1-294 ------------------------------------------------------------	294
CRESSV3|YP_009021245.1/1-289 ------------------------------------------------------------	289
CRESSV3|AUM61801.1/1-265 ------------------------------------------------------------	265
CRESSV3|AUM61764.1/1-276 ------------------------------------------------------------	276
CRESSV3|AUM61748.1/1-289 ------------------------------------------------------------	289
CRESSV3|AIF76267.1/1-311 ------------------------------------------------------------	311
CRESSV3|QTE03324.1/1-264 ------------------------------------------------------------	264
CRESSV3|ARO38285.1/1-291 ------------------------------------------------------------	291
CRESSV3|AEF58757.1/1-243 ------------------------------------------------------------	243
CRESSV3|AJM89742.1/1-301 ------------------------------------------------------------	301
CRESSV3|AXQ04850.1/1-286 ------------------------------------------------------------	286
CRESSV3|YP_009552020.1/1-295 ------------------------------------------------------------	295
CRESSV3|YP_009001753.1/1-312 ------------------------------------------------------------	312
CRESSV3|AIX11626.1/1-277 ------------------------------------------------------------	277
CRESSV3|QOR29571.1/1-277 ------------------------------------------------------------	277
CRESSV3|AXH74083.1/1-279 ------------------------------------------------------------	279
CRESSV3|ADI48253.1/1-264 ------------------------------------------------------------	264
CRESSV3|AIF76260.1/1-267 ------------------------------------------------------------	267
CRESSV3|AEL28813.1/1-290 ------------------------------------------------------------	290
CRESSV3|AFH02742.1/1-309 ------------------------------------------------------------	309
CRESSV3|ARO38298.1/1-294 ------------------------------------------------------------	294
CRESSV3|AIF76255.1/1-287 ------------------------------------------------------------	287
CRESSV3|AVH76405.1/1-321 ------------------------------------------------------------	321
CRESSV3|NP_955176.1/1-312 ------------------------------------------------------------	312
CRESSV3|QKN88891.1/1-358 ------------------------------------------------------------	358
CRESSV3|QOR29567.1/1-269 ------------------------------------------------------------	269
CRESSV3|AJD07502.1/1-271 ------------------------------------------------------------	271
CRESSV3|AGA18245.1/1-277 ------------------------------------------------------------	277
CRESSV3|AGA18263.1/1-273 ------------------------------------------------------------	273
CRESSV3|AGA18246.1/1-272 ------------------------------------------------------------	272
CRESSV3|YP_009259692.1/1-314 ------------------------------------------------------------	314
CRESSV3|QJI53694.1/1-317 ------------------------------------------------------------	317
CRESSV3|QTE03481.1/1-305 ------------------------------------------------------------	305
CRESSV3|QMW69016.1/1-282 ------------------------------------------------------------	282
CRESSV3|QKV51317.1/1-426 EEQWEATFGWPPADYGETK-----------------------------------------	426
CRESSV3|QKV51265.1/1-385 DDEFMSQFELD-------------------------------------------------	385
CRESSV3|QMW68627.1/1-392 ------------------------------------------------------------	392
CRESSV3|QKV51248.1/1-456 DEQWICPCGFSESECSIVCLEEACPCFMEKPIKEEAPQLPLSLPPPLII-PQSPIPGRPP	445
CRESSV3|QMW68776.1/1-424 DEFC------------TYCMDPDEAEVLGELLGEMDLDG------SYGD----EIDG---	424
CRESSV3|QKV51244.1/1-421 ------------------PVVLHTPEA----LGEVQVVAPRTMPPAFHPAPPPRRKGGPL	419
CRESSV3|GAC77769.1/1-282 ------------------------------------------------------------	282
CRESSV3|AXH77107.1/1-305 ------------------------------------------------------------	305
CRESSV3|JX904407 ------------------------------------------------------------	277
CRESSV3|QTE03362.1/1-265 ------------------------------------------------------------	265
CRESSV3|AUM61777.1/1-271 ------------------------------------------------------------	271
CRESSV3|AYP28908.1/1-371 -E----------------------------------------------------------	371
CRESSV3|QQL09578.1/1-334 ------------------------------------------------------------	334
CRESSV3|AJP36339.1/1-283 ------------------------------------------------------------	283
CRESSV3|QRI44242.1/1-271 ------------------------------------------------------------	271
CRESSV3|QJI53696.1/1-303 ------------------------------------------------------------	303
CRESSV3|QKV51238.1/1-407 -DDL--------------------------------------------------------	407
CRESSV3|AXH73061.1/1-320 ------------------------------------------------------------	320
CRESSV3|APA62661.1/1-292 ------------------------------------------------------------	292
CRESSV3|QKV51313.1/1-412 -KELGCIF----------------------------------------------------	412
CRESSV3|AGA18448.1/1-263 ------------------------------------------------------------	263
CRESSV3|AXH77905.1/1-263 ------------------------------------------------------------	263
CRESSV3|AXH76024.1/1-295 ------------------------------------------------------------	295
CRESSV3|APC94137.1/1-278 ------------------------------------------------------------	278
CRESSV3|YP_009126882.1/1-258 ------------------------------------------------------------	258
CRESSV3|AXH76534.1/1-275 ------------------------------------------------------------	275
CRESSV3|YP_009126890.1/1-265 ------------------------------------------------------------	265
CRESSV3|AXQ65782.1/1-272 ------------------------------------------------------------	272
CRESSV3|AMB43004.1/1-290 ------------------------------------------------------------	290
CRESSV3|ALE29635.1/1-291 ------------------------------------------------------------	291
CRESSV3|QRI44157.1/1-224 ------------------------------------------------------------	224
CRESSV3|YP_009126896.1/1-273 ------------------------------------------------------------	273
CRESSV3|YP_009237516.1/1-271 ------------------------------------------------------------	271
CRESSV3|QRI44137.1/1-214 ------------------------------------------------------------	214
CRESSV3|AUW34329.1/1-278 -----------	278
CRESSV3|AUM61958.1/1-277 -----------	277
CRESSV3|QKV51323.1/1-381 -----------	381
CRESSV3|YP_009551677.1/1-294 -----------	294
CRESSV3|YP_009021245.1/1-289 -----------	289
CRESSV3|AUM61801.1/1-265 -----------	265
CRESSV3|AUM61764.1/1-276 -----------	276
CRESSV3|AUM61748.1/1-289 -----------	289
CRESSV3|AIF76267.1/1-311 -----------	311
CRESSV3|QTE03324.1/1-264 -----------	264
CRESSV3|ARO38285.1/1-291 -----------	291
CRESSV3|AEF58757.1/1-243 -----------	243
CRESSV3|AJM89742.1/1-301 -----------	301
CRESSV3|AXQ04850.1/1-286 -----------	286
CRESSV3|YP_009552020.1/1-295 -----------	295
CRESSV3|YP_009001753.1/1-312 -----------	312
CRESSV3|AIX11626.1/1-277 -----------	277
CRESSV3|QOR29571.1/1-277 -----------	277
CRESSV3|AXH74083.1/1-279 -----------	279
CRESSV3|ADI48253.1/1-264 -----------	264
CRESSV3|AIF76260.1/1-267 -----------	267
CRESSV3|AEL28813.1/1-290 -----------	290
CRESSV3|AFH02742.1/1-309 -----------	309
CRESSV3|ARO38298.1/1-294 -----------	294
CRESSV3|AIF76255.1/1-287 -----------	287
CRESSV3|AVH76405.1/1-321 -----------	321
CRESSV3|NP_955176.1/1-312 -----------	312
CRESSV3|QKN88891.1/1-358 -----------	358
CRESSV3|QOR29567.1/1-269 -----------	269
CRESSV3|AJD07502.1/1-271 -----------	271
CRESSV3|AGA18245.1/1-277 -----------	277
CRESSV3|AGA18263.1/1-273 -----------	273
CRESSV3|AGA18246.1/1-272 -----------	272
CRESSV3|YP_009259692.1/1-314 -----------	314
CRESSV3|QJI53694.1/1-317 -----------	317
CRESSV3|QTE03481.1/1-305 -----------	305
CRESSV3|QMW69016.1/1-282 -----------	282
CRESSV3|QKV51317.1/1-426 -----------	426
CRESSV3|QKV51265.1/1-385 -----------	385
CRESSV3|QMW68627.1/1-392 -----------	392
CRESSV3|QKV51248.1/1-456 AIIYTRPRRAI	456
CRESSV3|QMW68776.1/1-424 -----------	424
CRESSV3|QKV51244.1/1-421 TW---------	421
CRESSV3|GAC77769.1/1-282 -----------	282
CRESSV3|AXH77107.1/1-305 -----------	305
CRESSV3|JX904407 -----------	277
CRESSV3|QTE03362.1/1-265 -----------	265
CRESSV3|AUM61777.1/1-271 -----------	271
CRESSV3|AYP28908.1/1-371 -----------	371
CRESSV3|QQL09578.1/1-334 -----------	334
CRESSV3|AJP36339.1/1-283 -----------	283
CRESSV3|QRI44242.1/1-271 -----------	271
CRESSV3|QJI53696.1/1-303 -----------	303
CRESSV3|QKV51238.1/1-407 -----------	407
CRESSV3|AXH73061.1/1-320 -----------	320
CRESSV3|APA62661.1/1-292 -----------	292
CRESSV3|QKV51313.1/1-412 -----------	412
CRESSV3|AGA18448.1/1-263 -----------	263
CRESSV3|AXH77905.1/1-263 -----------	263
CRESSV3|AXH76024.1/1-295 -----------	295
CRESSV3|APC94137.1/1-278 -----------	278
CRESSV3|YP_009126882.1/1-258 -----------	258
CRESSV3|AXH76534.1/1-275 -----------	275
CRESSV3|YP_009126890.1/1-265 -----------	265
CRESSV3|AXQ65782.1/1-272 -----------	272
CRESSV3|AMB43004.1/1-290 -----------	290
CRESSV3|ALE29635.1/1-291 -----------	291
CRESSV3|QRI44157.1/1-224 -----------	224
CRESSV3|YP_009126896.1/1-273 -----------	273
CRESSV3|YP_009237516.1/1-271 -----------	271
CRESSV3|QRI44137.1/1-214 -----------	214
