# Supplementary material for: A Structural Perspective of Reps from CRESS-DNA Viruses and Their Bacterial Plasmid Homologues
Source: Viruses. 2021 Dec 25;14(1):37. doi: 10.3390/v14010037 (PMC8780604; doi:10.3390/v14010037)
Supplement: Supplementary file 1 [file viruses-14-00037-s001.zip › SupplementarySequences/CRESSV4.aln]

CLUSTAL O(1.2.4) multiple sequence alignment
CRESSV4|QKV51307.1 MHKYTTCKMANPKARCWTFTWNNYTDDQVNYLMD-IPKERCDYLIFGFEISPTDNTPHLQ	59
CRESSV4|YP_009163936.1 -----MAAKRDSAVKRWCFTLNNYTDADCEALKK-LTTDTCSRAIVGKEKGE-NGTPHLQ	53
CRESSV4|YP_009237559.1 ------MAPRGNAAKRWTFTINNWTLADYDKVLEFTTKFEPVFLICGKERGE-LLTDHLQ	53
CRESSV4|QTE03472.1 ------MAKRDSACKRWCFTLNNFTEEIYFEFTNGLLRLDPIFAVVGRESAG-TGTPHLQ	53
CRESSV4|YP_009551460.1 -------MPRQARVKCWCFTLNNYTEDEFLTLQRTLELQKPTFAIIAKEVGD-NQTPHLQ	52
CRESSV4|AMH87737.1 ----MPKRIRQPRRRRWVFTLNNFTEEELTTIKNILTDLAPTYAIIGKEVGE-CGTPHLQ	55
CRESSV4|YP_009021888.1 ---------MNFQRKRWCFTVNNYTEDEFNSIKQNFCERVAKFAVMGREIGS-GGVPHLQ	50
CRESSV4|ALE29830.1 ----MPKVKQGSQARRWCFTLNNYTEKDVTSITEKLTFSNCVFAKVGKEVGD-SGTPHLQ	55
CRESSV4|YP_009163904.1 --MPAKRVYQGKRGKRWCFTLNNYTEAEKDVVVAGLIGKEPVFAKVGAEVGD-SGTPHLQ	57
: * ** **:* . . * . . ***
CRESSV4|QKV51307.1 GYIEFSCPLAKTTVKSRLDPIKKSKSTVHVEMAVKGKEANRLYCMKEDSADP-------D	112
CRESSV4|YP_009163936.1 GFVSLKTRKRLSAMKTFLS------PRYHFEQAKGTDEQNTEYCSKEGDV--LIDVGENV	105
CRESSV4|YP_009237559.1 GFVHLKSKQRLTFLKANLS------ERAHFECAKGSDEDNRDYCSKEDTE--PFIFGTPV	105
CRESSV4|QTE03472.1 GFIHLRNRFRLGQCKTHIS------TRAHFEKARGTDMENFNYCTKDDKV--PFTIGKPI	105
CRESSV4|YP_009551460.1 GYVHLTKRTVFSDVKKILG------IRAHIEQARGSDQDSLLYCSKQDPN--PFIIGAPD	104
CRESSV4|AMH87737.1 GFVSLKKQISFTAMKSLIG------TRAHIEAANGTDVDNQLYCSKQDAD--AWQLGEPR	107
CRESSV4|YP_009021888.1 GFISLQNKVRLTGIKAIVG------QRAHVEPAKGTDQKNLEYCTKSCGVDGATIYGVPA	104
CRESSV4|ALE29830.1 GFVHLRKRLRLACFKKLVG------DRAHCEVARGTDKDNESYCGKDADV--VLTVGEPT	107
CRESSV4|YP_009163904.1 GFVHLKERESLGGVKKILG------NRCHLEMARGTDIENDEYVSKG-SI--VVELGAPV	108
*:: : * :. * * * . . * *
CRESSV4|QKV51307.1 KTAKYGS-------KYIEIVHKFKKQGDRTDWHNMHDFLKETPNFGKFAAEFPEAAIKYH	165
CRESSV4|YP_009163936.1 KGDKGGGFNE--GANIKRVVYHLKDK------EALL-------------EKMLGAYMKYK	144
CRESSV4|YP_009237559.1 KSCSEKGGGRITAQQVIGAAIALATE------REPFLVIKK-------NEEFAVPVLRHY	152
CRESSV4|QTE03472.1 ESGKSGRRNTANYPGALTAIQSLAED------HTFIDLFES-------DEQTGSAILHHK	152
CRESSV4|YP_009551460.1 LKSGGSAKRIALHRAASEWIAGVTGG------ESIFHQFTK-------SPDSGMAYLRHF	151
CRESSV4|AMH87737.1 QSVTGRGGNALDYRGVLE---ALQSG------STVTEI-VK-------NPDLVVPLIIQH	150
CRESSV4|YP_009021888.1 GGVTEKGGGTPLSRRALECVRKRSAG------TSISEL-LD-------DDTLAPAYIVHK	150
CRESSV4|ALE29830.1 IGTTEQGGGDTIHSIARRIALKLSKG------TDITEL----------QGEEWRAYCRHS	151
CRESSV4|YP_009163904.1 EGATEKGGGDTGYIMARAAAQQLADG------GDLCAI-AE-------DPELWKSYCQHG	154
CRESSV4|QKV51307.1 GGIDRLIQSIEETQQAESFSAQFDETELRNWQQKLLDELKGKPNDRHIIWIYDTVGGMGK	225
CRESSV4|YP_009163936.1 RSITEMVSEVKSEQETKRLKQDLDNATLRPWQRELK----EYPHDRHIIWYIDGQ-NNGK	199
CRESSV4|YP_009237559.1 ASFEKLAASVRRLNALEQLQSEYKEVRLKVWQQAIINTIQERPHPRTIHWYWEATGGTGK	212
CRESSV4|QTE03472.1 KVIEELAQDKKRANTLQQLKTITSTATLRRYQHRIKLLVEQEPHDRKIHWFYDEEGNTGK	212
CRESSV4|YP_009551460.1 KAIENIVKDKRRIHSMDKIREEYTNATLRIYQARIDRMVKLPPDPRTIHWFYDERGNTGK	211
CRESSV4|AMH87737.1 RNLRQVLLDLKKEKELEKLRTAYKNVTLRPFQEELVNILSSDPDSRAVYWYYDQYGNTGK	210
CRESSV4|YP_009021888.1 RAIEECASDIAGAQQFQAERARYATTRWKPFQFNILKICMQEPHPRAVHWFWDAEGNTGK	210
CRESSV4|ALE29830.1 KVIQELSAAFVKNKNIKDQAAQMSGKPLRQWQKELKDAIQTVPNDREIMWYCDSVGNTGK	211
CRESSV4|YP_009163904.1 RAIEKLAEATRKSKQHQLAADSLGDPILQAWQRTLLRHVLGEPDMRKIHWMYDLVGNMGK	214
: . : . : :* : *. * : * : . **
CRESSV4|QKV51307.1 SWMTDYLVSKHDAEFFENASTKDIACAWKGKPIAVFDFSRTTEERINYGVLESIKNGRIF	285
CRESSV4|YP_009163936.1 SWFAKYCVAELNAK------TAD-THAYNGERVVIFDLSR--TGHFNYGALESIKNGCVF	250
CRESSV4|YP_009237559.1 TWMSKYLVACHSAFRAENGKSNDIKYAYAGEKVVIFDFTRSQTEHINYEIIESIKNGCYF	272
CRESSV4|QTE03472.1 SWMTLYLVTNHNAIRFANGKSSDIAHAWNGERIVVFDFTRSMEGVLNYSVIEDIKNGMIF	272
CRESSV4|YP_009551460.1 SWMTNWLMLNHGAICFSNGKSADIAYAYSGERIVVFDFTRSMQDVLNYQVIEELKNGRIF	271
CRESSV4|AMH87737.1 TWFSKYLVARMDALRLENGKTADLKHAYEGQKIVIFDFSRSTMERINYECIEAIKNGLVF	270
CRESSV4|YP_009021888.1 TFIAKYLVLLHDAVRFENGKSADIKYAYKGQRIVIFDFSRSQTDHINYEVMESVKNGIVF	270
CRESSV4|ALE29830.1 TWFSKYLVALHGAIRFENGKSADIKYAYNGERVVVFDLSRSQVDHFNYEVIESIKNGLMF	271
CRESSV4|YP_009163904.1 TWMSKYLCAKHGAVRFENGKSADIKYAYNGERIVIFDLSRSQEDHFNYEVLESVKNGIMF	274
:::: : .* : * *: *: :.:**::* :** :* :*** *
CRESSV4|QKV51307.1 SAKYNSTAKLFAKPHVVCFANWLPRMSAMSQDRWSIRCLDRNQEATV---ENPITNISEF	342
CRESSV4|YP_009163936.1 SSKYDSRQK-MPIPHVIVFANWGPDRSKLE-DRWVTKTWSEQETFQTF------------	296
CRESSV4|YP_009237559.1 NCKYESGMRIFPTPHVFCFSNSPPDLSKMSADRWHISQIRGLLLSWSVPLPIPGTRT---	329
CRESSV4|QTE03472.1 SPKYQSCTKVYKRPHVIVFANWPPDETKMSKDRWDITRITQQDCLGYIPLFTPDTRA---	329
CRESSV4|YP_009551460.1 SPKYESCCKLFPRPHVICFANWLPDYGKMSADRWDIHEILDEDCEQETDQDQVELEN---	328
CRESSV4|AMH87737.1 SGKYESTSKIFPVPHVVCFANCPPDTSKLSYDRWRIRCIDEINISVGGTYQMRWVRGGSR	330
CRESSV4|YP_009021888.1 SPKYESGMKVFRTPHMICFANERPDTSNMSMDRWEIHEITTRQARTPTTLPDRD--S---	325
CRESSV4|ALE29830.1 SPKYTSCTKMYPIPHVIVFANWMPDESKLSADRWNIQSLSDVSKIKCEKEDDVIVND---	328
CRESSV4|YP_009163904.1 SPKFDSKMKVFAVPHVLVFANWGPEESKLSRDRWDVKCMTDQDMEWSDLASNVIVKQ---	331
. *: * : **:. *:* * :. ***
CRESSV4|QKV51307.1 INPEMHPRNTVSPKV--KTGADAESEEDNIES---REDVDN-------------	378
CRESSV4|YP_009163936.1 ------------------------------------------------------	296
CRESSV4|YP_009237559.1 ----------VDESSVCETSSEEG-GEESFN-LF--EYLDATKT----------	359
CRESSV4|QTE03472.1 ----------PTP-----------------------------------------	332
CRESSV4|YP_009551460.1 ----------FIFEK---------------------------------------	333
CRESSV4|AMH87737.1 LRR-------SRPAFLI-------------------------------------	340
CRESSV4|YP_009021888.1 ----------DTHEI--A------------------------------------	331
CRESSV4|ALE29830.1 ----------V-----IVIEDDDV-PQEQIDSYFSSLFDDWGPDMLGDLDEYQ-	365
CRESSV4|YP_009163904.1 ----------EGHNVLIDMTGDRE-AD--------TQVMDWNSTDDSDCFIVQY	366
