# Supplementary material for: A Structural Perspective of Reps from CRESS-DNA Viruses and Their Bacterial Plasmid Homologues
Source: Viruses. 2021 Dec 25;14(1):37. doi: 10.3390/v14010037 (PMC8780604; doi:10.3390/v14010037)
Supplement: Supplementary file 1 [file viruses-14-00037-s001.zip › SupplementarySequences/CRESSV5.aln]

CLUSTAL O(1.2.4) multiple sequence alignment
CRESSV5|YP_009237567.1/1-316 ------------------------------------------------------------	0
CRESSV5|AXH76208.1/1-292 ------------------------------------------------------------	0
CRESSV5|AXH77453.1/1-404 MFHLTNPPPGLHDEFSFDHFLPSYVHPDGAYEATSRDDPDIDELLSELGLLDVHPFAYR-	59
CRESSV5|AWR89666.1/1-303 ------------------------------------------------------------	0
CRESSV5|QTE03392.1/1-292 ------------------------------------------------------------	0
CRESSV5|QGH73226.1/1-318 ------------------------------------------------------------	0
CRESSV5|QTE03397.1/1-295 ------------------------------------------------------------	0
CRESSV5|YP_009047137.1/1-307 ------------------------------------------------------------	0
CRESSV5|AXQ65761.1/1-291 ------------------------------------------------------------	0
CRESSV5|AXQ66246.1/1-297 ------------------------------------------------------------	0
CRESSV5|AXH74253.1/1-326 ------------------------------------------------------------	0
CRESSV5|AXQ65795.1/1-291 ------------------------------------------------------------	0
CRESSV5|AXQ65796.1/1-291 ------------------------------------------------------------	0
CRESSV5|AXH77253.1/1-291 ------------------------------------------------------------	0
CRESSV5|AXQ66306.1/1-291 ------------------------------------------------------------	0
CRESSV5|AXQ65787.1/1-292 ------------------------------------------------------------	0
CRESSV5|QRI44190.1/1-272 ------------------------------------------------------------	0
CRESSV5|AXQ66326.1/1-285 ------------------------------------------------------------	0
CRESSV5|JX904231 ------------------------------------------------------------	0
CRESSV5|AKV62272.1/1-305 ------------------------------------------------------------	0
CRESSV5|AXH75561.1/1-303 ------------------------------------------------------------	0
CRESSV5|AXH76228.1/1-305 ------------------------------------------------------------	0
CRESSV5|QGH73510.1/1-305 ------------------------------------------------------------	0
CRESSV5|YP_009226563.1/1-302 ------------------------------------------------------------	0
CRESSV5|AXQ66454.1/1-391 --------------------------------------------------MQTYPFSWAG	10
CRESSV5|AXH77888.1/1-299 ------------------------------------------------------------	0
CRESSV5|AKV62256.1/1-302 ------------------------------------------------------------	0
CRESSV5|QSX73072.1/1-302 ------------------------------------------------------------	0
CRESSV5|QNL09590.1/1-299 ------------------------------------------------------------	0
CRESSV5|YP_009389442.1/1-321 ------------------------------------------------------------	0
CRESSV5|QJI53686.1/1-298 ------------------------------------------------------------	0
CRESSV5|GAC77786.1/1-296 ------------------------------------------------------------	0
CRESSV5|AXH73548.1/1-303 ------------------------------------------------------------	0
CRESSV5|AIF76277.1/1-319 ------------------------------------------------------------	0
CRESSV5|AKV62260.1/1-289 ------------------------------------------------------------	0
CRESSV5|YP_009163924.1/1-301 ------------------------------------------------------------	0
CRESSV5|AXQ66328.1/1-301 ------------------------------------------------------------	0
CRESSV5|YP_009163909.1/1-301 ------------------------------------------------------------	0
CRESSV5|YP_009163922.1/1-294 ------------------------------------------------------------	0
CRESSV5|AXH73216.1/1-309 ------------------------------------------------------------	0
CRESSV5|QKI28974.1/1-307 ------------------------------------------------------------	0
CRESSV5|AXH76773.1/1-312 ------------------------------------------------------------	0
CRESSV5|YP_009163913.1/1-315 ------------------------------------------------------------	0
CRESSV5|YP_009163915.1/1-304 ------------------------------------------------------------	0
CRESSV5|AXH73775.1/1-323 ------------------------------------------------------------	0
CRESSV5|YP_009126936.1/1-304 ------------------------------------------------------------	0
CRESSV5|AXQ65676.1/1-299 ------------------------------------------------------------	0
CRESSV5|AYM54669.1/1-304 ------------------------------------------------------------	0
CRESSV5|AXQ66479.1/1-324 ------------------------------------------------------------	0
CRESSV5|AXH75500.1/1-296 ------------------------------------------------------------	0
CRESSV5|QKI28982.1/1-297 ------------------------------------------------------------	0
CRESSV5|QKN88869.1/1-298 ------------------------------------------------------------	0
CRESSV5|QJI53688.1/1-301 ------------------------------------------------------------	0
CRESSV5|YP_009237567.1/1-316 -----------------------------------MSD-----VVETEAT----------	10
CRESSV5|AXH76208.1/1-292 ------------------------------------------------------------	0
CRESSV5|AXH77453.1/1-404 -LFPFSGRDCSANPTFSQP----SSPLYR----PHSPD-----AKDDHQTVSFLH-----	100
CRESSV5|AWR89666.1/1-303 ------------------------------------------------------------	0
CRESSV5|QTE03392.1/1-292 ------------------------------------------------------------	0
CRESSV5|QGH73226.1/1-318 --------------------------MLR----DRNS------VPVTTGTFYFLY-----	19
CRESSV5|QTE03397.1/1-295 ------------------------------------------------------------	0
CRESSV5|YP_009047137.1/1-307 ------------------------------------------------------------	0
CRESSV5|AXQ65761.1/1-291 ------------------------------------------------------------	0
CRESSV5|AXQ66246.1/1-297 ------------------------------------------------------------	0
CRESSV5|AXH74253.1/1-326 ---------------------------MR----TRSRTLKWSRCGKRSEIHYYLT-----	24
CRESSV5|AXQ65795.1/1-291 ------------------------------------------------------------	0
CRESSV5|AXQ65796.1/1-291 ------------------------------------------------------------	0
CRESSV5|AXH77253.1/1-291 ------------------------------------------------------------	0
CRESSV5|AXQ66306.1/1-291 ------------------------------------------------------------	0
CRESSV5|AXQ65787.1/1-292 ------------------------------------------------------------	0
CRESSV5|QRI44190.1/1-272 ------------------------------------------------------------	0
CRESSV5|AXQ66326.1/1-285 ------------------------------------------------------------	0
CRESSV5|JX904231 ------------------------------------------------------------	0
CRESSV5|AKV62272.1/1-305 ------------------------------------------------------------	0
CRESSV5|AXH75561.1/1-303 ------------------------------------------------------------	0
CRESSV5|AXH76228.1/1-305 ------------------------------------------------------------	0
CRESSV5|QGH73510.1/1-305 ------------------------------------------------------------	0
CRESSV5|YP_009226563.1/1-302 ------------------------------------------------------------	0
CRESSV5|AXQ66454.1/1-391 SIRPFTLTPASPRPLNASRCILSCIPCCHSCEACCCTSKPWCYSVTGCNVRYYVTSCACC	70
CRESSV5|AXH77888.1/1-299 ------------------------------------------------------------	0
CRESSV5|AKV62256.1/1-302 ------------------------------------------------------------	0
CRESSV5|QSX73072.1/1-302 ------------------------------------------------------------	0
CRESSV5|QNL09590.1/1-299 ------------------------------------------------------------	0
CRESSV5|YP_009389442.1/1-321 --------------------------------------------MPGL------------	4
CRESSV5|QJI53686.1/1-298 ------------------------------------------------------------	0
CRESSV5|GAC77786.1/1-296 ------------------------------------------------------------	0
CRESSV5|AXH73548.1/1-303 ------------------------------------------------------------	0
CRESSV5|AIF76277.1/1-319 ------------------------------------------------------------	0
CRESSV5|AKV62260.1/1-289 ------------------------------------------------------------	0
CRESSV5|YP_009163924.1/1-301 ------------------------------------------------------------	0
CRESSV5|AXQ66328.1/1-301 ------------------------------------------------------------	0
CRESSV5|YP_009163909.1/1-301 ------------------------------------------------------------	0
CRESSV5|YP_009163922.1/1-294 ------------------------------------------------------------	0
CRESSV5|AXH73216.1/1-309 ------------------------------------------------------------	0
CRESSV5|QKI28974.1/1-307 ------------------------------------------------------------	0
CRESSV5|AXH76773.1/1-312 ------------------------------------------------------------	0
CRESSV5|YP_009163913.1/1-315 ------------------------------------------------------------	0
CRESSV5|YP_009163915.1/1-304 ------------------------------------------------------------	0
CRESSV5|AXH73775.1/1-323 --------------------------------------------MPTC------------	4
CRESSV5|YP_009126936.1/1-304 ------------------------------------------------------------	0
CRESSV5|AXQ65676.1/1-299 ------------------------------------------------------------	0
CRESSV5|AYM54669.1/1-304 ------------------------------------------------------------	0
CRESSV5|AXQ66479.1/1-324 ------------------------------------------MRFSLA------------	6
CRESSV5|AXH75500.1/1-296 ------------------------------------------------------------	0
CRESSV5|QKI28982.1/1-297 ------------------------------------------------------------	0
CRESSV5|QKN88869.1/1-298 ------------------------------------------------------------	0
CRESSV5|QJI53688.1/1-301 ------------------------------------------------------------	0
CRESSV5|YP_009237567.1/1-316 -----------EENRRPVRQTASQYKAWCYTFNNYSDADVERLKG---------CKDGIE	50
CRESSV5|AXH76208.1/1-292 ---------------------MSQSKVWCFTLNNPTDDITDRVRAF-------GESPGVE	32
CRESSV5|AXH77453.1/1-404 -------RFDPFSSVEETMPTPPRAKHWCFTLNNYTEADVDRLSV---------LPPGST	144
CRESSV5|AWR89666.1/1-303 ------------MPAAIGAGAGHPAVHWVFTLNNYSDDDVIRLCDERA-----LLGAGVR	43
CRESSV5|QTE03392.1/1-292 ---------------------MSKAKNWCFTLNNYDAERLVVYSTH-------FARGGVK	32
CRESSV5|QGH73226.1/1-318 -------S----FLKSHKMVRQVKARSWCFTFNNYTEDDVNRL----G-----RGSEVIE	59
CRESSV5|QTE03397.1/1-295 ---------------------MSRAKHWCFTLNNYTEDDLVVVDGL-I-----DACEECT	33
CRESSV5|YP_009047137.1/1-307 ---------------------MSRAKHWCFTVNNYTDEDIHKLSKASLLLQPLVSSCIYQ	39
CRESSV5|AXQ65761.1/1-291 ---------------------MSRAKHWCFTLNNYNDSHVLRLSAL-------VEDDQAT	32
CRESSV5|AXQ66246.1/1-297 ---------------MHIILKMSQSKNWCFTTNNYNDQHILRLRSL-------YTDDKVN	38
CRESSV5|AXH74253.1/1-326 -------S---IPNHYLIKSKMSRAINWCFTTNNYNDQHILRLRSL-------YEDDNCN	67
CRESSV5|AXQ65795.1/1-291 ---------------------MSRAKHWCFTTNNYNEEHVLRLRSL-------YEEDKVN	32
CRESSV5|AXQ65796.1/1-291 ---------------------MSRAINWCFTTNNYNDSHILRLRSL-------HEEDNCN	32
CRESSV5|AXH77253.1/1-291 ---------------------MSQTKTWCFTTNNYNEEHVLRLRSL-------HEEDTCN	32
CRESSV5|AXQ66306.1/1-291 ---------------------MSRAKNWCFTTNNYNEEHVLRLRSL-------HEEDNCN	32
CRESSV5|AXQ65787.1/1-292 --------------------MSNAAKNWCFTTNNYNDQHVLRLRSL-------IEEDNCN	33
CRESSV5|QRI44190.1/1-272 ---------------------MSYARNWCFTVNNFNDGDINIIKS-----------LPCK	28
CRESSV5|AXQ66326.1/1-285 ---------------------MSKSKNWCFTVNNYTADQEEVLKN-----------IPCN	28
CRESSV5|JX904231 -------------MASSAATSGGRAKNWCFTLNNYTDDEEQCIGFS--------ENDHLL	39
CRESSV5|AKV62272.1/1-305 ---------------------MAQAKRWVFTLNNYSGADEQLLE--QLS-----RSTDVV	32
CRESSV5|AXH75561.1/1-303 ----------------MINNGNSQSKRWCFTINNYTDEDINKLN-----------AAECT	33
CRESSV5|AXH76228.1/1-305 -----------------MSTQNRPSKRWVFTLNNYTEEQTTTLN-ESLD-----NGETIK	37
CRESSV5|QGH73510.1/1-305 -------------------MPAAQARRFCFTLNNYTPEDVAHIESLYLN-----ADNHIT	36
CRESSV5|YP_009226563.1/1-302 -------------------MPSPKSTRWCFTHNNWTEPVFQQWS-NLLG-----DEANVK	35
CRESSV5|AXQ66454.1/1-391 QHCFCVSPSAHYYLKATSVMSPPQSRRWVFTFNNPSSDDKSRVA-DFLN-----DADVCV	124
CRESSV5|AXH77888.1/1-299 -------------------MPSVQGTRWCFTINNPTPQQEVDLA-QYLG-----SDD-IT	34
CRESSV5|AKV62256.1/1-302 -------------------MPTFQSARWCFTVNNPTDADASAIA-E-LG-----DGPLTR	34
CRESSV5|QSX73072.1/1-302 --------------------MAAQGTRWCFTLNNPTDQEKDRVA-TLLS-----DDRRVK	34
CRESSV5|QNL09590.1/1-299 ----------------------MRGKHFMFTHNNYTVDDE---NKYRDLI----NNPDIV	31
CRESSV5|YP_009389442.1/1-321 ---L-VRGTVLPPHQCAALIKKMSCRSWCFTLNYNADTYDGHLSTLQALA----ATLAVD	56
CRESSV5|QJI53686.1/1-298 ---------------------MAQSSSWCFTIPNYT---DGTLQSLRALS----GSGCVA	32
CRESSV5|GAC77786.1/1-296 ---------------------MPGGKHWVFTVNNYD---EQTLLHVQLLS----ESDAVT	32
CRESSV5|AXH73548.1/1-303 ------------------MPPGGQAKRWVFTLHNYTDDEEQALGDF--------AEEFCD	34
CRESSV5|AIF76277.1/1-319 -------------------MPSPQAVRWVFTLNNYSDDDIEKLSTL--------VPTVCS	33
CRESSV5|AKV62260.1/1-289 ---------------------MSRAKNWVYTLNNPTGDEISKAEGL------FLSTPGVI	33
CRESSV5|YP_009163924.1/1-301 ---------------------MSQAKRWCFTINNPTPAEEESLFLHGTNI--DHPPCDFK	37
CRESSV5|AXQ66328.1/1-301 -----------------MPRRESAVNRWCATLNNYTQAEQQSLQ--------DACAHHFK	35
CRESSV5|YP_009163909.1/1-301 -----------------MNIRPAAVKRWVATVNNPTQQESQTLR--------DAIEAQTS	35
CRESSV5|YP_009163922.1/1-294 ----------------------MTSCRYCFTVNNPTVQDRERLDLL---------ADSCN	29
CRESSV5|AXH73216.1/1-309 ----------------------MRHHNWCFTLNNWCADDVARLENL---V----ESQVAR	31
CRESSV5|QKI28974.1/1-307 ---------------MAPSQARSQGKHWCFTINNFDDADERRLTEL---Y----ERGGVR	38
CRESSV5|AXH76773.1/1-312 ---------------------MSQSKRWCFTHNNPTADSRLVLTTT---L----SNDNVL	32
CRESSV5|YP_009163913.1/1-315 -----------------MAHRQHAAKRWVFTINNWTAAEQQALIDS---------SDNFD	34
CRESSV5|YP_009163915.1/1-304 ------------------MPRDAPAKQWCFTLNNYTPAELTAIVDS---------AGNFD	33
CRESSV5|AXH73775.1/1-323 ---H-AM--PSLFFIAGLFCIMSRAKRWVFTLNNYTAAEEAQIVSL--------GNDGCT	50
CRESSV5|YP_009126936.1/1-304 ---------------------MAQSRSWCFTLNNYVQADIDRLAAFG-------ETDDCT	32
CRESSV5|AXQ65676.1/1-299 --------------------MSPQSQRWCFTVNNYTDEYEVFICQL---L----CGPDVT	33
CRESSV5|AYM54669.1/1-304 ----------------MSVPSSTRAKRWVFTLNNHTEGEVQLLADL---L----TSEHVS	37
CRESSV5|AXQ66479.1/1-324 ---H-SLTLGLTNLKMPRQRSPPQTTRWVFTINNYTDDDLQRLAGYGRDL----ASVDLS	58
CRESSV5|AXH75500.1/1-296 ----------------------MQGTRWVFTINNPTDEDVRRCEQLGGNL----EGSGVN	34
CRESSV5|QKI28982.1/1-297 ---------------------MSRGVRWVFTINNYSDDELSRLERLGRDL----GGSGLN	35
CRESSV5|QKN88869.1/1-298 ---------------------MAQSTRWCFTLNNPTDAEHAYFNELSSSI----HSHGIR	35
CRESSV5|QJI53688.1/1-301 ---------------------MSQSTRWVFTLNNYTEVEYAHLESLGANV----GSNGLV	35
: *
CRESSV5|YP_009237567.1/1-316 VHVFGKEVG-DSGTPHLQGFIKFQSRKRAMFVKQLIGG-NAHVEY--AK-FPDA-AIEYC	104
CRESSV5|AXH76208.1/1-292 YLIFGKEVG-DSGTPHLQGFIKYKERQRMSGVKIDIGA-NCHVEV--AR-NVPA-SVTYC	86
CRESSV5|AXH77453.1/1-404 YLVFGREVG-EGGTPHLQGFVSFSTRLRLGQVISSIG--QAHCTV--AR-SVPD-SIAYC	197
CRESSV5|AWR89666.1/1-303 YMVVGKEVG-ESGTPHLQGCVSFKNKLRMAAVKRIISE-LAHFEV--CR-AIPA-SREYC	97
CRESSV5|QTE03392.1/1-292 YLVYGREVG-DSGTPHLQGFISFSHRKSLLQTKEFLTG-APHVEI--AR-NLPA-AVEYC	86
CRESSV5|QGH73226.1/1-318 YLIAGKEVG-EQGTPHLQGFIRYKNRIGFNTVKGFIGG-NAHIES--AF-SNDK-AIEYC	113
CRESSV5|QTE03397.1/1-295 YLIYGKEVG-ESGTPHLQGFVSFSKRLRLSQVRAVFPS-NPHLEV--SR-NPLH-SINYC	87
CRESSV5|YP_009047137.1/1-307 QEVPGQESA-TPGTPHLQGFISFKTKQSFKFTKNLVSD-RAHVEV--AK-GTPQQNRIYC	94
CRESSV5|AXQ65761.1/1-291 YLCFGKEVG-EQGTPHLQGYASFTKQVRLNQVRALIP--DAHLSV--AR-GNPEQNRTYC	86
CRESSV5|AXQ66246.1/1-297 YIVWGKEIG-EQGTPHLQGYVVLKKRARLTGVRKLIA--DSHLSV--AK-GSPAQNQTYC	92
CRESSV5|AXH74253.1/1-326 YIVFGKEVG-EQGTPHLQGFCCFKKRKTFNQVKALIP--DSHLSV--AK-GSAAQNKKYC	121
CRESSV5|AXQ65795.1/1-291 YICFGKEIG-EQGTPHLQGYASFEKQSRFNSVKKLIP--DSHLSV--AK-GSAAQNRIYC	86
CRESSV5|AXQ65796.1/1-291 YICFGKEIG-EQGTPHLQGFCCFKKRKTLNQVRALIT--DSHLSV--AK-GSAAQNKTYC	86
CRESSV5|AXH77253.1/1-291 YIIFGKEIG-EQGTPHLQGYVAFKSRKRLNCVRKLIP--DSHLSV--AK-GSPTQNQTYC	86
CRESSV5|AXQ66306.1/1-291 YIIFGKEIG-EQGTPHLQGYCSFKARKRLDCVRKLIP--DSHLSV--AK-GTAAQNKTYC	86
CRESSV5|AXQ65787.1/1-292 YIIFGKEIG-EQGTPHLQGYIALAKRKRLNQVRTLIP--DSHLSV--AK-GSAAQNHKYC	87
CRESSV5|QRI44190.1/1-272 FLIYGKETG-ENGTPHLQGYVQMDKRIRLTGLKKLHR--TAHWEE--AK-GSPEQNITYC	82
CRESSV5|AXQ66326.1/1-285 YLIYGREVG-ASGTPHLQGYIQLKERKMLSGVRKLL---ACHWEP--AK-GTPEQNKAYC	81
CRESSV5|JX904231 YMIVGREKG-DSGTPHLQGYLSLNRRFTLSQIKGWLGS-RVHLEV--AR-GSPQQNRDYC	94
CRESSV5|AKV62272.1/1-305 TLIYGREVAPGTGTNHLQGMIIFATRKRLRQIRNYPPFQRAHLEV--MR-STPARAREYC	89
CRESSV5|AXH75561.1/1-303 YIVYGREVAPDTGTPHLQGFIIFSARKRFNTVRALLG-ERGHYET--AR-ASSAQAADYC	89
CRESSV5|AXH76228.1/1-305 YAVYGFEVG-DSGTPHLQGFVIFKHGKRFNECKRALG-DTVHIER--AL-GTSQQARDYC	92
CRESSV5|QGH73510.1/1-305 YLVIGREVG-DSGTPHLQGFICFSRRKTFNVVKALIN-ERIHIEG--AR-GTSDQAATYC	91
CRESSV5|YP_009226563.1/1-302 FGIIGKEVG-EQGTPHLQGFLILHRQQRLSWVRRHFP-DGCHWSI--AR-SDSETNRTYC	90
CRESSV5|AXQ66454.1/1-391 YAVVGREFAPTTGTPHLQGFAIFGQNRTRPWVLSRLG--PCHVEP--AL-GTSKQASTYC	179
CRESSV5|AXH77888.1/1-299 YGVYGKETG-ESGTPHFQGFLILTRTRTFRYVRTKIP---GHIEK--AR-GSSRQAATYC	87
CRESSV5|AKV62256.1/1-302 YLVVGREIG-ESGTRHLQGFVIFHQVQSRAAVSGYIA--RAHLEP--AR-ASSVQASDYC	88
CRESSV5|QSX73072.1/1-302 YGVVGRESG-ESGAPHLQGFVIFRSNRRFGALHRLLP--RAHFEL--TR-GTSQQAGDYC	88
CRESSV5|QNL09590.1/1-299 YLVFGREIAPTTGTPHLQGYVVFGNRQRIATVRGLFV--GSHIEC--AR-GNPSQCRTYC	86
CRESSV5|YP_009389442.1/1-321 YLLYGRESAPTTGQRHLQGYIVFSSRRGLNAVRALLP--GAHFER--AK-GSHKQNYDYC	111
CRESSV5|QJI53686.1/1-298 YLVFGREIAPTTGTPHLQGYVRFNTRKRFACVQRLLP--QCHLTS--AR-GSPQQNRDYC	87
CRESSV5|GAC77786.1/1-296 YCVIGREIAPTTGTPHLQGYLSLSTRKSFAAVRDMLP--ACHIEG--AR-GTPSQCRTYC	87
CRESSV5|AXH73548.1/1-303 YCVAGKEETE-EGTPHLQGFFILKTKRTLRFIKSQLGD-RLHLEI--SR-GTPTQAADYC	89
CRESSV5|AIF76277.1/1-319 YLIYGKETCPTTLTPHLQGYLHFVKRQTLSGAKALLGNQSYHLEA--SK-GTPEQAAAYC	90
CRESSV5|AKV62260.1/1-289 YHVFGKETG-DSGTFHLQGYVIFSQRKRLGQLREIFP--RGHFEV--SR-GSPHQASDYC	87
CRESSV5|YP_009163924.1/1-301 YLVFGRETG-ESGTPHLQGYFELVKKLRIHQIKGTLGFERSHLEV--AR-GTSLQASDYC	93
CRESSV5|AXQ66328.1/1-301 YAVIGREVG-DSGTPHLQMFFITHNRLRLRQVKQLPGLQRAHLEP--AN-GTSQQAAAYC	91
CRESSV5|YP_009163909.1/1-301 YAVIGREVG-ESGTPHLQCFFIFNNRLRLRQVKAVPGLQRAHLEP--AR-GTSAQAANYC	91
CRESSV5|YP_009163922.1/1-294 YLVYGNEIG-SSGTPHLQGFVIFPKTKRFNAAKIAIGN-TAHVEC--AR-GSSVQAATYC	84
CRESSV5|AXH73216.1/1-309 YLVFGYETAPSTGTPHLQGYVSFVDQLRITQVKAHVGE-RVHLEA--AR-GTPQANKEYC	87
CRESSV5|QKI28974.1/1-307 YIVFGSELG-ESGTPHLQGFVTFADRKRFTQVRNAIGE-RAHIER--AL-GTPWQAAEYC	93
CRESSV5|AXH76773.1/1-312 YAILGDEVG-EQGTPHCQGFVVFKTNKRFNAVRNLLP--GCHLEI--AR-GNNKQASDYC	86
CRESSV5|YP_009163913.1/1-315 YLCFGRERG-DNNTPHLQGYVILKTKLRLNNVKALPGFRRCHLEV--SR-GTPQQAADYC	90
CRESSV5|YP_009163915.1/1-304 YLCFGRERG-NNNTPHLQGYLILKEKKRFSYVRQLAGLERAHWEKKSPR-STPKQASDYC	91
CRESSV5|AXH73775.1/1-323 YLVYGREVG-ESGTPHLQGFVIFTAPLRFTTAKSKLGN-RCHIAV--STARLPSQAADYC	106
CRESSV5|YP_009126936.1/1-304 YLVFGKEVG-ESGTPHLQGFAIFPRKLRLRAVKSHIGN-GAHLEC--AR-GSPLQASDYC	87
CRESSV5|AXQ65676.1/1-299 YGVYGREVG-TEGTRHLQGFLILRDRHRLGGVREFFGDIHPHLEP--AR-GSSPQASNYC	89
CRESSV5|AYM54669.1/1-304 YGIFGREVG-ESGTPHLQGYCIFSDRKSFNQVRALLGE-RYHVEV--SR-GTPSQASQYC	92
CRESSV5|AXQ66479.1/1-324 YLVYGREVG-DSGTPHLQGYCIFVRKLRLRPVRELIGE-RGHFEV--SR-GTPAEASTYC	113
CRESSV5|AXH75500.1/1-296 YLIYGREVG-ESGTPHLQGFVIFSSRKRLAGVRGIISP-RGHFEI--SR-GTPQQASDYC	89
CRESSV5|QKI28982.1/1-297 YLCYGREVG-ESGTPHLQGYCILSSRRHLAGVRSLISE-RGHFEI--SR-GTPQQASDYC	90
CRESSV5|QKN88869.1/1-298 YLVYGREVG-DGGTPHLQGFVIFDRRLRLGSVRDLLGN-RGHYEC--AR-AASDSASNYC	90
CRESSV5|QJI53688.1/1-301 YLVFGREVS-ATGTPHLQGFATFSARKRLRFLRGFISP-RGHYEV--AR-GESDQAADYC	90
* * * * * **
CRESSV5|YP_009237567.1/1-316 KKDQDY------FEYGALIK--A-GKRCDIDDFKSFIATARNEKRK--IYDSELREEFPK	153
CRESSV5|AXH76208.1/1-292 KKDGDF------EEFGALVGGQG--KRKDIDLFKEDVKAGML-------DLKAVREKHSM	131
CRESSV5|AXH77453.1/1-404 KKDGDF------VEVGQVPGAQG-GKRTDLDLFKEAVKSGVY-------DIATLRNDHSE	243
CRESSV5|AWR89666.1/1-303 KKDGDY------WTIGEDTVSAG--KRSDLDDFKDAVKGGML-------SIEEIRENHSE	142
CRESSV5|QTE03392.1/1-292 KKEGDY------EEYGEMVYNDG--KRSELDRFKDSVREGCY-------DMKMLRDIHSN	131
CRESSV5|QGH73226.1/1-318 KKDNDF------FEFGSIAA-PG--VRTDLDAFKHDVSEGLL-------CFKEIREKHST	157
CRESSV5|QTE03397.1/1-295 KKDGDV------HEFGTFASSQG--SRGDLESFKDAVKAGVM-------ELKDIREQHSD	132
CRESSV5|YP_009047137.1/1-307 SKAKDRKIGTEVFTYGEQPKLLP-GKRNDLYAFQQYVKEGNI-------QTRDILENHAS	146
CRESSV5|AXQ65761.1/1-291 SKEDDF------LEFGNLPG-LQ-GQRTDLQSFMDAVKGGCT-------ERKELLELHPS	131
CRESSV5|AXQ66246.1/1-297 TKEEDF------EEFGDLPG-GQ-GSRSDLDELVTAIKEGTR-------NKRELYEQHRK	137
CRESSV5|AXH74253.1/1-326 SKEGDW------TEYGDIPS-CQ-GKRTDLDELVATIKEGTR-------CKRVLYEQHRE	166
CRESSV5|AXQ65795.1/1-291 SKEGDF------TELGDIPS-SQ-GKRNDLEEFKTAVKEGTR-------NKRILIEDYTE	131
CRESSV5|AXQ65796.1/1-291 SKEGDF------TEYGDIPS-SQ-GKRNDLEEFKTAVKEGTR-------NKRTLIEDYTE	131
CRESSV5|AXH77253.1/1-291 SKEGDF------EEYGDIPS-SQ-GKRSDLEAFKTAVKEGSR-------NKRTLIEEHTE	131
CRESSV5|AXQ66306.1/1-291 SKEGDF------EEYGDILS-SQ-GKRVDLEEFKTAVKEGTR-------SKRILIEEHTE	131
CRESSV5|AXQ65787.1/1-292 SKEGDF------EEYGDIPS-SQ-GKRSDLEEFKTAVKEGTR-------SKRILVEEHTE	132
CRESSV5|QRI44190.1/1-272 SKDGDV------YRQGAV-S-QE-RERSDLRKFMEDVKDGVC-------CKKRLREEHPQ	126
CRESSV5|AXQ66326.1/1-285 SKDGDF------HEQGVR-T-QE-RQRTDLIAFMDAVDNGLR-------NKRKLMEEHSA	125
CRESSV5|JX904231 TKEGDY------DEYGILPRTTQ-GKRNDFICYQQWVVSLM--------TMHEIAREWPG	139
CRESSV5|AKV62272.1/1-305 IKDGDF------VEYGEPVEENRQGRRNDIHDIIAWLDLFIEENNR-PPTQEEVAQLQPI	142
CRESSV5|AXH75561.1/1-303 KKGGDF------TERGNCP--FGQGARTDIDCLVKWIDDWIAERGG-PPSREDFAIHQPG	140
CRESSV5|AXH76228.1/1-305 QKDGNY------KEFGTFP--GSSGERNDLAALVTWADRFAEDNGR-PATVADIVEHQPN	143
CRESSV5|QGH73510.1/1-305 KKDGAY------TEFGTVP--V-SGKTNYLEDFFKWADQFHEDNGR-IPTARDVALEHPV	141
CRESSV5|YP_009226563.1/1-302 KKDGDF------IEFGVFP--DAQGKRTDLDQFIEWLDEFESNNGR-PASSPEIAKTHPK	141
CRESSV5|AXQ66454.1/1-391 KKEKDF------DEYGVFP--DQPGKRTDLDLMLQWLDDFILDNKR-APSDREIAASQPK	230
CRESSV5|AXH77888.1/1-299 KKDNAF------TEFGIFP--GSQGSRTDLDTVLEWSDQFARDIGR-APTSPEVAQEHPS	138
CRESSV5|AKV62256.1/1-302 KKDGDF------DEYGVCP--R-SGQRFDLQALLKWGDDFIASHKR-APTAHECAVEQPA	138
CRESSV5|QSX73072.1/1-302 KKDGDF------DEYGEPP--SQQGRRTDLEALVQWGDEFTTANGR-PPTSPEVAQAQPT	139
CRESSV5|QNL09590.1/1-299 IKDGDY------VEVGEFTDIPFQGKRSDIDNYKEWLREQT----E-YPTDSNIALTWTS	135
CRESSV5|YP_009389442.1/1-321 TKDGDF------EESGELPADKGGKRPCLWESYREWCKSLD----H-IPSDLEIVESFPA	160
CRESSV5|QJI53686.1/1-298 CKDGDY------EEFGVSPVPQQGKRT-DFDRYVEWIQSLP----G-QPTERELILHNPS	135
CRESSV5|GAC77786.1/1-296 IKDGDY------DEYGTLPDVQQGKRT-DFERFRDWCSDRS----C-VPSNRTLMLEWPS	135
CRESSV5|AXH73548.1/1-303 KKDGDF------EEWGEITSQGR---RSDWEAFRDWVKEQE----A-RPTERLMADRFPG	135
CRESSV5|AIF76277.1/1-319 KKEGSF------VEFGEPPKGGK---RNDWHDIRDWMAALD----C-PPSDRDLLDKAPH	136
CRESSV5|AKV62260.1/1-289 KKEGDF------KEFGSLPPQAQ-GKRTDWERLREYVEQLG----R-RPLERDLILEFPN	135
CRESSV5|YP_009163924.1/1-301 KKENAF------EEFGALPPPPG--NAAHFAQLREWVAAQP----S-KPTIKDVWDVFPT	140
CRESSV5|AXQ66328.1/1-301 KKEGDF------DEHGELPQSGP--RQDMFAAFRDWYREQP----D-QVTEAEILEAHPG	138
CRESSV5|YP_009163909.1/1-301 KKDGDF------DEYGELPNSGP--KTTIFEAFRDWYKDQP----G-VVTERDILDHHPS	138
CRESSV5|YP_009163922.1/1-294 KKDGDF------REFGELPSSQG--KRTDWDIYRDWVTDLG----R-VPSKKELVLAFPG	131
CRESSV5|AXH73216.1/1-309 TKSGVF------FERGTMPVAQG-SPQGKIDIFIQWVQQFCMENGR-APAEFEYGKEFPQ	139
CRESSV5|QKI28974.1/1-307 KKDGEF------VELGTAPPGRG-AR-TDMDRFKLWVTDRFQETGR-RPSERDVANSFPQ	144
CRESSV5|AXH76773.1/1-312 KKEANY------VEFGQLPPEAP-GKRSDWDRFKEWVQQLD----H-RPTKYELATEWTS	134
CRESSV5|YP_009163913.1/1-315 KKDGDF------EEFGELPK-GQ-GKRSDFENLKEWIKSLD----H-WPDDHEIAEEYPS	137
CRESSV5|YP_009163915.1/1-304 KKDGDY------DEYGELPTKKQ-GQRTDFDELKEWIKEQD----H-RPTDREVAEEFPS	139
CRESSV5|AXH73775.1/1-323 KKGGDF------SEFGELPAEQR-GRRTDLDAFFEWSDEFAVDNGR-AASDIDIARTHPT	158
CRESSV5|YP_009126936.1/1-304 KKDGDF------TEFGSFGGVRP-GLSGRFGQFVEWLDEHYKEGNVHQPSRALIAATWPD	140
CRESSV5|AXQ65676.1/1-299 KKDGDF------EEFGTCPNPGK---RTEFDELKTWVLDHP----H-KPTAFQIAREFPQ	135
CRESSV5|AYM54669.1/1-304 KKDGDF------EEFGEFPGTQGK--RSDWERLRLWCETQT----R-QPTDLELFYAFPS	139
CRESSV5|AXQ66479.1/1-324 KKGGDF------FEFGDAPRAVATKSKTDVTKFCDWVKELG----SM-PSERTMANMFPS	162
CRESSV5|AXH75500.1/1-296 KKGGDY------SEFGNLPAK---KRTANISDFCDWLRALD----HF-PSDREIANAYPN	135
CRESSV5|QKI28982.1/1-297 KKGGDF------FEFGNLPTR---RQPTTISDFCNWLRTLD----HF-PTEREMANQYPN	136
CRESSV5|QKN88869.1/1-298 KKDGDF------TESGTLPDKRR-S-APSVADFCQWVRGTG------NVSEREIANKFPG	136
CRESSV5|QJI53688.1/1-301 KKEGDF------VEFGQLPNRGR-EPTSTVADFCNWVGAQC----IVDVNERNIAVHFPG	139
* *
CRESSV5|YP_009237567.1/1-316 LYCRAARFMKEYRDDNRCIEPPRV-LH---PL-YEWQSKLNSELARE-PDDRSITFIIDE	207
CRESSV5|AXH76208.1/1-292 LYARCARFCYEYIQDNSPI-VAVE-AF---PL-RDWQQELNAELLRA-PVPRKVKFIVDV	184
CRESSV5|AXH77453.1/1-404 VVAKYPRFVFDYISDHAPK-PHIE-VF---PL-RPWQQTLNQDLLLE-PDNRKVIFIVDY	296
CRESSV5|AWR89666.1/1-303 IYARYPRFVFEYIAANAPP-IELP-QH---PL-KPWQQELNDILIHE-ADTRTVNFVVDV	195
CRESSV5|QTE03392.1/1-292 VCARYPNFVHDFVKDHEPM-KEVQ-EH---EL-RDWQSQAKAILDSE-PDDRTIHFVVDT	184
CRESSV5|QGH73226.1/1-318 VYAKYPRFCIEFVSDNSPC-KEIE-AH---PL-REWQQTLNQYLNLA-PDDRTIVFVVDK	210
CRESSV5|QTE03397.1/1-295 VYAKYTRFCLEYVQDHYPR-KEII-DH---IL-KTWQSDLKEVLDGE-PDDRTIIFLVDT	185
CRESSV5|YP_009047137.1/1-307 VAARYPRYVREYIDLYVNP-PEVP-DH---PL-YLWQETLTKIITGP-SDDRQIIFVVDE	199
CRESSV5|AXQ65761.1/1-291 VFARYPRFVGEYISLHE-E-IEVP-VH---PL-YGWQQILEDKLKDP-AGDREIIFVVDT	183
CRESSV5|AXQ66246.1/1-297 VCAKYPRFVQEYLTLTQPE-PPVE-EH---TL-HDWQSVLEAKLKRA-PNDREIVFVVDK	190
CRESSV5|AXH74253.1/1-326 VCAKYPRFVQEYLTLTQPE-PPVE-DH---PL-HEWQRILDTKLKGA-PNDREIVFVVDR	219
CRESSV5|AXQ65795.1/1-291 VFAKYPRFVQEYLTLTQPE-PPVE-EH---PL-HTWQTILDTKLKLA-PNDREIVFVVDK	184
CRESSV5|AXQ65796.1/1-291 VFAKYPRFVQEYLALTQPE-PPIE-DH---PL-HTWQSILDAKLKRA-PNDREIVFVVDR	184
CRESSV5|AXH77253.1/1-291 VFAKYPRFVQEYLTLTQPE-PPVD-EH---TL-HEWQRILATKLERA-PNDREIVFVVDK	184
CRESSV5|AXQ66306.1/1-291 VFAKYPRFVSEYLTLTQPE-PPVE-DH---PL-HTWQTILDTKLKGA-PNDREIVFVVDK	184
CRESSV5|AXQ65787.1/1-292 VFAKYPRFVSEYLALTQPE-PPVD-EH---PL-HTWQTILDTKLNGA-PNDREIVFVVDK	185
CRESSV5|QRI44190.1/1-272 VMAQYPRFAEDYLQDHEIA-PPLR-PH---PL-KQWQQELNQTLNRD-PDDRTIIFVVDP	179
CRESSV5|AXQ66326.1/1-285 VVAKYPRFVKEYLEVTEPP-IEIE-AH---PL-NAWQEDLNQMLNRE-PSKRIVNFVVDP	178
CRESSV5|JX904231 LFARYSDRLRTIAEASLPP-IDLL--GDSYEL-RPWQAELAS-----SPDPREVMFFVDS	190
CRESSV5|AKV62272.1/1-305 AMLRYRN-FMDLARLRAPQ-PQLIRNG---VAREGWQMDLEHALDGDAP-DRHILFYVDP	196
CRESSV5|AXH75561.1/1-303 SLLKYRN-VEELARLRCPT-PKLR-DG---EPR-PWQAALAEELAEAPD-DRSVIFYIDE	192
CRESSV5|AXH76228.1/1-305 AFVKYSR-FAELCRLRFKP-KPVE-SD---VPN-DWQRELQEELLGPAD-DRTVKFFVDR	195
CRESSV5|QGH73510.1/1-305 VLTRHRN-VLDVLESRAPP-PSLVTNP---QPR-PWQLELEEHLTDDTPDDRTVEFFVDE	195
CRESSV5|YP_009226563.1/1-302 MYLRYPR-SVRLAKRRCAL-FPVQ-EG---DLN-DWQRELEEKLGADPD-DRTVLFYVDP	193
CRESSV5|AXQ66454.1/1-391 AMLRYKN-FGELGRLRAPD-ITLR-EG---DPR-DWQTSLEDELKLDAD-DRSVIFYVDP	282
CRESSV5|AXH77888.1/1-299 IYIRYPR-VVRALFHRAER-PQLR-SG---ELR-EWQQLLDDTLSQDTD-DRSILFYIDE	190
CRESSV5|AKV62256.1/1-302 AYLKYPR-LISLFQARAPP-PDFGREG---ERR-PWQHELEDELEGRCENDRRVTFIVDQ	192
CRESSV5|QSX73072.1/1-302 AYLRFPR-LVRLFDARQPP-PNFNLET----PR-DWQRELADELDEEAE-DRHVIFYVDE	191
CRESSV5|QNL09590.1/1-299 LYVKYAKRLLELRDFVFPS-PILE-SA---EYRFGWQANLAATLKEEPVNDRAIKFFVDP	190
CRESSV5|YP_009389442.1/1-321 LYGRYRSACRSIADLYCPR-PTIR-VG---ELR-DWQSELEQRLEDE-PDDRTVEFFVDV	213
CRESSV5|QJI53686.1/1-298 LYGRYARSLRAISRELAPR-PVLR-DG---ELR-PWQADLYTRLQGE-ANDRTVEFIVDR	188
CRESSV5|GAC77786.1/1-296 LYGRYRSAMRAMADELSPA-LELR-TG---ELR-PWQTSLFTRLNEA-ADDRTVEFYVDA	188
CRESSV5|AXH73548.1/1-303 IWGRYRNSALAMCQLFHPV-QDMV-PD---TP-KEWQVVLKGRLCAE-PDDRRIHFVVDP	188
CRESSV5|AIF76277.1/1-319 LWARNRPALLKMAQLLCPP-HRLV-EG---DP-REWQERLSSLIDAE-PNDRTIYFVVDP	189
CRESSV5|AKV62260.1/1-289 LVGASYNIS----HDLHPQ-KRVA-NGS------------GKPTPRI-PRQPAIEFIVDP	176
CRESSV5|YP_009163924.1/1-301 LAARYNRAVMECIDLFGKK-PVLV-EG---DL-RLWQLRLDGIANQE-ADDRRVIFVIDP	193
CRESSV5|AXQ66328.1/1-301 I-LRYPGFVETVHRCLGKR-PTLV-DG---DL-RNWQLDLSELIDGE-PDDRKICFVVDE	190
CRESSV5|YP_009163909.1/1-301 I-LRYPHFIEVCHRQYGRR-PTLV-EG---QL-RNWQLELSNMLDEE-PDDRKICFVVDE	190
CRESSV5|YP_009163922.1/1-294 FYARYRKACFEYAEALTPP-PILT-QS---EPRFGWQTRVDGIINGE-ANDRTIHFVVDP	185
CRESSV5|AXH73216.1/1-309 LFVQYRNNLASLVSFYAPS-PSLE-DG---VL-KEWQLDLLGVLLCE-ADDREVIFMVDP	192
CRESSV5|QKI28974.1/1-307 LYVRYRRNLLDLVIHICGD-PVMQ-LG---DM-RGWQTDLRERLEQD-AEDRIIHFYVDE	197
CRESSV5|AXH76773.1/1-312 LYGRYSSRVLELVEILYQP-PSQE-IG---LP-NGWQRELERQLDAE-PGNRRIKFVVDE	187
CRESSV5|YP_009163913.1/1-315 LWGRYRSACESFRQLFGKP-IEVV-DPTTFEP-RVWQQRIIDICNGE-PDPRKVYFVVDE	193
CRESSV5|YP_009163915.1/1-304 LWGRYRSACISFLDLFSPH-PTLV-QG---TL-RPWQEDLNTRLSAP-PNDRDVMFVVDE	192
CRESSV5|AXH73775.1/1-323 IRARYPR-IIEIVRARFVP-PPLQ-LG---AP-RDWQSLLANRLDED-ADDRKIIWVVDP	210
CRESSV5|YP_009126936.1/1-304 LYVRYHTKLFELVGVLAPK-PILQ-EG---DP-NAWQTTLIEALGLD-PDDRKIYFYVDE	193
CRESSV5|AXQ65676.1/1-299 LFLKYGR-IMEWVEAIYPT-PSLE-EG---NP-HQWQRNLARDLEAE-ADDRQVIFVVDE	187
CRESSV5|AYM54669.1/1-304 LFGRYEKSVRKICHLCIKC-DPVS-IG---EP-RGWQRDLEERLLDE-PDDRCIEFVLDY	192
CRESSV5|AXQ66479.1/1-324 LWLKNRSNLVDLAGMILPP-DILQ-EE---PL-NEWQTTLLGTLEGE-ADDRSVMFYVDP	215
CRESSV5|AXH75500.1/1-296 LWIRYQSKLTDLAVHIVPR-INLE-EG---EL-REWQIALETELQND-PDDRTIKFYVDQ	188
CRESSV5|QKI28982.1/1-297 LWIRYQSKLVDLATHILPR-TILE-DG---NL-RGWQVALEQDLLED-PDDRSILFYVDA	189
CRESSV5|QKN88869.1/1-298 LFLRYGDRLMKLKEHILDP-PVLE-EN---VL-NDWQTELHETLTKE-ADDRTIDFYIDI	189
CRESSV5|QJI53688.1/1-301 LFLRYGSKLMVLASHLKPL-PSLE-EL---GL-NDWQEEIHGFLMED-PDDREIRFVVDR	192
: : :*
CRESSV5|YP_009237567.1/1-316 LGNSGKSWYATYYKWNHPETTQIFRPKKVADMAYELNERVRVVFMDCARAKAGEYLQYDF	267
CRESSV5|AXH76208.1/1-292 AGNSGKTWFAHYYCSLHEN-AQILLPGKKADMAFCLRTDVRVVFIDAPRAKQGDFLQYDF	243
CRESSV5|AXH77453.1/1-404 VGNSGKTWFVKYFLNLHSN-AQVVLPGKKADMAFALRSDIRVLFVDAPRAKQGEYLQYDF	355
CRESSV5|AWR89666.1/1-303 RGNSGKSWFAHYFASLHLR-VQVMLPGKKADMAYALDQTIRVLFVDAPRSKQGEFIQYDF	254
CRESSV5|QTE03392.1/1-292 VGNSGKTWFAHWYCSKHED-AQVIVPGKKADMAFCLDPTMRAFFVDAPRSKQGEYIQYDF	243
CRESSV5|QGH73226.1/1-318 TGNSGKSWFAHYYTSIHKG-CQVMLPAKKLDMAYALEPALRVLFVDAPRSKQGDFIMYDF	269
CRESSV5|QTE03397.1/1-295 VGNTGKSWFSHWYTQNVPR-CQVLLPGKKADMAFALDTTIRVLFVDAPRSKQGDFIQYDF	244
CRESSV5|YP_009047137.1/1-307 VGNQGKTWFAKKYCRAHED-AQFLEPGKKADMAYALNTDLRVLFLNVTRQ-QVEHLQYSF	257
CRESSV5|AXQ65761.1/1-291 EGNTGKTYYSKLYCSAHPT-AQYMEMTKKADMAYALRRDVTHLFVNCTRH-QTDFLNYSF	241
CRESSV5|AXQ66246.1/1-297 TGGNGKTWFAKQWVSKDDK-SQYLEMGKKADMAYALNPEITTLFVNCTRQ-QVEFLNYSF	248
CRESSV5|AXH74253.1/1-326 TGGNGKTWFAKQWVSKDDK-SQYLEMGKKADMAYALNPEITTLFVNCTRQ-QVEFLNYSF	277
CRESSV5|AXQ65795.1/1-291 TGGNGKTWFAKQWVTKDEK-SQYMEMGKKADMAYALNPEITTLFVNCTRQ-QVEFLNYSF	242
CRESSV5|AXQ65796.1/1-291 TGGNGKTWFAKQWVSKDEK-SQYMEMGKKADMAYALNPEITTLFVNCTRQ-QVEFLNYSF	242
CRESSV5|AXH77253.1/1-291 TGGTGKTWFAKQWVQKDEK-SQYMEMGKKADMAYALNPEITTLFVNCTRQ-QVEFLNYSF	242
CRESSV5|AXQ66306.1/1-291 TGGNGKTWFAKQWIAKDEK-SQYMEMGKKADMAYALNPEITTLFVNCTRQ-QVEYMNYSF	242
CRESSV5|AXQ65787.1/1-292 TGGNGKTWFAKQWIIKHED-SQYLEMGKKADMAYALNPEIKVLFVNCTRQ-QAEYMNYSF	243
CRESSV5|QRI44190.1/1-272 VGAAGKTWFAKYYCSLHDN-AQLMEMGKRADMAHALNTDIRVLFINCTRD-HTELLQYGF	237
CRESSV5|AXQ66326.1/1-285 IGNKGKTWFAQYYCSLHDN-AQYLESGKRSDLTHALRTDIRVLFVNCCKS-KLEFLDYSF	236
CRESSV5|JX904231 D-GKGKSYFCQWLLSKS--------IGKRDD-AYAIDETKKIFVFDIPRT---EYLQYSV	237
CRESSV5|AKV62272.1/1-305 AGGNGKTWFQQYLLTKYPRRVQILGTGNFADCAYAVDESKDIFFFNVPRG-GMEFFQYRL	255
CRESSV5|AXH75561.1/1-303 IGGTGKTWFQQWFYQEHPDKVQILAPGSHKDMAYALDPTRSIFFINVARG-GMQFLQYRI	251
CRESSV5|AXH76228.1/1-305 EGEKGKSWFCRWFMINHHDVTQVFTGGTVADIAYAVDESKKVFLFNMARN-GMQFLQYRI	254
CRESSV5|QGH73510.1/1-305 EGGKGKSWFQRHMLTKYPDRVQMLAPGKRDDLAHTIDIQKSIFLMNVPKT-QMEFLQYSI	254
CRESSV5|YP_009226563.1/1-302 DGGKGKTWFVRRYLTLHPNLAQALPIGQIKDMAYAVDTNARVFFVNVARS-GMEFLPYRF	252
CRESSV5|AXQ66454.1/1-391 VGNTGKTWFQQYFCSRYPEECQILGVGKRDDVAHMVDPNKKVYLFNVPRG-GMEYFQYTI	341
CRESSV5|AXH77888.1/1-299 DGGKGKTWFQQYYLSKEK-SSQLLTIGKRDDLAHAIDETARVVMFNVPRG-GNEYLQYTI	248
CRESSV5|AKV62256.1/1-302 VGGAGKTWFQQWFLSKNPARAQIVSIGKRDDVAHTIDETKEVFFFAVPRG-QMEFLRYEI	251
CRESSV5|QSX73072.1/1-302 EGGKGKTWFQKWYLQTRPNRAQVLSIGKRDDIAHVVDVTRRVFFFNIPRG-GMEFLQYQI	250
CRESSV5|QNL09590.1/1-299 EGGSGKTWFIRKYLSEN-DDGQFFSIGKRDDIAYAVDITKRVFLFNIPRD-GMQYLQYGM	248
CRESSV5|YP_009389442.1/1-321 AGGVGKSWFCGYLFSKL-KDVQVLGPGKRDDLAHVIDVGSRIFLFNVPRK-SMEFLNYGF	271
CRESSV5|QJI53686.1/1-298 DGGLGKSWFCGYVFSQL-PECQLLGPGKRDDLAHAVDERSRIFLFNVPRG-QMEYLNYGL	246
CRESSV5|GAC77786.1/1-296 NGGSGKSWFCGYMVS-K-PGVQLLGPGKRDDLAYMIDATKHIFLLNVPRQ-QMEYVNYGL	245
CRESSV5|AXH73548.1/1-303 DGNTGKSWFCRWMLSKMPDEVQILGIGKRDDMAHMVDTNKSIFLLNVPRG-QMEFLQYGI	247
CRESSV5|AIF76277.1/1-319 PGNNGKTWFQKWYLSKRPNDVQLLLMGKRDDMAYSVDDTKSVFMINVPRG-SMEFLQYSI	248
CRESSV5|AKV62260.1/1-289 EGNSGKTWFCQYMITQHPDSVQYLRIAKRDDLTFAIDETRTIFLFDVPRG-QMEFLQYNV	235
CRESSV5|YP_009163924.1/1-301 EGNKGKSWLVSYWLSTR-DDTQFMSVGKRDDLAYAVDISTCLFVFDIPRG-NMQYIQYGI	251
CRESSV5|AXQ66328.1/1-301 AGNKGKSWLTRYWFSNR-DDIQMLSVGKRDDLAYAIDTSKRVFVFDIPRG-NMEYFQYSV	248
CRESSV5|YP_009163909.1/1-301 EGNKGKSWLTAYWYSNR-SDVQMLSIGKRDDLTYAIDVSKRVFVFDINRG-QMEYFQYSV	248
CRESSV5|YP_009163922.1/1-294 EGNAGKTWFCSYALTKWPDKVQVMRIGKRDDLAYAISTEKSIFLMDVPRN-QMTFLQYSV	244
CRESSV5|AXH73216.1/1-309 QGGAGKTWFQRYMLTQHSEKTQVLSIAKRDDIAHAIQEDKSIFLFNVPRQ-GMEFMQYTI	251
CRESSV5|QKI28974.1/1-307 QGGTGKSWFTRWFLTQHPEKTQMLGIGKRDDLAHAIDISKSIFLFNVPRG-GMEHLQYTV	256
CRESSV5|AXH76773.1/1-312 RGNTGKSWFVRYFMFKHPKKCQRLSVGKRDDLAHAFDPSVTHLFLDIPRT-QLEFLQYSF	246
CRESSV5|YP_009163913.1/1-315 NGNTGKSYLSAYLISKFPDEVQILSVGRRDDLAHAINPRRSIFLFDVPRG-GMEYLQYTI	252
CRESSV5|YP_009163915.1/1-304 NGNSGKSWFIRYLMTERPDDVQMLSIGKRDDLAHAIDPAKKIFFFDVPRG-GMEFMQYAV	251
CRESSV5|AXH73775.1/1-323 AGGVGKSWFVRWYLTNA-DDAQFLSIGKRDDIAHAVDENKRVFLFDVPRD-TLQFLQYPV	268
CRESSV5|YP_009126936.1/1-304 TGGSGKSWLTRYLMTSR-DDVQALSIGKRDDIAHAIDVTKKVFLFNVPRT-QMEFLQYSI	251
CRESSV5|AXQ65676.1/1-299 QGGAGKSWFSRWWYTAHADLTQLLGVGKRDDLAHAIEPDKRYFLFDVPRT-QLEFFQYSI	246
CRESSV5|AYM54669.1/1-304 EGNSGKSWFVRYYMLKHQGSAQMLSVGKRDDIAHCVDVSRRVFFFDIPRG-GMEFLQYGA	251
CRESSV5|AXQ66479.1/1-324 AGGNGKSFFCRYMLTLHDEDTQVLSIGKLADLAYAIDRTKRLFLFNIPRG-GMEYLQYTI	274
CRESSV5|AXH75500.1/1-296 EGGTGKSYFCRYMYTKY-DYVQLLSSGKRDDLAFCIDVTKRIFLFNVPRG-GMEYLQYTI	246
CRESSV5|QKI28982.1/1-297 EGGTGKSWFCRYMLSKY-ENVQVLSSGKRDDLAFCVDVTKTIFLFNVPRG-GMEFLQYTI	247
CRESSV5|QKN88869.1/1-298 EGGKGKSFFCRWMVSKYPDMVQILSGGKRDDLAHAIDVTKRIFLFNLPRG-GIEFMQYSI	248
CRESSV5|QJI53688.1/1-301 EGGKGKSFFCRWMLSQYPDRVQVLSSGKRDDLAHAIDITKNIFLFNMPRG-GMEFFQYSV	251
**:: * :. . .. : . *
CRESSV5|YP_009237567.1/1-316 LEEIKDGMVFSPKYESRTKYLS-NCHVVVLMNEQPDMTKLSQDRYVIVRI----------	316
CRESSV5|AXH76208.1/1-292 LEEVKNGFVFSSKYESRVKRLN-LTHLVVFMNETPDLTKLSLDRYDIVNV----------	292
CRESSV5|AXH77453.1/1-404 LEEVKNGLIFSSKYESRMKVLS-KCHVVVLMNEDPDPTKLSADRYDIRVI----------	404
CRESSV5|AWR89666.1/1-303 LEDVKNGYVYSPKYESRFKRMA-KCHVVVLMNEHPDMSKLSADRYNIIVI----------	303
CRESSV5|QTE03392.1/1-292 LEEVKNGFVFSPKYQSRVKRLK-KCHLFVFMNESPDMTKLSEDRYNLIQV----------	292
CRESSV5|QGH73226.1/1-318 LEDVKNGYVFSGKYESRFKKLE-KVHVVVNMNEHPDMSKLSHDRYKIIEI----------	318
CRESSV5|QTE03397.1/1-295 LEDVKNGYVFSTKYESRVKTLS-KVHVVVNMNEEPDHTKLSEDRIRIIRISE--------	295
CRESSV5|YP_009047137.1/1-307 LEAVKDGSVWSPKYESRTKHLTQIPHIVVMMNQDPDFQLLSKDRYHTIYI----------	307
CRESSV5|AXQ65761.1/1-291 LEAVKDGMVFSGKYESGTKILG-PCHVVVMMNVHPDMEKLSVDRYKIIMPN---------	291
CRESSV5|AXQ66246.1/1-297 LESVKDGMVFSTKYESGIKKMQ-KCHVVVMMNQDPDREKLSNDRYKIIEI----------	297
CRESSV5|AXH74253.1/1-326 LESVKDGMVFSTKYESGIKKMQ-KCHVVVMMNQDPDREKLSQDRYKIIDI----------	326
CRESSV5|AXQ65795.1/1-291 LESVKDGMVFSTKYESGIKKMQ-KCHVVVMMNQDPDMEKLSMDRYKIIEI----------	291
CRESSV5|AXQ65796.1/1-291 LESVKDGMVFSTKYESGIKKMQ-KCHVVVMMNQDPDMEKLSQDRYKIIEI----------	291
CRESSV5|AXH77253.1/1-291 LESVKDGMVFSTKYESGIKKLQ-KCHVIVMMNQDPDMEKLSNDRYKIIEI----------	291
CRESSV5|AXQ66306.1/1-291 LESVKDGMVFSTKYESGVKKLQ-KCHVVVMMNQHPDRELLSEDRYKIIEI----------	291
CRESSV5|AXQ65787.1/1-292 LESVKDGMVFSTKYESGVKKMQ-KCHVVVMMNQDPDRELLSEDRYKIIEI----------	292
CRESSV5|QRI44190.1/1-272 LEAVKDGLVFSGKYNSRTKTLG-LCHVVVLMNNDPD------------------------	272
CRESSV5|AXQ66326.1/1-285 LEAVKDQMVFSPKYESSMKRLP-PCHLVVMCNEMPNRLAMSDDRYNIIEI----------	285
CRESSV5|JX904231 LEMLKDRMVFSAKYQSATKI--QSPHVIVFSNEYPDMSKMD-DRYNIKEL----------	284
CRESSV5|AKV62272.1/1-305 AESLKDRLVFSTKYASGMKILHKVPHVVVFCNEAPDMTKLTADRIIIHDL----------	305
CRESSV5|AXH75561.1/1-303 LEGLKDRMVFSEKYESVMKVMLKPTHVIVFSNEMPDRTKMTEDRFVERLNYE--------	303
CRESSV5|AXH76228.1/1-305 LEALKDRMVFSPKYMSVTKFFHHKNHVVVFCNEDPDMSMMTADRYDIKYLE---------	305
CRESSV5|QGH73510.1/1-305 LEQLKDRTVFSPKYTSKMKVLSAPAHVIVFSNEHPDMNKMSADRYHITILD---------	305
CRESSV5|YP_009226563.1/1-302 LEMLKDRMVGSSKYESEMKIFRHNVHVVVFSNEYPDETKMTADRYDINTI----------	302
CRESSV5|AXQ66454.1/1-391 VEQLKDRMVVSPKYNSCLKILTYTPHVVVFCNEGPDETKMSSDRFLIRNV----------	391
CRESSV5|AXH77888.1/1-299 LEQLKDRMVFSPKYNSRLKLMVQTPHVVVFMNEHPDMTKMSADRYVITTLN---------	299
CRESSV5|AKV62256.1/1-302 LEMLKDRMVFSPKYASRMKFLSVVPHVIVFSNELPDMNKMSLDRYYIKEVN---------	302
CRESSV5|QSX73072.1/1-302 LEQLKDQMVFSPKYNSKMKILPARCHVVVFSNELPAMDRMSVDRYVIRSIEE--------	302
CRESSV5|QNL09590.1/1-299 LESIKDRLIFSPKYISVTKRLLFKPHVVVFSNEEPDLTKLSADRFAIQRLS---------	299
CRESSV5|YP_009389442.1/1-321 LESLKDRMVFSPKYESQMKILKHKCHVIVMCNEMPDMEKMSADRYVIHEL----------	321
CRESSV5|QJI53686.1/1-298 LEMLKDRMVLSPKYDSQMKILRHTPHVVVFSNEDPDDSKMTEDRYDITHIRV--------	298
CRESSV5|GAC77786.1/1-296 LESIKDRMVLSTKYESRMKILAQNTHVIVFSNEQPNYEKMTTDRYKVTELN---------	296
CRESSV5|AXH73548.1/1-303 LEMLKDRMVSSPKYESVMKTMVHQPQVCVFSNEMPDMNRMSPDRYELFDINNHGGP----	303
CRESSV5|AIF76277.1/1-319 LEMIKDRVVHSPKYESTTKFFKKKTHVIVFSNEYPLLSKMTQDRPVFINREGHIYEYDGN	308
CRESSV5|AKV62260.1/1-289 LEQIKDRLIFSPKYSSTLKILTSNVHCVVFSNEEPDVSQLSSDRLRVVRLDDSA------	289
CRESSV5|YP_009163924.1/1-301 FEQLKNRVVFSNKYSSQTKILLNTPHVFVFANELPDMNALSADRYKVINI----------	301
CRESSV5|AXQ66328.1/1-301 VESLKNQMIMSNKYKSQTKIIPHKVHVIVFCNEEPDRNAMTRDRYQVKRITPL-------	301
CRESSV5|YP_009163909.1/1-301 VESLKNRMIMSNKYKSVTKIIPHKVHVIVFCNEEPDRTAMTRDRYQMKRITPL-------	301
CRESSV5|YP_009163922.1/1-294 LEMLKDRMIFSPKYESSFKILQYVPHVIVFSNEQPDTSALSADRINIINV----------	294
CRESSV5|AXH73216.1/1-309 LEQLKDRMVFSPKYNSRTKILRSKVHVVVFCNEEPDFNKMTEDRYNIKRLSGGFNMGD--	309
CRESSV5|QKI28974.1/1-307 LEQLKDRMIFSPKYCSTTKLMETNVHVVVFCNEEPDYGKMSADRYRVVMLD---------	307
CRESSV5|AXH76773.1/1-312 LESVKDRMVFSPKYDSCCKMLDHDVHVVVFCNEEPDYNKLTNDRYDIFR----PFADDEQ	302
CRESSV5|YP_009163913.1/1-315 FEQLKNRTVFSPKYNSITKILRKLPHVIIFSNESPDRNKMSHDRYHVTHIRQFPRADDNG	312
CRESSV5|YP_009163915.1/1-304 LEQLKNRLVFSPKYESRMKVLHHIPHVVVFCNEEPDRTKLSRDRFRVTHIRQV-------	304
CRESSV5|AXH73775.1/1-323 LEALKNRLLMSTKYNSTVKVLPKTPHIVVFTNESPDETKMTHDRFEYWDIQDVNF-----	323
CRESSV5|YP_009126936.1/1-304 LESLKDRMVMSPKYNSMMKVLHSVPHVVVFSNEEPDRTKLTADRFAVTHIRNI-------	304
CRESSV5|AXQ65676.1/1-299 LEQLKNRIVFSPKYSSRVKVLNHVPHVVVFCNESPDMNKLTSDRYKVINIRNI-------	299
CRESSV5|AYM54669.1/1-304 LEGIKNGFIFSPKYESTTKVLLNKAHVVVLCNEDPDMLKLSLDRYKITNLXBL-------	304
CRESSV5|AXQ66479.1/1-324 LEQLKDRVVFSPKYQSNTKVITRKCHVVVFCNEHPDMEKMTDDRYKITTL----------	324
CRESSV5|AXH75500.1/1-296 LESLKDRVVFSPKYWSQTKILLKKCHVVVFCNEHPDMDKMSPDRYQIINL----------	296
CRESSV5|QKI28982.1/1-297 LEQLKDRVVFSPKYWSQTKILLKKCHVVVFCNEPPDNSKMSADRVKIINI----------	297
CRESSV5|QKN88869.1/1-298 LEQLKDRVVFSPKYSSSTKILKYVAHVVVFCNEHPDETKMSVDRYKLNVL----------	298
CRESSV5|QJI53688.1/1-301 AESLKDRIVFSPKYNSTMKVLNGKCHVVVFCNEDPDETKLSEDRLNIKHI----------	301
* :*: : * ** * * : : * *
CRESSV5|YP_009237567.1/1-316 -----------	316
CRESSV5|AXH76208.1/1-292 -----------	292
CRESSV5|AXH77453.1/1-404 -----------	404
CRESSV5|AWR89666.1/1-303 -----------	303
CRESSV5|QTE03392.1/1-292 -----------	292
CRESSV5|QGH73226.1/1-318 -----------	318
CRESSV5|QTE03397.1/1-295 -----------	295
CRESSV5|YP_009047137.1/1-307 -----------	307
CRESSV5|AXQ65761.1/1-291 -----------	291
CRESSV5|AXQ66246.1/1-297 -----------	297
CRESSV5|AXH74253.1/1-326 -----------	326
CRESSV5|AXQ65795.1/1-291 -----------	291
CRESSV5|AXQ65796.1/1-291 -----------	291
CRESSV5|AXH77253.1/1-291 -----------	291
CRESSV5|AXQ66306.1/1-291 -----------	291
CRESSV5|AXQ65787.1/1-292 -----------	292
CRESSV5|QRI44190.1/1-272 -----------	272
CRESSV5|AXQ66326.1/1-285 -----------	285
CRESSV5|JX904231 -----------	284
CRESSV5|AKV62272.1/1-305 -----------	305
CRESSV5|AXH75561.1/1-303 -----------	303
CRESSV5|AXH76228.1/1-305 -----------	305
CRESSV5|QGH73510.1/1-305 -----------	305
CRESSV5|YP_009226563.1/1-302 -----------	302
CRESSV5|AXQ66454.1/1-391 -----------	391
CRESSV5|AXH77888.1/1-299 -----------	299
CRESSV5|AKV62256.1/1-302 -----------	302
CRESSV5|QSX73072.1/1-302 -----------	302
CRESSV5|QNL09590.1/1-299 -----------	299
CRESSV5|YP_009389442.1/1-321 -----------	321
CRESSV5|QJI53686.1/1-298 -----------	298
CRESSV5|GAC77786.1/1-296 -----------	296
CRESSV5|AXH73548.1/1-303 -----------	303
CRESSV5|AIF76277.1/1-319 YPTMDQNLPPP	319
CRESSV5|AKV62260.1/1-289 -----------	289
CRESSV5|YP_009163924.1/1-301 -----------	301
CRESSV5|AXQ66328.1/1-301 -----------	301
CRESSV5|YP_009163909.1/1-301 -----------	301
CRESSV5|YP_009163922.1/1-294 -----------	294
CRESSV5|AXH73216.1/1-309 -----------	309
CRESSV5|QKI28974.1/1-307 -----------	307
CRESSV5|AXH76773.1/1-312 SD-VETVLASP	312
CRESSV5|YP_009163913.1/1-315 AN-G-------	315
CRESSV5|YP_009163915.1/1-304 -----------	304
CRESSV5|AXH73775.1/1-323 -----------	323
CRESSV5|YP_009126936.1/1-304 -----------	304
CRESSV5|AXQ65676.1/1-299 -----------	299
CRESSV5|AYM54669.1/1-304 -----------	304
CRESSV5|AXQ66479.1/1-324 -----------	324
CRESSV5|AXH75500.1/1-296 -----------	296
CRESSV5|QKI28982.1/1-297 -----------	297
CRESSV5|QKN88869.1/1-298 -----------	298
CRESSV5|QJI53688.1/1-301 -----------	301
