# Supplementary material for: A Structural Perspective of Reps from CRESS-DNA Viruses and Their Bacterial Plasmid Homologues
Source: Viruses. 2021 Dec 25;14(1):37. doi: 10.3390/v14010037 (PMC8780604; doi:10.3390/v14010037)
Supplement: Supplementary file 1 [file viruses-14-00037-s001.zip › SupplementarySequences/CRESSV6.aln]

CLUSTAL O(1.2.4) multiple sequence alignment
CRESSV6|QCX35051.1/1-340 -------------------MSQTSESREDPRVYSRTPPPGGFRIQAKRLFLTYPQSDF--	39
CRESSV6|QJI53681.1/1-328 ------------------------------MDSGSEASQTTVRLQGNRFLLTYPRCDA--	28
CRESSV6|QTE03377.1/1-315 ---------------------------------------MAFHLQGRTFFLTYPQCNL--	19
CRESSV6|QTE03545.1/1-317 ----------------------------------------------RRFFLTYSQADL--	12
CRESSV6|QTE03478.1/1-329 ------------------------------MPRGTARSGTGFRIQGKQIFLTYSQTTT--	28
CRESSV6|AMH87760.1/1-363 MASPPSRQRQARNIIKGLAVCRVPPAPETSFQMVGPIRQRNFRINATRFLLTYPQSTF--	58
CRESSV6|AXH77272.1/1-328 ------------------------------------MAAPGFRINAQRFLLTYPQATI--	22
CRESSV6|AYP28808.1/1-322 -------------------------------MARVPRPTGKFRIQAKKLLLTYPQCTL--	27
CRESSV6|KM874358/1-286 -----------------------------------MARENRFRLQCRRLFLTYPHCTA--	23
CRESSV6|YP_009551674.1/1-313 ---------------------------MSSNASSLSTSTNSFRIQAKSFFLTYPQCSA--	31
CRESSV6|YP_009553348.1/1-296 ---------------------------------------MPFRFAARNVFLTYSHQEGGW	21
CRESSV6|QKI29002.1/1-306 ---------------------------------------MKFQLNSQTLGLTYPQLNG--	19
CRESSV6|QRI44113.1/1-310 ---------------------------------------MPFQLNSKNVFLTYPKCSV--	19
CRESSV6|YP_009259705.1/1-297 ----------------------------------------MFRINAKNFSLTYSNVEQQS	20
CRESSV6|AXH74413.1/1-284 ---------------------------------------MVFRFNAKRVFLTYPRCTL--	19
CRESSV6|QDJ95229.1/1-283 ---------------------------------------MPSPFNGKRFFLTYPRCDQ--	19
CRESSV6|YP_009237598.1/1-292 ---------------------------------------MPSFYNGKQFFLTYPQCQH--	19
CRESSV6|AXH73298.1/1-292 ---------------------------------------MPSFYNGKRFFLTYPRCEL--	19
. *** .
CRESSV6|QCX35051.1/1-340 -------DLDVFLLWLD---DKFHV-DKAVACKELHQTGEHHVHATVEFTRKISTRNAAH	88
CRESSV6|QJI53681.1/1-328 -------DPEQLVLFLK---ELPYF-ERCIVAREQHEDGGNHLHAAVEFQRRLQ-RKFDF	76
CRESSV6|QTE03377.1/1-315 -------TCDELEEALR---AIRPY-QRAVVVREPHADGNPHLHCAIEYPKRFGTRNARY	68
CRESSV6|QTE03545.1/1-317 -------DSDDLHTFLA---GLKPL-HRAIICREHHADGGRHSHVAVEYTGRLQTRRADY	61
CRESSV6|QTE03478.1/1-329 -------DVNLLWEFLN---TLRPRPKRAIICRELHADGNEHLHAAVEFERRFDSQRVSV	78
CRESSV6|AMH87760.1/1-363 -------DVQLVWDFFN---SLAIKPKRAILCREHHQDGSEHVHVAIEFERAVNTTRVSI	108
CRESSV6|AXH77272.1/1-328 -------DIDNYISFLN---TLEIKPKRAVVTRELHQDGNEHLHAAVEFERRVNSTRVSI	72
CRESSV6|AYP28808.1/1-322 -------TQDKLFDFIN---GKKEV-QHARICIELHQDGHPHLHAAIEFKQMLETENCRY	76
CRESSV6|KM874358/1-286 -------SIQEVYDLIH---SKKEI-KFARICIEPHSDGTPHIHAAVMFAKKVNICNARL	72
CRESSV6|YP_009551674.1/1-313 -------SKQDLKNFLD---TKGRI-VYYLIGQERHEDGNFHLHALVTYEKKINVKRTTF	80
CRESSV6|YP_009553348.1/1-296 GVP----NMQELFQRLQ---EIKPT-NYVVLSKEQHGDGTDHFHAVLCFKRKLDTVNPRL	73
CRESSV6|QKI29002.1/1-306 -------CYLQLFDWLREEFTNYGI-KHIVVAQEHHKDGNPHAHVAIKLARSFRTRDARF	71
CRESSV6|QRI44113.1/1-310 -------PLSVLLAFLI---STVNP-DYAVVSSEKHEDGSLHRHALLQFSKPFRTRSETI	68
CRESSV6|YP_009259705.1/1-297 GVAWLPWDKESLLRHLE---SLGDG-VIGMVSREQHQDGSTHFHAWVQFPRKRDIRASNF	76
CRESSV6|AXH74413.1/1-284 -------EKESLMLHAS---RAWGA-KWVLVARERHADEGLHLHCLVVWEQKQDTRNERF	68
CRESSV6|QDJ95229.1/1-283 -------SKESLLTFLR---TKGTI-KSFTIGRELHEDGFPHLHAFVEFFSHK-RGPTRW	67
CRESSV6|YP_009237598.1/1-292 -------SAAELAAFLT---SVATC-TYYIVAEEKHEDGTPHLHACIQYVETL-RGGVRL	67
CRESSV6|AXH73298.1/1-292 -------LPNELALFLA---RQAPV-ASYLIAREQHEDGAHHLHACVEFKQTV-RADVRW	67
* * * * :
CRESSV6|QCX35051.1/1-340 FDYRGRHPNVGATRNWGASVNYLRMDS-VEIRYFKCTAEDAIMGNAESP----------A	137
CRESSV6|QJI53681.1/1-328 FDFDGTHGNYQSCASWGKCVNYCRKNKGGEIIYENCTPEDAALARVGGRTQ---------	127
CRESSV6|QTE03377.1/1-315 WDVNGHHPNVQRVRSWGACVNYCRKDGGDQTRYYGCTAEDAVEPSTP------QGE---T	119
CRESSV6|QTE03545.1/1-317 FDFGGIHPNVQPARTWAAVVKYVRKDGDV--RYYNCTEHDAVLPRAGGRDPAEQGEDIDG	119
CRESSV6|QTE03478.1/1-329 FDFAGHHPSAETVRTWAAAVNYCRKEGALETAYFGCTAEDAAMGDP-----G--ETAPSG	131
CRESSV6|AMH87760.1/1-363 FDFGGRHPNIQSARNWAACVNYCRKEGVIETAYFGCTAEDATVASA-----P--GERAPA	161
CRESSV6|AXH77272.1/1-328 FDYDGHHPNISAARSWAACVNYCRKEGALETSYFGCEAENATVAGT-----SVQASRATG	127
CRESSV6|AYP28808.1/1-322 FDLEGFHPNVEKTRNWEASLNYVKKGDNWK--DYGAPAPIG-------------P-DHID	120
CRESSV6|KM874358/1-286 FDINDHHCNMESIKNWPATLNYCKKGDNWE--DFDNDD--D-------------P-DQPM	114
CRESSV6|YP_009551674.1/1-313 FDLNGFHPNIQAAKNLPALKNYISKEDIEP--LT--STVEP-------------E----E	119
CRESSV6|YP_009553348.1/1-296 FDFNGWHPKIESPRSVAASITYVKKDGDFL--EVGTEPTNR-------------TFTD--	116
CRESSV6|QKI29002.1/1-306 GDWNGNHPNVVKPRNYKHWVDYCKKDGTFK--EEGCSESRG-------------RPTTTS	116
CRESSV6|QRI44113.1/1-310 FDCKGHHPNIQSARNPSATDKYVKKDGDFL--EHGSFLGKP-------------EKEAVD	113
CRESSV6|YP_009259705.1/1-297 FDWQGCHPNVQATNNLRAWKTYICKDGDHT--PEPATPTAT-------------GD----	117
CRESSV6|AXH74413.1/1-284 FDWQGFHPNIQVPRNWKACETYVKKDGDFV--ESGSMEENY-------------YE----	109
CRESSV6|QDJ95229.1/1-283 LDFEGHHPNVQSPRNPIACRNYCKKDGDFI--ENEGEEIRG-------------DE----	108
CRESSV6|YP_009237598.1/1-292 LDFNGHHPNKQDPRKFEACKQYCRKDGNFI--EGPPEAIIR-------------AAIAGL	112
CRESSV6|AXH73298.1/1-292 LDFEGHHPNKQDPRKWEACKQYCRKDGEYI--EGPEEAVLR-------------AAIDGL	112
* . * . . *
CRESSV6|QCX35051.1/1-340 QTAAEVCRAAANHIEWMLYCM--------QKRIPFGYSKALWDAIHDQH-VPTYT-ANIA	187
CRESSV6|QJI53681.1/1-328 SDYIAECETRPRERDWYAFAL--------RERIPYAYAEKFWKICHAPR-AKTYD-DDPG	177
CRESSV6|QTE03377.1/1-315 FDAITECENTSTALEWYSKAS--------QNSLSFAYAECFWRLIHGRQ-APTYT-DNEV	169
CRESSV6|QTE03545.1/1-317 AELFVACEGCTSFRQWLIVCL--------ERKITYAYCKAVWDCAHGRR-APTFT-ERPT	169
CRESSV6|QTE03478.1/1-329 AAAYAYAESCTEIRDWYIYCI--------DNNITYAYANAIWNSVHGAR-PPTYF-ERPN	181
CRESSV6|AMH87760.1/1-363 ESPYARAESARTIREWFEYCI--------AEGIGYAYANAIWNQIHSVR-PPTYF-ENDF	211
CRESSV6|AXH77272.1/1-328 AESFAVAEQSDTIREWYEYCI--------DNNISFAFANAIWNHLHAVP-APTFY-TNTA	177
CRESSV6|AYP28808.1/1-322 DSELVEVADSMTEREFFHYCR--------TKRIAYAYADRAWRMRESI---FSVTHSEIP	169
CRESSV6|KM874358/1-286 QDNLFELAETMPSNDFWEYCR--------LKKVPFAYASNAMRKKKSI-----------T	155
CRESSV6|YP_009551674.1/1-313 EDNLYDLARVTPEENYFEICRKRKVHPSIISRVPFMYANQAFLKILKDASVNTIGEEYQV	179
CRESSV6|YP_009553348.1/1-296 ---LHAKCQEMERAEWEEYCI--------GEHISFAYCESIYNRTHPRQ-RGTIYEGEEF	164
CRESSV6|QKI29002.1/1-306 EETVMGKAAVLSKLDFLIWAG--------VNR--VTYAEKIWDLAHTTD-LITIN-DSCA	164
CRESSV6|QRI44113.1/1-310 ELSITGAAGEMDLGPFLVWAS--------VHR--VMYAKDIWVALRQVD-THTIA-SNDN	161
CRESSV6|YP_009259705.1/1-297 ---LFVLCHSMEKHEWVNYCI--------GKKIGFQYMEYIWKDCHMDR-DSTIE-DNPP	164
CRESSV6|AXH74413.1/1-284 ------LARGMEREAWISYCI--------RQRISHTYCMMIWNEVH-DV-NTISE--YFP	151
CRESSV6|QDJ95229.1/1-283 ----VWADDFEDEESWFRHCV--------AKKIPFQYARYFWDKKN-ET-DTLLE-ND--	151
CRESSV6|YP_009237598.1/1-292 AP-SDIVKTFTDKALWFDWCI--------SKRITHGYAEWYWNSTR-EH-DLTIN-EDTV	160
CRESSV6|AXH73298.1/1-292 PP-SEVVKAFTECDKWLDYCV--------SKRISYNYAIWYWTTSR-DD-SFTIT-QDTV	160
: . :
CRESSV6|QCX35051.1/1-340 LPEQVTSLHIRALR--WVD---DYRAVVLCGPSGIGKTSWALANAPTPFLYVTDPDDLRA	242
CRESSV6|QJI53681.1/1-328 -EGSVPNFQLLATV--PGPV--GTYNIVVCGPSGAGKTTWALRHAPKPCILITHKDELRW	232
CRESSV6|QTE03377.1/1-315 -GGVI-CFQLDVRK--WHP---ANRTICILGPSGCGKTSWALRECPTPFLLVTDIDDLGD	222
CRESSV6|QTE03545.1/1-317 -GGVINNFELSIRH--VGD---GTRTIVVCGPSGVGKTTWALREAPLPFLLVTDIDDLGD	223
CRESSV6|QTE03478.1/1-329 -GGTI-GDGLQQLR--WDD---DFHTVFVCGPSGYGKTCWALREAPLPFLLVTDIDDLGF	234
CRESSV6|AMH87760.1/1-363 -SGIVSGPTLSHLR--WDP---EWHTIFLCGPSGLGKSSWALANAPVPFLFVTDIDDLGF	265
CRESSV6|AXH77272.1/1-328 -DGAITSFELIARQ--WSP---EYRTLVLCGPSGCGKTTWALRNAPTPFLLVTDIDDLGA	231
CRESSV6|AYP28808.1/1-322 -ENAIIREDLDAITIGSEKLPNDTRSIVVMGPTGCGKTTWAIKNVNKPALFVTHMDGLRC	228
CRESSV6|KM874358/1-286 -DPYIIREDLGAYTITE-DSPATLASTVLVGPSGIGKTSWAIRESEK-SLLVTHMDALRK	212
CRESSV6|YP_009551674.1/1-313 -IGTITSTVLQNLQ--LP---TDMTSLWVKGPSGIGKTTWALTVSNKPALFVRHLDTLRE	233
CRESSV6|YP_009553348.1/1-296 -NDGELSLALERFS--WGFPE--SQSLILVGPSGCGKTLWAKRNAPRPCLFISHIDRLTE	219
CRESSV6|QKI29002.1/1-306 -IKGIMAPQLQAFK--FDMEWLGPKALILVGDSGCGKTTWSKLNAPKPCLFVTHIDDLKL	221
CRESSV6|QRI44113.1/1-310 -LYNVLDPAFLKLLESHGGKIKKDKAIVLVGASGIGKTTWAKLFAIKPCLFVNHTDTLKE	220
CRESSV6|YP_009259705.1/1-297 -PEAVMCAALEQFI--YPSLD--RSPLVLVGDTGCGKTTWAIKNAPKPICFVSHMDQLKH	219
CRESSV6|AXH74413.1/1-284 -NLDWIREDLRRYD--WNDLW-RGKALILQGSSGIGKTTWAKLVAPKPCLMINHMDALKQ	207
CRESSV6|QDJ95229.1/1-283 -YPGQVHQALENFI--YE-DW--SRSLILKGPSGCGKTTWAKRNVPKPALFVSHVDQLKG	205
CRESSV6|YP_009237598.1/1-292 -VAGQMCESLAGYA--FNRDQ--HRVIVLKGESGCGKTTWAKTHAPKPALFVSHIDSLKR	215
CRESSV6|AXH73298.1/1-292 -VTGQMCESLASFA--FDGDR--HRVLILKGDSGCGKTTWAKKNAPLPALFVSHIDTLKR	215
: : * :* **: *: : . * *
CRESSV6|QCX35051.1/1-340 FDPLLHQAIVFDEVRCTGAWVDGKIKGQWPLTQQIKLCTYDTPVSIRCRYANAKIPARVP	302
CRESSV6|QJI53681.1/1-328 FDETYHKSIVFDEIRCTGETDGWNRRGKWPLVEQIKLLTSDTPVSLHVRYGVARIPPKVV	292
CRESSV6|QTE03377.1/1-315 YDPTVHKALVFDEIRCTGDEY---GKGRWPLTSQIKLTTWDTPVSIRIRYKVAHIPAHVP	279
CRESSV6|QTE03545.1/1-317 YDPAVHKSIVFDEIRCTGDAY---GKGCWPLTSQIKLVTWDTPVSIRIRYKVAHLPANVV	280
CRESSV6|QTE03478.1/1-329 YSPAVHKCIVFDEIRCTGDAA---QHGRWPLTSQIKLVTWDTPVSIRIRYKIAHLPAHVP	291
CRESSV6|AMH87760.1/1-363 FDPEVHKALVFDEIRCTGEPNDNSAKGKWPLTSQIKLATWDTPVSIRIRYKIAHLPAHVP	325
CRESSV6|AXH77272.1/1-328 YDPGVHQCIVFDEIRCTGDPAT--GRGAWPLTSQIKLVTWDTPVSIRIRYKIAHLPWHVK	289
CRESSV6|AYP28808.1/1-322 LR-AEHKSIIFDDMS----------FQHLPRETQIHIADRVRDRQIHCRYGFASIPAGIQ	277
CRESSV6|KM874358/1-286 LN-GSHKSIIFDDMS----------FTHIPREAQIHLVDRFQPRQVHVRYGTADIPAGIQ	261
CRESSV6|YP_009551674.1/1-313 FRNGYHKTIIFDDMS----------FQHLPRTAQIELVDRYHPQQIHIRYAVVNIPPNIP	283
CRESSV6|YP_009553348.1/1-296 FDERVHKSIIFDDMT----------FNHYPLQAQIHIVDQYDDRDIHVRYKTAFIPKKTP	269
CRESSV6|QKI29002.1/1-306 FKATTHKSILFDDVS----------FKHYPIQSQIHLVDFFDTRSIHIRYGIVTIPSGTT	271
CRESSV6|QRI44113.1/1-310 FRAGYHKSIIFDDVS----------FKHTPITNQIALCDFDNPRSIHCRHRVANIPAGIM	270
CRESSV6|YP_009259705.1/1-297 FDPQYHKSIVFDDMD----------FKHLPRESQIHILDMTTPRAIHRRYGVTVIPAGTK	269
CRESSV6|AXH74413.1/1-284 FKVGYHQSIIFDDMS----------FMHMPREAQITILDMDNPRQIHVRYGIVQIPANLP	257
CRESSV6|QDJ95229.1/1-283 FKKGYHKGIVFDDMD----------FNHWNRNAQIHLVDNENSRAIHCRYAVAHIPAGTA	255
CRESSV6|YP_009237598.1/1-292 FQPGFHKTIIFDDVD----------FNHYPRTGQIHIVDWENPRAIHVRYGTVEIPAGTF	265
CRESSV6|AXH73298.1/1-292 FNKNIHKSIIFDDVD----------FNHYPRTAQIHLVDYDNPRAIHVRYGTVEIPAQIP	265
*: ::**:: ** : :: *: . :*
CRESSV6|QCX35051.1/1-340 KIFTCTDSYMFTRDAQIERRIQL-INLYVDKAN-DELWFL-------	340
CRESSV6|QJI53681.1/1-328 KIFTCTDTVLFTEDAQIKRRIHQLVNLYDHE----NIWSC-------	328
CRESSV6|QTE03377.1/1-315 KIFTCCDTYPFTRDQQIMRRVTF-INLYPEDDT--HRWV--------	315
CRESSV6|QTE03545.1/1-317 KIFTCTDTLPFTCDPQINRRIDI-ISLYDINH---SIWVTL------	317
CRESSV6|QTE03478.1/1-329 KIFTSCDTFPMVGDQQIKRRVHA-INLYDDGEHS-FRWVD-------	329
CRESSV6|AMH87760.1/1-363 KIFTSCDWFPMNGDEQIRRRIKA-FNLYEDGRSTESLWL--------	363
CRESSV6|AXH77272.1/1-328 KIFTSTTHLPFSGDEQIRRRIHV-VNCYTDR-STDDLYLHN------	328
CRESSV6|AYP28808.1/1-322 KVFTTNVEIFGPIPE-VKRRLNY-IRIPDIRVLTISDIIPVATIEEE	322
CRESSV6|KM874358/1-286 KIFTANQYPFADP-A-IDRRVHN-KNLY-------------------	286
CRESSV6|YP_009551674.1/1-313 KIFLSNDSIFTYDEAIF-RRLTL-VNLEFTDQ---------------	313
CRESSV6|YP_009553348.1/1-296 KVFTCNEEPFCRHETI-KRRSKT-YNIIN------------------	296
CRESSV6|QKI29002.1/1-306 KIFTCNEDPVNLSDPAIARRCKV-VRINTKGLDMCG-----------	306
CRESSV6|QRI44113.1/1-310 KIFTCNDPPLELEHDAIARRIYL-IRCDYGHLKQFKEINPM------	310
CRESSV6|YP_009259705.1/1-297 KIFTANSNPFIEDPAIIRRRTLR-IVQGL------------------	297
CRESSV6|AXH74413.1/1-284 KIFTCNVKIFEDDDAAIKRRMNK-HLFT-------------------	284
CRESSV6|QDJ95229.1/1-283 KIFTCNVTPFLVDDEAIRRRVII-RNVHV------------------	283
CRESSV6|YP_009237598.1/1-292 KIFTCNFDPLTLTDDAIRRRVKV-VNVN-------------------	292
CRESSV6|AXH73298.1/1-292 RIFTCNADPVTLTDAAIKRRCTL-VNIK-------------------	292
::* **
