# Supplementary material for: A Structural Perspective of Reps from CRESS-DNA Viruses and Their Bacterial Plasmid Homologues
Source: Viruses. 2021 Dec 25;14(1):37. doi: 10.3390/v14010037 (PMC8780604; doi:10.3390/v14010037)
Supplement: Supplementary file 1 [file viruses-14-00037-s001.zip › SupplementarySequences/CRESSV6ww.aln]

CLUSTAL O(1.2.4) multiple sequence alignment


CRESSV6ww|QTE03368.1          MEQQDTDNSGKTSSTVQSSQEQVPHVTSSKRKRGFELNAKGLFLTYPQCSIQPQEALDLL	60
CRESSV6ww|YP_009551382.1      MEQT----------------GEPDGNSSSVAQRRFHLNAKTLFLTYPQCDLPREEALSLL	44
CRESSV6ww|AUM61738.1          ---------------------------MSSPKKQWRLNTRTLFLTYPKCNLTVEEARDLL	33
CRESSV6ww|AUM61719.1          --------------MSEFINTEAEKSTSVKKPKTFRLNTQTLFLTYPKCKMTPEQALEQL	46
CRESSV6ww|AUM61713.1          ---------------------------KSKKKKEFRINSQQFFLTYPQCPLDPKVVLDHI	33
CRESSV6ww|AUM61624.1          --------------MSALINNQT--KETQSKPKEFRLNSQQLFLTYSQCPINLELILNHL	44
                                                              : :.:*:: :**** :* :  :   . :

CRESSV6ww|QTE03368.1          REICQKKKRTVEEYLIATEKHQDGNDHLHCWIKMDKAIFVRDALLFDL----KGHHGNYQ	116
CRESSV6ww|YP_009551382.1      EAAFMTRQRRIIEYLIASEKHADGTPHLHCFVKLNKAVNLKRPTELDL----KNHHGNYQ	100
CRESSV6ww|AUM61738.1          LEKL--EAPTVQDWCIAREEHQDGTPHLHCYLKLSRKVNIKDPSKLDL----KEYHGNYQ	87
CRESSV6ww|AUM61719.1          QL-----IVKIEVYLIAEEQHMDGTMHLHAYLRLDHKMNIKDERKFDLRLDGELYHPNMQ	101
CRESSV6ww|AUM61713.1          LI-----EEPLEHYVIAQEQHKDGNMHIHAYLLFAKKLNVRNEKKFDI----VTYHPNMQ	84
CRESSV6ww|AUM61624.1          KS-----LVEIDKYIVAQEKHQDGNLHIHCYLLLKSKLNLKNPRKFDY----QEYHPKVE	95
                                        :  : :* *:* **. *:*.:: :   : ::    :*       :* : :

CRESSV6ww|QTE03368.1          GARNSTRIKTYCAKEGNYIADPPYSPTA--------KATTWTSALTLAKEG-NLKEALST	167
CRESSV6ww|YP_009551382.1      SCRSPEAVRRYCSKDGNFLTNITSGTDS--------QEGPWRKARKIVKEGGDLKEALLA	152
CRESSV6ww|AUM61738.1          GCRSPKCVLKYVTKGGKYISNMGEVEEH---LKKMENQSLYVQVHQLAKEG-KGAEAVNL	143
CRESSV6ww|AUM61719.1          GARSPKAVIKYVCKDGKYVTNMSQATIDEAIHNNVKVGDLYKEAMEKAKE--SFEEGMKV	159
CRESSV6ww|AUM61713.1          GVRSWKNVVKYVTKDGNYLTNYDDSVIDKLIKDNMKV---------LAKES-KVSEALSV	134
CRESSV6ww|AUM61624.1          GCRSYKNVIKYVTKDGNYITNYERDILEKIINDNKKASEIYVEARKLAVED-KVEEGMKI	154
                              . *.   :  *  * *:::::                          . *  .  *.:  

CRESSV6ww|QTE03368.1          LESGGERSCRDLILHRTSIMKSLQEFQPVSELTCARPVTSYGTIFVWDRAL-TLVLLGPT	226
CRESSV6ww|YP_009551382.1      LE-ETEKTARDLTIYGSTISQALRSLKPVTELTSEQTLTSYGPLFQWDQAKHSLLLFGNT	211
CRESSV6ww|AUM61738.1          LA-NHPKGARDLLLYGDLIQKSMAKLKKAKSPQINFKLEDFSLDWTWDVTK-TLVLTGKT	201
CRESSV6ww|AUM61719.1          L--EHSKTFRDLAIHGEAIERNMRARKKQ-KTEPKFSLDLFKVSFEWDKTK-TLVLWGPT	215
CRESSV6ww|AUM61713.1          ----LSKTVRDLVIHGNAIQKNLRSLAVK-RKAPEYSIEDFRVDFVWDRRR-TLVMWGPT	188
CRESSV6ww|AUM61624.1          L--EHAKTARDLCIHGNTIRRNLESLVPK-RRKIVFALSDFRIDFEWDRTK-TLILWGPT	210
                                    :  *** ::   * : :              :  :   : **    :*:: * *

CRESSV6ww|QTE03368.1          NTGKTTLACSLLP-----KALFTSHLDRLAELS-PQHEGIILDDMSFKHLHDEAQIHLID	280
CRESSV6ww|YP_009551382.1      ETGKTTLAKLLIP-----KALFVRHLDLLLSLT-EEHGGVILDDMTFKHLHDEAQIALLD	265
CRESSV6ww|AUM61738.1          NLGKTTLSHCLIQEVSKLPALLIRHMDRVKEYDSNLWGGIIFDDMSFKHLHREAQIALTD	261
CRESSV6ww|AUM61719.1          NTGKTSLAKALLP-----NALFIRHIDALKEYKTGQYTGLIFDDMSFKHWPREAQIHLLD	270
CRESSV6ww|AUM61713.1          DTGKTSLAKALLP-----TSLFIRHIDRLKEYDEEEFEGLILDDMSFKHWPREAQIHLVD	243
CRESSV6ww|AUM61624.1          NTGKSSLAKALLP-----DSLFVSHIDRLRDYNSKSYTGIIFDDMSFKHIPRDGQLHLVD	265
                              : **::*:  *:       :*:  *:* : .       *:*:***:***   :.*: * *

CRESSV6ww|QTE03368.1          TAMTRDIHVRYRTATLPAGTPRILTSNRPVSDIFNT-----NNPAICRRLQVIIWYGYNK	335
CRESSV6ww|YP_009551382.1      LQDETHIHVRYRVAVLPAKLPRIITSNKEPWEVVNM-----ANPAIARRVLCVRWYGWDK	320
CRESSV6ww|AUM61738.1          TAFDTDIHVRYSVATLPRETPRIITTNLDPYLILDL-----YDEAIRRRCQLVEV-SKNN	315
CRESSV6ww|AUM61719.1          TDNVSQINVKHSIAIIPEGTPRIITTNMMPAEILALNIMSPEECALSRRVQLEWI-EKRV	329
CRESSV6ww|AUM61713.1          IENDSHINVKHGMAVIPAGTPRIITTNNMPAEILL------DDGAIARRIQIVHI-ES--	294
CRESSV6ww|AUM61624.1          NYDDRDIHCRYAPAFIPAGTPKIITSNNPPSEILLV-----LDPAIARRVQIVNI-EYQV	319
                                   .*: ::  * :*   *:*:*:*     :.        : *: **           

CRESSV6ww|QTE03368.1          TPMWEQRAL---------------------------------------------------	344
CRESSV6ww|YP_009551382.1      VPMFNVE-----------------------------------------------------	327
CRESSV6ww|AUM61738.1          -GVFSYKNIQ--------------------------------------------------	324
CRESSV6ww|AUM61719.1          ---Y--------------------------------------------------------	330
CRESSV6ww|AUM61713.1          -------------------------------VKLESGDFSWVRERNS-------------	310
CRESSV6ww|AUM61624.1          ---WGNPNPDTTTTTTTTTTTPSRSNSFITPVTTFGGDFEWVKERFRGAPGTPASEDAER	376
                                                                                          

CRESSV6ww|QTE03368.1          --	344
CRESSV6ww|YP_009551382.1      --	327
CRESSV6ww|AUM61738.1          --	324
CRESSV6ww|AUM61719.1          --	330
CRESSV6ww|AUM61713.1          --	310
CRESSV6ww|AUM61624.1          PA	378
                                
