# Supplementary material for: A Structural Perspective of Reps from CRESS-DNA Viruses and Their Bacterial Plasmid Homologues
Source: Viruses. 2021 Dec 25;14(1):37. doi: 10.3390/v14010037 (PMC8780604; doi:10.3390/v14010037)
Supplement: Supplementary file 1 [file viruses-14-00037-s001.zip › SupplementarySequences/Geminiviridae.aln]

CLUSTAL O(1.2.4) multiple sequence alignment
Gemini|AAP73446.1 --MRAPGFRISARNIFLTYPKCSLSKEEALEQLCRIECPS-DKLFIRVAQEAHQDG--TM	55
Gemini|ABG90906.1 -MPRQPSFRVSAKNVFLTYPKCSLSKETALELLKIVNCPS-DKVFIRVSQEKHQDG--SL	56
Gemini|ACY79450.1 -MAPPKRFKIQAKNYFLTYPHCSLSKEEVLDQLKKIQTPV-NKKYIHIARELHEDG--QP	56
Gemini|AMK07575.1 -MPRHHSFCVNAKNIFLTYPQCSLSKQIVLEILQNISCPS-DKLFIRVSSEKHQDG--SL	56
Gemini|YP_002224032.1 -MPRVNAFSVSAKNIFLTYPKCPLSKETVLDLLRNISCPS-DKLFIRVAQEKHEDG--SL	56
Gemini|ACB44970.1 -MAPPTRFRINAKNYFLTYPKCSLTKEEALSQLQNLETPT-SKKFIKICRELHEDG--SP	56
Gemini|AGJ03640.1 -MPRTPSFCVNAKNIFLTYPKCPIPKEQMLEILQSINCPS-DKLFIRVAQEKHQDG--SL	56
Gemini|YP_001040016.1 -MPRQPGFRVSAKNIFLTYPKCSLSKEIALELLKAIKCPS-DKLFIRVSQEKHQDG--SL	56
Gemini|CBJ17676.1 -MPRINSFCVNAKNIFLTYPKCPIPKEQMLEILQSINCPS-DKLFIRVAQEKHQDG--SL	56
Gemini|APP87725.1 MPRKPSSFRLNAKNIFLTYPQCHISKESALEQLKAFHYPI-HPVFIKVSAESHQDG--QP	57
Gemini|YP_001333687.1 ---MSGRFKKQGVSFFLTWPKCPVTKESALDQIQALTLPT-NIVYIRVCEEKHQDG--SP	54
Gemini|YP_115511.1 ---MGSRFVKTASSFFLTWPRCPINKESALEQIKTLSLPT-NIVYIRVCEEKHQDG--SP	54
Gemini|ABD67440.1 -MPREGRFAINAKNYFLTYPKCPLTKEDALEQLLALSTPV-NKKFIRICRELHEDG--QP	56
Gemini|ADN84041.1 -MPLQRRFRLNAKNFFLTYPKCSISKEEALGQLLSIPTPV-NKKFIKICKELHENG--EP	56
Gemini|AAN76737.1 -MPPPKRFRVSSKNYFLTYPRCSISKEETLSQLLNIETPT-NKKYIKICEELHEDG--QP	56
Gemini|AEE99005.1 YQHASAYLKYMPKNYFLTYPNCSLSKEEALSQLKNLATPT-NKKYIKVCREFHENG--EP	57
Gemini|YP_001285764.1 -MAPNNRFRVSARNYFLTYPHCSLTKEETLSQLSNLVCPT-NKKFIKICRELHEDG--SP	56
Gemini|AAB87607.1 -MPRSGAFRVNAKNIFATYPRCSLPKEEALELLRQIPTAV-NKKFIKVARELHEDG--EP	56
Gemini|AGK24653.1 -MPRSGAFRVHAKNIFLTYPRCSLSKDEALELLLGVTTPV-NKKFIKVARELHEDG--QP	56
Gemini|YP_008411025.1 -MPRSGRFSINAKNYFLTYPRCSLTKEETIEQLRNLQYPT-NLKYIKVCRELHENG--EP	56
Gemini|AMP46444.1 -MPRAGRFSVNAKNYFLTYPNCPLDKNEALSQLQAKQTPV-NKLFIKVCRELHESG--EP	56
Gemini|AKS48121.1 -MPTPGRFVINAKNYFLTYPRCPLSKEEALSQLLALQTPT-NKKFIRVSRELHDDG--TP	56
Gemini|ADW24243.1 -MSRPKGFRVNAKNFFLTYPRCSLSKEAALEQLQNIQTNV-NKKFIRVCREFHENG--EP	56
Gemini|AIY31184.1 ---MPRLFKIYAKNYFLTYPNCSLCQEEALSQLKNLETPT-NKKYIKLCRELHENG--ER	54
Gemini|AJM13604.1 -MPRAGRFNINAKNYFLTYPQCSLSKEETLSLLLAKQIPV-NIKFIRVCRELHQNG--EP	56
Gemini|YP_004958233.1 -MPRVGRFKINAKNYFLTYPQCSISKEEALQKLISLRTPT-NIKFIRVCRELHQDG--EP	56
Gemini|YP_009129272.1 -MPNTRRFKVQAKNYFLTYPRCSLSKEEALEQILGLNTPT-NKKFVRVCRELHEDG--EP	56
Gemini|YP_003622552.1 -MPRSGYFCVKAKNIFLTYPRCSLTKEEALSQLQSIQCPS-NKKFIKIARELHENG--EP	56
Gemini|CAM91896.1 -MPRAGRFKINAKNYFITYPQCSITKEEALAQIKSFSYPT-NIKFIRVCRELHQDG--LP	56
Gemini|AHA82274.1 -MVSPGRVRENAKKYFLTDPKCSLTKGEALCQLQTRETQG-QKKFLSICRELHVDG--FR	56
Gemini|ABD35287.1 -MRQPGQFRLNRKNFFLTYSQCPISKEEALQQLINTQTPV-NKKFIRVCKELHEDG--NP	56
Gemini|AFB81519.1 --MPPKRNGFYSKNYFITYPKCSLTKEEALSQLLNIQTPT-SKKYIRICRELHEDG--TP	55
Gemini|ACI06063.1 --MPPRRNGIYSKNYFVTYPKCSLTKEEALSQLLNLQTPT-SKKYIKICRELHEDG--TP	55
Gemini|BAF02752.1 -MPPPRRFKLQSKNYFLTYPKCSLTKEEALEQLKSLSTPV-NKLFVKICRELHEDG--SP	56
Gemini|AEY63664.1 --MRPPRFRIQAKNIFLTYPRCSLSKEELLSFLVGLSLPS-NLKYVKVCRELHQNG--EP	55
Gemini|AAX39336.1 --MRTPRFRIQAKNVFLTYPKCSISKEHLLPFIQTLSLPS-NPKFIKICRELHQNG--EP	55
Gemini|AGV02071.1 -MPAPNRFKINAKNYFLTYPKCSLTKEEALSQFLNLETPT-SKKFIRICRELMKMG--LL	56
Gemini|NP_050017.1 -MAPPKNLRINAKNYFLTYPHCSLTKEEALSQIQAIETPT-IKLFIRICRELHEDG--TP	56
Gemini|NP_620741.1 -MPRSGRFSIKAKNYFLTYPKCDLTKENALSQITNLQTPT-NKLFIKICRELHENG--EP	56
Gemini|ACV60535.1 -MAPPNKFRINAKNYFLTYPHCSLTKKEALSQLKNLETPV-NKLFIRICREFHEDG--TP	56
Gemini|YP_006905839.1 MPNAPKKFQINCKNLFLTYPQCSLSKEETLSQLTNLSLPS-NPKFIRICRELHQNG--EP	57
Gemini|AFH68197.1 -MPPAKPFKINAKNYFITYPKCSLTKEDALSQLQNLETPV-NKKYIRICREFHENG--EP	56
Gemini|AFB83419.1 -MAPPKRFKVQAILYVITYPQCSLTKEEALSQIQAINTPS-KKKYIKLCRELHEDG--SP	56
Gemini|CDW92215.1 --MARASFRINAKHYFLTFPKCSLTKEEALEQLLKLDTPT-NKKYIKICKELHENG--EP	55
Gemini|AAF75542.1 -MPQLKKFIINAKNYFLTYPQCSLTKEEALSQISALSTPT-NKLFIRICRELHEDG--SP	56
Gemini|AFF58888.1 -MAPPRRFRVSAKNYFLTYPHCSVTKDETLSQLRTINTQV-NKKYIKVCRELHEDG--SP	56
Gemini|YP_764516.1 -MPRAGRFSIKAKNYFLTFPKCSLSKEDALGQLKDLQTPT-NKKYIKICRELHENG--EP	56
Gemini|AFA26437.2 -MAPPKRFLIYAKNYFLTYPQCSLTKEEALSQFQNLSTPT-NKKFIKICRELHEDG--SP	56
Gemini|AHL29198.1 -MPPPSRFRINAKNYFLTYPQCSLTKEEALSQLQNLATPT-NKKYIKVCRELHDDG--SP	56
Gemini|AGG08895.1 -MAPPKRFKIQARNYFLTYPHCSLTKEEALSQLKNIETPT-NKKFIKICRELHEDG--SP	56
Gemini|CAJ85998.1 -MPQPSRFKINAKNYFLTYPDCSLAKEETLEKIKALDTPT-NKKYIKICRELHQNG--NP	56
Gemini|AGF41094.1 -MATPKRFKIQAKNYFITYPKCSLTKEEALSQIQNIQTPT-NKKYIKICRELHEDG--SP	56
Gemini|AFM38721.1 MPRQPNKFRLASRNIFLTYPQCSLDKNHVLELLQNLPWTIVRPTYIRVAREIHSDG--NP	58
Gemini|CRI68211.1 MPLPPKSFRLQCKNIFLTYPQCDIPKDEALEMLRSLKWSVVKPMYIRVSREEHSDG--FP	58
Gemini|YP_003828907.1 MPRSPKSFRVAAKNIFLTYPQCDIPKDEALKMLQELAWTVVKPKYIRVAREEHSDG--SP	58
Gemini|AAL96826.1 MPRNPDSFRLQARNIFLTYPKCDIPKNEALQMLQALSWSVVSPTFIRVAREEHSDG--SP	58
Gemini|AGV02076.1 MPRQPKELRVQSKNIFVTYPQCDIPKDEVLQMLQNLQWRVVKPTYIRVAREEHSDG--NP	58
Gemini|NP_066185.1 MPRQPNSFRIQARNIFLTYPQCTIPKDEMLQLLQNLNWTVVKPTYIRVAAERHADG--TP	58
Gemini|YP_003966137.1 MPRQNKSFRLSSKNIFLTYPQCDIPKDEVLQLLQNLPWSVVKPTYIRVASERHADG--TP	58
Gemini|ALR86823.1 -MTPPKRFRVAAKNFFLTYPHCFLSPTEALEQLKQLQIPV-NKKYIRIAKEHHDDKERTP	58
Gemini|YP_003778178.1 MPRTPRQYRIHAKNIFLTYPHCHLTKEDALLQLQTIQCPS-TKKFIRICRERHDNG--EP	57
Gemini|YP_009226627.1 MGRTNKQYRIQAKNIFLTFPHCTLSKDEALEQLQNLACPS-NKKFIRISRELHENG--EP	57
Gemini|ALF37659.1 MVRCSTPFYKKAKNIFLTYPQCSVTKEDALEQLININTPS-NKKYISICRELHENG--EP	57
Gemini|NP_040557.1 -MPPTKRFRIQAKNIFLTYPQCSLSKEEALEQIQRIQLSS-NKKYIKIARELHEDG--QP	56
Gemini|YP_007250561.1 -MPPPKKFRLSAKNIFLTYPRCSLTKEEALFQLQNISLPS-NKLFIRVARELHEDG--EP	56
Gemini|YP_006590064.1 -MPPPKRFRINAKNYFLTYPQCSLSKEAALEQIISLQTPS-SKKFIKIARELHDDG--QP	56
Gemini|YP_002941855.1 MPSEPRRFRVNCRNFFLTYPKCSLSKEEALSQLLALETPT-NKKFIRVSRELHEDG--QP	57
Gemini|ACV83312.1 -MPPPKRFSVNAKNFFLTYPHCSLTKYEALSQLQALQTPT-HKKFIRVTRELHEDG--EP	56
Gemini|AER09339.1 -MPLSKPFRINARNYFLTYPKCSLTKEEALSQLQALATPT-NKKFIKVARELHENG--EP	56
Gemini|AHX57826.1 -MPRRGSFSVNAKNYFLTYPQCSLTKEDVLSQIQNLQTPT-NKKYIKVCRELHENG--EP	56
Gemini|YP_619883.1 -MPPPRRFRLQAKNIFLTYPLCSLTKDEALEQLQSIQLTS-NKRYIKICRELHENG--KP	56
Gemini|AFD54490.1 -MPPPRRFKIQSKNYFLTYPKCSISKEEALAQLLALDTPT-NKKYIRVCRELHGNG--EP	56
Gemini|NP_671468.1 MPSRPKRFKINAKNFFLTYPQCSLSKEETLSQIKALNTPT-SKKYIKIARELHENG--QP	57
Gemini|CBH28932.1 MPSKPPRFRVQAKNIFLTYPQCSLTKEEALSQLQAIHLPS-NKKFIKICRELHEDG--QP	57
Gemini|AMW86999.1 -MPRKGSFLYKAKNYFITYRVLSCSKEEALSQLQNLNTPV-NKKFIKICREFHQNG--KP	56
Gemini|ALV85583.1 -MPPPKRFKVNAKNYFLTYPRCSISKEEALSQLLALETPT-NKKYIRVCRELHEDG--AP	56
Gemini|AGH29892.1 -MPPPKRFKISSKNYFVTYPHCSLTKEEALAQLKLLNTPT-NKKYIKICRELHENG--EP	56
Gemini|CBA18089.1 -MPPPKRFKVNAKNYFLTYPDCSIAKETALEQLINLETPS-KKKYIRVCREFHENG--KP	56
Gemini|FJ665283 -MPPPKRFKINAKNYFLTYPQCSITKESAIEQLQNLQTPV-NKKYIRICREIHENG--EP	56
Gemini|ACO88014.1 MASSSHRFRIQGRAFFLTYSQCPREPKDVGEFLTSHSTLASHVVYVRVQQEKHQDG--NN	58
Gemini|KT214373 MPRRASNFRLQGKSIFLTYPQCPLIPMFLIDYLYQLLK-NWDPTYARVCREEHQSR--EP	57
Gemini|JX094280 MPRNNNSFRLQGKSIFLTYPKCPLTPLFVIDYLYQLLK-NFNPIYARVCTENHQDG--EP	57
Gemini|YP_006666535.1 PGAAEASFEVRAKNIFLTYSKCLLDPQEALRDITHKLR-KFEPTYVYVARELHQDG--TF	57
Gemini|AFN80601.1 DAPSSSCFKVRARNLFLTYSKCNLTAVFLLEYISSLLK-KYCPTYIYVAQEAHKDG--SH	57
Gemini|YP_004089627.1 PGAVAACFEVRSRNIFLTYSKCHLDPVFMQEHLSSLLR-RFEPTYVYVAREEHQDG--SY	57
Gemini|YP_006666523.1 PGAVEACFEVRSRNVFLTYSKCHLEPAYMLERLSRLLK-KWDPTYTYVAREEHKDG--SY	57
Gemini|YP_003915159.1 AASLPLSFNVRSQHVFLTYPRCPIPPKDAGSFLKKLCK-RYNIQYMYIAQELHQDG--EP	57
Gemini|AFN80669.1 VTPGEKAFSLRTKHVFLTYARCPISPEEAGQKIADRLK-NKKCNYIYISREFHADG--EP	57
Gemini|YP_009026388.1 STSQPRVFQFKAQNIFLTYPRCDISVDVAARTLLTLCH-RFQPLYILCSQEHHADG--SN	57
Gemini|AHM88370.1 TPPPRRNFQFKSANAFLTYPRCLLTPFEAGQHLWEVAR-PWTPSYILASSESHQDG--TP	57
Gemini|YP_006273070.1 PKASSSTFRYRSNNCFLTFPHCNSCPYGMVQHFWDLIS-TWSPIYAVASVELHQDG--TP	57
Gemini|AAK73446.1 SSSSNRQFSHRNANTFLTYPKCPENPEIACQMIWELVV-RWIPKYILCAREAHKDG--SL	57
Gemini|AHM88378.1 ATVATRPFKHRNANTFLTYSRCNLDPEAVGLHLWELIG-HWNPAYILVSREAHADG--EW	57
Gemini|Q80GM6.2 SSTPSRRFKHRNVNTFLTYSRCPLEPEAVGLHIWSLIA-HWTPVYVLSVRETHEDG--GY	57
Gemini|P0C647.1 GRHSVRCFRHRNANTFLTYSKCPLEPEFIGEHLFRLTR-EYEPAYILVVRETHTDG--TW	57
Gemini|AHM88382.1 NSVASRSFKHRNANTYLTYPKCPLEPEAIGLTLWSLIA-PWEPAYIIVCREAHQDG--TW	57
Gemini|YP_003288768.1 ESNSSRSFRHRNANTFLTYSKCSLDPEILGLSLWSKLA-PWTPAYILVAREAHQDG--TW	57
Gemini|DQ458791 MPSASKNFRLQSKYVFLTYPKCSSQRDDLFQFLWEKLT-PFLIFFLGVASELHQDG--TT	57
Gemini|YP_009021763.1 EHGGPSGFRFQSRNIFLTYPRCNLAPELIGSFLLSLLS-PYHVMFITVTSELHKDG--TP	57
Gemini|YP_006666527.1 DEESVDGFHFRGKNIFLTYSRCEIDPALITDALWDKFS-SHKPLYILSVRELHQDS--GF	57
Gemini|AIT39773.1 NEGGPSTFRFDASEIFLTYPRCPVDPMDVGNYLWTMLL-TLSPKYVLCTRERHADG--SF	57
Gemini|AFV91331.1 AQSGPSHFRIRAQNIFLTYPRCDLDPKDAGEIIQSKMQ-SHEPKYILFSRELHSDG--EY	57
Gemini|YP_006666531.1 TEASPANFRFRARSAFLTYPKCTLEPRDVVEHLYSKFR-KYGPKYCLVTREHHSDG--DY	57
* : : *
Gemini|AAP73446.1 HLHALVQFKGKAQFRNARHFDLTHPHFHGNVQGAKSSSDVKSYITKNGDY-IDWGTFQID	114
Gemini|ABG90906.1 HLHALIQFKGKAQFKNPRHFDLQHPNFHPNFQGAKSSSDVKSYIEKDGDY-IDWGTFQVD	115
Gemini|ACY79450.1 HIHVLLQFEGKFVCTNQRLFDLVSPTFHPNIQGAKSSSDVKSYVDKDGDT-LTWGEFQID	115
Gemini|AMK07575.1 HIHALIQFKGKAKFRNERHFDISHPHFHPNFQGARSSSDVKAYIEKDGDY-VDWGSFQID	115
Gemini|YP_002224032.1 HIHALIQFKGKARFRNARHFDLIHPHFHPNIQGAKSSSDVKSYIEKDGDF-IDWGFFQID	115
Gemini|ACB44970.1 HIHVLIQFEGKFQCKNNRFFDLVAPSFHPNIQGAKSASDVKTYIDKDGDV-LEWGVFQID	115
Gemini|AGJ03640.1 HVHALIQFKGKSKFRNPRHFDVTSPIFHPNIQGAKSASDVKAYIDKDGDV-LEWGVFQID	115
Gemini|YP_001040016.1 HLHALIQFKGKAQFKNPRHFDLQHPTFHPNFQGAKSSSDVKSYIEKDGDY-IDWGTFQVD	115
Gemini|CBJ17676.1 HIHALIQFKGKAKFRNPRHFDVTHPNFHPNFQGAKSSSDVKSYIEKDSDY-IDWGQFQID	115
Gemini|APP87725.1 HLHALLQFKGKFQTTNQRFFDLVSPSFHPNIQGAKSSSDVKSYIEKDGDV-ISWGEFQID	116
Gemini|YP_001333687.1 HLHALVQFQKKFICTNCRLFDLSHPQFHCHIETARSSSDAKSYIEKDGVF-CEWGTFQVD	113
Gemini|YP_115511.1 HLHALVQFQKKYRCTNCRLFDLSNPNYHCNIQTARSSSDAKSYIEKDGVF-CEWGEFKID	113
Gemini|ABD67440.1 HLHVLLQFEGKQQTKNQRFFDLHSRCYHPNIQAAKSCSDVKTYMEKDGDI-LDHGTFQID	115
Gemini|ADN84041.1 HLHVLIQFEGKYQCTNNRFFDLVSTTFHPNIQGAKSSSDVKSYIDKDGDT-LQWGEFQID	115
Gemini|AAN76737.1 HLHVLIQFEGKFVCTNQRLFDLVSPTFHPNIQGVKSSSDVKAYIDKDGVT-IEWGQFQID	115
Gemini|AEE99005.1 HLHVLIQFEGKYQCKNQRFFDLSSPTFHPNIQAAKSATDVKTYVEKDGDF-IDFGVFQID	116
Gemini|YP_001285764.1 HLHVLIQFEGKYVCTNKRFFDLVSPTFHPNIQGAKSSSDVKSYIDKDGDT-LEWGEFQID	115
Gemini|AAB87607.1 HLHVLLQFEGKLQITNPRLFDLVSGNFHPNIQGAKSSSDVKSYIEKDGDT-ISWGEFQID	115
Gemini|AGK24653.1 HLHVLLQFEGKLQITNPRLFDLVSRTFHPNVQGAKSSSDVKSYIDKDGDT-VSWGEFQID	115
Gemini|YP_008411025.1 HLHVLLQFEGKYNCTSDRFFDLSHPSFHPNIQRAKSSSDVKAYIGKDGDT-LDWGEFQVD	115
Gemini|AMP46444.1 HLHALVQFQGKYNCTNQRFFDLESPTYHPNIQRAKSSSDVKSYIDKDGDT-TSWGEYQID	115
Gemini|AKS48121.1 HLHALLQFEGKFQTRNQRFFDLVSQTYHPNIQAAKSASDVKQYVEKDGDF-IDHGAFQVD	115
Gemini|ADW24243.1 HLHVLLQFEGKFQCRNERFFGLVSETFHPNIQGAKSSSDVKKYMEKDGDV-IDFGIFQID	115
Gemini|AIY31184.1 HLHVLIQFEGKFQCKNQRFFDLVSPNFHPNIQAGKSSTDVKTYVDQDGDL-IDFGVFQIN	113
Gemini|AJM13604.1 HLHVLLQFEGKYQCTNQRFFDLVSPNFHPNIQGAKSSSDVKTYIEKGGDF-IDHGEFQID	115
Gemini|YP_004958233.1 HLHVLIQFEGKYQCTNQRFFDLESPTYHPNIQGAKSSSDVKSYIEKGGDF-IDHGQFQVD	115
Gemini|YP_009129272.1 HLHVLIQFEGKYTCTNQRFFDLVSPTFHPNVQGAKSASDVKTYIEKGGEF-LDHGVFQID	115
Gemini|YP_003622552.1 HLHVLIQFEGKCQITNERHFDLTSPRFHPNIQGAKSSSDVKTYIDKDGDT-IQWGSFQID	115
Gemini|CAM91896.1 HLHVLIQFEGKFQCTNQRFFDLVSQTFHPNIQGAKSSSDVKAYIEKGGEF-LDYGVFQVD	115
Gemini|AHA82274.1 HIQVVIQFEGKFHCKNNRCLELVSPSFHPDIQGAKSSSDVKSYMEKDGDV-LEWGVFQVD	115
Gemini|ABD35287.1 HLHALVQFEGKFCLTNPRFFDLQSPNYHCFITDAKSSSDVKAYIEKDGDI-LDWGTFQID	115
Gemini|AFB81519.1 HLHVLIQFEGKFKCQNMRFFDLVSPSFHPNIQGAKSSSDVKSYIEKDGDI-LDWGQFQID	114
Gemini|ACI06063.1 HLHVLIQFEGKFKCQNMRFFDLVSPNFHPNIQGAKSSSDVKSYIDKDGDI-LEWGKFQID	114
Gemini|BAF02752.1 HLHVLVQFEGKYVCTNNRFFDLVSPAFHPNIQGAKSSSDVKAYMDKDGDS-IEWGEFQID	115
Gemini|AEY63664.1 HLHVLLQFDGKITITDNRLFDHVHPSFHPNIQSAKSSTDVKSYLDKDGDT-VEWGKFQID	114
Gemini|AAX39336.1 HLHALIQFEGKITLTNNRLFDCVHPSFHPNIQGAKSSSDVKSYLDKDGDT-VEWGQFQID	114
Gemini|AGV02071.1 HLHVLIQFEGKFQCRNNRFFDLTSPSFHPNIQGAKSSSDVKAYMEKDGDI-LDHGVFQVD	115
Gemini|NP_050017.1 HLHILIQFEGKFQCKNPRFFDLTSPTFHPNIQGAKSSTDVKEYIAKNGDV-LDHGVFQID	115
Gemini|NP_620741.1 HLHILIQFEGKYNCTNQRFFDLVSPTFHPNIQGAKSSSDVKSYIDKDGDV-LEWGTFQID	115
Gemini|ACV60535.1 HLHVLIQFEGKFQCKNQRFFDLISPSFHPNIQAAKSSTDVKSYMDKDGDV-LDHGLFQID	115
Gemini|YP_006905839.1 HLHVLVQFEGKVRLTNCRLFDLVSPTFHPNIQGAKSSSDVKAYLEKDGDV-LDWGQFQID	116
Gemini|AFH68197.1 HLHVLIQFEGKYQCKNNRFFDLVSPTFHPNIQGAKSSSDVKSYIAKDGDI-LEWGEFQID	115
Gemini|AFB83419.1 HLPVLIRFEGKFVCTNNKFFDLVSPNFHPNIQGAKSSSDVKAYINKDGDA-FEWGEFQID	115
Gemini|CDW92215.1 HLHVLLQFEGKFNCQNQRFFDLVSPTFHPNVQGAKSSSDVESYLDKDGDI-LEWGEFQID	114
Gemini|AAF75542.1 HLHVLIQFEGKFKCQNNRFFDLTSPSFHPNIQGAKSSTDVKAYMEKDGDV-LDHGVFQID	115
Gemini|AFF58888.1 HLHVLIQFEGKFVCTNNRLFDLVSPTFHPNIQGAKSSSDVKSYIDKDGDT-LEWGEFQID	115
Gemini|YP_764516.1 HLHVLIQFEGKYNCTNQRFFDLVSPSFHPNIQGAKSSSDVKSYIDKDGDT-LEWGEFQVD	115
Gemini|AFA26437.2 HLHVLIQFEGKYKCQNNRFFDLVSPTFHPNIQGAKSSSDVKSYMEKDGDT-LDWGEFQID	115
Gemini|AHL29198.1 HLHVLLQFEGKYQCKNPRFFDLVSPTFHPNIQGAKSSSDVKSYIDKDGDI-VEWGEFQID	115
Gemini|AGG08895.1 HLHVLVQFEGKFVCTNNRFFDLVSPTFHPNIQGXKSSSDVKSYMEKDGDT-IDWGEFQID	115
Gemini|CAJ85998.1 HLHVLIQFEGKYQCKNQRFFDLVSPTFHPNIQGAKSSSDVKSYINKHGDT-LEWREFQID	115
Gemini|AGF41094.1 HLHVLIQFEGKFVCTNNRFFDLVSPTFHPNIQGAKSSSDVKSYIDKDGDT-MEWGEFQID	115
Gemini|AFM38721.1 HLHILIQLSGKSNIKDERFFDISHPSFHPNIQAAKDTNAVKNYITKEGDY-CESGQYKVS	117
Gemini|CRI68211.1 HLHCLIQLSGKCNIKDARFFDITHPRFHPNVQAAKDSNAVKNYVTKDGDY-YEYGQCKFS	117
Gemini|YP_003828907.1 HLHCLIQLSGKSNIKNARFFDLTHPRFHPNIQAAKDSNAVKNYITKEGDY-CESGEYKVS	117
Gemini|AAL96826.1 HLHCLIQLSGKPNIKNERFFDLTHPRFHPNIHAAKDANAVKNYITKDGDC-CESGQFEVP	117
Gemini|AGV02076.1 HLHCLVQLSGKPNIKDVRFFDITHPRFHPNVQPAKNSDAVKNYITKGGDF-CESGQYKPY	117
Gemini|NP_066185.1 HLHCLIQLSGKSNIKDCRFFDITHPQFHPNVQSAKDTNAVKNYITKEGDY-CESGQYKVS	117
Gemini|YP_003966137.1 HLHCLIQLSGKSNIKDCRFFDITHPRYHPNVQAAKDANAVHNYITKEGDY-CESGQYKVS	117
Gemini|ALR86823.1 HLHALLLLEGKFHGQNPRFFDLVSPNYHCNIQGAKSSSDVKTSSQKEGEY-SDWGEFQID	117
Gemini|YP_003778178.1 HLHVLIQFEGKIQLYNPRHFDLRDGGCHPNIQGAKSSSDVKSYIEKDGDY-IDWGEFQID	116
Gemini|YP_009226627.1 HLHVLIQFEGKVQICNPRHFDLRHPSFHPNIQGAKSSSDVKSYIEKDGDY-LDWGQFQID	116
Gemini|ALF37659.1 HLHALIQFEGKVQIRNPRYFDMQHRSFHCNIQGAKSSSDVKSYVSKDGDH-IDWGEFQVD	116
Gemini|NP_040557.1 HLHVLLQLEGKVQITNIRLFDLVSPTFHPNIQRAKSSSDVKSYVDKDGDT-IEWGEFQID	115
Gemini|YP_007250561.1 HLHVLIQLEGKVQIYNQKLFDLSSTSFHPNIQGAKSSSDVKSYMEKDGEF-LDFGVFQID	115
Gemini|YP_006590064.1 HLHVLLQFEGKFCCTNNRLFDLVSPTFHPNIQGAKSSSDVKSYVDKDGDT-IEWGEFQVD	115
Gemini|YP_002941855.1 HLHVLIQFEGKYNCQNNRFFDLVSTTFHPNIQGAKSSSDVKTYVEKDGDF-IDHGIFQID	116
Gemini|ACV83312.1 HLHVLIQFEGKFKCHNQRFFDLVSPTFHPNIQGAKSSSDVKTYMEKDGDF-IDFGTFQID	115
Gemini|AER09339.1 HLHVLLQFEGKFQCKNNRFFDLVSPSFHPNVQGAKSSSDVKSYVDKDGDT-LEWGTFQID	115
Gemini|AHX57826.1 HLHVLIQFEGKYNCTNNRFFDLVSPNFHPNIQGAKSSSDVKSYLDKDGDV-IEWGEFQID	115
Gemini|YP_619883.1 HLHALVQLEGKVQITNERQFDLVSPTFHPNIQGAKSSSDVKSYIDKDGDT-LEWGEFQID	115
Gemini|AFD54490.1 HLHALLQFEGKFTCTNCRFFDLRHPSCHGKYESCKSSSDAKSYIEKDGDY-VEWGDFQID	115
Gemini|NP_671468.1 HIHVLIQFEGKYQCTNYRFFDLVSPSFHPNVQGAKSSSDVKSYIDKDGDT-LEWGEFQVD	116
Gemini|CBH28932.1 HLHILLQLEGKIQVTNNRLFDLVSPNFHPNIQGAKSSSDVKSYIDKDGDT-VEWGEFQVD	116
Gemini|AMW86999.1 HLHVLIQFEGKFNCTNYRLFDLVSPTFHPNIQGARSSSDVKSYVAKDGDT-IEWGVFQID	115
Gemini|ALV85583.1 HLHALLQFEGKFQCTNCRFFDLRHPQCHGEYKSCKSSSDAKSYIEKGGDY-IEWGTFQID	115
Gemini|AGH29892.1 HLHVLIQFEGKYQCTNNRFFDLVSPSFHPNIQGAKSSSDVKSYIDKDGDT-IEWGEFQVD	115
Gemini|CBA18089.1 HLHALVQFEGKFQCTNCRFFDLKHPNAHANIQGAKSSSDVKSYIKKDGDY-IDWGTFQID	115
Gemini|FJ665283 HLHALIQFEGKFQCTNCRVFDLKHPTSHANIQSAKSSSDVKSYIEKDGDY-IEWGHFQVD	115
Gemini|ACO88014.1 HLHAIVCTSERRDIRDPRIFDFG--EFHPKIETCRSVSKSLKYIQKEAGSFYEHGTVPCD	116
Gemini|KT214373 HLHCLVQRDKKIDIKDPRFFDIKDPNYHPNTQIPRRDADVADYISKGGVF-EERGLL---	113
Gemini|JX094280 HLHCLVQLDKRFNTTSQRYFDISDPNYHPNCQVPRRDADVADYIAKGGQF-EERGIL---	113
Gemini|YP_006666535.1 HLHCFVQCKKHVRTTRARFFDLE--EYHPNVQNARMPHKVLAYCKKSPVSYAEEGAYTES	115
Gemini|AFN80601.1 HLHCIIQCSKYVRTTSAKFFDVG--EFHPNVQNPRMPKKALAYCKKSPISDAEYGVFQEI	115
Gemini|YP_004089627.1 HLHCLVQCKKYVRTKSAKFFDVE--EFHPNVQNARMPHKVLAYIKKNPLCFVETGVFQAS	115
Gemini|YP_006666523.1 HLHCLVQCRKYIRTKSAKFFDVE--EFHPNVQNARVPHKVLAYIKKGPVCFVEHGAFKDE	115
Gemini|YP_003915159.1 HLHAFLQFDKVFRTTSAKYFDFF--EFHPNIQAARNPEKTLEYCQKNPADFYEDGVFVKP	115
Gemini|AFN80669.1 HLHAFVQLEANFRTTSPKYFDLG--EFHPNIQAARQPASTLKYCMKHPESSWEFGKFLKP	115
Gemini|YP_009026388.1 HLHILLQTDKTMYTRNPHYFDIC--GHHPNIQPAKSPDNVRAYILKDPITSFEEGSFQPR	115
Gemini|AHM88370.1 HLHVLLQTIRPMSTRDPGFFDIQ--GYHPNIQASRSPNKTREYILKSPITVYSRGTFIPR	115
Gemini|YP_006273070.1 HLHALLQTRKQISTNDPHFFDFD--GHHPHIQAAKNPTLCRDYILKGPITFSEKGAFIPR	115
Gemini|AAK73446.1 HLHALLQTEKPVRISDSRFFDIN--GFHPNIQSAKSVNRVRDYILKEPLAMFERGTFIPR	115
Gemini|AHM88378.1 HLHALAQSVKPVHTTNQGFFDIE--GFHPNIQSAKSANKVREYILKNPVCQWEKGTFIPR	115
Gemini|Q80GM6.2 HIHVLAQSAKPVYTTDSGFFDID--GFHPNIQSAKSANKVRAYAMKNPVTYWERGTFIPR	115
Gemini|P0C647.1 HCHALLQCIKPCTTRDERYFDID--RYHGNIQSAKSTDKVREYILKDPKDKWEKGTYIPR	115
Gemini|AHM88382.1 HCHALAQSVKPVTTRNSRFFDIE--DHHPNIQSAKSVDKVRAYILKDPIALWERGTFIPR	115
Gemini|YP_003288768.1 HCHALAQSVRPVTTSDPRFFDVN--EYHPNIQSAKSVDRVREYILKDPLCQWEKGTFVPR	115
Gemini|DQ458791 HYHALLQLDKKPCIRDPSFFDFE--GNHPNIQPARNSKQVLDYISKDGDIK-TRGDFRDH	114
Gemini|YP_009021763.1 HIHALAQTDKRVHTYSPGFFDVQ--GFHPNIQSARSPQTVLSYILKSPTGTFNYGSLRPR	115
Gemini|YP_006666527.1 HVHCLVQLTDQYRSRDSSFADLG--GNHPNIQTVRSATKVKEYILKEPVSQSARGKFVAP	115
Gemini|AIT39773.1 HLHAFVQLGYNLITANPHHFDYK--QYHPNVQPVRSSKSVRDYCLKNPISQYSRGRYTVG	115
Gemini|AFV91331.1 HLHGLLQLSRQFSSNNPRIFDIG--AHHPNIQSAISPKSVRDYILKNPITQFCIGTYVPA	115
Gemini|YP_006666531.1 HLHCLFQLDKAFSTNDSSTFNIL--DYHPNIQTAKSPTNVRDYCLKNPVSKAERGTFIPL	115
* . * :
Gemini|AAP73446.1 GRSA----RGGRQTADDAVASALNSGTVQGALNIIKELLPHNYVFQYHNLRCNLERIFAP	170
Gemini|ABG90906.1 GRSA----RGGQQTANDAAAEALNAGSAEAALQIIREKLPRDFIFQYHNLRSNLDRIFSP	171
Gemini|ACY79450.1 GRSA----RGGQQTANDAAAEALNSGSKEAALQIIREKLPEKFIFQYHNLCSNLDRIFSP	171
Gemini|AMK07575.1 GRSS----RRSSHAAHDVAAEALNAPSKEDALNIIKEKLPKDFIFQYHNLSANLDKIFKP	171
Gemini|YP_002224032.1 GRSA----RGGQQTANDAAAEALNSGSAEAALAI-SVKMPRDYIFQYHNLKSNLERIFTP	170
Gemini|ACB44970.1 GRSA----RGGQQTANDAYAQAINTGNKEDALKVLKELAPKDYVLQFHNLMTNLDRIFPS	171
Gemini|AGJ03640.1 GRSA----RGGQQTANDAYAKAINTGNKEDALKVLKELAPKDYVLQFHNLISNLDRIFQP	171
Gemini|YP_001040016.1 GRSA----RGGQQTANDAAADALNAGSKDAALQIIREKLPEKFIFQYHNLVSNLDRIFQE	171
Gemini|CBJ17676.1 GRSA----RGGQQTANDAAAEALNAGSADAALAIIREKLPKDFIFQYHNLKCNLDRIFTP	171
Gemini|APP87725.1 GRSS----RGGVQSANDAYAEALNSGGKDQALQILKEKAPKDYILHYHHLVGNLGRIFKT	172
Gemini|YP_001333687.1 GRSA----RGGQQTVNEAYAKALNSGSKDEALNIIKELVPKDYVLQFHNLNQNLERIFAP	169
Gemini|YP_115511.1 GRSS----RGGQQSANDAYAKALNSGGKDEALTIIKELLPKDYVLQYHNLNANLERIFAP	169
Gemini|ABD67440.1 GRSA----RGGQQSANDAYAEALNSGSKLEALLILKEKAPKDFILQFHNLNCNLSRIFTE	171
Gemini|ADN84041.1 GRSA----RGGQQTANDSYAKALNAESAEQALQIIKEHQPQHFVLQYHNLVSNITKIFHK	171
Gemini|AAN76737.1 GRSA----RGGQQSANDSYAKALNADCIDAAMTVLKEEQPKDFVVQYHNIRSNLEKIFTP	171
Gemini|AEE99005.1 GRSA----RGGQQSANDAYAEALNSGSKSEALNILKEKAPKDYILQFHNLSSNLDRIFSP	172
Gemini|YP_001285764.1 GRSA----RGGQQDLNDLGAEVWNATSVNAAKQLVKEKQPWTYLLQRHNIVANIEKEFEK	171
Gemini|AAB87607.1 GRSS----RGGQQSANDAYAAAINSGSPTKALNIVKELAPKDFVLHYHNIKSNLDRIFSK	171
Gemini|AGK24653.1 ARSS----RGGKQSANDAYAAAINTGSPTKALQLLKEQAPKDYVLQFHNIKGNLERIFMK	171
Gemini|YP_008411025.1 DEIC----KRRPEICKRCIRLSNNAGSKQEALNIIKELMPKDYVLQYHNLHSNFDRIFTS	171
Gemini|AMP46444.1 GRSA----RGGKQDLNDLGAEALNTGSAEGAIKIIKERQPWTFILQRHNIVSNLEREFIK	171
Gemini|AKS48121.1 GRSA----RGGKQSANDAYAEAINAESKSEALTILKEKAPKDYVLQFHNINCNLDRLFAP	171
Gemini|ADW24243.1 GRSN----RGGSQCANDAYAEAINSGDTTSALNILKEKASRDFIIHLHNIRANLNFLFAP	171
Gemini|AIY31184.1 SRSA----RGGQQSANDAYAEALNSGSKSEVLNILKENAPNDYILQFHYLSSNLDRIFSP	169
Gemini|AJM13604.1 ARSA----RGQGQNLADLYADALNASNKEAAMRLIKERDPKSYFLQYHNISANAEKIFAP	171
Gemini|YP_004958233.1 PRSA----RGEGQCLADVYAEALNAADKDSALQVIKEKDPKNFFLQYHNISANANHIFAP	171
Gemini|YP_009129272.1 ARSA----RGQGQHLAEVYAEALNAPDASASLQIIKEKDPKTFYTQYHNLSANAAKIFMA	171
Gemini|YP_003622552.1 GRSA----RGGCKNANDACASALNAGSAEAALQIIKEQLPRDYVFQYHNVISNLNKIFTP	171
Gemini|CAM91896.1 ARSA----RGEGQHLAQVYADALNASSKEEALQIIKEKDPKSFFLQYHNLSANADKIFMT	171
Gemini|AHA82274.1 GRSA----RGGCQSANDPYAEAINSGSKSQALNILREKSPTYFVLQFHNLNTNLDRIFQP	171
Gemini|ABD35287.1 GRSA----RGGQQTANDAYARAINTGNKEQALDVVRELAPKDYVLQFHNLNANLERIFMP	171
Gemini|AFB81519.1 GRSA----RGGQQTANDAYAAALKGGNKSEALRVIKELAPKDFVLQFHNLNENLERIFQG	170
Gemini|ACI06063.1 GRSA----RGGQQTANDAYAAALGKGVRSEASQFGNELDRKDFVLQYHNANANQDRIGQD	170
Gemini|BAF02752.1 GRSA----RGGQHAVNEVYAQALNSGSKSDALQLIKELAPKDYVLQYHNLSVNFDKIFTT	171
Gemini|AEY63664.1 GRSA----RGGQQTANDAYATALNMSNKGEAMSVIKELAPKDFVLHYHNIKSNLDRIFEE	170
Gemini|AAX39336.1 GRSA----RGGQQSANDAYAKALNSGSKSEALNVIRELVPKDFVLQFHNLNSNLDRIFQE	170
Gemini|AGV02071.1 GRSA----RGGCHTANDAYAEAINSGSKAQALNILKEKAPRDFLLQFHNLNSNLDRFFTP	171
Gemini|NP_050017.1 GRSA----RGGCQSANDAYAEALNSGTKASALAILKEEAPKDYILQFHNLNSNLDKIFSL	171
Gemini|NP_620741.1 GRSA----RGGQQTANDAYAKAINAGSKSQALDVIKELAPRDYVLHFHNINSNLDKVFQV	171
Gemini|ACV60535.1 GRSA----RGGCQSANDAYAEAINSGSKASALNILREKAPKDYVLQFHNLNNNLDRIL-P	170
Gemini|YP_006905839.1 RRSA----RGGKQSINDAYAQALNAGSKSEALRLIKELAPKDYVLQFHNLNSNLERIFTP	172
Gemini|AFH68197.1 GRSA----RGGQQTANDAYAAALNAGSKSEALRVIKELAPKDFVLQFHNLNANLDRIFQE	171
Gemini|AFB83419.1 GRSP----RGGQQTANGAYAAALNAGSKSEALRVLKELAPKIFGLQFHNLNANLTRIFRE	171
Gemini|CDW92215.1 GRSA----RGGQQTANDAYATALNTGSKQEALNVLRELAPRDYTLQFHNLNSNLDRIFQA	170
Gemini|AAF75542.1 GRSA----RGGCQSANDAYAEAINSGSKAAALNILKEKAPKDFVLQFHNLNSNLDRIFTP	171
Gemini|AFF58888.1 GRSA----RGGQQSANDAYAQALNTGSKQDALRIIRELAPKDFILQFHNLSSNLDRIFAP	171
Gemini|YP_764516.1 GRSA----RGGCQTANDAAAEALNAGSADAAMAIIREKLPKDYIFQYHNLKSNLDRIFQA	171
Gemini|AFA26437.2 GRSA----RGGQQSANDAYAAAINTGSKSEALRVIKEIAPKDYVLQFHNLNANLDRIFTP	171
Gemini|AHL29198.1 GRSA----RGGQQSANDAYATALNTGSKSEALNVIRELAPKDYVLQFHNLNANLDRIFAP	171
Gemini|AGG08895.1 GRSA----RGGCQNANDACAEALNAGSKEAALSIIREKLPKDYIFQFHNLNSNLDRIFTP	171
Gemini|CAJ85998.1 GRSA----RGGQQSANDAYAQALNTGSKSEALNVIRELAPKHFVLQFHNLNANLDRIFAP	171
Gemini|AGF41094.1 GRSA----RGGQQSANDTAAKALNSGSAEAALAIIREELPKDFIFQYHNIKNNLDRIFAP	171
Gemini|AFM38721.1 GA--------TRTNKEDVYHNALHAESMAAAIAIIKAGDPVRWITQGHNIRSNLQFDFAK	169
Gemini|CRI68211.1 GG--------AKHNKDDVYYKAVNAASAEEALDIIKEDDPKPFIVSYHNIKANIERIFTT	169
Gemini|YP_003828907.1 GG--------TKSNKDDVFHNAINAGTAEEALAIIKAGDPKTFVVNYHNVKANIERLFQK	169
Gemini|AAL96826.1 RG--------TKNNKDDVYYNAINAPSVAEALEIIRAGDPRAFIVSYHNIKANLDRLFKK	169
Gemini|AGV02076.1 GG--------TKANKDDVYRNAVNSGTATEALDIIKDGDPKTFIVQYHNIRSNLDRIFKK	169
Gemini|NP_066185.1 GG--------TKANKDAVYHNAVNAGGVREALDIIKAGDPKTFVTQHHNVKANLEHIFAK	169
Gemini|YP_003966137.1 GS--------SKANKDDVYHNAVNSGGVKEALEIIKAGDPKTFVIQHHNVLANLERIFKK	169
Gemini|ALR86823.1 GRSS----RGGQQSANDAYAAAINTGSKQEALRVIKELAPKDYVLQYHNLNANLAAIFAP	173
Gemini|YP_003778178.1 ARSA----RGGQQTANDACAEALNSGTAEAALAVIREKLPKDYIFQFHNLKPNLAAIFNP	172
Gemini|YP_009226627.1 GRSA----RGGQQTVNDASAEALNAASAEAALAIIREKLPHDFLFKYHNLKPNLAAIFAP	172
Gemini|ALF37659.1 GRSA----RGGQQTANDAAAEALNAGNALEALQIIREKLPEKYIFQYHNLKPNLEAIFLP	172
Gemini|NP_040557.1 GRSA----RGGQQTANDSYAKALNATSLDQALQILKEEQPKDYFLQHHNLLNNAQKIFQR	171
Gemini|YP_007250561.1 GRSS----RGGIQTTNDSYAKALNAGSAESALQILKEEQPAHYFLHYHNLVNNANRIFQK	171
Gemini|YP_006590064.1 ARSA----RGGQQTANESYAKVLNADNLERALQILKEEQPKDFVLHHHNIRSNLERIFAK	171
Gemini|YP_002941855.1 GRSA----RGGQQSANDTYAKVLNSGSVMEALNILREEQPKDFVLQHHNIRSNLERIFQK	172
Gemini|ACV83312.1 GRSA----RGGCQSANDTYAKVLNADNPSTALNILKEEQPRDYVLHLDKIRTHVQRLFAK	171
Gemini|AER09339.1 GRSA----RGGCQSANDTYAKVLNAESAAQALQILREEQPRDFVLHLDKVQAHVQKIFAK	171
Gemini|AHX57826.1 GRSA----RGGQQTANDTYAKALNASTMEESLQIIKEQQPAHYYLQYHNLVANATRIFRK	171
Gemini|YP_619883.1 GRSA----RGGQQTANDSYAKALNANGVQEALQILKEEQPRDFVKDFHNLKGNLEKIFTK	171
Gemini|AFD54490.1 GRSA----RGGQQTVNDTYAKALNASSVEEALQIIKEEQPQHFFLQHHNVVANAYRIFQK	171
Gemini|NP_671468.1 GRSA----RGGCQTVNDSYAKALNASSAEEALKIIREEQPAHFFLQHHNLVVNASKIFQK	172
Gemini|CBH28932.1 GRSA----RGGQQTANDAAADALNAPDKQTALRIIREKLPEKYLFQFHNLNSNLDRIFSK	172
Gemini|AMW86999.1 GRSA----RGGQQTANDAAAEALNSGTKEEAMKIIKEKLPEKFLFQYHNLSSNLDRIFSK	171
Gemini|ALV85583.1 GRSA----RGGQQTANDAAAEALNAASKDEAMQIIKEKLPEKFLFQYHNLSSNLDRIFSK	171
Gemini|AGH29892.1 GRSA----RGGQQTSNDAAAEALNASSKEEAMMIIKEKLPEKFLFQYHNLSSNLDRIFKK	171
Gemini|CBA18089.1 GRSA----RGGQQTANDAASEALNSSSKEEAMQIIKEKLPEKFLFQYHNLSTNLDKLFKK	171
Gemini|FJ665283 GRSA----RGGQQTANDAASEALNASSKEEAMQIIKEKLPEKFLFQYHNLSSNLDRIFTK	171
Gemini|ACO88014.1 KRTG----RKRKAEQDEWWHQAVNSGTIEEALQLVKDNEPRTFWLQHHNLVTNARRIWSE	172
Gemini|KT214373 ---RASR-RSPKKSRDSIWTTITESTSKSEFLSRCRTEQPYTYATQLRNLEYMASREWPE	169
Gemini|JX094280 ---RASR-RSPKKSRDSIWTNINESTSKSEFLGRVQIEQPYVWATQLRNLEYAANSKWPE	169
Gemini|YP_006666535.1 D-VRKRK-IDASTTKDAKMADIRSSKSKEEYLSMVRKTFPFDWATRLQNFEYSAERLFPS	173
Gemini|AFN80601.1 KRPRKKK-VDAPSTKDAKMADIKSSTNKEDYLSMVKKSFPFDWATRLQQFQYSAESLFPS	174
Gemini|YP_004089627.1 TKQKKKK-VDAPSTKDAKMAEIKSSTCKEDYLSMVRNTFPFDWATRLQQFQYSAESLFPS	174
Gemini|YP_006666523.1 AKKKKRK-ADAPSTKDAKMASISQSTSREDYLGMVKKEFPFDWATRLQQFEYSAQALFPC	174
Gemini|YP_003915159.1 KASRKRK-L-ASFTRDKKMKQIANATSRDEYLSMIRKAFPFDWAIRLQQFEYSAKALFPE	173
Gemini|AFN80669.1 KVNRSP--T-QSASRDKTMKQIANATNRDEYLSMVRKSFPFEWAVRLQQFQYSANALFPD	172
Gemini|YP_009026388.1 GSI--PR-SGNSGTKDSLMRDINTSTSKDDYLTRVRNTFPFDWATRLQQFEYSASKLFPE	172
Gemini|AHM88370.1 AGGAGYG-STPVPKRNEIMRGIETTTSKAEYLSEVQKAFPFEWATKLQQFEYSAERLFPT	174
Gemini|YP_006273070.1 GRGTSPR-HSNKRSRDDIMKDIENSTNKSDYLSKVRRNFPYDWATKLYNFEYSASKLFPE	174
Gemini|AAK73446.1 KSDSEV--KEKKPSKDEIMRDISHSTSKEEYLSMIQKELPYDWSTKLQYFEYSANKLFPE	173
Gemini|AHM88378.1 KQS-ES--KNSKPSKDDIVRDIEHSTSREEYLSMLQKALPYEWATKLQYLEYSASKLFPD	172
Gemini|Q80GM6.2 KTT-EP--NSKKQSKDDIVRDIEHSTNKQEYLSMIQKALPYEWATKLQYFEYSANKLFPD	172
Gemini|P0C647.1 KKK-EP--AEKKPTKDEVMREITHATSREEYLSLVQSSLPYDWATKLNYFEYSASRLFPD	172
Gemini|AHM88382.1 KKG-DE--HTPKPTKDDIVRDIEHSTSKQEYLSRLQNELPYEWATKLQYFEYSANKLFPD	172
Gemini|YP_003288768.1 KKG-ES--SNTRASKDDIVRDIQHSTNKHEYLSMLQKELPYEWATKLQYFEYSANKLFPE	172
Gemini|DQ458791 K--------VSPRKSDARWRTIQTATSKEEYLDMIKEEFPHEWATKLQWLEYSANKLFPP	166
Gemini|YP_009021763.1 GTSRELANDPGRDRKDVLMTSIAGSSSKQEFLNGVKKAFPYDFCARLQNWEYAANKLFDT	175
Gemini|YP_006666527.1 GGDRR---RSDSAVKDERMRYIRTATTRDDYLGMVRKSFPFEWATRLAQFEYSASKLFPD	172
Gemini|AIT39773.1 RGSRVGESSSDWESKNAKMATIATATDRASYLGMIKTTFPFEWATKLQAFEYSASKLFPE	175
Gemini|AFV91331.1 KKGRKLGSRFEENIRNNIMRSISTATSKESYLSMVRKSFPFEWATKLSQFEYSASKLFPE	175
Gemini|YP_006666531.1 KGRTP--KNTESKAKDSVMRSINTSTDRASYLSMVRKAFPFDWATKLQQFEYSASKLFPD	173
:
Gemini|AAP73446.1 PIAVYTSYYKPADFSQVPSVMTDWAENNV-VDPAARPRRPISIVVEGATRTGKTLWARSL	229
Gemini|ABG90906.1 PPSVYSSPFLSSSFNAVPDIISDWAAENV-MDSAARPDRPISIVIEGPSRIGKTVWARSL	230
Gemini|ACY79450.1 PPSVYSSPFSLSSFNNVPDIISDWAAENV-MDSAARPDRPISIVIEGPSRIGKTVWARSL	230
Gemini|AMK07575.1 QQQQYVSPFNVTTFNNVPNELSQWVYQNV-VDAAARPWRPMSIVIEGVSRTGKTLWARSL	230
Gemini|YP_002224032.1 LRVDYVSPYPLCSFDRVPEELEIWASENI-VSPAARPFRPISIVLEGDSRIGKTMWARSL	229
Gemini|ACB44970.1 RIEVYRSPFNVSSFDRVPPELVDWVSSNL-RCSAARPFRPIGLVLEGDSRTGKTMWARSL	230
Gemini|AGJ03640.1 RSEVYVSPFSISSFDRVPPELVDWAGVNV-VCAAARPFRPISIVIEGDSRTGKTMWARCL	230
Gemini|YP_001040016.1 PPAPYISPFLCSSFNQVPEELEVWAAENV-MGAAARPWRPISIVIEGDSRTGKTMWARSL	230
Gemini|CBJ17676.1 PVEAYVSPFSSSSFDQVPQELEEWAAENV-VSAAARPLRPISIVIEGDSRTGKTMWARSL	230
Gemini|APP87725.1 PPKEYTPPFSLDSFNNVPDELWDWVWESGLGNAPAGPLRPKSLVLEGDSRTGKTLWARAL	232
Gemini|YP_001333687.1 PVNVFEPPFPLSSFNNVPAVINQWVNDNI-MDAAARPFRPISIIIEGPSRTGKTLWARSL	228
Gemini|YP_115511.1 PTTVYMPPFQTTTFNNVPEALTDWVTTNV-ADSAARPFRPISIIIEGPSRTGKTLWARSL	228
Gemini|ABD67440.1 PTQAYESPFTLESFDKVPSYISSWAERNV-RDPAARPDRPISIVIEGDSRTGKTMWARAI	230
Gemini|ADN84041.1 PPEPWVPPFQLSTFNNVPAIMSEWVNVNI-SDAAARPLRPISIIVEGPSRTGKTIWARSM	230
Gemini|AAN76737.1 PTEPWVPPFQLSTFNNVPLIMSDWVNENI-SDSAARPLRPISIIVEGPSRTGKTIWARSL	230
Gemini|AEE99005.1 PLQVYVSPFLLLLLIK-SRELKKGSPEKP-VSSAARPWRPISIVIEGDMQTGKTMWARSL	230
Gemini|YP_001285764.1 PPEPFVCPFPTTAFDNVPTMMKVWAQEFV-TNSAARPLRPKGIVIEGESRTGKTLWARSL	230
Gemini|AAB87607.1 PLEPYSCPFRLNSFNNVPQIMKDWASINV-VDAAARPDRPISIVIEGESRTGKTMWARSL	230
Gemini|AGK24653.1 VSTPWTCPYDPRSFNNVPDVMLDWVSVNV-KDPAARPNRPISIVVEGDSRTGKTMWARSL	230
Gemini|YP_008411025.1 AIPPYKSPFLSSSFDQVPDELEEWVSENV-LPATARPERPISIVVEGDSRTGKTLWARSL	230
Gemini|AMP46444.1 PLEPYVSPFHISTFTNVPTIIQDWASQNV-KSPAARPLRPQSIVIEGDSRTGKTVWARSL	230
Gemini|AKS48121.1 RVPVYSSIYSIASFNNVPEGLRAWAATNV-KDTAARPDRPISVVIEGDSRTGKTMWARAL	230
Gemini|ADW24243.1 PPTVYETPFSIESFNNVPETLTSWAAENV-VCPAARPFRPISIVVEGESRTGKTMWARSL	230
Gemini|AIY31184.1 HLEVYISPFLSSSFNQVPVELDEWVAENV-VSTAARPWTPISIVIEGDSRTAKTMWARSL	228
Gemini|AJM13604.1 KRVPYESPYTPASFTNVPEELKLWVAENV-MGPAARPQRPKSIVIEGSSRTGKTMWARQL	230
Gemini|YP_004958233.1 KITPYVSPYDPNSFDNVPEAMKEWASKNV-MGPAARPDRPLSIVIEGPSRSGKTKWARAL	230
Gemini|YP_009129272.1 PPEPFRCIYLSSSFNNVPEELDDWVSVNI-VDPAARPRRPKSIFIEGETRTGKTEWARSL	230
Gemini|YP_003622552.1 PTTIYKSPFKVEQFNNVPEVLSQWASDNV-KASAARPMRPISIVLEGESRTGKTMWARSL	230
Gemini|CAM91896.1 PPNPYVSNFLTSSFDQVPEELEIWVSENV-MDAAARPWRPMSIVLEGDSRTGKTMWARSL	230
Gemini|AHA82274.1 PSEVYVSPFSISSFDRVPADLVDWVTSNV-VCAAARPFRPISIVIEGDSRTGKTMWARCL	230
Gemini|ABD35287.1 PPQEYISPFNCSSFDQVPEEIEEWAADNV-MSAAARPWRPISIVIEGDSRTGKTMWARSL	230
Gemini|AFB81519.1 PPAPYGSLFSSSFFEQIQKKLEGGVAENV-VSAVGRPIRPISLVVEGDSRTGKTMWARSL	229
Gemini|ACI06063.1 TPVPYPFPFSSSQSNQGTEEREESAKENV-VDAAARPLGPQSISTEGDSRTGKTMWCMSL	229
Gemini|BAF02752.1 PVDTFVSPYPSSSFDQVPEELRQWAGENV-KDAAARPWRPISIVIEGESRTGKTMWARSL	230
Gemini|AEY63664.1 PVAPFVCPFPISSFTLLPPELVEWASTNV-CSSAARPWRPKSIVVEGESRTGKTMWARSL	229
Gemini|AAX39336.1 PPAPYVSPFLCSSFDQVPVEIEEWVADNV-IDSAARPWRPNSIVIEGDSRTGKTIWARSL	229
Gemini|AGV02071.1 PVEVFKSRYLSSSFDQVPEELEEWAAENV-MDAAARPERPLSLVLEGESRTGKTQWARSL	230
Gemini|NP_050017.1 RIEMYISPFLV-SFDQVQRNLNEWVAANV-VK-PARPLRPISIVVEGDSRTGKTMWARSL	228
Gemini|NP_620741.1 PPAPYVSPFLSSSFDQVPDELEHWVSENV-MDAAARPWRPVSIVIEGDSRTGKTTWARSL	230
Gemini|ACV60535.1 SMEVYVSPFSSSSFDRVPEELEEWAAENV-VSAVAGPLRPIIIVIEGDSRTGKTMWARSL	229
Gemini|YP_006905839.1 PVEIYRSPFMSSSFDQVPDELEQWVADNV-KAAAARPWRPKSIVIEGDSRTGKTMWARSL	231
Gemini|AFH68197.1 PPAPYVSPFSSSSFDQVPEELEEWACENV-VDAAARPHRPQSIVIEGDSRTGKTMWARSL	230
Gemini|AFB83419.1 APAPYIFPFSPSSFDQVPEELGIWAIDNV-VDAAARPLRPRSIVIEGDSRTGKTMWARSL	230
Gemini|CDW92215.1 PPEVYISSFSCSSFTQVPDELEEWVADNV-RDSAARPWRPKSIVLEGDSRTGKTVWARSL	229
Gemini|AAF75542.1 PIEKTFLLFYLLLSTKFQKNLKNGLLANV-VSAVGGPLRPMSIVIEGDSRTGKTMWARSL	230
Gemini|AFF58888.1 EVPVYTSPFLSSSFNRVPEELEVWVSENV-KSAAARPLRPKSIVIEGDSRTGKTMWARSL	230
Gemini|YP_764516.1 PPEVYVSPFSSSSFNNVPEELEEWAAENV-VGAAARPWRPQSIVVEGDSRTGKTMWARSL	230
Gemini|AFA26437.2 PVEVYVSPFCSSSFDQVPDELEEWAAENV-VGSAARPLRPISIVIEGDSRTGKTMWARSL	230
Gemini|AHL29198.1 PLEVFVCPFLSSSFDQVPEELECWAADNV-RDAAARPWRPISIVVEGASRTGKTMWARSL	230
Gemini|AGG08895.1 PLEVYISPFSSSSFDQVPEELECWVSENV-MDAAARPWRPNSIVIEGDSRTGKTMWARSL	230
Gemini|CAJ85998.1 PLEVFISPFSSSSFDQVPKELEEWTAENV-VSAAARPWRPKSIVIEGESRTGKTMWARCL	230
Gemini|AGF41094.1 PLEVFISPFPSSSFDQVPEELEEWAAENV-VSAAARPWRPKSIVIEGESRTGKTMWARSL	230
Gemini|AFM38721.1 QKEPWTPKFPLSSFNNVPEEMQEWADDYF-GDSAARPLRPRSIIIEGDSRTGKTQWARTL	228
Gemini|CRI68211.1 PPKPWTPPYPLSSFNNVPEDMQQWVAEYF-GSSAARPDRPISIVMEGDSRSGKTMWARAL	228
Gemini|YP_003828907.1 DEDPWVPPFQLSSFNNVPQEMKDWVDENV-TARAAGPVRPRSIIIEGDSRTGKTMWARAI	228
Gemini|AAL96826.1 APEQWVPPFPLSSFTNVPDEMQEWADGYF-GGPAARPVRPVSLIVEGDSRTGKTMWARAL	228
Gemini|AGV02076.1 APEPWIPPYQLSSFVNVPDDMQEWADSFF-GDHAARPERPISIIIEGDSRTGKTMWARAL	228
Gemini|NP_066185.1 PPEPWNPPYPLSSFTNVPEEMQEWADDYF-GRPVADSHKAKSIIIEGNSRTGKTCWARAL	228
Gemini|YP_003966137.1 PQETWTPPFPLSSFNNVPDEMQEWADNYF-GPIESRPIRPKSLIIEGDSRTGKTCWARSL	228
Gemini|ALR86823.1 PPEIYQPPYTHNQFI-LPQDIQAWVDSNF-TEPATPPERPQSIIIEGPSRTGKTLWARSL	231
Gemini|YP_003778178.1 PPVGYVPKYNHTQFV-LTDDILDWLESNF-FEESNSPDRPKSIIIEGPSRTGKTLWARSL	230
Gemini|YP_009226627.1 PPAVYTPPFTHTQFN-IPEEIRQWVNNNF-IEEASSPERPQSIIIEGPSRTGKTLWARSL	230
Gemini|ALF37659.1 PPDLYQPPFPLSSFTRVPEIIQEWADSYF-GDPAARPYRYNSIIIEGDSRTGKTMWARCL	231
Gemini|NP_040557.1 PPDPWTPLFPLSSFTNVPEEMQEWADAYF-GDAAARPLRYNSIIVEGDSRTGKTMWARSL	230
Gemini|YP_007250561.1 APEPWVPPFQLSSFNAVPDEMQEWADDYF-GGAAARPERPISIIVEGDSRTGKTMWARSL	230
Gemini|YP_006590064.1 APEPWAPPFHLSSFTLVPQEMQDWVNDYF-GGAAARPERPISIIIEGDSRTGKTMWARAL	230
Gemini|YP_002941855.1 APEPFVPPFPLSSFTLVPEEMQEWADSYF-GDAAARPERAISIIIEGDSRTGKTMWARSL	231
Gemini|ACV83312.1 APRPWVSPFQLSSFTNVPDEMQEWADKYF-GGAAARPERPISIIIEGDSRTGKTMWARAL	230
Gemini|AER09339.1 APEPWVPPFPLSSFTNVPDEMQSWADEYF-ASAEARPNRPISLIVEGDSRTGKTMWARAL	230
Gemini|AHX57826.1 PPEQWIPPFPLSSFNNVPEVLQEWADNYF-GDPAARPLRSKSIIIEGDSRCGKTMWARAL	230
Gemini|YP_619883.1 APEPWVPPFSLSSFNNVPEELQSWADDYF-GGCAARTLRPISIIIEGDSRTGKTMWARSL	230
Gemini|AFD54490.1 APEPWTPPFPLSSFINVPEEMKAWADDYF-GSAAARPERPISIIIEGDSRTGKTMWARAL	230
Gemini|NP_671468.1 PPEPWVPTFQLSSFTNVPAEMQDWADQYF-GSAAARSERYMSIIVEGDSRTGKTMWARAL	231
Gemini|CBH28932.1 APEPWVPPFPISSFINVPEEMQEWADDYF-GSSAARPLRPMSLIVEGDSRTGKTMWARAL	231
Gemini|AMW86999.1 APEPWTPPFPLSSFTAVPDEMQQWADEYF-GGAAARPERPVSIIVEGDSRTGKTMWARSL	230
Gemini|ALV85583.1 PPEPWASPFPLSSFTNVPDEMKDWVAQYI-GDAAARPVRPVSLIIEGDSRTGKTMWARAL	230
Gemini|AGH29892.1 APDPWVPPFPLSSFTNVPDEMQEWADEYF-GGAAARPVRPMSIIVEGDSRTGKTMWARAL	230
Gemini|CBA18089.1 APEPWVPPFQLSTFTNVPHEMQEWADDYF-GVVAARPDRPISLIVEGDSRTGKTMWARAL	230
Gemini|FJ665283 A--PWSPPFHLSSFTNVPREMQEWADDYF-GGAAARPERPISIIVEGDSRTGKTMWARAL	228
Gemini|ACO88014.1 VRADFVPKYS-ESSFSVPRVLSDWVANNL-RADPL-PDRPLSLIIEGDSRTGKTAWARSL	229
Gemini|KT214373 PPTVYQPRWT--HFPSVPESIKQWADENI-FTDQK-PDRPLTLIIEGPSKTGKTAWARSL	225
Gemini|JX094280 QPSVYIPKWT--VFNNVPEPIREWADTNL-FT-------------VSPTKTGKTAWARSM	213
Gemini|YP_006666535.1 TPPPYVSPFN-MPSQEEHPVLGAWLRAEL-YTQGNPAERRKSLYICGPTRTGKTSWARSL	231
Gemini|AFN80601.1 TPPPYVDPFG-MPSQDEHPVIGAWLRDEL-YTD-SPAERRRSLYICGPIRTGKTSWARSL	231
Gemini|YP_004089627.1 VPTPYMDPFG-MPAQDEHPVIGAWLQAEL-FSR-RPDERRRSLYICGPTRTGKTSWARSL	231
Gemini|YP_006666523.1 LPPPYVDPFG-MPSQAEHQVLGAWLREEL-YSQDSPAERRRSLYICGPTRTGKTSWARSL	232
Gemini|YP_003915159.1 APIQYQPQFV-SNDMSDHPVIGEWLDTEF-FTQEGPHHRRRSLYICGPTRTGKTSWARSL	231
Gemini|AFN80669.1 PPQTYSAPYA-SRDMSDHPVIGEWLQQEL-YTVRSPGVRRRSLYICGPIRTGKTTWARSL	230
Gemini|YP_009026388.1 PVREYVNPFPPSEDLFCREIIDRWVDMDI-TDAFDAAQRRRSLYIVGPTRTGKSTWARSL	231
Gemini|AHM88370.1 LPSPFVPPHPPSEDLNCYETIRSWKDENI-FQGDSRTSRPRSLYIVGPTRTGKTTWARSI	233
Gemini|YP_006273070.1 QQPEYSNPHGQSVDLYCYETIQDWIDSNL-FQVHYCYMLNTPTYIVGPTRTGKSTWARSL	233
Gemini|AAK73446.1 IQEEFTNPHPQSSDLLCNESINDWLQPNI-FQSSDERSRKQSLYIVGPTRTGKSTWARSL	232
Gemini|AHM88378.1 TVEEYTNPHPPTTLLREPTTIDNWVQSNL-FQNNT-GTRKLSLYILGPTRTGKSTWARSL	230
Gemini|Q80GM6.2 IQEIYTSPFPQSTALLDPTAINTWLENNL-YQQNSNSNRKLSLYILGPTRTGKSSWARSL	231
Gemini|P0C647.1 IAEPYTNPHPTTEDLHCNETIEDWLKPNI-YQQNAPGERKRSLYICGPTRTGKTSWARSL	231
Gemini|AHM88382.1 IPEPYIHPHPQTEELHCKETIDDWLKPNI-FQQL-PSDRKQSLYIVGPTRTGKSTWARSL	230
Gemini|YP_003288768.1 IAEPYTNPHPPTQDLHCYERIEEWLNFNV-YQVQQEAGRARSLYIVGPTRTGKSTWARSL	231
Gemini|DQ458791 QPEPYVSPFT-ESDLRCHEDLHSWRETHL-YHDNRNGIRHPSLYICGPTRTGKTTWARSL	224
Gemini|YP_009021763.1 -PAVYQPPFP-DSYFHCHENIHDWVRDNI-YEITP-EARPLSLYICGPTRTGKSTWARSL	231
Gemini|YP_006666527.1 ITPQYQSQYQ-TTDLTCHENLLDWYQENL-QCYIDGAGRRKSLYICGPTRTGKKSWARVL	230
Gemini|AIT39773.1 VEPEYETPNW-AVSLRCPEAIADWANHNV-FQPND-GTRRKSLYICGPTRTGKTTWARSL	232
Gemini|AFV91331.1 VTPEYKSPFP-TESLICNENIQDWVDNTL-YQPNR-TSRGLSLYICGPTRTGKTSWARSL	232
Gemini|YP_006666531.1 VIPEYTSPFP-TENLMCNERITDWLDNTL-YQSAHPRTRKSGLYICGPNRTGKTSWARSL	231
. : .*. *. :
Gemini|AAP73446.1 GVHNYMCGHLDLSPKIFSNDAWYNVIDDVDPHYL--KHFKEFMGAQMDWQSNIKYGKPTQ	287
Gemini|ABG90906.1 GPHNYLCGHLDLSPKVYSNSAWYNVIDDVNPQYL--KHFKEFMGAQKDWQSNCKYGKPVQ	288
Gemini|ACY79450.1 GPHNYLCGHLDLSPKVYSNSAWYDVIDDVNPQYL--KHFKEFMGAQKDWQSNCKYGKPVQ	288
Gemini|AMK07575.1 GKHNYLCGHLDLSPKVYSNDGWYNVIDDVDPHYL--KHFKEFMGAQRDWQSNTKYGKPIQ	288
Gemini|YP_002224032.1 GPHNYLCGHLDLSPRVYSNDVWYNVIDDVDPHYL--KHFKEFMGAQRDWQSNTKYGKPVQ	287
Gemini|ACB44970.1 GPHNYLCGHLDLNPRVYSNDALYNVIDDVDPHYL--KHFKEFMGAQRDWQSNTKYGKPIM	288
Gemini|AGJ03640.1 GPHNYLCGHLDLSPKVFSNDAWYNVIDDVDPHYL--KHFKEFMGAQRDWQSNTKYGKPVM	288
Gemini|YP_001040016.1 GPHNYLCGHLDLSPKVYSNDAWYNVIDDVDPHYL--KHFKEFMGAQRDWQSNTKYGKPIQ	288
Gemini|CBJ17676.1 GPHNYLCGHLDLSPKVYNNDAWYNVIDDVDPHYL--KHFKEFMGAQRDWQSNTKYGKPVQ	288
Gemini|APP87725.1 GKHNYLSGHLDLNDKVFSLDADYNIIDDVDPHYL--KHFKEFMGAQVGWQSNTKYGKPVQ	290
Gemini|YP_001333687.1 GRHNYLCGHLDLSPKVYSNEAWYNVIDDVDPHYL--KHMKEFMGAQRDWQSNCKYGKPIQ	286
Gemini|YP_115511.1 GPHNYLCGHLDLSPKVYSNNAWYNVIDDVDPHFL--KHMKEFMGAQRDWQSNCKYGKPIQ	286
Gemini|ABD67440.1 GPHNYLCGHLDLNDKTYSNEAWYNVIDDVDPHYL--KHFKEFMGAQRDWQSNVKYGKPTK	288
Gemini|ADN84041.1 GPHNYLCGHIDLNPKIYSNDAWYNVIDDVDPHYL--KHFKEFMGAQRDWQSNCKYGKPIQ	288
Gemini|AAN76737.1 GPHNYLCGHIDLNPRIYSNHSWYNVIDDVDPHYL--KHFKEFMGAQRDWQSNCKYGKPIQ	288
Gemini|AEE99005.1 GPHNYLCGHLDLSPKVYSNEAWYNVIDDVDPHYL--KHFKEFMGAQRDWQSNTKYGKPIQ	288
Gemini|YP_001285764.1 GPHNYLCGHLDLNPNVFSNDAWYNVIDDVDPHYL--KHYKEFMGSQTNWQSNRKYGKPVQ	288
Gemini|AAB87607.1 GAHNYLCGHLDLSPKVYSNNAWYNVIDDVDPHYL--KHFKEFMGAQHDWQSNTKYGKPIQ	288
Gemini|AGK24653.1 GVHNYLCGHLDLSPKVYSNNAWYNVIDDVDPHYL--KHFKEFMGAQHDWQSNTKYGKPIQ	288
Gemini|YP_008411025.1 GPHNYLCGHLDLSPRVFSNDAWYNVIDDVDPHYL--KHFKEFMGAQRDWQSNTKYGKPIQ	288
Gemini|AMP46444.1 GPHNYLCGHLDLNNKVYSNDAWYNIIDDVDPHYL--KHFKEFMGAQQNWQSNTKYGKPIQ	288
Gemini|AKS48121.1 GRHNYLCGHLDLSAKVYSNDAWYNVIDDVDPHYL--KHFKEFMGAQKDWQSNVKYGKPTH	288
Gemini|ADW24243.1 GRHNYLCGHLDLSAKVYSNDAWYNVIDDVDPHYL--KHFKEFMGAQKDWQSNVKYGKPTQ	288
Gemini|AIY31184.1 GPLNYLCGHLDLSPKVYRNDVWYNVIEDVDPHYL--KHFMVFMGAQRDWQSNRKYGKPIQ	286
Gemini|AJM13604.1 GPHNYLCGHLDLSNKVYSNNAWYNVIDDVDPHYL--KHFKEFMGAQHNWQSNIKYGKPVQ	288
Gemini|YP_004958233.1 GPHNYMCGHIDLSLKVYNNNAWYNVIDDVDPHYL--KHFKEFMGAQHNWQSNVKYSKPVQ	288
Gemini|YP_009129272.1 GPHNYLCGHLDLSPKVFSNDALYNVIDDVDPHYL--KHFKEFCGSQRDWQSNTKYGKPLL	288
Gemini|YP_003622552.1 GRHNYLCGHLDLSAKVYSNDAWYNVIDDVDPHYL--KHMKEFMGSQRDWQSNVKYGKPTQ	288
Gemini|CAM91896.1 GPHNYLCGHLDLSPKVYSNDAWYNVIDDVDPHYL--KHFKEFMGAQRDWQSNTKYGKPIQ	288
Gemini|AHA82274.1 GPHNYLCGHFDLRPKVYSNEAWYNVIDDVDPHYL--KHFKEIMGAQRDWQSNTKYGKPVQ	288
Gemini|ABD35287.1 GPHNYLCGHIDLSPRVYSNEAWYNIIDDVDPHYV--KHFKEFMGAQRDWQSNTKYGKPVQ	288
Gemini|AFB81519.1 GPHNYLGGHLDLSPRVYSNDAWFNLFDDADPHYL--KHFKEFMGAQKDWQSNTKYGKPVQ	287
Gemini|ACI06063.1 GPHNYLCGHLDLSPKVYSNDAWYNVIDGVDPHFL--KHFKEFMGAQRDWQSNTKYGKPVQ	287
Gemini|BAF02752.1 GPHNYLCGHLDLSPKVYNNDSWYNVIDDVDPHYL--KHFKEFMGAQRNWQSNTKYGKPIQ	288
Gemini|AEY63664.1 GPHNYLCGHLDLSPKIYSNDAWYNVIDDVDPHYL--KHFKEFMGAQRDWQSNTKYGKPIQ	287
Gemini|AAX39336.1 GPHNYLCGHLDLSPKVYNNAAWYNVIDDVDPHYL--KHFKEFIGAQRDWQSNTKYGKPVQ	287
Gemini|AGV02071.1 GPHNYLCGHLDLSPKEYSNDAWFNIIDDVDPHYL--KHFKEFMGAQRDWQSNTKYGKPVQ	288
Gemini|NP_050017.1 GPHNYLCGHLDLSPKVYNNDPWYNVIDDVDPHYL--KHFKEFMGAQRDWQSNTKYGKPVQ	286
Gemini|NP_620741.1 GPHNYLCGHLDLSQKVYSNNAWYNVIDDVDPHYL--KHFKEFMGAQRDWQSNTKYGKPIQ	288
Gemini|ACV60535.1 GPHNYLGGHLDLEPKVYNNDAWYNVIDDVDPHYL--KPFKEFMGGQRDWQSNTKYGKPVQ	287
Gemini|YP_006905839.1 GPHNYLCGHLDISPKVYSNDAWYNIIDDVDPHYL--KHFKEFMGAQRDWQSNTKYGKPIQ	289
Gemini|AFH68197.1 GPHNYLCGHLDLSPKVYSNDAWYNVIDDVDPHFL--KHFKEFMRAQRNWQSKAMYWKSVQ	288
Gemini|AFB83419.1 GPHNYLCGHLDLSPKIYSNDAWYNVIDDVDPHFL--KHFKEFMGAQRDWQSNTKYGKPVQ	288
Gemini|CDW92215.1 GPHNYLCGHLDLSPKVYSNSAWYNVIDDVDPHYL--KHFKELMGAQRDWQSNTKYGKPVQ	287
Gemini|AAF75542.1 GPHNYLCGHLDLSPKVYNNDAWYNVIDDVDPHYL--KHFKEFMGAQRDWQSNTKYGKPVQ	288
Gemini|AFF58888.1 GPHNYLCGHLDLSPKVYSNDAWYNVIDDVDPHYL--KHFKEFMGAQRDWQSNTKYGKPVQ	288
Gemini|YP_764516.1 GPHNYLCGHIDLSPRVYSNEAWYNVIDDVDPHYL--KHFKEFMGAQRDWQSNTKYGKPIQ	288
Gemini|AFA26437.2 GPHNYLCRHLDLSPKVYNNDAWYNVIDDVDPHYL--KHFKEFMGAQRDWQSNTKYGKPVQ	288
Gemini|AHL29198.1 GPHNYLCGHLDLSPKVYSNDAWYNVIDDVDPHYL--KHFKEFMGAQRDWQSNTKYGKPIQ	288
Gemini|AGG08895.1 GPHNYLCGHLDLSPKVYSNEAWYNVIDDVDPHFL--KHFKEFMGAQRDWQSNTKYGKPTQ	288
Gemini|CAJ85998.1 GPHNYLCGHLDLSPKVYSNDAWYNVIDDVDPHYL--KHFKEFMGAQRDWQSNTKYGKPIQ	288
Gemini|AGF41094.1 GPHNYLCGHLDLSPKVYSNDAWYNVIDDVDPHYL--KHFKEFMGAQRDWQSNTKYGKPIQ	288
Gemini|AFM38721.1 GSHNYISGHLDFNSKTYSDDVEYNVIDDVAPNYLKMKHWKELIGAQTDWQSNCKYGKPRE	288
Gemini|CRI68211.1 GPHNYLSGHLDFNYKVYSNDVEYNVIDDLTPQYLKLKHWKELIGAQRDWQSNCKYGKPVQ	288
Gemini|YP_003828907.1 GPHNYLSGHLDFNARVYSNNVMYNVIDDVGPQYLKLKHWKELIGAQRDWQSNCKYGKPVK	288
Gemini|AAL96826.1 GPHNYLSGHLDFNHRVYSNNVAYNVIDDVSPHYLKLKHWKELLGAQKDWQSNCKYGKPVQ	288
Gemini|AGV02076.1 GPHNYLSGHLDFNSRVYSNNAEYNVIDDINPQYLKMKHWKELIGAQKDWQSNCKYGKPVQ	288
Gemini|NP_066185.1 GTHNYLCGHLDFNMRVYSNEVEYNVIDDVAPTYLKMKHWKELIGAQRDWQSNCKYGKPVQ	288
Gemini|YP_003966137.1 GKHNYLSGHLDFNPRVYSNEVEYNVIDDIAPSYLKLKHWKELIGAQHDWQSNCKYGKPVQ	288
Gemini|ALR86823.1 GTHNYITGHLDFSARVYHDEVEYNVIDDVDPHYLKMKHWKHLIGAQKEWQTNLKYGKPRI	291
Gemini|YP_003778178.1 GSHNYITGHLDFSTKVYNDDVSYNVIDDVDPHYLKMKHWKHLIGAQKEWQTNLKYGKPRI	290
Gemini|YP_009226627.1 GTHNYITGHLDFSARVYHDDVEYNVIDDVDPHYLKMKHWKHLIGAQKEWQTNLKYGKPRI	290
Gemini|ALF37659.1 GPHNYITGHLDFSLKTYSDNVLYNVFDDVDPNYLKMKHWKHLIGAQREWQTNLKYGKPRV	291
Gemini|NP_040557.1 GAHNYITGHLDFSPRTYYDEVEYNVIDDVDPTYLKMKHWKHLIGAQKEWQTNLKYGKPRV	290
Gemini|YP_007250561.1 GPHNYLSGHLDFNSRVYSNEVEYNVIDDVAPHYLKLKHWKELIGAQKDWQSNCKYGKPVQ	290
Gemini|YP_006590064.1 GSHNYLSGHLDFNSRVYSNDVQYNVIDDIAPQYLKLKHWKELIGAQKDWQSNCKYGKPVQ	290
Gemini|YP_002941855.1 GVHNYLSGHLDFNSRVYSNDVEYNVIDDISPHYLKMKHWKELIGAQRDWQSNCKYGKPVQ	291
Gemini|ACV83312.1 GPHNYLSGHLDFNSRVYSNEVDYNVIDDVTPXYLKLKHWKELVGAQRDWQSNCKYGKPVQ	290
Gemini|AER09339.1 GPHNYLSGHLDFNSRVYSNEAAYNVIDDVAPHYLKLKHWKELVGAQRDWQSNCKYGKPVQ	290
Gemini|AHX57826.1 GKHNYLAGHLDFNAKCYSDDVDYNVIDDVSPSYLKLKHWKDLIGAQTQWQTNCKYGKPIM	290
Gemini|YP_619883.1 GIHNYLSGHLDFNSRVYSNDVMYNVIDDVPPHYLKMKHWKELIGAQTDWQTNCKYGKPIQ	290
Gemini|AFD54490.1 GSHNYLSGHLDFNSKVYSNDVQYNVIDDIAPQYLKLKHWKELIGAQKDWQSNCKYGKPVQ	290
Gemini|NP_671468.1 GPHNYLSGHLDFNSQVYSNEVEYNVIDDINPNYLKLKHWKELIGAQKDWQSNCKYGKPVQ	291
Gemini|CBH28932.1 GPHNYLSGHMDFNSRVFSNEVEYNVIDDVTPQYLKMKHWKELIGAQRDWQSNCKYGKPVQ	291
Gemini|AMW86999.1 GPHNYLSGHLDFNARVFSNEVEYNVIDDVAPQYLKLKHWKELLGAQKDWQSNCKYGKPVQ	290
Gemini|ALV85583.1 GPHNYLSGHLDFNSRVYSNEVEFNVIDDVSPHYLKLKHWKELIGAQRDWQSNCKYGKPVQ	290
Gemini|AGH29892.1 GSHNYLSGHLDFNSRVYSNDVEYNVIDDVTPHYLKLKHWKELIGAQKDWQSNCKYGKPVQ	290
Gemini|CBA18089.1 GPHNYLSGHLDFNSRVFSNEVEYNVIDDVSPHYLKLKHWKELIGAQRDWQSNCKYGKPVQ	290
Gemini|FJ665283 GTHNYLSGHLDFNSKVFSNHAEYNVIDDIAPHYLKLKHWKELMGAQKDWQSNCKYGKPVQ	288
Gemini|ACO88014.1 GSHNYLSGHLDLNGAVFDNEASYNVIDDVNPKYL--KHWKEFLGAQKDWQSNLKYGKPVL	287
Gemini|KT214373 GRHNYFCGGVDFSF-W-DNHASYNVIDDIPFQFL--PCKKELLGSQRDFTVNEKYRKKTR	281
Gemini|JX094280 GLHNYFCGGVDFSV-W-NNFATYTVIDDIPFQFL--PCKKELLGCQKDFTVNEKYRKKCR	269
Gemini|YP_006666535.1 GKHNYWQHSVDFLN-I-IPDAEYNVIDDIPFKFV--PCWKGLVGAQRDITVNPKYGKKRL	287
Gemini|AFN80601.1 GSHNYWQHSVDFLH-V-VQNAKYNVIDDIPFKFV--PCWKGLVGSQKDITVNPKYGKKRL	287
Gemini|YP_004089627.1 GAHNYWQHSVDFLN-L-VANATYNVIDDIPFKFV--PCWKGLVGCQFDITVNPKYGKRRM	287
Gemini|YP_006666523.1 GCHNYWQHSVDFLH-V-IPTARYNVIDDIPFKFV--PCWKGLVGAQRDITVNPKYGKKRL	288
Gemini|YP_003915159.1 GTHHYWQHSVDFLT-EWNKNAIYNVIDDIPFKFV--PCWKGLVGSQFDITVNPKYGKKKT	288
Gemini|AFN80669.1 GTHHYWQHSVNFLE-EWNCQAQFNIIDDIPFKFV--PCWKGLVGSQYDLTVNPKYGKKKR	287
Gemini|YP_009026388.1 GRHNYWQHMVDFTA-Y-DTLAKYNILDDVPFKFC--PNWKQLVGCQRDFIVNPKYAKRKE	287
Gemini|AHM88370.1 DNHNYWQNGVDFLK-Y-RKSAKYNVLDDIPFKFC--PCWKQLVGGQKDYTVNPKYARRME	289
Gemini|YP_006273070.1 GRHNYWQNNVDFTV-Y-DPEAAYNIIDDIPFKFC--PCWKQLVAAQRDFTVNPKYGKKKL	289
Gemini|AAK73446.1 GVHNYWQNNVDWSS-Y-NEDAIYNIVDDIPFKFC--PCWKQLVGCQRDFIVNPKYGKKKK	288
Gemini|AHM88378.1 GRHNYWQNNVDWSC-Y-DEDSVYNVIDDIPFKFC--PCWKQLIGCQKDYVVNPKYGKKRR	286
Gemini|Q80GM6.2 GRHNYWQNNVDWSS-Y-DEDAEYNIIDDIPFKYC--PCWKQLIGCQKDYIVNPKYGKRKK	287
Gemini|P0C647.1 GRHNYWQNNIDWSS-Y-DEEAQYNVVDDIPFKFC--PCRKRLVGCQKDYIVNPKYGKRRK	287
Gemini|AHM88382.1 GRHNYWQNNVDWTS-Y-DEEAMYNIVDDIPFKYC--PCWKQLIGCQKEYIVNPKYGKRKK	286
Gemini|YP_003288768.1 GRHNYWQNNVDWSS-Y-DEEAVLNVIDDIPFKYC--PCWKQLVGCQKNYVVNPKYGKKKK	287
Gemini|DQ458791 GRHNYWNGTIDFTN-Y-DEHATYNIIDDIPFKFV--PLWKQLIGCQSDFTVNPKYGKKKK	280
Gemini|YP_009021763.1 GRHNYWQNNVDFTS-Y-DVEAKYNVIDDIPFKYC--PCWKALIGGQKDFTVNPKYGKKKL	287
Gemini|YP_006666527.1 GRHNYYNMQVDWAT-Y-DQEAQYNVIDDIPFKFC--PHWKALIGCQKDFTVNPKYGKKKL	286
Gemini|AIT39773.1 GTHNYYNNNIDFTN-Y-RDRAFYNVIDDIPFKFC--PCWKSLVGCQKDYIVNPKYGKKKK	288
Gemini|AFV91331.1 GVHNYWQNNIDFSV-Y-NDNATYNVIDDIPFKFC--PCWKALAGSQSDFTVNPKYGKKKR	288
Gemini|YP_006666531.1 GKHNYWQMNLDFAN-Y-NNEAQYNVIDDIPFKFC--PYWKALVGSQHEYTVNPKYGKKKL	287
. :* .: :.:. : : * : * :
Gemini|AAP73446.1 IKGGIPTIFLCNPGPRSSYKEFLDEEQNESLKEWAYKN---AVFVTLEQPLFSTEHQGTA	344
Gemini|ABG90906.1 IKGGIPTIFLCNPGEGSSFKLWLDKPEQGALKNWATAN---AIFCDVQSPFWVQEEVSGA	345
Gemini|ACY79450.1 IKGGIPTIFLCNPGEGSSFKLWLDKPEQEALKNWAVKN---AIFCDVDSPFWIQEEVSTS	345
Gemini|AMK07575.1 IKGGIPTIFLCNPGPSSSYKEYLDEEKNSALKEWALKN---ATFITLREPLFSGTSENPT	345
Gemini|YP_002224032.1 VKGGIPTIFLCNPGPHSSYKEYLDEDRNAALKNWAVKN---VVFDSDSPPFKRRQRRQIR	344
Gemini|ACB44970.1 IKGGIPTIFLCNKGPQSSYKEFLDEEKNAALKQWALKN---AVFITLEGPLYSGRENVAP	345
Gemini|AGJ03640.1 IKGGIPTIFLCNKGPNSSYKEYLDEEKNAALKQWAIKN---AVFITLEEPLYSGRENIAP	345
Gemini|YP_001040016.1 IKGGIPTIFLCNPGPTSSYKEYLDEEKNTPLKDWAFKN---ATFITLHEPLFTSTNQGPT	345
Gemini|CBJ17676.1 IKGGIPTIFLCNPGPNSSYKEFLDEEKNAALKNWALKN---ATFITLEGPLYSGSNQSAA	345
Gemini|APP87725.1 VEKTMPSIFLCNPGPNSSYKEFLDEEKNAALKNWALKN---AIFVSLQEPLFKAQSPRAS	347
Gemini|YP_001333687.1 INGGIPTIFLCNPGPTSSYKEFFEEEKNKAINDWAKKN---VIYVTIEEPFFNTTNQEST	343
Gemini|YP_115511.1 IKGGIPTIFLCNPGPQSSYKEFFEEEKNKAINDWAKKN---SIYITITEPLYSTVDQAST	343
Gemini|ABD67440.1 IKGGIPTIFLCNPGPKSSYKSTWMKRTMLRLNSQRMRNSRIKYYIHINSPLFQDAPQSNS	348
Gemini|ADN84041.1 IKGGIPTIFLCNPGPHSSYKEFLGEEKNTSLHDWAKKN---AIFVSIEEPLFTTTNQTAA	345
Gemini|AAN76737.1 IKGGIPTIFLCNPGPHSSYKEYLSEEKNKSLNDWAQKN---AIYVSITEPLYSTVNQTAS	345
Gemini|AEE99005.1 IKGGIPTIFLCNPGPTSPFRGNLGRRKKYILEKLGSQE---C---NLRHPLRATVRKYQS	342
Gemini|YP_001285764.1 IKGGIPTIFLCNPGPTSSYTEFLEEEKNAKLKRWSNYN---AIFITLNEPLYSTEYQGPA	345
Gemini|AAB87607.1 IKGGIPTIFLCNPGPNSSYKSFLDEDKNKDLKQWALKN---AIFVDISFPLYSNSNKSQT	345
Gemini|AGK24653.1 IKGGIPTIFLCNPGPSSSYKSYLDEERNSSLKQWALKN---AIFVSIAFPLYTSPDQSQT	345
Gemini|YP_008411025.1 VRGGIPTIFLCNPGPTSSYTEFLDEEKNKSLKAWAIKN---ARFITLFQPLFSGTNQSPT	345
Gemini|AMP46444.1 IKGGIPTIFLCNPGPTSSYKEYLDEAKNASLKLWAIKN---ATFITLTEPLFSPNTTSET	345
Gemini|AKS48121.1 IKRGIPTIFLCNPGPRSSYKEYLDEANNASLKVWALKN---AEFYTLQAPLFSSVDQGST	345
Gemini|ADW24243.1 IKGGIPTIFLCNAGPRSSYKMFLDEENNASLKEWALKN---AIFYTLTEPLFSTTNQGAT	345
Gemini|AIY31184.1 IKGGIPSIFLCNPRPTSTYREYLDEEKNISLKNWALKN---AIFVTLYDPLFASINQGPR	343
Gemini|AJM13604.1 IKGGIPTIFLCNPGPQSSYKEFLDEPKNAGLKQWALKN---ATFITISEPLYSCANQSSA	345
Gemini|YP_004958233.1 IKGGIPTIFLCNPGPQSSYKEYLEEPKNAQLKIWAEQN---ASFIYLEAPLYTSTNQSEP	345
Gemini|YP_009129272.1 VKGGIPTIFLCNPGPTSSYKEWLDEEKNSNLKNWALGN---AVFVFLSAPLFDPTTSSP-	344
Gemini|YP_003622552.1 IKGGIPTIFLCNPGPRSSYKEYMDEESNAALKEWALKN---AIFYTLEEPLFSTEHQGST	345
Gemini|CAM91896.1 IKGGIPTIFLCNPGPTSSYKEYLEEDKNAPLKAWATKN---ATFVTLHEPLFSNTNQGQT	345
Gemini|AHA82274.1 IKGGNPTTFLCNPGPNSSYKEYLDEEKNSALKTWALKN---ATFVTLEGPLYSGTNQSTA	345
Gemini|ABD35287.1 IKGGIPTIFLCNPGPTSSYKEFLDEEKNIGLKNWALKN---ATFVTINQPLYSGSHQSPT	345
Gemini|AFB81519.1 IKGGIPTIFLCNPGPNSSYKEFLDEEKNSALKNWALKN---AIFITLDRPMFSGTNQSTA	344
Gemini|ACI06063.1 IKGGIPTIFLCNPGPISSYKEFLEEEKNTALKNWAVKN---AIFVTLEGPLYSGTNQSTA	344
Gemini|BAF02752.1 IKGGIPTIFLCNPGPASSYKEYLAEDKNTALRSWALKN---ATFVTINEPLYSNSTEDTA	345
Gemini|AEY63664.1 IKGGIPTIFLCNPGPSSSYKEFLEEEKNYALKEWADKN---AEFVFLSEPLFSAEHQDQT	344
Gemini|AAX39336.1 IKGGIPTIFLCNPGPTSSYKEFLDEEKQEALKAWALKN---AIFVTLTEPLYSGSHQSQS	344
Gemini|AGV02071.1 IKGGIPTIFLCNPGPNASYKEFLDEDKNSALKSWALKN---ATFVFLTQPLYSGTNQSST	345
Gemini|NP_050017.1 IKGGIPTIFLCNPGPHSSYKEFLEEEKNTALKNWALKN---AIFVTIEGPLFSGSHQGAT	343
Gemini|NP_620741.1 IKGGIPTIFLCNPGPQSSFKEYLDEEKNQALKNWATKN---AIFVTIHQPLFADTNQNTT	345
Gemini|ACV60535.1 IKGGNPTIFLCNPGPNSSYKDYLDEDKNSALKYWALKN---AIFVTLQGALYSGSYQGAT	344
Gemini|YP_006905839.1 IKGGIPTIFLCNPGPTSSYKEFLEEEKNSALKRWTLQN---ATFITISEPLYSGTNQSQA	346
Gemini|AFH68197.1 INGRMLPIYLSNPGPNSSYKRILDDGKNPALKIWTVQN---AIFVTFEGTLYSGSNQGTA	345
Gemini|AFB83419.1 IKGGIPTIFLCNPGTNSSYKEFLNEEKNTALKNWALKN---AIFITLEGPLYSASNQSTA	345
Gemini|CDW92215.1 IKGGIPSIFLCNPGQTSSYKEFLDEEKNKALKAWAVKN---ATFVTLTEPLFSNANQGSP	344
Gemini|AAF75542.1 IKGGIPTIFLCNPGPNSSYKEFLDEEKNKALKNWSLKN---AIFVTLESPLYTGSNQSEA	345
Gemini|AFF58888.1 IKGGIPTIFLCNPGPGASYIEFLNEEKQTALKNWALKN---AEFVSLTEPLFSSPNQGPT	345
Gemini|YP_764516.1 IKGGIPTIFLCNPGPTASYKEYLEEDKNAALKAWAIKN---ATFITLSEPLYSTTDQSPA	345
Gemini|AFA26437.2 IKGGIPTIFLCNPGPNSSYKEFLDDEKHSALKNWALKN---ATFITLEGPLYSGSNQSAA	345
Gemini|AHL29198.1 IKGGIPTIFLCNPGPTSSYKEYLDEEKNSALRDWALKN---AEFFTLTEPLYSGTHQSPT	345
Gemini|AGG08895.1 IKGGIPTIFLCNPGPTSSYKEYLDEEKNSALKAWALKN---ATFVTLEEPLYSGTNQSAT	345
Gemini|CAJ85998.1 IKGGIPTIFLCNPGPNSSYKEYLDEDRNAALKAWTLKN---AEFFTLTGPLYSGTNQSPT	345
Gemini|AGF41094.1 IKGGIPTIFLCNPGPNSSYKEYLDEEKNAALKNWTLKN---AEFFTLTGPLYSGTNQSPT	345
Gemini|AFM38721.1 IKGGLPAIVLCNPGEGTSYKDFLDKEENAPLKRWTLQN---ATFIFLDSPLYQTQTQDCQ	345
Gemini|CRI68211.1 IKGGIPSTVLCNPGEGSRYIAFVNKEENASWIAWTQKN---VHFVILHAPPYKSTAQDC-	344
Gemini|YP_003828907.1 IKGGIPSIVLCNPGDGASYKAFLDKEENASLRAWTLKN---ANFVFLNAPLYQDEAQNSQ	345
Gemini|AAL96826.1 IKGGIPSIVLCNPGEGSSYKDFLDKAENASLKNWTIKN---VIFITLDAPLYQEGTQASQ	345
Gemini|AGV02076.1 IKGGIPSIVLCNPGEGSSYKDFLDKEENVALKNWTLHN---AKFIFLNSPLYQDQTQASQ	345
Gemini|NP_066185.1 IRGGVPTIILCNPGEGSSFRDFLDKPENDGLRQWTLYN---AIFIFLDTPLFDNG-----	340
Gemini|YP_003966137.1 IKGGIPSIILCNPGEGSSFKDFLDKDENESLKRWTLYN---AVFISISEPLYNKDD----	341
Gemini|ALR86823.1 IKGGVPSIILCNPGDGASYKDFLDKPENETLKSWTIQN---SAFATITEPLYINENREEA	348
Gemini|YP_003778178.1 IKGGIPSIILCNPGDGASYQNFLDKPENEALKSWSLQN---SVFTTIEEPLFNITSDQEV	347
Gemini|YP_009226627.1 IKGGVPSIILCNPGDGASYKDFLDKSENEALKSWTIQN---SAFTTITEPLYDNENIEEA	347
Gemini|ALF37659.1 IKGGIPSIILCNPGEGSSYQDFLNKSENEALRSWTLQN---SVFAKLTSPLFDNNQEASS	348
Gemini|NP_040557.1 IKGGIPCIILCNPGPESSYQQFLEKPENEALKSWTLHN---STFCKLQGPLFNNQAAASS	347
Gemini|YP_007250561.1 IKGGIPSIVLCNPGDGGSYKDFLDKEENASLKQWTLKN---AKFIFLNSPLYQTSSQER-	346
Gemini|YP_006590064.1 IKGGVPCIILCNPGEGSSYKSFLDKEENAGLKGWTLHN---AKFVFLNSPLYQSSTQSS-	346
Gemini|YP_002941855.1 IKGGVPSIVLCNPGEGSSYKDFLDKEENASLRNWTLRN---AQFVFLNSPLYQTTTQNRQ	348
Gemini|ACV83312.1 IKGGIPSIVLCNPGEGASYKDFLDKHENVSLKTWTLHN---AKFIFLNSPLYQTTTQSSQ	347
Gemini|AER09339.1 IKGGIPSIVLCNPGEGSSYKDFLDKEENSALRSWTLHN---ARFVFLESPLYQSATQSGE	347
Gemini|AHX57826.1 IKGGVPSIVLCNPGEGSSYKDFLEKEENASLKRWTLYN---AEFVFLDSPLYQTSTQGSQ	347
Gemini|YP_619883.1 IKGGIPSIVLCNPGEGASYKYYLDKQENSHLKAWTHHN---AEFVFLDAPLYQT------	341
Gemini|AFD54490.1 IKGGIPCIVLCNPGEGASYKSFLDKEENASLRQWTIHN---AQFVFLNSPLYQSSTYSGQ	347
Gemini|NP_671468.1 IKGGIPSIVLCNPGEGSSYKEFLDKEENRALHNWTIKN---ALFVTLTAPLYQSTP----	344
Gemini|CBH28932.1 IKGGIPSIVLCNPGEEVSYKEFLDKEENAALKSWTLHN---AKFIFIDSPLYQTTSQSGE	348
Gemini|AMW86999.1 IKGGIPSIVLCNPGEGASYKDFLDKEENSALRNWTNKN---AKFITLTAPLYQEGTLASQ	347
Gemini|ALV85583.1 IKGGVPSIVLCNPGEGASYKDFLDKAENSALKAWTLHN---ATFVFLDSPLYQTSTQGGE	347
Gemini|AGH29892.1 IKGGIPSIVLCNPGEGASYKDFLEKEENASLKSWTLYN---AKFIFLDSPLYQTATQDCE	347
Gemini|CBA18089.1 IKGGIPSIVLCNPGEGASYKEFLDKQENAALRSWTLHN---AKFIFLDSPLYQTTAQDRQ	347
Gemini|FJ665283 IKGGIPSIVLCNPGEGASYKCFLDKEENAALKHWTIHN---AKFIFLDSPLYQSSTQSCE	345
Gemini|ACO88014.1 VKGGKPAIVLCNSDQ--SYKSFLDCEENQHLRSWTSKN---AVFVDIQDALFSGVSLTRE	342
Gemini|KT214373 VPGGIPTIVLCNPDQ--SYKTAL---SSSDMYEWE-------------------------	311
Gemini|JX094280 ----IPTIVLCNPDQ--SYKAAL---MGSEMYEWSLSN---VIHVEIKDPFF--------	309
Gemini|YP_006666535.1 LSNGVPCIILANEDE--DWLQQM---QPGQ-ADWFNAN---CEVHYMYETFFKSLGAATA	338
Gemini|AFN80601.1 LSNGIPCIILVNEDE--DWLQQM---QPNQ-AEWFNAN---AVVHYMYESFFEAGPATA-	337
Gemini|YP_004089627.1 LKNGVPSIILVNEDE--DWLKQM---QPSQ-VGWFETN---CIIHYMYESFFEA------	332
Gemini|YP_006666523.1 LPNGIPSIILVNEDE--DWPQYM---QPSQ-AAWFEDN---CVVFYMNFRFFETTA----	335
Gemini|YP_003915159.1 IPNGIPSIILANEDE--DWLQTM---SPQQ-ADWFHGN---CVVYYLQESFIPPSSDVA-	338
Gemini|AFN80669.1 IPNGIPCIILVNEDE--DWLTSM---STQQ-VDWFHGN---AVVYHLLETFIPSE-----	333
Gemini|YP_009026388.1 IPGGIPCIILQNPDD--DWLPVL---SPSQ-MDYFVNN---CDVYVMKEKFFGGDTPVPE	338
Gemini|AHM88370.1 VPGGIPSIILVNYDE--DWLKVM---TPAQ-LEYFYDN---CVVYQMEEKFYTPS-----	335
Gemini|YP_006273070.1 IKGGIPSIILVNSDE--DWLKTM---TPEQ-QEYFEAN---SIIYMMEEKFFGGAEIV--	338
Gemini|AAK73446.1 VKKSKPTIILANSDE--DWMKEM---TPGQ-LEYFEAN---CVIYIMSEKWYSPPELPPT	339
Gemini|AHM88378.1 VKTSIPSIILANEDE--DWLKVM---SPGQ-LDYFHQN---CVVYIMEERFFGGELVSAT	337
Gemini|Q80GM6.2 VSKSIPTIVLANEDE--DWLRDM---TPAQ-QDYFNAN---CETYMLEERFFSLPAVSAT	338
Gemini|P0C647.1 VSKSIPTIILANEDE--DWLKDM---TPAH-VEYFEAN---CDQYILLEKFYKTGEAGGS	338
Gemini|AHM88382.1 VSRSIPTIVLANEDE--DWLKDM---TPAQ-REYFEAN---CVIYIMTEKWFSPV-----	332
Gemini|YP_003288768.1 VKRSIPAVILANEDE--DWLRDM---TPAQ-RDYMEAN---CEVYIMSEKWFTPA-----	333
Gemini|DQ458791 IKGGIPSIILCNPDE--DWMLSM---TSQQ-KDYFKDN---CVTHYMCETFFARESSSH-	330
Gemini|YP_009021763.1 IKGGIPSIVIVNDDE--DWMRAM---TASQ-RSYFERN---CVVVYLYDSFIKDDVSSTS	338
Gemini|YP_006666527.1 IKGGIPTIILVNEDE--DWLADM---TPGQ-VSYFEAN---VQIHYMTESFIPDPALRQR	337
Gemini|AIT39773.1 IAGGIPSIIIVNEDD--DWLPKM---TAAQ-RSYFEAN---CEVHYLYDSFFATPDQAAP	339
Gemini|AFV91331.1 IKGGIPCIILVNEDE--DWLTCM---SSSQ-KTYFESN---VVIYYMYEKFFNFVEE---	336
Gemini|YP_006666531.1 IKGGIPSIILVNEDD--DWMRAM---NDGQ-RSYFEGN---MSIYYMSESFIRNEAL---	335
: * :
Gemini|AAP73446.1 SAGEEAQNDSA------------	355
Gemini|ABG90906.1 GAITRSSEEGQEES---------	359
Gemini|ACY79450.1 GANTRSGQEEAEED---------	359
Gemini|AMK07575.1 QDCQEEDN--SPEAN--------	358
Gemini|YP_002224032.1 GG---------------------	346
Gemini|ACB44970.1 QEEEEEHP--QETS---------	357
Gemini|AGJ03640.1 TEEEEEHS--QEAS---------	357
Gemini|YP_001040016.1 PHSENESS--QT-----------	355
Gemini|CBJ17676.1 QDSQEGDQ--ASTS---------	357
Gemini|APP87725.1 EDTAQTSQDRQSS----------	360
Gemini|YP_001333687.1 SALEESNSSETN-----------	355
Gemini|YP_115511.1 SSRQESGSSETY-----------	355
Gemini|ABD67440.1 SRVQNDGANNVQPVEDSTGDAQV	371
Gemini|ADN84041.1 QIREKTSETKKD-----------	357
Gemini|AAN76737.1 SSRQETDST--------------	354
Gemini|AEE99005.1 RSNTR------------------	347
Gemini|YP_001285764.1 PRGEEEDHQETED----------	358
Gemini|AAB87607.1 QNS--------------------	348
Gemini|AGK24653.1 STSEKEANPTTPC----------	358
Gemini|YP_008411025.1 QPGQEEDLPQEEN----------	358
Gemini|AMP46444.1 QRSQEENYQTTEDR---------	359
Gemini|AKS48121.1 QVRQEEEGQSNSPN---------	359
Gemini|ADW24243.1 QVGQETCNSTQTN----------	358
Gemini|AIY31184.1 QDSQEETNKA-------------	353
Gemini|AJM13604.1 QAGQEEETT--------------	354
Gemini|YP_004958233.1 QTGEEEAPEAQNN----------	358
Gemini|YP_009129272.1 -----------------------	344
Gemini|YP_003622552.1 -----------------------	345
Gemini|CAM91896.1 PHSEEDTHST-------------	355
Gemini|AHA82274.1 QASQEGDQTSTS-----------	357
Gemini|ABD35287.1 QASQEETSQTEG-----------	357
Gemini|AFB81519.1 QGSEEAQQEEESRS---------	358
Gemini|ACI06063.1 QGSEETQQEEESRS---------	358
Gemini|BAF02752.1 QTCEEETNPQETN----------	358
Gemini|AEY63664.1 QTRQKEDDSATTS----------	357
Gemini|AAX39336.1 QTIQEASHPA-------------	354
Gemini|AGV02071.1 QGGEESAQEETSGP---------	359
Gemini|NP_050017.1 QNRQEDN----------------	350
Gemini|NP_620741.1 SHRQEEASEA-------------	355
Gemini|ACV60535.1 PHRQESNEETKS-----------	356
Gemini|YP_006905839.1 QNREDQENTS-------------	356
Gemini|AFH68197.1 QGSEETQQGEESRS---------	359
Gemini|AFB83419.1 QGSEETQQEEESRY---------	359
Gemini|CDW92215.1 QTGQEETDQA-------------	354
Gemini|AAF75542.1 QASQGGEQASTC-----------	357
Gemini|AFF58888.1 QDFQEEANTTTEG----------	358
Gemini|YP_764516.1 PHSQEEGSEA-------------	355
Gemini|AFA26437.2 QASQEGDQASES-----------	357
Gemini|AHL29198.1 QNSQEEAHSEASR----------	358
Gemini|AGG08895.1 PCREEESNSQTED----------	358
Gemini|CAJ85998.1 PHSEEEINSQEEN----------	358
Gemini|AGF41094.1 PHREEEINSQEEN----------	358
Gemini|AFM38721.1 ----IQGNTS-------------	351
Gemini|CRI68211.1 -----------------------	344
Gemini|YP_003828907.1 ----EEGRS--------------	350
Gemini|AAL96826.1 ----EEGDQTTTN----------	354
Gemini|AGV02076.1 ----EEGHSP-------------	351
Gemini|NP_066185.1 -----------------------	340
Gemini|YP_003966137.1 -----------------------	341
Gemini|ALR86823.1 ----EDSPPTV------------	355
Gemini|YP_003778178.1 ----EDSTPTV------------	354
Gemini|YP_009226627.1 ----EDDPPTV------------	354
Gemini|ALF37659.1 ----QDQSS--------------	353
Gemini|NP_040557.1 ----QGDSTL-------------	353
Gemini|YP_007250561.1 -----------------------	346
Gemini|YP_006590064.1 -----------------------	346
Gemini|YP_002941855.1 ----EESG---------------	352
Gemini|ACV83312.1 ----TESDSPKTH----------	356
Gemini|AER09339.1 ----TESHSP-------------	353
Gemini|AHX57826.1 ----EEGSPA-------------	353
Gemini|YP_619883.1 -----------------------	341
Gemini|AFD54490.1 ----EESNQEKTN----------	356
Gemini|NP_671468.1 -----------------------	344
Gemini|CBH28932.1 ----EERNSP-------------	354
Gemini|AMW86999.1 ----EEGNQEAQD----------	356
Gemini|ALV85583.1 ----TENNSS-------------	353
Gemini|AGH29892.1 ----EESNPAATD----------	356
Gemini|CBA18089.1 ----EESDQTTAS----------	356
Gemini|FJ665283 ----ETSNQTTSR----------	354
Gemini|ACO88014.1 QTREDDPEADSDPG-----D---	357
Gemini|KT214373 -----------------------	311
Gemini|JX094280 -----------------------	309
Gemini|YP_006666535.1 -----------------------	338
Gemini|AFN80601.1 -----------------------	337
Gemini|YP_004089627.1 -----------------------	332
Gemini|YP_006666523.1 -----------------------	335
Gemini|YP_003915159.1 -----------------------	338
Gemini|AFN80669.1 -----------------------	333
Gemini|YP_009026388.1 AQEDVPDGTGSS-----------	350
Gemini|AHM88370.1 -----------------------	335
Gemini|YP_006273070.1 -----------------------	338
Gemini|AAK73446.1 EAVHSDR----------------	346
Gemini|AHM88378.1 AHPSNEV----------------	344
Gemini|Q80GM6.2 AHPSSEV----------------	345
Gemini|P0C647.1 I----------------------	339
Gemini|AHM88382.1 -----------------------	332
Gemini|YP_003288768.1 -----------------------	333
Gemini|DQ458791 -----------------------	330
Gemini|YP_009021763.1 EECI-------------------	342
Gemini|YP_006666527.1 LSLNY------------------	342
Gemini|AIT39773.1 DL---------------------	341
Gemini|AFV91331.1 -----------------------	336
Gemini|YP_006666531.1 -----------------------	335
