# Supplementary material for: A Structural Perspective of Reps from CRESS-DNA Viruses and Their Bacterial Plasmid Homologues
Source: Viruses. 2021 Dec 25;14(1):37. doi: 10.3390/v14010037 (PMC8780604; doi:10.3390/v14010037)
Supplement: Supplementary file 1 [file viruses-14-00037-s001.zip › SupplementarySequences/Genomoviridae.aln]

CLUSTAL O(1.2.4) multiple sequence alignment
Genomo|YP_009177700.1/1-290 -----------------------------------------------------------M	1
Genomo|QJB18634.1/1-306 ----------------------------------------------------------MP	2
Genomo|QDJ95275.1/1-338 ------------------------------------------------------MSPPEN	6
Genomo|QJB18580.1/1-317 -------------------------------------------------------MPASS	5
Genomo|KM598389/1-314 --------------------------------------------------------MPSN	4
Genomo|QJB18682.1/1-318 ----------------------------------------------------------MN	2
Genomo|QJB18706.1/1-315 -----------------------------------------------------MSSGTRS	7
Genomo|QJB18708.1/1-317 ---------------------------------------------------MSSGSATRN	9
Genomo|QDJ95217.1/1-317 -------------------------------------------------------MPAAN	5
Genomo|QCW23714.1/1-309 -------------------------------------------------------MPAAD	5
Genomo|QJB18618.1/1-310 -------------------------------------------------------MPAAE	5
Genomo|QSX73074.1/1-330 -------------------------------------------------MESSQNGNSGE	11
Genomo|QCW23701.1/1-380 MSLTPLSPFGFSDIENSPLQDAQEPDDVFDFDDGETL--ASSPVDAGEIRQRTETPQPGA	58
Genomo|QIR82243.1/1-336 ---------------------------------------------------------MSS	3
Genomo|QJB18710.1/1-335 -----------------------------------------------------------M	1
Genomo|QJB18552.1/1-340 -----------------------------------------------------------M	1
Genomo|QIR82227.1/1-326 ---------------------------------------------------------MTR	3
Genomo|QIR82211.1/1-337 -------------------------------------------------------MSRAR	5
Genomo|QBX89253.1/1-330 ----------------------------------------------------------MT	2
Genomo|QIR82235.1/1-345 ----------------------------------------------------------MP	2
Genomo|QCW23651.1/1-338 ----------------------------------------------------------MT	2
Genomo|ASH99142.1/1-324 ---------------------------------------------------------MAR	3
Genomo|YP_009115508.1/1-330 ---------------------------------------------------------MPR	3
Genomo|QCQ85258.1/1-329 ---------------------------------------------------------MPR	3
Genomo|QCW23667.1/1-330 --------------------------------------------------------MPRR	4
Genomo|AWX63615.1/1-329 ---------------------------------------------------------MPR	3
Genomo|QNI80859.1/1-329 ---------------------------------------------------------MPR	3
Genomo|YP_009551472.1/1-312 ----------------------------------------------------------MS	2
Genomo|QTE03663.1/1-329 ----------------------------------------------------------MP	2
Genomo|AXL65867.1/1-294 ----------------------------------------------------------MP	2
Genomo|YP_009252368.1/1-328 ----------------------------------------------------------MP	2
Genomo|YP_009021043.1/1-329 ----------------------------------------------------------MP	2
Genomo|QCX29393.1/1-329 ----------------------------------------------------------MP	2
Genomo|QJB18610.1/1-337 ------------------------------------MSA----------DFVAVHVLLLP	14
Genomo|QJB18732.1/1-327 --------------------------------------------------------MSAN	4
Genomo|QJB18612.1/1-330 ----------------------------------------------------------MT	2
Genomo|QCW23646.1/1-330 ----------------------------------------------------------MT	2
Genomo|QCX35073.1/1-325 ----------------------------------------------------------MA	2
Genomo|AXB22606.1/1-318 ---------------------------------------------------------MPS	3
Genomo|YP_009506581.1/1-336 ---------------------------------------------------------MPQ	3
Genomo|QSX73078.1/1-336 ---------------------------------------------------------MPQ	3
Genomo|QCX29473.1/1-327 ---------------------------------------------------------MPQ	3
Genomo|QKQ15105.1/1-331 ---------------------------------------------------------MPA	3
Genomo|QNI80856.1/1-337 ---------------------------------------------------------MPS	3
Genomo|YP_009388636.1/1-342 ---------------------------------------------------------MPS	3
Genomo|QTZ83241.1/1-336 ---------------------------------------------------------MPA	3
Genomo|YP_009506601.1/1-336 ---------------------------------------------------------MPQ	3
Genomo|QNJ57206.1/1-327 ---------------------------------------------------------MPS	3
Genomo|QCW23732.1/1-327 ---------------------------------------------------------MST	3
Genomo|QJB18638.1/1-329 ---------------------------------------------------------MPA	3
Genomo|YP_009551399.1/1-307 ----------------------------------------------------------MS	2
Genomo|AXL65855.1/1-330 ---------------------------------------------------------MPS	3
Genomo|ASH99154.1/1-297 ---------------------------------------------------------MPS	3
Genomo|QJB18628.1/1-325 ---------------------------------------------------------MPE	3
Genomo|AXB22618.1/1-310 ---------------------------------------------------------MPS	3
Genomo|AXB22628.1/1-310 ---------------------------------------------------------MPS	3
Genomo|QHT64469.1/1-325 ---------------------------------------------------------MPS	3
Genomo|QTZ83236.1/1-305 ---------------------------------------------------------MPS	3
Genomo|QTE03645.1/1-294 ---------------------------------------------------------MPS	3
Genomo|QTE03633.1/1-290 ----------------------------------------------------------MP	2
Genomo|QTE03607.1/1-328 -----MAAFGHRGWE---------ATHYISRGVPCVLGYN---------ISFAQDLQDMP	37
Genomo|QCW23675.1/1-331 ----------------------------------------------------------MS	2
Genomo|AMH87669.1/1-344 ----------------------------------------------------------MS	2
Genomo|QJB18662.1/1-334 ---------------------------------------------------------MPS	3
Genomo|QCX29521.1/1-330 ---------------------------------------------------------MPS	3
Genomo|QCS37586.1/1-327 ---------------------------------------------------------MPH	3
Genomo|QJB18728.1/1-327 ---------------------------------------------------------MPS	3
Genomo|QCX29499.1/1-325 ---------------------------------------------------------MPS	3
Genomo|YP_009116901.1/1-324 ---------------------------------------------------------MPS	3
Genomo|YP_009115515.1/1-345 --------MSHDGDT---------YD-----------LYA---------RHNPTSLPPRS	23
Genomo|QJB18584.1/1-325 ---------------------------------------------------------MPS	3
Genomo|YP_009506625.1/1-340 --------------------------------------MP---------PRARRTRQDGA	13
Genomo|YP_009115519.1/1-334 ----------------------------------------------------------MP	2
Genomo|QCW23709.1/1-327 ---------------------------------------------------------MPT	3
Genomo|YP_009115517.1/1-327 ---------------------------------------------------------MPN	3
Genomo|QJB18578.1/1-329 ---------------------------------------------------------MPS	3
Genomo|YP_009116887.1/1-327 ---------------------------------------------------------MPN	3
Genomo|YP_009115514.1/1-325 ---------------------------------------------------------MSS	3
Genomo|QTE03591.1/1-325 ---------------------------------------------------------MPR	3
Genomo|YP_003104796.1/1-324 ----------------------------------------------------------MT	2
Genomo|QCW23688.1/1-313 ----------------------------------------------------------MS	2
Genomo|QTE03657.1/1-294 -------------------------------------------------------MPTRN	5
Genomo|QJB18678.1/1-341 ----------------------------------------------------------MS	2
Genomo|QTE03621.1/1-310 ----------------------------------------------------------MP	2
Genomo|QJB18722.1/1-340 ----------------------------------------------------------MP	2
Genomo|AXL65861.1/1-330 ----------------------------------------------------------MS	2
Genomo|QJB18640.1/1-326 ----------------------------------------------------------MP	2
Genomo|QJB18554.1/1-338 ----------------------------------------------------------MP	2
Genomo|QJB18568.1:6-324/1-319 ------------------------------------------------------------	0
Genomo|QCX35069.1/1-329 ----------------------------------------------------------MS	2
Genomo|QCX35059.1/1-323 ----------------------------------------------------------MS	2
Genomo|QJB18570.1/1-323 ----------------------------------------------------------MS	2
Genomo|YP_009551418.1/1-325 ----------------------------------------------------------MS	2
Genomo|YP_009252353.1/1-327 ---------------------------------------------------------MSA	3
Genomo|QCQ85246.1/1-328 ----------------------------------------------------------MS	2
Genomo|QCQ85210.1/1-329 ----------------------------------------------------------MS	2
Genomo|QJB18566.1/1-328 --------------------------------------------------------MPNP	4
Genomo|QCW23729.1/1-329 --------------------------------------------------------MPNA	4
Genomo|QJB18716.1/1-327 ---------------------------------------------------------MPT	3
Genomo|YP_009115523.1/1-336 ---------------------------------------------------------MPT	3
Genomo|YP_009252356.1/1-326 ----------------------------------------------------------MT	2
Genomo|QJB18562.1/1-330 ----------------------------------------------------------MS	2
Genomo|AUM62045.1/1-371 ----------------------------------------------------------MS	2
Genomo|ARO38289.1/1-328 ----------------------------------------------------------MT	2
Genomo|QCW23657.1/1-346 ----------------------------------------------------------MT	2
Genomo|ASH99160.1/1-316 ----------------------------------------------------------MT	2
Genomo|QCW23621.1/1-335 ----------------------------------------------------------MT	2
Genomo|QTZ83245.1/1-334 ----------------------------------------------------------MT	2
Genomo|QTZ83239.1/1-336 ----------------------------------------------------------MT	2
Genomo|QTZ83264.1/1-344 -----------------------------------------------------------M	1
Genomo|ASU08507.1/1-339 -----------------------------------------------------------M	1
Genomo|ASU08513.1/1-377 -----------------------------------------------------------M	1
Genomo|YP_009252362.1/1-336 --------------------------------------------------------MTQM	4
Genomo|QTZ83265.1/1-329 ------------------------------------------------------------	0
Genomo|QTZ83237.1/1-337 -----------------------------------------------------------M	1
Genomo|YP_009130630.1/1-349 -----------------------------------------------------------M	1
Genomo|QTZ83260.1/1-345 -----------------------------------------------------------M	1
Genomo|QTZ83261.1/1-318 -----------------------------------------------------------M	1
Genomo|QCW23649.1/1-341 -----------------------------------------------------------M	1
Genomo|QJB18646.1/1-342 -----------------------------------------------------------M	1
Genomo|QTZ83256.1/1-343 -----------------------------------------------------------M	1
Genomo|QTE03611.1/1-401 -----------------------------------------------------------M	1
Genomo|QTE03667.1/1-298 -----------------------------------------------------------M	1
Genomo|YP_009109727.1/1-351 -----------------------------------------------------------M	1
Genomo|QTE03681.1/1-342 -------------------------------MCGCALCPAIILVSQDT-PSG--HTLSHM	26
Genomo|QIJ55591.1/1-332 -----------------------------------------------------------M	1
Genomo|QTE03641.1/1-288 -----------------------------------------------------------M	1
Genomo|YP_009551397.1/1-324 -----------------------------------------------------------M	1
Genomo|QTE03619.1/1-377 -----------------------------------------------------------M	1
Genomo|YP_009181999.1/1-332 ---------------------------------------------------------MPD	3
Genomo|QCW23727.1/1-336 ---------------------------------------------------------MPD	3
Genomo|YP_009506604.1/1-317 -------------------------------------------------------MPSNG	5
Genomo|QCS35881.1/1-338 ----------------------------------------------------------MT	2
Genomo|YP_009506620.1/1-377 ----------------------------------------------------------MT	2
Genomo|YP_009164033.1/1-319 ---------------------------------------------------------MTH	3
Genomo|QCX35063.1/1-337 ----------------------------------------------------------MT	2
Genomo|QCX29523.1/1-347 --------------------------------------------------------MTSS	4
Genomo|QCW23643.1/1-339 ---------------------------------------------------------MSS	3
Genomo|YP_009252365.1/1-343 ---------------------------------------------------------MSA	3
Genomo|YP_009252359.1/1-338 ---------------------------------------------------------MPT	3
Genomo|YP_009506622.1/1-326 ----------------------------------------------------------MT	2
Genomo|QCX29495.1/1-316 ---------------------------------------------------------MTS	3
Genomo|QTE03631.1/1-355 -------------------------MVLI--AGAVPLCRGIILVSHGT-LCQSPDFMPPQ	32
Genomo|ANC51574.1/1-341 -------------------------------------------------------MPPKQ	5
Genomo|QCX35067.1/1-342 ------------------------------------------------------MPPKPA	6
Genomo|AGU67671.1/1-340 ---------------------------------------------------MPPK--QKP	7
Genomo|YP_009109733.1/1-342 ---------------------------------------------------MPPKAKPNP	9
Genomo|QCW23691.1/1-325 ----------------------------------------------------------MP	2
Genomo|QJB18648.1/1-340 ----------------------------------------------------------MT	2
Genomo|ASH99151.1/1-334 ----------------------------------------------------------MS	2
Genomo|YP_009345062.1/1-324 ---------------------------------------------------------MPP	3
Genomo|YP_009551381.1/1-348 ---------------------------------------------------------MPA	3
Genomo|ASH99175.1/1-343 ------------------------------------MCYNIILHRN-------SRTMPTS	17
Genomo|QCW23647.1/1-328 ---------------------------------------------------------MPS	3
Genomo|QCW23637.1/1-331 ---------------------------------------------------------MPT	3
Genomo|QCW23618.1/1-326 --------------------------------------------------------MPDN	4
Genomo|QCW23704.1/1-331 ---------------------------------------------------------MPD	3
Genomo|QJB18672.1/1-327 ----------------------------------------------------------MP	2
Genomo|QCW23656.1/1-325 ----------------------------------------------------------MP	2
Genomo|QCX35065.1/1-331 ----------------------------------------------------------MS	2
Genomo|ASH99163.1/1-308 ----------------------------------------------------------MS	2
Genomo|YP_009506595.1/1-336 ----------------------------------------------------------MP	2
Genomo|QCW23697.1/1-332 ---------------------------------------------------------MPS	3
Genomo|QTE03613.1/1-309 ---------------------------------------------------------MPN	3
Genomo|QJB18718.1/1-332 ---------------------------------------------------------MPS	3
Genomo|ASH99172.1/1-316 ---------------------------------------------------------MPS	3
Genomo|QCX29511.1/1-310 ----------------------------------------------------------MP	2
Genomo|AXB22630.1/1-319 ----------------------------------------------------------MP	2
Genomo|QCX29519.1/1-319 ----------------------------------------------------------MP	2
Genomo|QCX35061.1/1-320 ----------------------------------------------------------MT	2
Genomo|AWU66514.1/1-320 ----------------------------------------------------------MP	2
Genomo|AXB22620.1/1-307 ----------------------------------------------------------MP	2
Genomo|AXB22638.1/1-307 ----------------------------------------------------------MP	2
Genomo|AWU66516.1/1-336 ----------------------------------------------------------MP	2
Genomo|YP_009551420.1/1-319 ----------------------------------------------------------MP	2
Genomo|AXB22598.1/1-307 ----------------------------------------------------------MP	2
Genomo|YP_009551401.1/1-307 ----------------------------------------------------------MP	2
Genomo|AWU66518.1/1-320 ----------------------------------------------------------MP	2
Genomo|AXB22626.1/1-307 ----------------------------------------------------------MP	2
Genomo|QIJ55589.1/1-321 ---------------------------------------------------------MPS	3
Genomo|YP_009506593.1/1-340 ---------------------------------------------------------MAP	3
Genomo|AXB22612.1/1-316 ---------------------------------------------------------MAP	3
Genomo|AXB22604.1/1-317 ---------------------------------------------------------MPS	3
Genomo|YP_009506607.1/1-322 --------------------------------------------------------MPSS	4
Genomo|QJB18626.1/1-333 --------------------------------------------------------MPSA	4
Genomo|QJB18622.1/1-333 --------------------------------------------------------MPST	4
Genomo|YP_009465965.1/1-334 --------------------------------------------------------MPSA	4
Genomo|QJI53408.1/1-383 --------------------------------------------------------MPSA	4
Genomo|QJB18734.1/1-333 --------------------------------------------------------MPRA	4
Genomo|YP_009109725.1/1-332 --------------------------------------------------------MSRQ	4
Genomo|QCX35075.1/1-333 ---------------------------------------------------------MPS	3
Genomo|QJB21615.1/1-338 ------------------------------------------------------MPRETP	6
Genomo|QCX29497.1/1-337 --------------------------------------------------------MPSN	4
Genomo|QCW23725.1/1-333 --------------------------------------------------------MPSA	4
Genomo|QCW23694.1/1-324 ---------------------------------------------------------MGQ	3
Genomo|AMH87714.1/1-324 ---------------------------------------------------------MAP	3
Genomo|QCQ85164.1/1-342 ---------------------------------------------------------MPG	3
Genomo|AMH87723.1/1-330 ---------------------------------------------------------MAP	3
Genomo|YP_009164036.1/1-322 -------------------------------------------------------MPSNR	5
Genomo|QKQ15119.1/1-306 --------------------------------------------------------MPNP	4
Genomo|QCW23695.1/1-333 ---------------------------------------------------------MAP	3
Genomo|QCS37582.1/1-333 ---------------------------------------------------------MAP	3
Genomo|QFR58255.1/1-318 ----------------------------------------------------------MP	2
Genomo|QCS35893.1/1-322 ----------------------------------------------------------MP	2
Genomo|QTE03593.1/1-314 ----------------------------------------------------------MS	2
Genomo|QCS35905.1/1-330 ----------------------------------------------------------MT	2
Genomo|QJB18720.1/1-320 ----------------------------------------------------------MP	2
Genomo|ASM93483.1/1-321 ----------------------------------------------------------MP	2
Genomo|ANC51616.1/1-331 ----------------------------------------------------------MT	2
Genomo|QJB18644.1/1-319 ----------------------------------------------------------MP	2
Genomo|QCQ85228.1/1-319 ----------------------------------------------------------MP	2
Genomo|QJB18668.1/1-322 ----------------------------------------------------------MP	2
Genomo|QCQ85290.1/1-329 ----------------------------------------------------------MP	2
Genomo|QCS37574.1/1-326 ----------------------------------------------------------MP	2
Genomo|QCS37568.1/1-325 -----------------------------------------------------------M	1
Genomo|QBX89247.1/1-325 -----------------------------------------------------------M	1
Genomo|QCQ85280.1/1-325 -----------------------------------------------------------M	1
Genomo|QJB18582.1/1-319 --------------------------------------------------------MPNA	4
Genomo|YP_009115526.1/1-318 --------------------------------------------------------MPNA	4
Genomo|YP_009109721.1/1-325 ---------------------------------------------------------MSS	3
Genomo|YP_009506635.1/1-322 ---------------------------------------------------------MST	3
Genomo|QCW23615.1/1-316 ---------------------------------------------------------MPS	3
Genomo|QJB18654.1/1-317 ---------------------------------------------------------MST	3
Genomo|QJB18730.1/1-318 ---------------------------------------------------------MSS	3
Genomo|QDF60269.1/1-314 ---------------------------------------------------------MST	3
Genomo|QCS35895.1/1-315 ---------------------------------------------------------MST	3
Genomo|QJB18574.1/1-325 --------------------------------------------------------MGPP	4
Genomo|QJB18636.1/1-323 ---------------------------------------------------------MPP	3
Genomo|QIR82255.1/1-315 ----------------------------------------------------------MA	2
Genomo|QCW23723.1/1-312 ----------------------------------------------------------MT	2
Genomo|AJD20395.1/1-320 ----------------------------------------------------------MT	2
Genomo|QJB18674.1/1-314 ----------------------------------------------------------MT	2
Genomo|QCW23718.1/1-318 ----------------------------------------------------------MT	2
Genomo|QCW23636.1/1-316 ----------------------------------------------------------MT	2
Genomo|QFR58261.1/1-328 ----------------------------------------------------------MS	2
Genomo|QIR82237.1/1-332 ---------------------------------------------------------MSS	3
Genomo|QTE03671.1/1-320 -----------------------------------------------------MSQRPSS	7
Genomo|QCW23705.1/1-302 ----------------------------------------------------------MP	2
Genomo|YP_009177700.1/1-290 TR-FAAKQFFLTYPRCD------L---------D----LQLLLDGLTTALAPRLFRHKIV	41
Genomo|QJB18634.1/1-306 FR-FNAKRAFLTYPQCG------TL--------T----KELLLEFLRDDRGA--AWYCVG	41
Genomo|QDJ95275.1/1-338 FR-FHAKRVFLTYPQCG------EL--------S----RESVRDLLVQTHGA--KYYCVA	45
Genomo|QJB18580.1/1-317 FS-FDGSHVFLTYPQCG------SL--------S----KERVRDFLLVELGV--RRFLVA	44
Genomo|KM598389/1-314 FA-FDGSHVFLTYPQCS------L---------S----KERVRDFLLVELGV--RRFLVA	42
Genomo|QJB18682.1/1-318 FA-FDGRDVFLTYPQSG------EL--------S----RERVRDFLLVDLGV--RRFLVA	41
Genomo|QJB18706.1/1-315 FS-FDGRDVFLTYPQCG------TL--------S----RERLRDFLQVELGV--RRFLVA	46
Genomo|QJB18708.1/1-317 FS-FDGRDVFLTYPQCG------DL--------T----RERLRDFLVGERGV--RRFLIA	48
Genomo|QDJ95217.1/1-317 FA-FDGQQIFLTYPQCP------L---------T----RERIRDSLLEVAPL--SKYYIA	43
Genomo|QCW23714.1/1-309 FA-FDGVHVFLTYPQCP------L---------E----REQLRDRLAQGINP--SKYLIA	43
Genomo|QJB18618.1/1-310 FA-IDGVHVFLTYPQCP------L---------E----REQLRDILIERTDP--SKYLIA	43
Genomo|QSX73074.1/1-330 FR-LRCKRILLTYSQVG------PDF-------D----TQSAVRLF---GRL-GARGILA	49
Genomo|QCW23701.1/1-380 FR-FKGRYCVLTYSQVP------PTF-------N----PGDISELL---RRD-RASFIVC	96
Genomo|QIR82243.1/1-336 FR-FASKTVLLTYSQVD------NE-TINAFLSP----ASNHFDHVASTLRT-PCVYRLG	50
Genomo|QJB18710.1/1-335 FR-FRAKAALLTYSQVD------HG-TASSFLCP----PNGHYNFIASSIGT-PDYYRLG	48
Genomo|QJB18552.1/1-340 FR-FRAKTVLLTYPQVS------HD-ATPAFLSP----RDNHYNRICEVAGN-PDVYRLG	48
Genomo|QIR82227.1/1-326 FR-LRAKIFFLTYSQIG------ED-VIEELRST----PTQHLRFIEEVLGT-PSDYRLA	50
Genomo|QIR82211.1/1-337 FE-KNAKAFLLTYSKLD------EN-AQSAFFSR----ASAHYGFIVENIRT-PNCYRLG	52
Genomo|QBX89253.1/1-330 LN-INSKTLFLTYSQVN------QD-GIDRFVST----PSDHFDFVSSALGT-PTRYRLA	49
Genomo|QIR82235.1/1-345 LN-INAKTIFLTYSQVN------DDVGRDAFLSR----ASAHHEFLANTLRA-PLCYRLG	50
Genomo|QCW23651.1/1-338 FR-IKAKQIFLTYSQVN------NV-FDNKLCET----PEHYREFAEQTLGR-LLCARIG	49
Genomo|ASH99142.1/1-324 FR-ARAKAFILTFPQTS------ED-VQRKFSSD----GRTFLESVQRDFED-PVCIRIG	50
Genomo|YP_009115508.1/1-330 FQ-ARAKAFIVTFPQVS------ED-VQQRFDHE----GASLLLNITQDLKD-PSCFRLG	50
Genomo|QCQ85258.1/1-329 FR-SRARNYLITFPQVP------EN-VQRFFD-E----GTPFLDRVKADFGD-PRCCRIG	49
Genomo|QCW23667.1/1-330 FQ-VRARNFIITFPQVP------EH-IQHEFD-S----GTPFLERVTENFGN-PLCCRLG	50
Genomo|AWX63615.1/1-329 FR-CRARNFIITFPQVA------EN-VQPRFD-D----GTPFLERVTSDFGN-PLCCRLG	49
Genomo|QNI80859.1/1-329 FR-CRSKNFIITFPQVN------EN-VQPRFD-A----GTPFLERVTADHGN-PVCCRLG	49
Genomo|YP_009551472.1/1-312 FH-CNAQYFLVTYAQCG------DL--------D----PWSVMERFST--L--GAECIIA	39
Genomo|QTE03663.1/1-329 FR-FQARYALLTYAQCG------DL--------D----GFRVMDMLSG--L--GAECIIG	39
Genomo|AXL65867.1/1-294 FV-FQARYCLLTFSQCD------AL--------D----GFRVMEHLSG--L--GAECIVG	39
Genomo|YP_009252368.1/1-328 FH-FGARYALITYAQCN------AL--------D----GFRVMDHFSG--L--GAECIVG	39
Genomo|YP_009021043.1/1-329 FY-FNARYALITYAQCD------AL--------D----GFRVMDHFSG--L--GAECIIA	39
Genomo|QCX29393.1/1-329 FH-FNARYALLTYAQCD------AL--------D----GFRVMEHVSG--L--GAECIIG	39
Genomo|QJB18610.1/1-337 CP-RPVACPNYNYPQSG------DL--------D----GFRVMERFSY--L--GAECIIG	51
Genomo|QJB18732.1/1-327 FQ-CNARYFLVTYAQCG------EL--------D----GFAVMGHFSS--L--GAECIIG	41
Genomo|QJB18612.1/1-330 LH-VCCRYALITYSQCG------DL--------Q----PQSVVSHFDK--L--GALVIIG	39
Genomo|QCW23646.1/1-330 FH-LNCRYALVTYPQCG------DL--------Q----PQRLVEHFTA--L--GSDIIIG	39
Genomo|QCX35073.1/1-325 FV-TNARYALITYAQSN------GL--------D----PHEVVSHFAG--L--EAECIIG	39
Genomo|AXB22606.1/1-318 FI-ANFRYALVTYPQCG------DL--------D----PWSVMEHFSS--L--GAECIIG	40
Genomo|YP_009506581.1/1-336 LE-WNFRYVLVTYAQCG------DL--------D----PWRVVERFSS--L--GAECIVG	40
Genomo|QSX73078.1/1-336 LE-WNFRYVLVTYAQCG------DL--------D----PWRVVERFSS--L--GAECIVG	40
Genomo|QCX29473.1/1-327 LE-WNSRYVLVTYAQCG------DL--------D----PWRVVERLSS--L--GAECIIG	40
Genomo|QKQ15105.1/1-331 FV-HNYRYALLTYPQCG------DL--------D----PWRVMERLSS--L--GAECIIG	40
Genomo|QNI80856.1/1-337 FV-CNFRYGLITYPQCD------GL--------D----PFRVMERFSS--L--GAECIIG	40
Genomo|YP_009388636.1/1-342 FV-HNYRYALVTYSQYG------DL--------D----PWRVMERFSS--L--GAECIVA	40
Genomo|QTZ83241.1/1-336 FV-HNYRYVLVTYPQCG------EL--------D----PWRVMERFSS--L--GAECIIG	40
Genomo|YP_009506601.1/1-336 FL-HNYRYVLVTYPQSG------NL--------D----PWRVMERFSY--L--GAECIIG	40
Genomo|QNJ57206.1/1-327 FI-FNARFFLVTYPQCG------DL--------D----PWRVVERFSS--L--GAECIVG	40
Genomo|QCW23732.1/1-327 FK-FNSRYVLVTYAQCA------EL--------D----PWRVMERFSS--L--GAECIIG	40
Genomo|QJB18638.1/1-329 FV-CNFRYGLITYPQCG------EL--------D----PWRVMERFSS--L--GAECIIG	40
Genomo|YP_009551399.1/1-307 FT-TNGRYFLVTYAQCG------DL--------D----PFRVVDKFSS--L--GSECIIG	39
Genomo|AXL65855.1/1-330 FV-CNARYFLVTYPQCG------DL--------C----GFSIVERFSS--L--GAECIVG	40
Genomo|ASH99154.1/1-297 FF-CNARYFLVTYPQCG------DL--------C----GFRVMERFSS--L--GAECIVA	40
Genomo|QJB18628.1/1-325 FL-CNGRYFLVTYAQCG------DL--------S----EWAVLDLFTR--L--ESECIIA	40
Genomo|AXB22618.1/1-310 FL-CNARHFLITYAQCG------DL--------S----EWDVLDRFSE--L--GAECIIA	40
Genomo|AXB22628.1/1-310 FL-CNARHFLITYAQCG------DL--------S----EWRVLDCFTL--L--GAECIIA	40
Genomo|QHT64469.1/1-325 FH-CNARYFLVTYAQCG------SL--------S----EWSVLDRFTD--L--GAECIIA	40
Genomo|QTZ83236.1/1-305 FL-CNARHFLVTYAQCG------DL--------S----EWAVLDKFSS--L--GAECIIG	40
Genomo|QTE03645.1/1-294 FI-CNARYFLVTYAQCA------DL--------S----EWDVLDRFSS--L--GAECIIG	40
Genomo|QTE03633.1/1-290 FH-CNARYFLITYSQCG------DL--------C----EWAVLDRFTE--L--GAECIIA	39
Genomo|QTE03607.1/1-328 FH-CNARYFLVTYAQCA------DL--------S----EWDVLDLFTS--L--GAECIIA	74
Genomo|QCW23675.1/1-331 FY-FNSRYGLFTYSQCG------DL--------D----GFLVMDLFST--L--GAECIVG	39
Genomo|AMH87669.1/1-344 FY-FCARYGLFTYSQCA------DL--------N----HWSVLDLFSG--L--GAECIIG	39
Genomo|QJB18662.1/1-334 FD-LHARYVLLTYPQCG------EL--------A----PERVGEHLES--IN-GTKCVIG	41
Genomo|QCX29521.1/1-330 FD-LHARYVLLTYPQCG------DL--------A----PERVGEHLDG--IS-GTKCVIG	41
Genomo|QCS37586.1/1-327 FD-YHFRYALITYSQCG------DL--------S----PELVGGRFQE--L--GAKLVIG	40
Genomo|QJB18728.1/1-327 FD-YHFRYALITYAQSG------DL--------S----GERVGEHFHR--M--GAKLIIG	40
Genomo|QCX29499.1/1-325 FD-LHCRYALLTYAQCG------DL--------S----ADAVGGKLLE--M--GFECVIG	40
Genomo|YP_009116901.1/1-324 FD-LHCRYALLTYAQCG------EL--------S----ADAVGEFLQG--M--GFSCVVG	40
Genomo|YP_009115515.1/1-345 FN-IHCRYVLLTYAQCG------GL--------S----ADAVGERMAS--S--GYKCVIG	60
Genomo|QJB18584.1/1-325 FD-LHCRYALLTYAQCG------DL--------S----ADVVGRKLQD--A--GYQCIIG	40
Genomo|YP_009506625.1/1-340 FD-IHSRYALLTYSQCG------DL--------S----PATVGEFFTN--L--GFKLIIG	50
Genomo|YP_009115519.1/1-334 FN-LHCRYALLTYAQCG------DL--------S----PTAVGEFFDN--L--GYKSVIG	39
Genomo|QCW23709.1/1-327 FD-IHCRYALITYSQCG------DL--------S----PTVVGEFFTG--L--GFKSVIG	40
Genomo|YP_009115517.1/1-327 FD-IHCRYALITYAQCG------DL--------A----GPTVGEFFES--S--GYKSVIG	40
Genomo|QJB18578.1/1-329 FD-LHCRYALITYSQCG------DL--------S----PAVVGEFFDG--L--GFKCVVG	40
Genomo|YP_009116887.1/1-327 FD-IHCRYALITYSQCG------DL--------S----PTVVGEFFEG--R--GYKSIIG	40
Genomo|YP_009115514.1/1-325 FS-FHARYALLTYAQCG------DL--------C----PFTIVDLLST--M--GAECIIG	40
Genomo|QTE03591.1/1-325 FQ-FQSRYVLLTYAQCG------QL--------D----AFRVMDVISA--L--AGECIIG	40
Genomo|YP_003104796.1/1-324 FD-FHAKYVLLTYAQCG------EL--------D----AFRVMDKLSL--L--GAECIIG	39
Genomo|QCW23688.1/1-313 FS-FHAKYVLLTYAQCG------EL--------D----AFRVMDHLSE--M--GAECIIG	39
Genomo|QTE03657.1/1-294 FH-FHARYALLTYAQCG------TL--------D----AQRIVERITE--L--AGQCVIG	42
Genomo|QJB18678.1/1-341 FK-FHAKYVLLTYAQCG------EL--------D----AFRVMDRISE--L--AGECIIG	39
Genomo|QTE03621.1/1-310 FS-FHARYVLLTYPQCD------GL--------E----FERIVDRVSE--L--AGQCVIG	39
Genomo|QJB18722.1/1-340 FA-FNAKYVLLTYPQCG------DL--------N----PDRIVERIRS--L--GGSCIVG	39
Genomo|AXL65861.1/1-330 FA-FSARYVLLTYPQCG------DL--------E----THRVMDCIVK--L--GGKCVIA	39
Genomo|QJB18640.1/1-326 FA-FSAKYALLTYPQCG------DL--------S----PHRVVDVITK--L--GGSCIIG	39
Genomo|QJB18554.1/1-338 FA-FSAKYVLLTYPQCG------DL--------S----PHRIVELITK--L--GGSCVVA	39
Genomo|QJB18568.1:6-324/1-319 ----SAKYALLTYPQCG------DL--------S----PHRVVELLAK--L--GGSCIVG	34
Genomo|QCX35069.1/1-329 FA-FNSRYVLLTYSQSG------DL--------D----EWAVLDRISE--L--GGECIIA	39
Genomo|QCX35059.1/1-323 FA-FNSRYVLLTYSQSC------GL--------D----EWSVLDKISS--M--GAECIIA	39
Genomo|QJB18570.1/1-323 LH-INAKYVLLTYAQCG------DL--------D----GFAVMDCISS--L--GGECIVA	39
Genomo|YP_009551418.1/1-325 FR-FNHKYVLLTYAQCG------DL--------D----GFAVMEKISS--L--GAECIVA	39
Genomo|YP_009252353.1/1-327 FQ-VNSRYVLLTYAQCG------DL--------D----PWAVNDLLST--L--GAECIIG	40
Genomo|QCQ85246.1/1-328 FT-VNSRYVLLTYAQCG-----TGL--------D----PWRIVDRLST--L--GAECIIG	40
Genomo|QCQ85210.1/1-329 FT-VNSRYVLLTYSQCG-----NEL--------D----PFRIVDLLSG--L--GAECIIG	40
Genomo|QJB18566.1/1-328 FT-INAQYVLLTYAQCD------GL--------S----SGAIVGVIEG--L--QGQCIIG	41
Genomo|QCW23729.1/1-329 FV-INSRYVLLTYAQCG------EL--------S----GWDVMERISE--L--GGECIVG	41
Genomo|QJB18716.1/1-327 LA-FNSRYVLLTYAQCG------EL--------S----GWDVMERISS--L--GGECIVG	40
Genomo|YP_009115523.1/1-336 LA-FNSRYVLLTYAQCG------EL--------S----GWDVMERISS--L--GGECIVG	40
Genomo|YP_009252356.1/1-326 FA-INAKYVLLTYAQCG------DL--------D----GFAVMDRISE--L--GGECIVA	39
Genomo|QJB18562.1/1-330 FA-VNAQYVLLTYAQCA------DL--------D----GWRVMDHIST--L--GGECIVA	39
Genomo|AUM62045.1/1-371 FT-INARYVLLTYAQSA------GL--------D----GWAVMDHIST--L--GGECIVA	39
Genomo|ARO38289.1/1-328 FI-LNARYFLVTYPQCD------GL--------D----EWSVNDHFGS--L--GAECIVA	39
Genomo|QCW23657.1/1-346 FI-LNARYFLVTYPQSN------GL--------D----EWAVNDHFGS--L--GAECIVA	39
Genomo|ASH99160.1/1-316 FI-LNARYFLVTYPQCD------GL--------D----EWAVNNHFGS--L--GAECIVA	39
Genomo|QCW23621.1/1-335 FI-LNARYFLVTYPQCG------TL--------D----EWAVNDHFGS--L--GAECLVG	39
Genomo|QTZ83245.1/1-334 FI-LNARYFLVTYPQCG------TL--------D----EWAVNDHFGS--L--GAECLVG	39
Genomo|QTZ83239.1/1-336 FI-LNARYFLVTYPQCG------AL--------D----EWAVCDHFGS--L--GAECLVG	39
Genomo|QTZ83264.1/1-344 LF-VNSKYVLLTYAQCG------DL--------D----PWDVSDHLSS--L--GAECIIG	38
Genomo|ASU08507.1/1-339 LF-INSKYVLLTYAQCG------DL--------D----EWAVLDHMSS--L--GAECIIA	38
Genomo|ASU08513.1/1-377 LF-CNSKYVLLTYAQCG------DL--------D----EWAVSDHLSS--L--DAECIVA	38
Genomo|YP_009252362.1/1-336 LF-CNSKYVLLTYAQCG------DL--------D----EWAVSDHLSS--L--GAECIVA	41
Genomo|QTZ83265.1/1-329 --------------------------------------EWDVSNHLSS--L--GAECIIA	18
Genomo|QTZ83237.1/1-337 LF-VNSRYILLTYSQSN------GL--------D----EWDVSNHLSS--L--GAECIIA	38
Genomo|YP_009130630.1/1-349 LF-VNSRYLLLTYAQSN------GL--------D----EWDVSNHLST--L--GAECIIA	38
Genomo|QTZ83260.1/1-345 LF-VNSRYILLTYAQSN------GL--------D----EWDVSNHLSS--L--GAECIIA	38
Genomo|QTZ83261.1/1-318 LF-VNSRYLLLTYAQSN------GL--------D----EWDVSNHLST--L--GAECIIA	38
Genomo|QCW23649.1/1-341 LF-VNSKYVLLTYAQCH------GL--------D----EWAVSDRMSQ--L--GAECIVA	38
Genomo|QJB18646.1/1-342 LF-VNSRYVLLTYSQSN------GL--------D----EWAVSDHMSG--L--GAECIVA	38
Genomo|QTZ83256.1/1-343 LF-VNSRYVLLTYAQSN------GL--------D----EWAVSDHLSG--L--GAECVVA	38
Genomo|QTE03611.1/1-401 FF-VQSKYVLLTYAQCG------DL--------D----EWAVSNHLSA--L--GAECIVA	38
Genomo|QTE03667.1/1-298 LF-VNSKYVLLTYAQCG------DL--------D----EWAVSNHLSS--L--DAECIVA	38
Genomo|YP_009109727.1/1-351 LF-VNSRYVLLTYAQCG------DL--------D----PWSVSNHLSA--L--GAECIVA	38
Genomo|QTE03681.1/1-342 FF-VNSKYVLLTYAQCG------DL--------D----EWNVVNHLSA--L--EAECIVA	63
Genomo|QIJ55591.1/1-332 LF-VNSKYVLLTYAQCG------DL--------D----EWNVSNHLSA--L--EAECIVA	38
Genomo|QTE03641.1/1-288 LF-VNSKYVLLTFAQCG------DL--------D----EWNVSDHLSA--L--GAECIVA	38
Genomo|YP_009551397.1/1-324 LF-VNSKYVLLTFAQCG------DL--------D----EWHVSDHLSS--L--GAECIVA	38
Genomo|QTE03619.1/1-377 FF-VNSKYVLLTFAQCG------DL--------D----EWNVSDHLSA--L--GAECIVA	38
Genomo|YP_009181999.1/1-332 FH-CNAKYFLITYSQSA------GL--------D----EWAVNDHFSS--L--GAECIIA	40
Genomo|QCW23727.1/1-336 FH-CNAKYFLITYAQSA------GL--------D----EWAIVDHFSS--L--SAECIVA	40
Genomo|YP_009506604.1/1-317 LF-VNSRYKLLTYAQCG------DL--------D----PFDIVDLLSG--L--QGECIVG	42
Genomo|QCS35881.1/1-338 FV-FNARYALVTYAQCG------TL--------S----EWAVLDHFSS--L--GAECIIG	39
Genomo|YP_009506620.1/1-377 FL-FSARYVLLTYPQCG------TL--------D----GWAVSDHLSA--L--GAECIVG	39
Genomo|YP_009164033.1/1-319 FI-FSARYVLLTYAQSG------DL--------S----EWDILDHISS--L--GAECIIG	40
Genomo|QCX35063.1/1-337 FA-FNSRYVLLTYAQSG------DL--------S----EWTVLDHIGS--L--GAECIIG	39
Genomo|QCX29523.1/1-347 FN-FHARYVLLTYAQSG------DL--------S----EWAILEHFTS--L--GAECIIG	41
Genomo|QCW23643.1/1-339 FY-FSARYVLLTYAQSG------EL--------S----EWAILDHISS--L--GAECIIG	40
Genomo|YP_009252365.1/1-343 FH-FSARYVLLTYPQSG------EL--------S----EWAVLDHISG--L--GAECIIG	40
Genomo|YP_009252359.1/1-338 FY-FSARYVLLTYSQCG------TL--------D----EWDVLDHISS--L--GAECIIG	40
Genomo|YP_009506622.1/1-326 FH-FSARYVLLTYAQSG------DL--------S----EWSVLDHISS--L--GAECIVA	39
Genomo|QCX29495.1/1-316 FH-FSSRYVLLTYSQSG------DL--------S----EWSVLDHISS--L--GAECVIG	40
Genomo|QTE03631.1/1-355 FK-FDGRYVLLTYAQSG------DL--------D----AGLVVEHLSR--L--HAECIVA	69
Genomo|ANC51574.1/1-341 FQ-FQARYVLLTYAQCG------DL--------D----AWAVNDHLAF--L--GGECIIG	42
Genomo|QCX35067.1/1-342 YF-VQSRYVLLTYAQCG------DL--------D----AWAVNDHLSF--L--GAECIIG	43
Genomo|AGU67671.1/1-340 PY-ANFRYALLTYAQCG------DL--------D----AWAVNDHMAF--L--GGECIIG	44
Genomo|YP_009109733.1/1-342 YF-ADGRYFLLTYAQCG------TL--------D----AWTVNDHLAF--L--GAECIIG	46
Genomo|QCW23691.1/1-325 FI-CNFRYALLTYAQCS------DL--------D----EWAIVDHFGT--L--GAECIVG	39
Genomo|QJB18648.1/1-340 FQ-VNYRYVLLTYAQCD------DL--------S----EWSILEHISS--L--GGECIIA	39
Genomo|ASH99151.1/1-334 FA-FNSRYVLLTYAQSD------GL--------S----EWDVLEHISG--L--GAECIIA	39
Genomo|YP_009345062.1/1-324 FT-YNARYFLVTYAQCG------DL--------D----PWAVNDHFAS--L--GAECIVA	40
Genomo|YP_009551381.1/1-348 FV-CNARYFLITFAQCD------AL--------D----PWAVSNHFST--L--GAECIVA	40
Genomo|ASH99175.1/1-343 FT-FHARYALLTYAQCD------GL--------D----PGNIVSHLSS--L--GAECIVG	54
Genomo|QCW23647.1/1-328 FS-FHARYALLTYSQCG------DL--------D----PFAIVDRFSS--L--EGECIVA	40
Genomo|QCW23637.1/1-331 FD-FHARYGLFTYSQCD------GL--------D----AFDVVDHFTA--L--GAECIIG	40
Genomo|QCW23618.1/1-326 FS-FNARYGLFTYAQCG------DL--------D----PHDVCCHFTS--L--QAECIIG	41
Genomo|QCW23704.1/1-331 FI-LHARYGLFTYSQCG------GL--------D----PITVSDHFTS--L--GAECIVA	40
Genomo|QJB18672.1/1-327 FD-FYARYGLFTYAQSS------GL--------D----PWDVSDHFTK--L--GAECIIG	39
Genomo|QCW23656.1/1-325 FN-FHARYALLTYAQSG------GL--------D----PFEVSNHIGS--L--GGECIVA	39
Genomo|QCX35065.1/1-331 FH-TCAKSFLLTYAHAEGQDGRDPL--------D----PFAIVGVLGE--L--GGECIVA	45
Genomo|ASH99163.1/1-308 FH-ACAQSFLLTYAHAEGNDDRDPL--------D----PFAIVGRLGE--L--GGECIVA	45
Genomo|YP_009506595.1/1-336 LA-VNAQHFLLTYAHVEGNDDKPEL--------D----PFRIVDVLGA--K--GAECIVA	45
Genomo|QCW23697.1/1-332 LF-FCAQHFLLTYAHTEGRDGKPPL--------D----PFRVVEVIGD--L--GGECIVA	46
Genomo|QTE03613.1/1-309 LQ-FCAQHFLLTYAHTEGRDGKPPL--------D----PFRVVECIGD--L--GAECIVA	46
Genomo|QJB18718.1/1-332 IH-FCAQHFLLTYAHSEGRNGRQPL--------D----PHRIVEVLGE--L--GAECIVA	46
Genomo|ASH99172.1/1-316 IS-FCAQHFLLTYAHSEGTNGKPEL--------D----PHRIVEVLGD--L--GAECIIA	46
Genomo|QCX29511.1/1-310 FY-FNARYGLFTYAHCE------SM--------D----PFAIVDHFGD--L--GAEVIVG	39
Genomo|AXB22630.1/1-319 FD-FHSRYGLFTYAHVD------EL--------D----PFCIVEHFSS--L--GGECIVA	39
Genomo|QCX29519.1/1-319 FH-VNARYFLVTYSHVE------TL--------D----AFAIVKHFGD--L--GAEILVS	39
Genomo|QCX35061.1/1-320 FT-CNARYFLVTYSHVE------SL--------D----PFAIVDHFAS--L--GAEIIVS	39
Genomo|AWU66514.1/1-320 FS-CNARYFLLTYGHVD------NL--------D----PFAIVGFFTE--L--GAEIIVG	39
Genomo|AXB22620.1/1-307 FV-CNARYFLVTYGHVD------TL--------D----PFTIVDFFGQ--L--GAEVIVG	39
Genomo|AXB22638.1/1-307 FA-CNARYFLVTYSHVE------PL--------D----PFAVVEHFGN--L--GAEVIVS	39
Genomo|AWU66516.1/1-336 FA-CNGGYFFVTYSQVG------SL--------D----PFALVDHFGK--L--GAEIIVS	39
Genomo|YP_009551420.1/1-319 FA-CNARYFLVTYGHVE------SL--------D----PFALVDHFGK--L--GAEIIVS	39
Genomo|AXB22598.1/1-307 FV-CNARYFLVTYSHVE------EL--------D----PFALVEFFGN--L--GAECIVG	39
Genomo|YP_009551401.1/1-307 FV-CNARYFLVTYSHVE------EL--------D----PFALVNFFGS--L--GAECIVG	39
Genomo|AWU66518.1/1-320 FH-CNARYFLVTYSHVE------PL--------D----PFALVEHFGS--L--GAEIIVS	39
Genomo|AXB22626.1/1-307 FS-FNARYFLVTYSHVD------EL--------D----PFAIVDHFGS--L--GAECIVA	39
Genomo|QIJ55589.1/1-321 FH-VNAKHFLVTYSHVD------NL--------D----PFEVVDHFGG--L--GAEVIVA	40
Genomo|YP_009506593.1/1-340 FHLKNRRYVLLTYSQAG------SE--------FN---YWAIVDMLSS--H--GAECIIG	42
Genomo|AXB22612.1/1-316 FFLKNRRYVMLTYSQAG------SD--------FD---YWSIVELLSS--H--GAECIIG	42
Genomo|AXB22604.1/1-317 FHLKNRRYVLFTYAQAG------SD--------FD---HWAVVDLLGG--L--GAECIIG	42
Genomo|YP_009506607.1/1-322 FHLKNRRYVLFTYSQAG------PD--------FD---YWAVVDLLGD--M--GAECIIG	43
Genomo|QJB18626.1/1-333 FHLKNRRYVLFTYAQAG------PD--------FD---YWSVVDLLGE--H--GAECIIG	43
Genomo|QJB18622.1/1-333 FHLKNRRYVLFTYAQSG------ED--------LD---YWAVVELLGE--L--GAECIIG	43
Genomo|YP_009465965.1/1-334 FHLKNRRYVLFTYSQAG------PD--------FD---YWAVVDLLGD--L--GAECVIG	43
Genomo|QJI53408.1/1-383 FHLKNRRYVLFTYSQAG------PD--------FD---YWAVVDLLGD--L--GAECIIG	43
Genomo|QJB18734.1/1-333 FTLKDARYALLTYAQVP------ES--------QTAGFPGKLTDLLCG--L--GAEFTAA	46
Genomo|YP_009109725.1/1-332 FCLKDAKYCLLTYPQIP------ET--------EAYEFPELASELFSSERV--DANYVIG	48
Genomo|QCX35075.1/1-333 FLVKDAKYLLLTYPQVS------GD--------QDVGLPLQIVHKLSE--L--NAECIVG	45
Genomo|QJB21615.1/1-338 FVVKNVKYLLLTYAQVG------ED--------FN---FEAIVELATT--L--GAECIVG	45
Genomo|QCX29497.1/1-337 FSSKDAKFLLLTYSQVP------EH--------LTNELPMSIVLRASS--R--GAECIVG	46
Genomo|QCW23725.1/1-333 FLVKDAKYLLLTYSAVP------AR--------LVAELPVRIVSRCAD--V--GAECLVG	46
Genomo|QCW23694.1/1-324 FVLKNVRRVLLTYAQCG------SL--------D----PFEVSDHISA--L--HAECIVG	41
Genomo|AMH87714.1/1-324 FILKNVRRALITYSQCG------NL--------D----PFEVSNHFSN--L--GAECIVG	41
Genomo|QCQ85164.1/1-342 FILKNVRRALLTYSQCG------TL--------D----PFAVSDHLSS--L--GAECIVG	41
Genomo|AMH87723.1/1-330 FILKNVRRALLTYSQCG------TL--------D----PFTVSDHFSN--L--GAECIVG	41
Genomo|YP_009164036.1/1-322 FHIKGCRYALITYAQCG------RP--------R---IPWAIVGLFST--H--RAECTVG	44
Genomo|QKQ15119.1/1-306 FIIKGCRYALITYAQCG------DL--------D----PWRIVDLFAS--L--RAECIIG	42
Genomo|QCW23695.1/1-333 FIIKGCRYALITYPQCG------DL--------D----PWRLVDLFST--L--GAECIIG	41
Genomo|QCS37582.1/1-333 FIIKGCRYALITYAQCG------DL--------D----PWRIVDHFAE--L--RAECIIG	41
Genomo|QFR58255.1/1-318 FR-CQSRYVLLTYSQCG------DL--------D----PFAVVALLSS--L--GAECIVG	39
Genomo|QCS35893.1/1-322 FR-CQSRYVLLTYAQCG------DL--------D----PHAIVTLLSS--M--GAECIIG	39
Genomo|QTE03593.1/1-314 FR-CQSRYVLLTYAQCG------DL--------D----PHAIVTLLSG--M--GAECIIG	39
Genomo|QCS35905.1/1-330 FR-FDAKYGLLTYAQSG------GL--------S----SDHVVEHLGR--L--GAECIVG	39
Genomo|QJB18720.1/1-320 FR-FAGRYALLTYAQCG------EL--------D----PFAIVNHLGS--L--GAECVIG	39
Genomo|ASM93483.1/1-321 FR-FQAKYGLLTYSQCG------DL--------D----PFSVVDMLGD--L--GAECIVG	39
Genomo|ANC51616.1/1-331 FR-FAAKYGLLTYAQIG------DR--------DVEEFGWRVSDMLGS--L--GAECIVG	43
Genomo|QJB18644.1/1-319 FR-FAAKYGLLTFPQCG------SL--------D----GFEVSDMLSR--L--GAECIVG	39
Genomo|QCQ85228.1/1-319 FR-FCAKYGLLTYPQCG------PL--------D----PFEVVAHLGG--L--GAECIVG	39
Genomo|QJB18668.1/1-322 FR-FCAKYGLLTYPQCG------DL--------D----PWKIVAMLGD--L--GAECIVG	39
Genomo|QCQ85290.1/1-329 FR-FQARYGLLTYPQCG------DL--------D----PWRIVALLGD--L--GAECIIG	39
Genomo|QCS37574.1/1-326 FR-FAARYGLLTYPQCG------DL--------D----PWRVVEMLGE--L--GAECIIG	39
Genomo|QCS37568.1/1-325 FR-FAARYGLLTYPQCG------DL--------D----PWHIVEMLGE--I--GAECIVG	38
Genomo|QBX89247.1/1-325 FR-FAARYGLLTYPQCG------DL--------D----PWAIVEMLGE--L--GAECIVG	38
Genomo|QCQ85280.1/1-325 FR-FAARYGLLTYPQCG------DL--------D----PWSIVSMLGE--L--GAECIVG	38
Genomo|QJB18582.1/1-319 VT-WKFRYALLTYAQCG------DL--------D----PWAIVHLFTG--L--RAECIVG	41
Genomo|YP_009115526.1/1-318 VT-WKLRYGIVTYAQCS------DL--------D----PWKVVDMFAT--I--SAECIIG	41
Genomo|YP_009109721.1/1-325 FR-FQARYALLTYAQCG------DL--------D----PFAVSDHLSG--L--RAECIIG	40
Genomo|YP_009506635.1/1-322 FR-FQARYALLTYAQCG------DL--------D----PFAVVNHLAE--L--AAECIIG	40
Genomo|QCW23615.1/1-316 FQ-FQARYALLTYAQCG------DL--------D----PFAVVNHLAG--L--GAECIIG	40
Genomo|QJB18654.1/1-317 FR-FQARYALLTYSQCG------DL--------D----PFQVVNHLAG--L--GAECIIG	40
Genomo|QJB18730.1/1-318 FR-FQARYALLTYAQCG------DL--------D----PFAVVNHLAE--L--GAECIIG	40
Genomo|QDF60269.1/1-314 FR-FQARYALLTYPQCG------DL--------D----PFAVVDHLAG--L--GAECIIG	40
Genomo|QCS35895.1/1-315 FR-FQARYALLTYAQCG------DL--------D----PFAVVNHLAG--L--GAECIIG	40
Genomo|QJB18574.1/1-325 FR-FSAKYGLFTYAQCG------DL--------D----PFAVVNHFAS--L--RAECIIG	41
Genomo|QJB18636.1/1-323 FR-FSAKYGLFTYAQCS------DL--------D----PFAVVNHFAS--L--RAECIIG	40
Genomo|QIR82255.1/1-315 FV-TNARYVLLTYSQSE------GL--------D----PFSIVEHLSG--M--GAECIIA	39
Genomo|QCW23723.1/1-312 FH-CNARYFLLTYSQCG------DL--------D----PWAISDHLAE--L--RGECIVA	39
Genomo|AJD20395.1/1-320 FH-CNARYFLLTYSQCG------EL--------D----PWKVSDHLGE--L--RGECIVA	39
Genomo|QJB18674.1/1-314 FH-CNARYFLLTYSQCG------EL--------D----PWAVSNHLGE--L--RGECIIA	39
Genomo|QCW23718.1/1-318 FN-FNARYALLTYSQCG------DL--------D----PWAVNEHLGQ--L--RAECIVA	39
Genomo|QCW23636.1/1-316 FN-FNARYALLTYSQCG------DL--------D----PWAVNNHLAQ--L--RAECIIA	39
Genomo|QFR58261.1/1-328 FY-FNAKYGLFTYAQCG------DL--------D----PFDVVCLFSE--L--GAECIIG	39
Genomo|QIR82237.1/1-332 FN-FNARYALLTYAQCG------DL--------D----PFAVSDHFTE--L--GAECIVA	40
Genomo|QTE03671.1/1-320 FQ-FKRRYALLTYAQCG------DL--------D----PFSVVDLFSE--L--DAECIIG	44
Genomo|QCW23705.1/1-302 FL-FERRYALLTYAQCG------TL--------D----PFEVSNLLSE--L--GGECIIG	39
Genomo|YP_009177700.1/1-290 QERHG-DEGLHVHAIIVCA--ERIDTSNPRFFDVAGFHPNIQTVRN-LRQAYTYLDKEPV	97
Genomo|QJB18634.1/1-306 LEQHE-DGGNHLHAYAEWI--DRLDVRDERHFDVAGQHPNIQSVRN-RASVLKYCQKGGD	97
Genomo|QDJ95275.1/1-338 RESHR-DGNYHIHAYGEWN--GIFSTRDVRIFDVDGQHPNIQPVRS-TRRVLEYIQKSDS	101
Genomo|QJB18580.1/1-317 SELHS-DGQPHIHAYASWE--TRRRFVGAGCFDVDGHHPNIQKPRS-AKAVAEYCGKYDT	100
Genomo|KM598389/1-314 SELHG-DGQPHIHAYAAWD--SRRRLVGAGCFDVDGHHPNIQKPRS-AKAVAEYCGKHDT	98
Genomo|QJB18682.1/1-318 CEPHD-DGSPHIHAYASWD--TRKRFADTSIFDVDGHHPNIQKPRS-AKAVAEYCTKYDT	97
Genomo|QJB18706.1/1-315 RELHD-DGQPHLHAYAGWD--ARKRFTDARVFDVDGHHPNIQKPRS-AKAVAEYCQKYDV	102
Genomo|QJB18708.1/1-317 RELHD-DGRPHLHAYAGWD--SRRRFADAACFDVDGHHPNIQKPRS-AKAVAEYCQKYDV	104
Genomo|QDJ95217.1/1-317 RESHS-DGNHHIHAYLNFG--TRRRWTTASAFDVDGYHPNIQKPRS-ARAVIAYVGKEDA	99
Genomo|QCW23714.1/1-309 RERHD-DGNYHLHAYLHFG--RRRRFTGANAFDVDGFHPNVQKPRS-AANVIAYCCKEDT	99
Genomo|QJB18618.1/1-310 RERHS-DGNYHLHAYLHFG--RRRRFVGTTVFDVDGHHPNIQRPRS-ARSVIAYCSKEDT	99
Genomo|QSX73074.1/1-330 REQHR-DGGIHYHAFILFD--TTHHTRNAAEFDVGGAHPNIKAIRWTPQRAYDYVRKDGD	106
Genomo|QCW23701.1/1-380 REPHR-DGGTHYHVFVDYK--RVRDLNGARRWDVQGVHPNLLRVRRTPWRAYAYVTKHQD	153
Genomo|QIR82243.1/1-336 REQHQ-DGGTHFHVFLSFG--ERVNSRNERLFDFGSSHPNIQIIRRTPEKAFDYAGKDGD	107
Genomo|QJB18710.1/1-335 RERHE-DGGTHFHVAVGWE--SIKQKRNPRCFDYAGAHPNIEPVRRTPRKAWDYAGKDGD	105
Genomo|QJB18552.1/1-340 RELHQ-DGGTHFHCYIGWR--DIIQKRDPRIFDFAGAHPNIEKVSRTPFKAFDYAGKDDD	105
Genomo|QIR82227.1/1-326 RESHQ-DGASHLHCVVGYA--ETQLVNSASLFDYRGAHPNIKSIRGTIKKPWNYAGKDGD	107
Genomo|QIR82211.1/1-337 RERHQ-DDAVHVHCYVSFD--TAVRIQSQFRFDFGGSHPNIRSVSRGHRRTYDYAGKDGD	109
Genomo|QBX89253.1/1-330 RESHQ-DGGHHFHAYLGFE--SAVRIRSASRLDFGRHHPNIQSVRTGHRRTWDYVGKDGD	106
Genomo|QIR82235.1/1-345 RESHQ-DGGCHFHVYVAFD--SPVRIQSQSRLDFGGHHPNIQSVRTGHKRVWDYAGKADD	107
Genomo|QCW23651.1/1-338 RELHQ-DGGIHYHMFLGFS--EAATINSSSIMDYEGQHPNIKSVRRDPGKVWDYAGKDGD	106
Genomo|ASH99142.1/1-324 RESHS-DGGIHFHVFLSFE--SPVTVQSPDAFDYFGSHGNIKSIRTTPRKVYDYVGKDND	107
Genomo|YP_009115508.1/1-330 RERHQ-DGGVHYHMYIGFD--EVVHINRANLFDYFGAHGNIKSVRRTPRTVYDYCGKDGD	107
Genomo|QCQ85258.1/1-329 REHHG-DGGIHYHIYLSFN--TIATINSAQAFDYFGTHGNIKPIRRTPEKSFDYAGKEGD	106
Genomo|QCW23667.1/1-330 RECHA-DGGIHYHIYLGFD--KIVTINSATAFDFFGTHGDIKSVRRTPHKVFDYVGKDGD	107
Genomo|AWX63615.1/1-329 RERHA-DGGVHYHVYLGFD--KIVSINSATAFDYFGAHGNIKSVRRTPHKVFDYVGKDGD	106
Genomo|QNI80859.1/1-329 RERHA-DGGVHYHVYLSFD--KIVSVNSATAFDYFGAHGNIKSIRRTPHKVFDYVGKDGD	106
Genomo|YP_009551472.1/1-312 RELHA-DLGLHLHCFVDFG--RKFRSRKTDIFDVGSSHPNIEPSRGTPWAGYDYAIKDGD	96
Genomo|QTE03663.1/1-329 REIHE-DGGIHLHCFVDFE--RQFRSRRTDIFDVDGRHPNITSSKGAPWGGYDYAIKDGD	96
Genomo|AXL65867.1/1-294 REIHA-DGGIHLHCFVDFG--RKFRSRKTDIFDVDGRHPNIVGSYGTPWGGYDYAIKDGD	96
Genomo|YP_009252368.1/1-328 REVHA-DGGIHLHCFIDFG--RKFRSRRTDIFDVDGRHPNIAPSYGTPWRGYDYAIKDGD	96
Genomo|YP_009021043.1/1-329 REIHQ-DGGVHLHCFIDFG--RKFRSRRTDIFDVDGRHPNIEPSWGTPWRGYDYAIKDGD	96
Genomo|QCX29393.1/1-329 REVHA-DGGLHLHCFIDFG--RKFRSRRTDIFDVDGRHPNIEQSYGSPWTGYDYAIKDGD	96
Genomo|QJB18610.1/1-337 RELHK-NKGLHLHCFVDFG--EKFRGRGAEIFDVDGRHPNIETVGRTPWCAYDYAIKDGD	108
Genomo|QJB18732.1/1-327 REHHE-DEGLHLHAFVDFG--TKFRGRGAEIFDVDGRHPNIETVGRTPWKAFDYAIKDGD	98
Genomo|QJB18612.1/1-330 RETHS-DGGTHLHVFADFQ--RKFRSRQTSVFDVDGRHPNLSPSKGTPEKGYDYAIKDGD	96
Genomo|QCW23646.1/1-330 REAHA-DGGTHLHVFADFK--RKFRSRQTSILDVDGHHPNISPSKGTPEKGYDYAIKDGD	96
Genomo|QCX35073.1/1-325 RELHA-DGNLHHHVFVDFG--RKFRSRKADVFDVAGFHPNISASRGTPWAGYDYAIKDGD	96
Genomo|AXB22606.1/1-318 REHHQ-DGGSHLHVFVDFG--RKFRSRATDVFDVDGHHPNIEPSKGTPEKGFDYAIKDGD	97
Genomo|YP_009506581.1/1-336 REHHE-DGGLHLHVFADFG--RKFRSRKADILDVDGRHPNLAPIKRTPAKAYDYAIKDGD	97
Genomo|QSX73078.1/1-336 REHHE-DGGLHLHVFADFG--RKFRSRKADILDVDGRHPNLAPVKRTPQKAYDYAIKDGD	97
Genomo|QCX29473.1/1-327 REHHE-DGGLHLHVFADFG--RKFRSRKTDILDVDGRHPNLAPIKRTPEKAYDYAIKDGD	97
Genomo|QKQ15105.1/1-331 REHHE-DGGLHLHVFADFG--RKFRSRKTDILDVDGRHPNVEPSQGTPEKGYDYAIKDGD	97
Genomo|QNI80856.1/1-337 RERHE-DGGLHLHVFADFG--RKFRSRKTDVFDVDGRHPNVEPSKGTPEKGYDYAIKDGD	97
Genomo|YP_009388636.1/1-342 REHHE-DGGLHLHVFADFG--RKFRSRRTDILDVDGRHANVEPSAGTPEKGYDYAIKDGD	97
Genomo|QTZ83241.1/1-336 REHHE-DGGLHLHVFADFG--RKFRSRKTDLFDVDGRHPNVEPSKGTPEKGYDYAIKDGD	97
Genomo|YP_009506601.1/1-336 REHHE-DGGLHLHVFADFG--RKFRSRKTNIFDVDGRHPNRAPSKGTPEKGYDYAIKDGD	97
Genomo|QNJ57206.1/1-327 REYHE-DGGLHLHVFADFG--RKFRSRKADLLTVDGRNANIVPSKGTPEKGYDYAIKDGD	97
Genomo|QCW23732.1/1-327 RELHE-NGGFHLHVFADFG--RKFRSRKTDVLDVDGRHPNIVPSEGTPEKGYDYAIKDGD	97
Genomo|QJB18638.1/1-329 REHHE-DGGLHLHVFADFG--RKFRSRKTDIFDVDGRHPNVEPSKGTPEKGYDYAIKDGD	97
Genomo|YP_009551399.1/1-307 RELHE-DGGLHLHCFVDFG--RKFRSRKTDVFDVDGRHPNIESSRGTPEKGYNYAIKDGD	96
Genomo|AXL65855.1/1-330 REHHE-DGGLHLHCFADFG--RKFRSRKTDIFDVDGHHPNIEPSTGTPEKGYDYAIKDGD	97
Genomo|ASH99154.1/1-297 RESHE-DGGLHLHCFADFG--RKFRSRKTDVFDVDGHHPNIEPSTGTPEKGYDYAIKDGD	97
Genomo|QJB18628.1/1-325 REHHA-DSGVHLHVFVDFG--RKFRSRKVDIFDVDGRHPNIEPSRGTPEKGYDYAIKDGD	97
Genomo|AXB22618.1/1-310 REYHA-DLGLHLHVFVDFG--RKFRSRRVDIFDVAGRHPNIKRSYGTPEKGYDYAIKDGE	97
Genomo|AXB22628.1/1-310 REYHE-DLGIHLHVFVDFG--RKFRSRRVDIFDVDGRHPNIKRSWGTPEKGYDYAIKDGD	97
Genomo|QHT64469.1/1-325 REEHS-DLGVHFHVFADFG--RKFRSRKTDVFDVDGRHANIKPSRGTPEKGYDYAIKDGD	97
Genomo|QTZ83236.1/1-305 REQHE-DLGLHLHVFADFG--RKFRSRKTDIFDVDGRHPNIQRSWGTPEKGYDYAIKDGD	97
Genomo|QTE03645.1/1-294 RELHE-DGGLHLHVFADFG--RKFRSRKSDIFDVDGRHPNIEPSKGTPEKGYDYAIKDGD	97
Genomo|QTE03633.1/1-290 REFHA-DLGIHLHCFIDFG--RKFRSRKTDVFDVDGRHPNIQASRGTPEKGYDYAIKDGD	96
Genomo|QTE03607.1/1-328 REQHA-DGGVHLHVFVDFG--RKFRSRKTNVFDVDGRHPNIEASRGTPEKGYDYATKDGD	131
Genomo|QCW23675.1/1-331 RENHE-DGGIHLHVFVDFG--RRFRSRKSNVFDVGGFHPNVSASKGKPDEGYAYAIKDGD	96
Genomo|AMH87669.1/1-344 RELHE-DGGTHLHVFADFG--RRFRSRSSKIFDCEGRHPNVSASRGKPDEGWDYAVKDGD	96
Genomo|QJB18662.1/1-334 RENHA-DGGIHLHCFIDFG--RKRRFRNARAFDVEGHHPNVSPSKGTPEKGWDYATKDGD	98
Genomo|QCX29521.1/1-330 RENHQ-DGGIHLHCFVDFG--RKRRFRNARAFDVEGHHPNVSPSKGTPEKGWDYATKDGD	98
Genomo|QCS37586.1/1-327 RENHT-DGGIHLHCFVDFG--RKRRFRRVTCFDVEGRHPNIVQSKGTPDKGYDYAIKDGD	97
Genomo|QJB18728.1/1-327 RENHA-VTGVHLHLFVDFG--KKRRFRRADVFDVDGRHPNIEKSRGNPGGGWDYATKDRD	97
Genomo|QCX29499.1/1-325 RENHA-DGGVHLHCFVDFG--RKRRFRRVDVFDVEGRHPNISPSKGTPAKGYDYAIKDGD	97
Genomo|YP_009116901.1/1-324 REDHQ-DGGVHLHCFVDFG--RKRRFRRVDVFDVEGRHPNISPSKGTPAKGYDYAIKDGR	97
Genomo|YP_009115515.1/1-345 REDHA-DGGVHLHVFVDFG--IKRRFRRANIFDVDGCHPNISPSSGTPEKGYDYAIKDGD	117
Genomo|QJB18584.1/1-325 RENHA-DGGIHLHVFVDFG--RKRRFRRADVFDVEGRHPNISPSKGTPEKGYDYAIKDGD	97
Genomo|YP_009506625.1/1-340 RENHA-NGGIHLHCFVDFI--RKRRFRAPRCFDIEGRHPNVEPSHGTPERGWDYVIKDGD	107
Genomo|YP_009115519.1/1-334 RENHA-DGGVHLHCFVDFG--RKRRFRRARVFDIENRHPNVEPSRGTPEKGWDYAVKDGD	96
Genomo|QCW23709.1/1-327 RENHA-DGGIHLHCFVDFG--RKRRFRRPRCFDIEGRHPNVEPSRGTPEKGWDYAVKDGD	97
Genomo|YP_009115517.1/1-327 RENHA-DGGVHLHCFVDFG--RKRRFRRPRVFDIEGRHPNIEPSRGTPEKGWDYAVKDDD	97
Genomo|QJB18578.1/1-329 RENHA-DGGLHLHCFVDFG--RKRRFRRAGVFDLEGRHPNISPSRGTPEKGWDYACKDGD	97
Genomo|YP_009116887.1/1-327 RENHA-DGGVHLHCFVDFG--RKRRFRRARCFDIEGRHPNIEPSRGTPEKGWDYACKDGD	97
Genomo|YP_009115514.1/1-325 REHHQ-DGGIHLHVFVDFG--RKYRSRRADTFDVGGFHPNISQSYGTPEKGYDYACKDGD	97
Genomo|QTE03591.1/1-325 REHHE-DGGLHLHVFVDFG--RKFRSRKADVFDVEGFHPNISKSYGSPEKGYDYAIKDGD	97
Genomo|YP_003104796.1/1-324 REHHE-DGGTHLHCFAEFG--RKFRSRKADVFDVDGHHPNITKSRGTPEKGYDYAIKDGD	96
Genomo|QCW23688.1/1-313 REHHV-DGGIHLHVFCDFG--RKFRSRRADVFDVDGIHPNISKSLGNPHKGYDYAIKDGD	96
Genomo|QTE03657.1/1-294 REHHA-DGGIHYHCFVDFG--RKFRSRKTDVFDVGGKHPNSEQSRGTPEKGWDYAVKDGD	99
Genomo|QJB18678.1/1-341 RESHA-DGGIHLHCFVDFG--RKFRSRKVDVFDVGGFHPNVSCSRGHPEEGYDYAIKDGD	96
Genomo|QTE03621.1/1-310 RERHV-DGGLHYHAFIDFG--RKFRSRKVDVFDVGGFHPNVSKSRGREAEGWDYATKDGD	96
Genomo|QJB18722.1/1-340 RENHA-IKGIHFHVFADFG--RKFRSRKTDIFDVDGHHPNIAPSRGTPEKGYDYAIKDGN	96
Genomo|AXL65861.1/1-330 RENHA-DGGTHLHVFADFG--RKLRSRRANLFDVDSRHPNISPSRGTPEKGYDYAIKDGD	96
Genomo|QJB18640.1/1-326 RENHQ-DGGIHLHVFADFG--RKLRSRKANLFDVDGRHPNVAPSRGTPEKGYDYAIKDGD	96
Genomo|QJB18554.1/1-338 RENHK-DGGTHFHVFADFG--RKLRSRKANLFDVDGRHPNIAPSRGTPEKGYDYATKDGE	96
Genomo|QJB18568.1:6-324/1-319 RENHK-DGGIHLHVFVDFG--RKFRSRKANIFDVDNRHPNIAPSRGTPEKGYDYAVKDGD	91
Genomo|QCX35069.1/1-329 RENHA-DGGTHLHVFVDFG--RKFRSRKADVFDVDGRHPNVSASRGTPEKGFDYAIKDGD	96
Genomo|QCX35059.1/1-323 REDHA-HGGTHLHVFVDFG--RKFRSRKADVFDVGEWHPNVSPSKGTPEKGYDYAIKDGD	96
Genomo|QJB18570.1/1-323 RECHA-DGGVHLHVFVSFG--RKFRSRKADVFDVDGRHPNIVPSRGTPEKGYDYAIKDGD	96
Genomo|YP_009551418.1/1-325 REHHE-DGGVHLHVFCEFE--RKFRSRRADVFDVDGVHPNIEPSKGTPEKGYDYAIKDGD	96
Genomo|YP_009252353.1/1-327 RERHE-DGGIHLHAFVDFN--RKFRTRRSDIFDVDGHHPNISQSRGTPEKGYDYAIKDGD	97
Genomo|QCQ85246.1/1-328 REHHE-DGGIHLHCFVDFG--RKFRSRKADVFDVDAWHPNISPSKGTPEKGYDYAIKDGD	97
Genomo|QCQ85210.1/1-329 REHHQ-DEGIHLHVFCDFG--RKFRSRRADVFDVDHWHPNISPSRGTPEKGYDYAVKDGD	97
Genomo|QJB18566.1/1-328 RERHE-DNGLHYHVFCDFG--RKFRSRKTDVFDVDGFHPNIVPSKGTPWKGWDYAVKDGD	98
Genomo|QCW23729.1/1-329 REHHQ-DGGLHLHVFCDFG--RKFRSRKSDLFDVGGHHPNIEASRGTPELGFDYAIKDGD	98
Genomo|QJB18716.1/1-327 REHHQ-DGGIHLHVFCDFG--RKLRSRKADLFDVDGHHPNVTPSRGTPELGYDYAIKDGD	97
Genomo|YP_009115523.1/1-336 REHHE-DGGLHLHVFCDFG--RKLRSRKADLFDVDGHHPNVTPSRGTPELGYDYAIKDGD	97
Genomo|YP_009252356.1/1-326 RETHA-DGGTHLHVFCDFG--RKFRSRKTDVFDVLGYHPNIEPSRGTPEKGYDYAIKDGD	96
Genomo|QJB18562.1/1-330 REDHA-DGGTHLHVFCDFG--RKFRSRKADVFDVDDHHPNIMPSRGTPEKGYDYAIKDGD	96
Genomo|AUM62045.1/1-371 REDHA-DGGTHLHVFCDFG--RKFRSRKADIFDVDHHHPNIEPSKGTPEKGYDYAIKDGD	96
Genomo|ARO38289.1/1-328 REDHA-DGGTHLHVFCDFG--RKFRSRRADIFDVGGFHPNIERSKKNPRKGAAYACKDGD	96
Genomo|QCW23657.1/1-346 REDHA-SGGTHLHVFCDFG--RKFRSRRADIFDVGGFHPNIERSKRNPRKGAEYACKDGD	96
Genomo|ASH99160.1/1-316 RENHA-NGGTHLHVFCDFG--RKFRSRRADIFDVDGFHPNIERSKRNPQKGAHYACKDGD	96
Genomo|QCW23621.1/1-335 RENHA-DGGTHLHVFCDFG--RKFRSRRADIFDVGGHHPNIERSKRNPRKGAEYAGKDGD	96
Genomo|QTZ83245.1/1-334 REIHA-DGGTHLHVFCDFG--RKFRSRRADIFDVEGHHPNIERSKRNPRKGADYASKDGD	96
Genomo|QTZ83239.1/1-336 REVHA-DGGTHLHVFCDFG--RKFRSRRADIFDVEGHHPNIERSKRNPRKGADYAAKDGD	96
Genomo|QTZ83264.1/1-344 REIHPKTGGVHLHVFCESG--TKFRSRRVRYFDVGGRHPNVEPSRGSPEKGYDYAIKDGE	96
Genomo|ASU08507.1/1-339 RELHPTTGGVHLHVFADFG--RKFRSRRVDILDVEGRHPNVSPSKGTPEKGYDYAIKDGD	96
Genomo|ASU08513.1/1-377 REIHPTTGGVHLHVFVDFG--RKFRSRRVDVFDVEGRHPNVVPSKGTPEKGYDYAIKDGE	96
Genomo|YP_009252362.1/1-336 RELHPTTGGVHLHVFVDFG--RKFRSRRVDIFDVEGRHPNVVPSKGTPEKGYDYAIKDGE	99
Genomo|QTZ83265.1/1-329 REDHA-DGGTHLHCFVDFN--RKFRSRNIRVFDVGGFHPNVSPSRGTPEKGYDYAIKDGD	75
Genomo|QTZ83237.1/1-337 REDHT-DGGTHLHCFVDFN--RKFRSRNVRIFDVGGFHPNVSPSRGTPEKGWDYAIKDGE	95
Genomo|YP_009130630.1/1-349 RENHD-DGGTHLHCFVDFN--RKFRSRNVRVFDVGGFHPNISPSRGTPEKGYDYAIKDGD	95
Genomo|QTZ83260.1/1-345 REDHA-DGGTHLHCFVDFN--RKFRSRSIRIFDVGGFHPNVSPSRGTPEKGWDYATKDGE	95
Genomo|QTZ83261.1/1-318 REDHA-DGGTHLHCFVDFN--RKFRSRNIRIFDVGGFHPNVSPSRGTPEKGYDYAIKDGE	95
Genomo|QCW23649.1/1-341 RENHK-DGGTHLHAFVDFN--RKFRSRDVRIFDVGGFHPNVSPSRGTPEKGYDYATKDGD	95
Genomo|QJB18646.1/1-342 RENHV-DGGTHLHAFVDFN--RKFRSRNARVFDVGGFHPNVSPSRGTPEKGYDYATKDGD	95
Genomo|QTZ83256.1/1-343 REDHA-DGGTHLHAFVDFN--RKFRSRNVRVFDVGGFHPNVSPSRGTPEKGYDYATKDGD	95
Genomo|QTE03611.1/1-401 REVHPTTGGVHLHVFVDFG--RKFRSRSVRVFDVEGRHPNVVPSRGTPEKGYDYAIKDGD	96
Genomo|QTE03667.1/1-298 REVHPTTGGVHLHVFVDFN--RKFRSRNVRIFDVEGRHPNVVPSRGTPEKGYDYAIKDGD	96
Genomo|YP_009109727.1/1-351 REIHPTTGGIHLHCFADFN--RKFRSRSARIFDVDGRHPNVVPSRGTPEKGYDYAIKDGD	96
Genomo|QTE03681.1/1-342 REIHPKTGGVHLHVFVDFG--RKFRSRSPQIFDVDGRHPNVSPSRGTPEKGYDYAIKDGD	121
Genomo|QIJ55591.1/1-332 REVHPKTGGVHLHVFVDFG--RKFRSRSPQIFDVDGRHPNVVPSRGTPEKGYDYAIKDGD	96
Genomo|QTE03641.1/1-288 REVHPKTGGVHLHVFVDFG--RKFRSRNVRVFDVDGRHPNVVPSRGTPEKGYDYAIKDGD	96
Genomo|YP_009551397.1/1-324 REVHPTTGGVHLHVFVDFG--RKFRSRNVRVFDVDGRHPNVVPSRGTPEKGFDYAIKDGD	96
Genomo|QTE03619.1/1-377 REVHPKTGGVHLHVFVDFG--RKFRSRNVRVFDVDGRHPNVVPSRGTPEKGYDYAIKDGD	96
Genomo|YP_009181999.1/1-332 REDHA-DRGTHLHAFVAFE--RKFRSRRPDIFDVGGFHPNIAPSRGNPAGGYDYATKHGD	97
Genomo|QCW23727.1/1-336 REDHA-DGGTHLHTFVAFE--RKFRSRRPDIFDVNGYHPNIVPSRGNPGGGYDYATKDRD	97
Genomo|YP_009506604.1/1-317 RELHS-DGGIHLHVFVDFG--RKFRSRSVGIFDVGGRHPNVVASWGTPEEGYDYAIKDGD	99
Genomo|QCS35881.1/1-338 REDHA-DGGTHLHVFCDFG--RKKRSRRADFFDVDGHHANIVPSKGSADRGYDYAIKDGN	96
Genomo|YP_009506620.1/1-377 RENHS-DGGTHLHAFVDFG--RKKQSRRSDFFDVGGHHPNIAPSRGRPERGYDYAIKDGD	96
Genomo|YP_009164033.1/1-319 REDHA-DGGTHLHVFVDFG--RKKQSRRSDFFDVGGHHPNITPSRGRPECGYDYAIKDGD	97
Genomo|QCX35063.1/1-337 REDHA-DEGTHLHVFVDFG--RKFRSRRQDVFDVAGCHPNIVPSRGRAEFGWDYAVKDGN	96
Genomo|QCX29523.1/1-347 REDHA-ITGTHLHVFVDFG--RKHRSRRADVFDVDGCHPNIVPSRGRPEGGWDYAVKDGN	98
Genomo|QCW23643.1/1-339 REDHA-VEGTHLHVFVDFG--RKKQSRRADYFDVGGHHPNIVPSRGRPEGGWDYATKDGN	97
Genomo|YP_009252365.1/1-343 REDHA-DGGTHLHVFADFG--RKKQSRRGDYFDVGGKHPNVVPSKGRPEGGWDYATKDGN	97
Genomo|YP_009252359.1/1-338 REDHA-DGGTHLHVFVDFG--HKKQSRRSGFFDVGGKHPNVVPSRGRAGEGWDYAVKDGN	97
Genomo|YP_009506622.1/1-326 REDHA-DGGTHLHVFCDFG--RKKQSRRPDYFDVEGHHPNIVPSRGRAGEGWDYATKDGN	96
Genomo|QCX29495.1/1-316 REDHA-DGGTHLHVFCDFG--RKKQSRRSDYFDVQGHHPNIVPSRGRPGEGWDYATKDGN	97
Genomo|QTE03631.1/1-355 RENHV-DGGTHLHVFCDFG--RRFRSRRTDVFDVGGRHPNISVSYGSPDAGYDYAIKDGD	126
Genomo|ANC51574.1/1-341 REHHA-DGGTHLHAFCDFS--RKFRSRRPDVFDVGGFHPNIEASRGRPEGGYDYAIKDGD	99
Genomo|QCX35067.1/1-342 RELHA-DDGTHLHAFCDFS--RKFRSRRSDVFDVGGRHPNVVPSFGRPEGGWDYATKDGD	100
Genomo|AGU67671.1/1-340 RELHA-DGGTHLHAFVDFS--RKFRSRRSDVFDVGGRHPNLVPSYGSPEGGYDYAIKDGD	101
Genomo|YP_009109733.1/1-342 RELHA-DGGTHLHAFCDFS--RRFRSRRSDVFDVGGRHPNLVPSYGKPEGGYDYAIKDGD	103
Genomo|QCW23691.1/1-325 REIHA-DGGTHLHTFVDFG--RKFRSRRTDVFDVDGRHPNVVPSRGRPWGGWDYATKDGE	96
Genomo|QJB18648.1/1-340 REKHS-DGGTHFHVFCDAGEKRKFRSRRADYFDVGGCHANISPSRGRPGEGYDYATKDGD	98
Genomo|ASH99151.1/1-334 RENHA-DGGTHLHAFCDFG--RKFRSRRSDIFDVGGRHANITPSRGRPEFGWDYAVKDGD	96
Genomo|YP_009345062.1/1-324 RESHA-DEGTHLHAFVDFG--RKFRSRNARKFDVDGRHANIAPSKGKPEGGYDYAIKDGD	97
Genomo|YP_009551381.1/1-348 RESHA-DGGTHLHAFVDFG--RKFRSRRPGIFDVAGCHPNISPSRGSPGAGYDYATKDGD	97
Genomo|ASH99175.1/1-343 REAHA-DGGTHYHAFADFG--EKRKFRRADCFDVSDHHPNISPSRGSPGKGYDYAVKDGD	111
Genomo|QCW23647.1/1-328 REDHR-DGGTHLHVFADFG--KKRRFRSADVFDVQTRHPNISPSRGTPEIGWDYCTKDGC	97
Genomo|QCW23637.1/1-331 RERHA-DEGTHLHCFADFG--RKRRFRRHVFADVGRFHPNIQPSRGTPGVAYDYAIKDGD	97
Genomo|QCW23618.1/1-326 REHHS-DGGTHLHVFADFG--RKRRFRRAATFDVSGRHPNIVPSRGTPRRGYEYATKDGD	98
Genomo|QCW23704.1/1-331 REDHA-DGGTHLHVFADFE--RKRKFRGATTFDVGHHHPNIVPSRGSPERGWDYATKDGD	97
Genomo|QJB18672.1/1-327 REDHA-DGGTHLHAFVDFE--LRRRFRQPRFADVSGSHPNIVSSYGTPWDGYDYAIKDGE	96
Genomo|QCW23656.1/1-325 RESHA-DGGVHLHAFADFN--RKRRFRSQTVFDVGGRHPNISPSRGHPWDGYDYAVKEGD	96
Genomo|QCX35065.1/1-331 KELYPTSDGFHFHVFVMFE--RRFRSRKTDVFDVGGFHPNIEPSRKNAVGGFDYATKDGD	103
Genomo|ASH99163.1/1-308 KELYPTSDGFHLHVFVMFE--RRFRSRKVDCFDVGGYHPNILPSRKNAAGGFDYAIKDGD	103
Genomo|YP_009506595.1/1-336 REFYPNTGGFHFHVFCSFE--RNFRSRKADVFDVDGYHPNIEPSRKNAAGGFDYATKDGD	103
Genomo|QCW23697.1/1-332 RELYPTGDGFHYHVFVSFD--RRFRSRKANVFDVDGYHPNVEPSRKNAVGGFDYATKDGE	104
Genomo|QTE03613.1/1-309 RELYPTGEGFHYHVFVSFE--RRFRSRNSYVFDVDGYHPNVEPSRRNAVGGYDYATKDGE	104
Genomo|QJB18718.1/1-332 REHYPTGDGFHLHVFCSFE--RRFRSRKVDVFDVDGFHPNVEPSRKNAVGGYDYATKEGE	104
Genomo|ASH99172.1/1-316 RERYPTGDGFHLHVFCSFE--RRFRSRKVDVFDVDGYHPNVEPSRKNAVGGYDYATKDGE	104
Genomo|QCX29511.1/1-310 SERYPTGPGVHYHVFADFG--RKFRSRRVDCFDVAGFHPNIVASRGTPEAGYDYAIKDGD	97
Genomo|AXB22630.1/1-319 AERYPTGPGVHYHVFTDFG--RKFRSRRVDCFDVAGFHPNIVASRGTPEAGYDYAIKDGD	97
Genomo|QCX29519.1/1-319 REAYADGIGIHYHVFADFG--RKFCSRRADIFDVHGFHPNINPSRRDPATAYDYVIKDGD	97
Genomo|QCX35061.1/1-320 LEQYISTLGVHYHVFADFG--RKFRSRRADIFDVGDFHPNISPSRGTPEAGYDYAIKDGD	97
Genomo|AWU66514.1/1-320 KERYHATLGTHYHVFADFG--RKFRSRRADIFDVEGFHPNISPSRGTPEAGYDYAIKDGD	97
Genomo|AXB22620.1/1-307 REQYHATLGTHFHVFADFG--RKFRSRRADIFDVDGYHPNISPSRGTPEAGYDYAIKDGD	97
Genomo|AXB22638.1/1-307 LESYNTTLGVHYHVFADFG--RKFRSRRTDIFDVDGFHPNISPSRGTPQAGYDYAVKDGN	97
Genomo|AWU66516.1/1-336 LEQYHASLGVHFHVFADFG--RKFRSRRTDIFDVDGFHPNISPSRGTPEAGYDYAIKDGD	97
Genomo|YP_009551420.1/1-319 LEQYNATLGVHFHVFADFG--RKFRSRRTDIFDVEGFHPNISPSRGTPEAGYDYAIKDGD	97
Genomo|AXB22598.1/1-307 LEPYNATFGIHFHVFTDFG--RKFRSRRTDIFDVNGFHPNISPSRGTPEAGYDYAIKNGD	97
Genomo|YP_009551401.1/1-307 LEPYNATLGVHFHVFADFG--RKFRSRRTDIFDVDGFHPNISPSRGTPEAGYDYAIKNGD	97
Genomo|AWU66518.1/1-320 LEQYNATLGVHYHVFADFG--RKFRSRRTDIFDVDGFHPNISPSRGTPEAGYDYAIKDGD	97
Genomo|AXB22626.1/1-307 RERYADLLGVHYHVFADFG--RKFRSRRANVFDVGEFHPNISPSRGTPEAGFDYATKDGD	97
Genomo|QIJ55589.1/1-321 LEPYDSTLGVHFHVFVEFG--RKFRSRRVDVFDVAGFHPNIKASWGTPEAGYDYAVKGGN	98
Genomo|YP_009506593.1/1-340 RELD-ADGGTHFHVFVDFG--RLFSTRKTNVFDVDGHHPNILPVWKTPGEAFDYAAKDGD	99
Genomo|AXB22612.1/1-316 RELH-ADGGTHFHVFVDFG--RLFQRRKTDLFDVGGKHPNIMPVWKTPGEAFDYATKDGD	99
Genomo|AXB22604.1/1-317 RESH-ADGGVHFHVFADFG--RLFSTRKTDLFDVGGKHPNIQPIGRTPAKAYDYACKDGD	99
Genomo|YP_009506607.1/1-322 REVH-ADGGIHFHVFTDFG--RLFSTRKVRVFDVGGKHPNIKPIGRTPAQAYDYAIKDGD	100
Genomo|QJB18626.1/1-333 REMH-ADGGVHFHVFADFG--RLFSTRKVRIFDVGGKHPNIQPIGRTPSKAFDYAIKDGD	100
Genomo|QJB18622.1/1-333 RELH-EDGGIHYHVFADFG--RLFSTRKVRVFDVGGKHPNIQPIGRTPAKAYDYAIKDGD	100
Genomo|YP_009465965.1/1-334 REEH-ADGGIHFHVFTDFG--RLFSTRKVRVFDVGGKHPNIQPIGRTPATAYDYAIKDGD	100
Genomo|QJI53408.1/1-383 REEH-ADGGIHFHVFTDFG--RLFSTRKVRVFDVGGKHPNIKPIGRTPATAYDYAIKDGD	100
Genomo|QJB18734.1/1-333 RERH-TDGGIHFHVFVNFG--RKFSSRNTSVFDCDGRHPNIERVGRSPRTAWEYVIKDGD	103
Genomo|YP_009109725.1/1-332 RELH-ADGGYTSHCFLDFG--RKFSSRDTRIFDIQGHHPNIERVGRTPRTAYNYTIKDND	105
Genomo|QCX35075.1/1-333 RELH-ADGGVHFHVFVDFG-GRRFSTRNVSVFDLLGKHPNIERVGRTPHAAYDYVCKDGD	103
Genomo|QJB21615.1/1-338 REQH-ADGGTHYHAFLEFG--SFFSTRSSRRFDLGGKHPNIAQVGRTPWVAYDYAIKDGD	102
Genomo|QCX29497.1/1-337 REQH-ADGGIHFHAFVDFG-GGRYSTRNQRDWDIEGIHPNIKKGGRTPWAIYDYACKDGD	104
Genomo|QCW23725.1/1-333 QEIHPTTGGTHFHAFVDFG-GSKYSTRDARAFDIEGIHPNIEKGGRTPWKIYDYVSKDGD	105
Genomo|QCW23694.1/1-324 RELH-ADGGIHLHVFVDFG--RQFSSRKTDVFDVGGCHPNIQKCGRTPWAMYDYAIKDGD	98
Genomo|AMH87714.1/1-324 RERH-SDGGIHLHVFVDFG--RQFSSRKTDVFDVGGCHPNIAKCGRTPWKAYDYAIKDGD	98
Genomo|QCQ85164.1/1-342 RERH-ADGGVHLHVFVDFG--RQFSSRKTDVFDVGGCHPNIAKCGRTPWKAYDYAIKDGD	98
Genomo|AMH87723.1/1-330 RERH-SDGGIHLHVFVDFG--RQFSSRKTDVFDVGGCHPNIAKCGRTPWKAYDYAIKDGD	98
Genomo|YP_009164036.1/1-322 RESH-ADGGIHFHALVDFG--RQFGSRKADVFDVGGRHPNIQKSGGTPEKGYDYGIKDGD	101
Genomo|QKQ15119.1/1-306 RELH-EDGGIHLHAFVDFN--RQFSSRTTTVFDVGGCHPNIEKSRGTPEKGYDYAIKDGD	99
Genomo|QCW23695.1/1-333 RELH-EDGGIHLHAFVDFN--RQFSSRTTSVFDVGGCHPNIEKSRGTPEKGYDYAIKDGD	98
Genomo|QCS37582.1/1-333 RELH-EDGGVHLHAFVDFN--RQYSSRTTTIFDVGGCHPNISKSRGTPQKGYDYAIKDGD	98
Genomo|QFR58255.1/1-318 REEHA-DEGIHLHAFVDFG--KRPDIRNERFADVEGRHPNVQPFGRTPEKGYDYAIKDGD	96
Genomo|QCS35893.1/1-322 REEHA-DEGIHLHAFVDFG--RRPDIRNERFADVEGRHPNVQPFGRTPEKGWDYAIKDGD	96
Genomo|QTE03593.1/1-314 REEHA-DEGIHLHAFVDFG--KRPDIRDQRFADVEGRHPNVQPISRTPAKGWDYAVKDGD	96
Genomo|QCS35905.1/1-330 RESHA-DGGTHLHAFFMFE--RKFTSRNVRIFDVDGHHPNVVRGYGTPELGYDYATKDGD	96
Genomo|QJB18720.1/1-320 RESHA-DGGIHLHAFTDFG--RKYQSRNERVFDVEGRHPNVLRGTRTPEKMWDYATKDGD	96
Genomo|ASM93483.1/1-321 REGHT-DGGIHLHAFFMFE--RKFSSRDVRVFDVDGQHPNVRSGWSTPEKGWDYATKYGD	96
Genomo|ANC51616.1/1-331 RESHA-DGGLHIHAFFMFE--RKFQSRNVRVFDMDGCHPNIVRGYSTPEDGARYAIKEGD	100
Genomo|QJB18644.1/1-319 RENHE-DGGVHLHAFFMFD--RKFESRDVRVFDVGGHHPNVVRGYGTPEKGWDYATKDGD	96
Genomo|QCQ85228.1/1-319 REEHQ-AGGIHLHAFFMFE--RKFESRNVRVFDVAGQHPNVVRGYSSPEKGWDYATKDGD	96
Genomo|QJB18668.1/1-322 RESHV-DGGLHLHAFFLFE--RKFESRNVRIFDVDGHHPNVVRGYSSPEKGWHYATKDGD	96
Genomo|QCQ85290.1/1-329 RESHT-DGGLHLHAFFMFE--RKFESRNVRVFDVDGHHPNIVRGYSTPEKGAAYATKEGD	96
Genomo|QCS37574.1/1-326 REDHS-DGGVHLHAFFMFE--RKFESRNVRIFDVDGCHPNIVRGYSTPEKGAAYAIKDGD	96
Genomo|QCS37568.1/1-325 REMHS-DGGVHLHAFFMFE--RKFESRNVRIFDVDGCHPNVVRGYSSPEKGYAYAIKDGD	95
Genomo|QBX89247.1/1-325 RESHQ-DGGVHLHAFFMFQ--SKFESRNVRVFDVAGRHPNVVRGYSSPEKGYAYAIKDGD	95
Genomo|QCQ85280.1/1-325 RESHQ-DGGVHLHAFFMFE--RKFESRNVRVFDVDGNHPNVVRGYSSPEKGYAYAIKDGD	95
Genomo|QJB18582.1/1-319 REAHQ-DEGIHLHVFVDFG--RVFRSRRTNAFDVEGRHPNVQHVNRTPWVAYDYAIKEGD	98
Genomo|YP_009115526.1/1-318 REYHE-DGGIHLHCFVDFG--RIFRSRRVDVFDVEGRHPNVQHVGRTPWVAYDYCIKEGD	98
Genomo|YP_009109721.1/1-325 RETHA-DEGIHLHAFVDFG--VKFSTRNVRVFDVQGHHPNVEPSRGRPAGGYDYAIKDGD	97
Genomo|YP_009506635.1/1-322 REDHA-DGGIHLHAFVDFG--KKYRTRNTRTFDVEGYHPNISPSRRTPEEGYDYAIKDGD	97
Genomo|QCW23615.1/1-316 REDHA-DGGVHLHAFVDFG--RKYRTRDQGAFDVEGCHPNVSPSRGTPEDGFDYAIKDGD	97
Genomo|QJB18654.1/1-317 REIHA-DGGLHLHAFVDFG--VKYRTRNPRAFDVEGQHPNVSPSRGTPEDGFDYAIKDGD	97
Genomo|QJB18730.1/1-318 RENHS-DGGLHLHAFVDFG--RKYRTRNTRAFDVEGCHPNVSPSRGTPEEGYDYAIKDGD	97
Genomo|QDF60269.1/1-314 REDHA-DGGIHLHAFVDFG--VKYRTRNARAFDVEGCHPNVSPSRGTPEDGFDYAIKDGD	97
Genomo|QCS35895.1/1-315 REDHA-DGGIHLHAFVDFA--VKYRTRNSRAFDVDGHHPNVSPSRGTPEEGYDYAIKDGD	97
Genomo|QJB18574.1/1-325 RENHA-DGGLHLHAFVMWE--RRFETTSARKFDVQSHHPNIQAGYGTPEKGWDYATKDGD	98
Genomo|QJB18636.1/1-323 REEHA-DGGIHLHAFCMWQ--RRFETTSPRKFDVEDRHPNIVAGYGTPEKGYDYATKDGD	97
Genomo|QIR82255.1/1-315 RESHS-DGGTHLHAFVDFG--RKFRTRRHDVYDVDGFHPNISPSLGNPARGYDYAIKDGD	96
Genomo|QCW23723.1/1-312 REAHV-DGGTHLHSFVDFG--KKFRSRRTSIFDVGGHHPNVSATHSTPREGFDYACKDGD	96
Genomo|AJD20395.1/1-320 REAHA-DGGTHLHAFVDFG--RKFRSRRTSIFDVDNHHPNVSATHSTPREGFDYACKDGD	96
Genomo|QJB18674.1/1-314 RETHV-DGGTHLHAFVDFG--RKFRSRRASVFDVDNCHPNVSATHSSPREGFDYACKDGD	96
Genomo|QCW23718.1/1-318 REAHA-DGGNHLHCFVDFG--RKYRSRKSTAFDVAGFHPNVSPTHSTPQAGFDYACKDGD	96
Genomo|QCW23636.1/1-316 RETHA-DGGTHLHCFVDFG--QKFRSRRANVFDVDGKHPNVAPTHTTPQAGFDYACKDGD	96
Genomo|QFR58261.1/1-328 REEHQ-DGGTHLHAFAAWE--KKFRSRRTDIFDVGGFHPNVVPSRGTPEGGYDYATKDGD	96
Genomo|QIR82237.1/1-332 REDHA-DGGTHLHSFVDFG--RKYRTRRVDAFDVGGYHPNISPSYGTPEKGFDYTIKDGN	97
Genomo|QTE03671.1/1-320 REDHA-DGGIHLHAFVDFG--RQYSTRNARQFDVGGHHPNVQPCSKTPEKMYDYAIKDGD	101
Genomo|QCW23705.1/1-302 RENHD-DGGIHLHAFVDFG--RKYRTRNPRQFDVGGYHPNVLPAQKTPEKMYDYATKDGD	96
* * : : * *
Genomo|YP_009177700.1/1-290 QALCNLDEPI-----------------PKMSWGELLEKATDAVEFMNLMKKYHPRDYILS	140
Genomo|QJB18634.1/1-306 YVGNCEA-----TS------------STTVRYGELIEKSRGTEEFLAGVIQHYPRDAVLH	140
Genomo|QDJ95275.1/1-338 DVLANVESLD----------------GGRVHYGSILQDATSRDDFLARVAERYPRDYVLS	145
Genomo|QJB18580.1/1-317 EALRNFEIAELESG------------GRDAGWRSLLRDCPDAKTFLARVEEHYPRDLCLS	148
Genomo|KM598389/1-314 EALRNFENAELESN------------RGNTGWRSILRECPDAKTFLARVEEHYPRDLCLS	146
Genomo|QJB18682.1/1-318 EALRNFELAELESG------------RGNTGWRDLLRDCPDASTFLARVEEHYPRDLCLS	145
Genomo|QJB18706.1/1-315 EALCNFEVAELESG------------RGNTGWRDLLRDCPDASTFLARVEEHYPRDLCLS	150
Genomo|QJB18708.1/1-317 EALCNFSVAELESG------------RGNTGWRDLLRDCPDASTFLARVEEHYPRDLCLS	152
Genomo|QDJ95217.1/1-317 EVLHNLSEAELGGG------------TTDGNWRTVLESSTSRDDFLAQCRHLFPRDFVLS	147
Genomo|QCW23714.1/1-309 EPLANFDYHR---G------------EQDETWASILEGTSSKDEFLQAVRARFPRDYVLR	144
Genomo|QJB18618.1/1-310 EPLANFDYSQ---G------------ETDDNWSSLLERSNSKTEFLEAVRCRFPRDYVLN	144
Genomo|QSX73074.1/1-330 IIWNNLDESDLDG----------SQSTSGRHWADII-SSPDKTSFYDAIKTLDPRALVCS	155
Genomo|QCW23701.1/1-380 VVRDTFTDRDRPTP---PTRGANADGVGKRRWEAIT-NAPDKDSFFAKCAEMDPRALVTA	209
Genomo|QIR82243.1/1-336 IIYEHGERPGESGT---------LSSGRDSIWADAL-SAEHKEDFLGTLRNRAPRDYVLY	157
Genomo|QJB18710.1/1-335 IIYESGDGPSESRA---------VSGGRDSIWSDAL-ASETKEDFLSHLRQHAPRDFVLY	155
Genomo|QJB18552.1/1-340 IILELGDRPSEPRS---------SRDGRDRIWRDAL-TAETKDEFLQNVKEMAPRDFVLY	155
Genomo|QIR82227.1/1-326 IIHELGGPNGGDSG---------TGGSIAERWSHAI-DAPTEDEFFERVRMADPRSYVLF	157
Genomo|QIR82211.1/1-337 IIAEYGEPPPPIDT---------STTKDDGVWAEAL-RQSTKTEFLDVIRGGSPKNYILF	159
Genomo|QBX89253.1/1-330 IIYESGDAPDPVSG--------PRGNGGDSVWSEAV-RAESEEEFYSILRDGAPRYYILY	157
Genomo|QIR82235.1/1-345 IIAEFGEPPAVPQS---------AGAKEHDIWAAAV-SAETEAEFYQTLRDGAPKYFVTY	157
Genomo|QCW23651.1/1-338 IKLQYGELGDMGVG---EGRGTSTKRGRDELYSEAL-DEPTKDGFLSKIRALAPRDYVVC	162
Genomo|ASH99142.1/1-324 VVYEYGTAPDEAGN---------DAGSNSARWHDIV-GCDSKESFLSAVRSQAPRDWVLS	157
Genomo|YP_009115508.1/1-330 VRYERGDPPESVSR---------SRGENGEKWHTIC-DAPDKDTFLSLCRQLAPKDWLLS	157
Genomo|QCQ85258.1/1-329 VRLDYGEPPRSSAE---------RGVDDSNKWADII-SCPDKESFLHAVREKAPRDWLLS	156
Genomo|QCW23667.1/1-330 IRLEHGEPPADARS---------RERDDSNKWADII-SCDNKDSFLSAVRQKAPRDWLLS	157
Genomo|AWX63615.1/1-329 IRLDHGEPPAEASS---------RDGTDSNKWADII-SCDTKESFLSAVREQAPRDWLLS	156
Genomo|QNI80859.1/1-329 IRLEHGEPPAKTPA---------REGNDQNKWHDII-SCDDKESFLQRVRDEAPRDWLLS	156
Genomo|YP_009551472.1/1-312 VVCGGLARPRQPR--------SKSTRNDVHQYTEIT-NADDIEHFWELLHHLDPKTAVVN	147
Genomo|QTE03663.1/1-329 VICGGLERPEEPS--------AKRVTKDWAAWSEIT-NARDRDHFWELVHHLDPKAAACN	147
Genomo|AXL65867.1/1-294 VVCGGLERPEQPR--------SKRVTKDWDAWTEIT-NARDREHFWELVHHLDPKAAACN	147
Genomo|YP_009252368.1/1-328 VICGGLERPEEPR--------SKRVTKDWDPWTEIT-NARDREHFWELVHHLDPKAAACN	147
Genomo|YP_009021043.1/1-329 VICGGLERPEQPR--------SERVKKDWDQWAEIT-NARDRDHFWELVHHLDPKAAACN	147
Genomo|QCX29393.1/1-329 VICGGLGRPEEPR--------STRVKKDHAQWTEIT-NARDREHFWELVHHLDPKAAACN	147
Genomo|QJB18610.1/1-337 VICGGAERPIETS---------NVGTSTVDKWAQIT-SATCRNEFWELVHRLDPKAAAVS	158
Genomo|QJB18732.1/1-327 VICGGAERPVESS---------SSGTTTHDKWVEIA-GATTRSEFWELVFRLDPKAGCCN	148
Genomo|QJB18612.1/1-330 IVGGSLERPQSR---------RGGNGSISDKWSIIA-DATSREDFWRLAHELDPKSAICS	146
Genomo|QCW23646.1/1-330 IVGGTLTRPEPR---------RAGNGSTSDKWTIIT-SATTRDDFWKLAHELDPKSAVCS	146
Genomo|QCX35073.1/1-325 VVAGGLGRPTERQ--------S--TGKAAVDWDAIL-SAGSRDEFLELCLQLAPRDAVCS	145
Genomo|AXB22606.1/1-318 VICGGLGRPEPSR---------GSHSGMSAKWARIT-GAADKQEFWDLVHELDPKSAACS	147
Genomo|YP_009506581.1/1-336 VVAGGLERPVEG---------GVGNGTSADKWSRIT-QAEDRDEFWALVHELDPKAAACS	147
Genomo|QSX73078.1/1-336 VVAGGLERPGEG---------PMGNGASADKWARIT-QAEDRDEFWALVHELDPKAAACS	147
Genomo|QCX29473.1/1-327 VVAGGLERPIAG---------GMGDGASADKWARIT-AAEDRDEFWALVHELDPKAAACS	147
Genomo|QKQ15105.1/1-331 VVCGGLGRPEPS---------GVGAGSSADKWARIT-QAESRDEFWALVHELDPKAAACS	147
Genomo|QNI80856.1/1-337 VVCGGLGRPEPS---------GGGDGASSAKWARIT-QAENRDEFWELVHELDPKAAACS	147
Genomo|YP_009388636.1/1-342 VVCGGLARPEPS---------AVGDGPTAAKWARIT-SAETRSEFWKLCHELDPKAAACN	147
Genomo|QTZ83241.1/1-336 VVCGGLGRPEPS---------SVGAGPSADKWARIT-QASDRDEFWALVHELDPKAAACS	147
Genomo|YP_009506601.1/1-336 VVCGGLGRPEPS---------SVGPGPSADKWARIT-QASDRDEFWDLVHQLDPKAAACS	147
Genomo|QNJ57206.1/1-327 VVAGGLGRPEPS---------GMGDGKAFDKWSRIT-QAEDRDEFWALCHELDPKAAACS	147
Genomo|QCW23732.1/1-327 VVCGGLGRPEPR---------GVGAGSAVDKWTRIT-QAEDRDEFWALCHELDPKAAACS	147
Genomo|QJB18638.1/1-329 VVCGGLGRPQPS---------RVGDGSAVDKWTRIT-QAEDRDEFWQLCHELDPKAAACS	147
Genomo|YP_009551399.1/1-307 VVAGGLQRPEPKS--------RDGAGSTFEKWSLIT-SATDREEFWRLVHELDPKSAACS	147
Genomo|AXL65855.1/1-330 VVAGGLERPVGKS--------RSGARTAFDKWAEIT-GAEDRDRFWELCHELDPKATACS	148
Genomo|ASH99154.1/1-297 VVAGGLERPVGTS--------GTGTRSTFDKWTEIT-SAPDRESFWELCHQLDPKSTACS	148
Genomo|QJB18628.1/1-325 ILAGGLERPSGTS-----------RGTTSDRWSQIA-SAPDRESFWELCRELDPKSLCCA	145
Genomo|AXB22618.1/1-310 VVAGGLERPDGTF--------G--SGKSFDLWSQIT-GAGDREEFWKLLEELDPKSLCCS	146
Genomo|AXB22628.1/1-310 VVAGGLERPDGTF--------G--SGKNFDLWSQIA-GAGSKAEFWDLCEELDPKSMCCS	146
Genomo|QHT64469.1/1-325 VVAGGLERPSGRV--------G--SGKNFDLWTQIT-DAEDREAFWSLVQELDPKSLCCS	146
Genomo|QTZ83236.1/1-305 VVAGGLERPDGIH--------G--GGKTFDLWSQIA-GAEDRGEFWRLCEELDPKSLCCS	146
Genomo|QTE03645.1/1-294 IVAGGLERPEVRV--------R--TRKNFDTWSAIA-GAKNRDEFWELCEELDPKSMCVA	146
Genomo|QTE03633.1/1-290 VVAGGLDRPSRST--------G--SGKTVDLWSQIA-GAENRAEFWELCEELDPKSLCCS	145
Genomo|QTE03607.1/1-328 VVAGGLERPKRAT--------G--SGKTFDLWSQVA-GAENRAEFWELCEELDPKSLCCS	180
Genomo|QCW23675.1/1-331 VICGGLAKPDGVT-------RRGGDSSTDTKWAEIT-SAANREEFWRLLHELDPKSVACN	148
Genomo|AMH87669.1/1-344 VVAGGLERPDGVT-------RRSGDSTSDQKWGEIA-GAEDRDEFWRLVHELDPKSLVIH	148
Genomo|QJB18662.1/1-334 TVWATLDRPGES---------GGGRVSTVDKWTLIT-GASDRESFWSLVHELDPKSAACN	148
Genomo|QCX29521.1/1-330 TVWATLDRPGES---------GGGRVSNVEKWSLIT-GAVDRESFWRLVHELDPKSAACN	148
Genomo|QCS37586.1/1-327 IVWETLERPSPS---------RSGDTKTVAKWAEIT-SASDRESFWDLVHQLDPKSAATH	147
Genomo|QJB18728.1/1-327 IVYDTLDRPGSS---------GGGNSKTVAIWSQIT-TASDRESFWDLVHELDPKSAATH	147
Genomo|QCX29499.1/1-325 IVYGTLERPGGA-----------SKSGTTEKWSRIT-NASDRESFWDLVHELDPKSAACC	145
Genomo|YP_009116901.1/1-324 IEYCSLDRPGPA-----------EKSGTIEKWSRIT-SASDRESFWDLVHELDPKSAACC	145
Genomo|YP_009115515.1/1-345 VVFRSLDRPSAA-----------GAGKSVDKWARIT-GAVDRESFWSLVHELDPKSAACN	165
Genomo|QJB18584.1/1-325 VVFQGLERPGRD-----------GNSSPADKWAAIT-GAVDRGSFWDLVHELDPKSAACN	145
Genomo|YP_009506625.1/1-340 VVFKSLDRPVEEHV------APRNSSRSHDSWSTIT-GASDRESFWDLVHELDPKSAACS	160
Genomo|YP_009115519.1/1-334 ICYQSLDRPRESSP------SGGSNGGTRDKWASIT-GASDREAFWDLVHELDPKSAACC	149
Genomo|QCW23709.1/1-327 ICYESLERPREG---------GGSSGGTRDKWATIT-CASDRESFWDLVHELDPKSAACS	147
Genomo|YP_009115517.1/1-327 IVFQSLDRPGES---------GGSNGGTRDKWVAIT-GASSRESFWDLVHELDPKSAACS	147
Genomo|QJB18578.1/1-329 VCFQSLDRPAISE-------GGGGNGGTRDKWATIT-GACDRESFWDLVHELDPKSAACS	149
Genomo|YP_009116887.1/1-327 VCFQSLDRPGES---------GGSNGGTRDKWAAIT-GASDRESFWDLVHELDPKSAACS	147
Genomo|YP_009115514.1/1-325 VVAGGLDRPVPTE-------GRGGDSKTHSIWSQIT-SATTRESFWDLVHDLDPKSAVTC	149
Genomo|QTE03591.1/1-325 VICGGLARPEPTS-------GGDGNGKTHLIWSQIT-QAETRELFWELVHQLDPKAAVTS	149
Genomo|YP_003104796.1/1-324 VICGGLGRPSVGR--------V-GTRPSDSKWAIIT-SASNRDEFWELVHELDPKAAATS	146
Genomo|QCW23688.1/1-313 VICGGLERPSSSG--------GDSHSKSDAKWARIT-SAPDRESFWDLVHELDPKAAATS	147
Genomo|QTE03657.1/1-294 IVHSGLPRPAPKV--------RSGVSASDSKWHTIT-ASETRDEFWKLCHELDPKAAAVN	150
Genomo|QJB18678.1/1-341 VICGGLARPTPTV--------RSGNGSTHTKWSEIT-SAEDRDEFWKLVHELDPKSAATS	147
Genomo|QTE03621.1/1-310 IVHAGLDRPVNAV--------RTGNGPVHIKWTEIT-SAPDRDSFWKLVHELDPKTAATS	147
Genomo|QJB18722.1/1-340 IVSGDLERPKQSG---------DRDGSTHDKWTRIT-MAQDRNEFWDMVHRLDPKSAACA	146
Genomo|AXL65861.1/1-330 IVESNLERPEPRG---------AGDGKALEKWSTIT-AAENREEFWELVHRLDPKSAACA	146
Genomo|QJB18640.1/1-326 IVGGDLKRPEPRR---------AGDGSTMEKWSEIT-RAENREEFWELVHRLDPKSAACA	146
Genomo|QJB18554.1/1-338 IVAGDLKRPESCR---------TGDGSTLEKWAAIT-SAKNRDEFWDMVHRMDPKSAACS	146
Genomo|QJB18568.1:6-324/1-319 IVAGDLKRPEPRR---------VGDGSTVEKWTSIT-NAENREEFWELVHRMDPKSAACS	141
Genomo|QCX35069.1/1-329 VVAGGLARPNRAV----------SSGSTYSKWSEIE-SAESRGEFFELLAELDPESLIKS	145
Genomo|QCX35059.1/1-323 VVAGGLARPERAI----------STGSTHSKWTEIA-CAGSREEVWNLLEELDPKSMLCS	145
Genomo|QJB18570.1/1-323 VVCGGLLRGDLIS--------GNRDGTTRDKWAEIT-SAENREQFWDLCHELDPKSAATA	147
Genomo|YP_009551418.1/1-325 VICGGLARPSARP---------TTNGNTFDKWSQIT-SAESRDEFWSLVHELDPKSAACN	146
Genomo|YP_009252353.1/1-327 VVAGGLGRPEGKS--------GGGDGSTHAKWTAIT-QAENREQFWELCHELDPKAAATS	148
Genomo|QCQ85246.1/1-328 VVAGGLARPDRPS--------GSGHDTTHDKWTRIT-SATNREEFWDLCHELDPKSAATA	148
Genomo|QCQ85210.1/1-329 VVAGGLERPSGQS--------GGGHNSSHANWTRIT-TAANREEFWDLLHELDPKAAATA	148
Genomo|QJB18566.1/1-328 TVGGTLVRPREGG---------VRNGGTHDKWTEIT-SAECREEFWRLVHSLDPKSAACS	148
Genomo|QCW23729.1/1-329 VVCGGLGRPEVDR--------RSGNVSAHDKWTEIT-AAEDRDEFWQLVHRLDPKSAACS	149
Genomo|QJB18716.1/1-327 VVCGGLGRPVVDS--------GGGNGPTHEKWTQIT-SATNRDEFWELVHRLDPKSAACS	148
Genomo|YP_009115523.1/1-336 VVCGGLGRPVMDR--------GSGNGATHEKWAEIT-SASDRDEFWELVHRLDPKSAACS	148
Genomo|YP_009252356.1/1-326 VICGGLARPTTSR---------TGDSSANSKWTEIT-SATNRDEFWELVHLLDPKSAACS	146
Genomo|QJB18562.1/1-330 VICGGLGRPTTSR---------TGNSTANSKWAEIT-SATDREQFWELVHRLDPKSAACA	146
Genomo|AUM62045.1/1-371 VICGGLGRPNASR---------TRDSNAHSRWTEIT-SAENREQFWELVHSLDPKSAACA	146
Genomo|ARO38289.1/1-328 VVAGGLAIPQLPTR---------LVSGAQDPGSTLV-CAESQREFFDVAED-----LITK	141
Genomo|QCW23657.1/1-346 VVAGGLDVPSLTSS---------VLPATQDPGSTLV-CAESQREFFELAEDICPWDLITK	146
Genomo|ASH99160.1/1-316 IVAGGLDVPGLATS---------IVPAAQDPGSTLV-CAESQREFFELAEDICPWDLITK	146
Genomo|QCW23621.1/1-335 VVAGGLAVECLPTS---------LVSATQDPGSTLV-ACENRREFFEVAEDICPWDLITK	146
Genomo|QTZ83245.1/1-334 IVAGGLAVNSLPTK---------IVSGPQDPGSTLV-CCENRKEFYEVAEDICPWDLITR	146
Genomo|QTZ83239.1/1-336 IVAGGLDPGRLPTT---------LVSGAQDPGSTLV-ACENRAEFYEVAEDICPWDLITK	146
Genomo|QTZ83264.1/1-344 VVAGGLARPTPRGG---------MSIGADNVTHIAH-LCEDQEEFLELCDEVGRGDLIKN	146
Genomo|ASU08507.1/1-339 VVAGGLERPRG--G---------RPSTISGLQAIAH-LCETQDEFLDIYGEVDTRGLIKN	144
Genomo|ASU08513.1/1-377 VVAGGLARPRG--G---------RPGTLSGLEAIAH-LCETQDEFLDIYGEVDTRGLIKN	144
Genomo|YP_009252362.1/1-336 VVAGGLERPRG--G---------RPGTVSGLEAIAH-LCETQDEFLDIYGEVDTRGLIKN	147
Genomo|QTZ83265.1/1-329 VVAGGLARPLPRGG---------MHVGAHRIINVAH-LCESGDEFLELYDEMERGDLISR	125
Genomo|QTZ83237.1/1-337 VVAGGLDRPLPRGG---------MHVGAHRVSNVSH-LCESSEEFLELYDEMERGDLIGR	145
Genomo|YP_009130630.1/1-349 VVAGGLDRPAPRGG---------MHVGAHRVSNVAH-LCESSEEFLELYDEMERGDLIGR	145
Genomo|QTZ83260.1/1-345 VVAGGLGRPEPRGG---------MHVGAHRVSNVAH-LCESSEEFLELYDEMERGDLIGR	145
Genomo|QTZ83261.1/1-318 VVAGGLARPEPRGG---------MHVGAHRVSNVAH-LCESSQEFLELYDEMERGDLIAR	145
Genomo|QCW23649.1/1-341 VVAGGLERPRPRGG---------MHAGAHRVRNVAH-LCESVDEFLELYDEMERGDLIGR	145
Genomo|QJB18646.1/1-342 VVAGGLERPAPRGG---------LHTGAHRVRNVAH-LCESVDEFLELYDEMERGDLIGR	145
Genomo|QTZ83256.1/1-343 VVAGGLERPAPRGG---------MHIGAHRIRNVAH-LCESVDEFLELYDEMERGDLISR	145
Genomo|QTE03611.1/1-401 VVAGGLERPEPRGG---------MSVGAQKISNIAH-LCETTTEFLELFDEMDRGNLIKG	146
Genomo|QTE03667.1/1-298 VIAGGLARPEPRGG---------MSRGAEKISNVAH-LCEDADEFFELFDEMDRKGLIKG	146
Genomo|YP_009109727.1/1-351 VRAGGLGRPAPRGG---------MSVGAHALVNVAH-LCEDTTEFLELHDEMDRSGLIAR	146
Genomo|QTE03681.1/1-342 VVAGGLERPKPRGG---------MSVGAENIKHVAH-LCESTTEFLELCDEMDRGGLMQH	171
Genomo|QIJ55591.1/1-332 VVAGGLERPRPRGG---------MSVGAERVSNVAH-LCETSTEFLELFDEMDRATLFKS	146
Genomo|QTE03641.1/1-288 VVAGGLERPQPRGG---------MSVGAEAVRNVAH-LCETTTEFLELFDEMDRGTMFKS	146
Genomo|YP_009551397.1/1-324 VVAGGLERPMPRGG---------MSVGAENIRNVAG-LCESTTEFLELFDEMDRGTLFKS	146
Genomo|QTE03619.1/1-377 VVAGGLERPQPRGG---------MSVGAESIRNVAG-LCESTTEFLELFDEMDRGTLFKS	146
Genomo|YP_009181999.1/1-332 VVAGGLERPGGG-----------GVSKTSTPWHWII-AASSGGELRDLVRELAPKEAILR	145
Genomo|QCW23727.1/1-336 IVAGGLERPGGG-----------GVSKASTPWHWII-SASSGGELRDLVRELAPKEAVLR	145
Genomo|YP_009506604.1/1-317 VVAGGLERPTPRES-------RAGNGSAAAKWATIA-DADDREQFFELVKSLDPKTFVTR	151
Genomo|QCS35881.1/1-338 VVAGGLARPGGG-----------GLPKATNPWGDVV-SAESREEFFDLLRLLDPKTLVTR	144
Genomo|YP_009506620.1/1-377 VVAGGLARPGGG-----------GLPEIANKWSEIV-SAESREQFFDLLRQLDPKTLVTL	144
Genomo|YP_009164033.1/1-319 VVAGGLARPGGG-----------GLPSLADKWRTIV-SAESREEFFDLLRELDPKTLVTR	145
Genomo|QCX35063.1/1-337 VVAGGLGRPGSG-----------GLPAIENKWSQIV-GAEDREEFLRLVRELDPKSFVLR	144
Genomo|QCX29523.1/1-347 VVAGGLGRPGSG-----------GLPPAENKWSQIV-GAENREEFLRLVQELDPKSFVLR	146
Genomo|QCW23643.1/1-339 VVAGGLGRPGTS-----------GPSSAKNPWGQIV-RAEGREEFLDLVRELDPKSFVLK	145
Genomo|YP_009252365.1/1-343 VVAGGLGRPGTS-----------GLPKAPNPWREIV-GAEGREEFLDLVRQLDPKSFVLK	145
Genomo|YP_009252359.1/1-338 VVAGGLPRPGSG-----------GLPSVENIWSSIV-DAQSREEFLELVRALAPKEFILR	145
Genomo|YP_009506622.1/1-326 IVAGGLERPGGG-----------GLPSTPDKWREIV-GAESREEFFDLLRQLDPKTLITR	144
Genomo|QCX29495.1/1-316 VVAGGLERPGGG-----------GLPSAPDKWREIV-GAESREEFFDLLRELDPKTLVTK	145
Genomo|QTE03631.1/1-355 VVGGGLERPSGV-----------GIYEDESAWAVIH-RSPDESSFWESVARLDPKTLCTN	174
Genomo|ANC51574.1/1-341 VVAGGLSRPGGR-----------GVYEDVSSWSIIV-SQESEGDFWECVARLDPRSLCTN	147
Genomo|QCX35067.1/1-342 VCAGGLPRPSGR-----------TVYEDVSSWSIIV-SQESEGEFWECVARLDPKALCTN	148
Genomo|AGU67671.1/1-340 VVAGGLSRPSGR-----------GVYEDVSSWSIIV-SQESEGDFWECVARLDPRSLCTN	149
Genomo|YP_009109733.1/1-342 VVAGGLSRPSGR-----------GVYEDVSSWSIIV-GQESEGEFWKCVARLDPRALCTN	151
Genomo|QCW23691.1/1-325 IVAGGLPRPSQP-----------AAVRDGDSWGQIV-CAESESEFWELLEALAPEKLCTS	144
Genomo|QJB18648.1/1-340 IVAGGLARPSSV-----------STPETENKWSIIC-RAEDESDFWRLVEELDPKALATN	146
Genomo|ASH99151.1/1-334 VVAGGLARPGSG-----------GLPEAPNKWGQIV-GAENEQQFWELVEELDPKALATQ	144
Genomo|YP_009345062.1/1-324 VVAGGLARPSVN-----------GAVSNGDKWSEIV-GAESEQLFWEAVERLDPKALCTN	145
Genomo|YP_009551381.1/1-348 IVAGGLARPSVD-----------AGDGKVDKWSQII-SAEDERTFWDLLESLDPKALATN	145
Genomo|ASH99175.1/1-343 IVGGSLTRPGAGAG----------KRPSDAIFAELA-DCEDERSFWESVKRVAPKTLLCN	160
Genomo|QCW23647.1/1-328 IVAGGLGRPGPGDT--------GQTGQKDAKMAILV-GIDDESSFWHSVREMAPGLLLRS	148
Genomo|QCW23637.1/1-331 VVAGGLERPDDTSRD-----GRRSNVPTDSTMATLV-SIEDESTFWETVRELAPGLLLRN	151
Genomo|QCW23618.1/1-326 IVGGGLEPPTSTDG--------TESTNKESAMAELV-SIEDSEEFWDAVRRLAPGLLLRN	149
Genomo|QCW23704.1/1-331 IRAGGLARPERAEVL-----GGKSVSGQAAVMALLV-SIEDSEEFWERIQELAPGLLLRN	151
Genomo|QJB18672.1/1-327 VVAGGLERPGRPGT-------S--LRRNDEIWSRIV-GAQTREDFWILVRDLAPSALALS	146
Genomo|QCW23656.1/1-325 IVAGGLERPMEKSV-------T--GGSRDTNWTRIV-EAETRDEFFELCKQLDPQRLVCS	146
Genomo|QCX35065.1/1-331 IVAGGLERPSGESG-------RRSADRTADAWGQIT-AAGSLEEFWSLLEELDPKSMVCS	155
Genomo|ASH99163.1/1-308 IVAGGLARPSGESG-------RKSTDRAADAWGQIT-AACSREEFWQLLEELDPKSMVCS	155
Genomo|YP_009506595.1/1-336 IVAGGLERPSRTRG-------RAGTTGAQATWGEIT-AAESAEEFWRLCEELDPKSMVCN	155
Genomo|QCW23697.1/1-332 IIAGGLERPSGIGG-------RRSANRDEVIWGQIT-TAETRDEFWSLCDELDPKSLVCN	156
Genomo|QTE03613.1/1-309 IVAGGLERPSGIGG-------RRSANRDEAIWGQIT-TAETRDEFWSLCDELDPKSLVCN	156
Genomo|QJB18718.1/1-332 VVAGGLERPSGVSG-------RRSASTAADAWAEIT-SAESAEEFWRLCEELDPKSMVCN	156
Genomo|ASH99172.1/1-316 IVAGGLERPSGVSG-------RRSTTRAADEWAEIT-AADSAEEFWRLCEELDPKSMVCN	156
Genomo|QCX29511.1/1-310 VVAGGLERPSGMES-----------VQRPDKWSIIT-AAATRDEFYTLLRELDPKSMVCS	145
Genomo|AXB22630.1/1-319 VVAGGLERPSGVEP-----------DTRETKWHRIT-SAATREEFFHLLRTLDPKSLVTN	145
Genomo|QCX29519.1/1-319 VVAGGAERPSGVFS-----------MSGETRWNIII-AADTRDEFFDLCKELDPQRLVCN	145
Genomo|QCX35061.1/1-320 VVAGGLARPGGVVA-----------VTRQEKWSKIH-GAETRDEFYALCAELDPERLVCS	145
Genomo|AWU66514.1/1-320 VVAGGLERPSGVVA-----------SNRAAKWHQIV-CAETRDEFFALCEELDPERLVCS	145
Genomo|AXB22620.1/1-307 VVAGGLARPSGVGP-----------SGRAAKWHSII-DAETRDEFYSLCEELDPERLVCS	145
Genomo|AXB22638.1/1-307 VVAGGLARPSGVVA-----------AGRAAKWHQIL-DAETRDEFFALCEELDPERLVCS	145
Genomo|AWU66516.1/1-336 VVAGGLARPSGMVA-----------SNRAAKWHSIL-DAETRDEFFALCEELDPERLVCS	145
Genomo|YP_009551420.1/1-319 VVAGGLARPSGVVA-----------SGRQAKWNTIL-DAETRDEFCALCEELDRERLVCS	145
Genomo|AXB22598.1/1-307 VVAGGLARPSGVGN-----------SGRAAKWHQIV-DAETRDEFFDLCEELDPERLVCS	145
Genomo|YP_009551401.1/1-307 VVAGGLARPSRVGD-----------SGRAAKWHQIL-DAETRDEFFALCEELDPERLVCS	145
Genomo|AWU66518.1/1-320 VVAGGLARPSGVGA-----------TGRAAKWHSIL-DAETRDEFFALCEELDPERLVCS	145
Genomo|AXB22626.1/1-307 IVGGGLERPSRDGA-----------LSRSAKWAQIV-NAESRDEFYRLCEELDPERLVCS	145
Genomo|QIJ55589.1/1-321 IVAGGLERPSGSGT-----------VPRSAKWHQIL-SAGTRDEFFDLCEELDPERLVCS	146
Genomo|YP_009506593.1/1-340 IVAGGLERPGTDCD-----------YDIENFWACAG-ASQSGEEFLHFLDQLAPRDLMRG	147
Genomo|AXB22612.1/1-316 IVAGGLERPGTDCD-----------YDTTNFWATAG-ASQSGEEFLHFLDQLAPRDLMRG	147
Genomo|AXB22604.1/1-317 VVAGGLGRPGGDAD-----------FDPDSFWDSAT-HCGSADEFLHFCDQLAPRDLIRG	147
Genomo|YP_009506607.1/1-322 VVAGGLGRPGGDCD-----------WDPDNFWAAAT-HTGSSEEFLHFCDQLAPRDFIRG	148
Genomo|QJB18626.1/1-333 VVAGGLGRPGGDCD-----------WDPDNFWSAAS-HCGSSDEFLHFCDQLATRDLIRS	148
Genomo|QJB18622.1/1-333 VVAGGLGRPGGDCD-----------WDPDNFWSAAT-HAGSADEFLHFCDQLAPRDFIRS	148
Genomo|YP_009465965.1/1-334 VVAGGLGRPGGDCD-----------WDPDNFWSSAA-HCGSSDEFLHFCDQLATRDLIKS	148
Genomo|QJI53408.1/1-383 VVAGGLGRPGGDCD-----------WDPDNFWSSAA-HCGSADEFLHFCDQLAPRDLIRS	148
Genomo|QJB18734.1/1-333 IVAGDCDPPPASNGDREGGIQPEGEGEHTSDWGRIV-LAETRDEFFDLIRRLQPRSLVVS	162
Genomo|YP_009109725.1/1-332 VVARSGEYSGPPENNN--SRERQSGNDTSSDWATIL-CAESRDEFFDLCKSLQPRSLACS	162
Genomo|QCX35075.1/1-333 IVAGGAERPDTEGN--------DRGDGQQADWAWIV-EAPTCDEFFARLRERRPKELACS	154
Genomo|QJB21615.1/1-338 VVAGGAERPRDGRV------SSGGPGGNADDWRYIL-DAECRDDYFVRLRERAPRSLACN	155
Genomo|QCX29497.1/1-337 IVAGGAERPPEKE------------SASNDSWELVL-GAATRAEFLQLLRKHFPRILVAS	151
Genomo|QCW23725.1/1-333 IVAGGAERPEETGH--------EGSSDGVSKWQYIT-EAVCRDEFFSRIRERDPRVLVTA	156
Genomo|QCW23694.1/1-324 VCAGGLDRPDEE-S-------GDGNGKIDLTWHSIV-AAETPEEFWALCHDLAPRDLCRS	149
Genomo|AMH87714.1/1-324 VVAGGLERPDEE-S-------GDGSGSVDSTWHSIL-AAETPEEFWSLCHDLAPRDLARS	149
Genomo|QCQ85164.1/1-342 VCAGGLDRPDEE-S-------GDGSGKVDSTWHSIL-AAETAEEFWSLCHDLAPRDLARS	149
Genomo|AMH87723.1/1-330 VVAGGLERPIEA-S-------GDGAGTVDPTWHSIL-EAETPEEFWALCHDLAPRDLARS	149
Genomo|YP_009164036.1/1-322 VVAGGLERPLSGQS-------GSGARSSRVVWATIT-MAENAGEFWRLCHELAPEHVC-R	152
Genomo|QKQ15119.1/1-306 VVAGGLGRPDHQ-S-------GNGANSSHIKWSTIV-MAETADEFWELCHELVPEHVVRS	150
Genomo|QCW23695.1/1-333 VVAGGLARPMHQ-S-------GSGANSAHIKWSTIV-MAETADDFWRLCHELVPEHVVRS	149
Genomo|QCS37582.1/1-333 VVAGGLGRPDDT-L-------GSGANTTDIKWRTIT-MAENPDHFWELCFELVPEHVVRS	149
Genomo|QFR58255.1/1-318 VVAGGLARPDGVQ-----------VSETSTVWSRIC-LAESPGEFWELVRELAPRALLTN	144
Genomo|QCS35893.1/1-322 VVAGGLERPDGNP-----------IPKTGTDWARIC-MATSPSEFWELVRELAPRALLTN	144
Genomo|QTE03593.1/1-314 VVAGGLERPNGDP-----------FSKAGCVWTKLV-MATSVTEFWELVRELAPRALLTN	144
Genomo|QCS35905.1/1-330 VVGGGLLREDCVKS--------GDAGGSHNKWTTIT-MAGSREEFFALCAELEPRALCVS	147
Genomo|QJB18720.1/1-320 VVAGGLQRPSGMG-----------VSETGSVWHQII-LSETREEFFAACADLDPRSFCVS	144
Genomo|ASM93483.1/1-321 VVAGGLERPGNR------------VSASSSVWATIL-LSEDRESFFETCERLAPGTLLRN	143
Genomo|ANC51616.1/1-331 VIAGGLDVDSLGS----------SVAGSKTVWAQII-LAESRDDFFAACAELAPRALLCS	149
Genomo|QJB18644.1/1-319 VVAGGLARPSPSG-----------VSEAGDKWAEII-LAEDRDEFFDRCKRLAPRALLCS	144
Genomo|QCQ85228.1/1-319 IVAGGLERPIGRE-----------VVSAGEPWTTII-LSESRDEFFEACKTLAPRALLCN	144
Genomo|QJB18668.1/1-322 VVAGGLECPVRK-----------EVSRDGGVWAEII-LSETREEFFEACKTLAPRALLCS	144
Genomo|QCQ85290.1/1-329 IVAGGLDISELRA----------PVSDAGAVWATII-LSSSREEFFEACARLAPRALCCS	145
Genomo|QCS37574.1/1-326 VVAGGLDVESLRS----------PVSKSGSNWAEIQ-LAETRDDFFEACARLEPRALCCS	145
Genomo|QCS37568.1/1-325 VVAGGLGTESFRS----------KVSESGGQWAEII-LAQSREEFFEACARLAPRALCCS	144
Genomo|QBX89247.1/1-325 VVAGGLGMESIRR----------PVSESRTVWDEIV-LSGSREEFFEACARLAPRALCCS	144
Genomo|QCQ85280.1/1-325 VVAGGLGMESIRG----------PVPESRNVWAEIV-MAGTREEFFEACARLAPRALCCS	144
Genomo|QJB18582.1/1-319 VVAGGAERPAESSG--------AGISRVGDVWPEIM-AAESRDEFFDLLQKLAPRCLVSS	149
Genomo|YP_009115526.1/1-318 VVAGAAERPKERR---------VGLSKPDEIWTEIM-AATDRETFFYLCQQLAPRSLCLS	148
Genomo|YP_009109721.1/1-325 VVAGGLDRPADDGG--------VGVSKTTQKWATIV-GAQTRDEFWALLAELDPGAMVRS	148
Genomo|YP_009506635.1/1-322 IVAGGLERPVPER-----------LPATSDIWPEIV-NASSESEFWALCESLAPRALVTQ	145
Genomo|QCW23615.1/1-316 VVGGGLTRPSRRG-----------LAPDGGVWTEIV-NASSESEFWTLCEQLAPRSLVTS	145
Genomo|QJB18654.1/1-317 VVAGGLERPSGSR-----------MDPTGGVWVEIV-NAKDLQEFWSLCESLAPRALVTS	145
Genomo|QJB18730.1/1-318 VVAGGLERPAGSG-----------LASNGDVWPEII-NAKDESEFWSLCESLAPRALVTQ	145
Genomo|QDF60269.1/1-314 VVAGGLERPTGGR-----------VDANGGVWVEII-NAKNESEFWALCQSLAPRSLVTS	145
Genomo|QCS35895.1/1-315 IVAGGLERPIGGR-----------VDATGGVWPEII-SAKDESEFWSLCESLAPRSLVTS	145
Genomo|QJB18574.1/1-325 VVGGGLERPSGDS-----------VDKSGSKWSEII-LAESAEDFWRLCGEMDPRSLCCN	146
Genomo|QJB18636.1/1-323 VVGGGLERPCGDS-----------VDKSGSKWSEIT-AAESAADFWDLVGQMDPRSLCCN	145
Genomo|QIR82255.1/1-315 VVAGGLERPGEVD-----------RSEKRDYYAEIC-MAPTREEFWRLARELAPRLLLAN	144
Genomo|QCW23723.1/1-312 IVAGGLARPDGST-----------RIERANRWHDIV-HAESREEFFAMLMEYDPRALCTS	144
Genomo|AJD20395.1/1-320 IVAGGLERPEQSD-----------RVVRSTGWHDIV-AATSREEFFELLMAHDPRTLCTC	144
Genomo|QJB18674.1/1-314 IVAGGLERPEPRN-----------SSVRSAGWHDIV-AAASREEFFELLLAHDPRTLCTC	144
Genomo|QCW23718.1/1-318 IVAGGLARPDAGK-----------ITGGRSCWHDIV-AAESREEFFSLCMELDPRSLCIS	144
Genomo|QCW23636.1/1-316 IVAGGLARPDAGK-----------IARDRSPWHDIV-AAESRDEFYKLCMELDPRSLCVS	144
Genomo|QFR58261.1/1-328 IVGGGLERPNGSK-----------VPCTSDAWATII-NAESRDEFWRLVSELAPRSLACN	144
Genomo|QIR82237.1/1-332 VVAGGLERPSRNS-----------VSKTSDVWAEII-LAESREEFFSLVSSLAPRALCTS	145
Genomo|QTE03671.1/1-320 VVAGGLQRPDGSR-----------VSGSGDPWVEII-LAETRDDFFRLCGELAPRYLACS	149
Genomo|QCW23705.1/1-302 IVAGGLERPDGGS-----------IPKSRDRWGEII-LAETRDDFFELCAAMDPRSLACS	144
Genomo|YP_009177700.1/1-290 FTRLLDFAEVHFT-EPPPLYETPE--GYSFL-----------------------------	168
Genomo|QJB18634.1/1-306 FERVQYFAEHYWR-KESDPYISPY---TSFV----EPQGLLDWVSTNLS-----------	181
Genomo|QDJ95275.1/1-338 HSRLREFCESRYP-EERVEYEPRW--REYPN----EPTELGEWKLSLEEEVGTVDA----	194
Genomo|QJB18580.1/1-317 LERLLQFCEWRWG-TDRIGYSGRT--RDEFL----EPDELREWVRLSLEL----------	191
Genomo|KM598389/1-314 LDRLLQFCEWRWG-TERIGYSGRT--RELFL----EPDQLREWVRLSLEVL---------	190
Genomo|QJB18682.1/1-318 LGRLLEFCEWRFG-SNRPEYSGRV--RGEFV----EPDELREWVRVSLEV----------	188
Genomo|QJB18706.1/1-315 LGRLLEFCEWRFG-SERPGYSGRS--REQFL----EPDELRDWARLSL------------	191
Genomo|QJB18708.1/1-317 LGRLLEFCEWRFG-NVRAGYTGRT--REQFM----EPDELREWARVSL------------	193
Genomo|QDJ95217.1/1-317 FERLEYFCGKHFG-EVCESYSGRT--RDAFR----EPDALSNWVNDNLTT----------	190
Genomo|QCW23714.1/1-309 LEQLLFFCEWRFG-RDETEYTGRA--RHDFI----ELPAMKDWVEVNL------------	185
Genomo|QJB18618.1/1-310 LERLLFFCEWRFG-RDETEYVGRA--RSDLV----ELPSMKDWVEVNL------------	185
Genomo|QSX73074.1/1-330 FPSIEKYADWAYR-VTPEPYHSPT--SWSDGDF-TEWPELEEWYEENVRGG---------	202
Genomo|QCW23701.1/1-380 FGNVSRYADWKYP-DLRGSYDSPG--GIAFD-L-GGYPELKEYFRTWLNQ----------	254
Genomo|QIR82243.1/1-336 FDAIERFADRHYT-PPQPEYRSPS--FETIE-----RERVEPWLDASGIN----------	199
Genomo|QJB18710.1/1-335 NEQLRNFADRHWK-TPAPPYQSPD--FETIG-----FDRVEGWFRQFCDL----------	197
Genomo|QJB18552.1/1-340 NRALREFAELHYA-DPIETYTSPP--IETLG-----GERVEEWLRQFRDT----------	197
Genomo|QIR82227.1/1-326 NRAIVQYANKIYR-K-PREYTSPR--FRLVG-----GHRIEEWLSQSDLG----------	198
Genomo|QIR82211.1/1-337 NKQVESFADKYFG-TCEEPYRSPT--FVDLS-----GDRLKCFTDQAALG----------	201
Genomo|QBX89253.1/1-330 HRQLEQYAAKFFG-VRPEPYRSPT--FTDLT-----GPRIAEWKSQATIG----------	199
Genomo|QIR82235.1/1-345 HRAIEYYAQKYYA-RAPEPYVSPA--FVDLS-----GRRLESWRHQATIG----------	199
Genomo|QCW23651.1/1-338 HGNIRAYADWAYR-PELPEYGSPT--FNFSDGVEELRDTLLAWSNGNINS----------	209
Genomo|ASH99142.1/1-324 LDRILAYAEYAYP-TVVPPYQSPL--VTTAY---GRVPGLAEWREQAAIG----------	201
Genomo|YP_009115508.1/1-330 NSRILEYANTYYP-EIPSPYEGPP--IIAEM---ERYPELERWLEQARIG----------	201
Genomo|QCQ85258.1/1-329 NQRILEYANLYYP-DPVPEYESPP--VTTAY---ERYPELREWEQQAHLG----------	200
Genomo|QCW23667.1/1-330 NQRILEYANLYYP-EEIPEYESPT--LSIER---ERYPELREWELQASIG----------	201
Genomo|AWX63615.1/1-329 NQRILEYANLYYP-EEKPQYEAPP--ITVER---ERYPEISEWENQAAIG----------	200
Genomo|QNI80859.1/1-329 NQRILEYANLYYP-EEKPPYESPN--LTVER---ERYPGLREWEEQAAIG----------	200
Genomo|YP_009551472.1/1-312 FVSATKYAEARFA-DVEPGYEPRR--RQDFV--AGDDDGRD-------------------	183
Genomo|QTE03663.1/1-329 HGQLAKYAEWRFA-AKSPVYATPD--GITFV--GGDDDGRSAWVGQSGIQSGEPLV----	198
Genomo|AXL65867.1/1-294 HGQLAKYADWRFR-VKPAVYESPG--GVSFV--GGDADGRDAWCDQSGIRSGEPLV----	198
Genomo|YP_009252368.1/1-328 YGQLAKYADWRFA-AKPPVYESPG--GIEFV--GGDVDGRDAWCDQSGIRSGDPLI----	198
Genomo|YP_009021043.1/1-329 YGQLAKYADWRFA-SVPPVYESPG--GISFI--GGDVDGRDAWCEQSHIRSGQPLP----	198
Genomo|QCX29393.1/1-329 HGQLAKYADWRFA-EVPPVYESPR--GIDFI--GGDVDGRDAWVSQSGIRSGEPLI----	198
Genomo|QJB18610.1/1-337 FTSLSKYCDWRFT-PVPPVYESPA--GITFV--DGEMDGRDDWVRQAKIGDKRT------	207
Genomo|QJB18732.1/1-327 HPALAKYADWRFA-VDPPKYEHPG--SITFV--HGDVDGRDEWVRQARIGSERT------	197
Genomo|QJB18612.1/1-330 FGQLQKWCDWKFA-PVRPPYEHPT--GIEFV--ESDSDGRHSWLRQSGIGSGEPLI----	197
Genomo|QCW23646.1/1-330 FNQLQKWCDWRFA-PVRPTYQHPR--GIEFV--ESHDDGRHSWLLQSGIGSGEPLI----	197
Genomo|QCX35073.1/1-325 WNSIIKFADWRYR-VEPEEYVTPA--GIEFD--TSGFGELDTWVSQSGCRPGSTMT----	196
Genomo|AXB22606.1/1-318 FTSLSKYADWKFA-VDPPGYEHPG--GFNFS--DGSFDGR--------------------	182
Genomo|YP_009506581.1/1-336 FNALSKYADWRFA-EKPPVYEHDG--RIEFV--PGDADGRDDWVSQSGIGLDEPFLG---	199
Genomo|QSX73078.1/1-336 FNALSKYADWRFA-EKPPEYEHDG--RIKFV--PGDADGRDDWVSQSGIGLDEPFLE---	199
Genomo|QCX29473.1/1-327 FNALSKYADWRFT-EIPPEYEHDG--RIEFV--PGNADGRDDWVSQSG------------	190
Genomo|QKQ15105.1/1-331 FNALSKYADWRFA-EVPPEYEHDA--GITFV--PGDADGRDDWVSQSG------------	190
Genomo|QNI80856.1/1-337 FNALSKYADWRFA-EVPPEYEHDG--RIEFV--PGDADGRADWVSQSGIRLAEPFLA---	199
Genomo|YP_009388636.1/1-342 FSALSKYCDWRFA-EDPPEYEHDG--RIKFV--PGDGDGRDDWVSQSGIRLDEPFLGMWV	202
Genomo|QTZ83241.1/1-336 FNALSKYADWRFA-EVPPEYEHDG--RIEFI--PGDADGRDDWVSQSGIRLAEPFLG---	199
Genomo|YP_009506601.1/1-336 FNALSKYADWRFA-EIAPEYEHDG--RIKFV--PGDADGRDDWLSQSGIGLDEPFLG---	199
Genomo|QNJ57206.1/1-327 FNALSKYADWRFA-EKPAEYESPG--GFDFI--PGDVDGRDDWLSQSGIGLEQPFL----	198
Genomo|QCW23732.1/1-327 FNALSKYADWRFA-EKPTEYEHPR--GLEFV--SGDVDGRDAWLSQSGIGLELPHL----	198
Genomo|QJB18638.1/1-329 FNALSKYADWRFA-EVVTEYEHPR--GLGFV--PGDVDGRDDWVSQSGIGLDAPHL----	198
Genomo|YP_009551399.1/1-307 FTQLSKYADSKYA-EVPTEYEHPG--GIEFA--PG-------------------------	177
Genomo|AXL65855.1/1-330 FGQLSKYADWRFA-EVPAEYESPG--GLEFV--GGDVDGRDDWVQSAGIGLGQSFVG---	200
Genomo|ASH99154.1/1-297 YGQLAKYADWRFA-EVPAEYESP-------------------------------------	170
Genomo|QJB18628.1/1-325 FTQLQKYADWNYA-PQPAVYESPG--GFEFV--EGDVDGRDDWVSESGIRLDEPRL----	196
Genomo|AXB22618.1/1-310 FTQLQKYADWRFA-ERPAVYESPG--GFEFV--SGDVDGR--------------------	181
Genomo|AXB22628.1/1-310 FGQLQKFADWRFA-EVPTEYANPG--GFEFV--DGNDDGR--------------------	181
Genomo|QHT64469.1/1-325 FGQLQKYADWKYT-PTPPVYVTPG--GFEFV--GGDLDGRDAWVQAAGLGLGQP------	195
Genomo|QTZ83236.1/1-305 FGQLQKFADWRFA-EVVPEYESPG--GIEFV--PGDVDGRSAWVEAAGLGLGDP------	195
Genomo|QTE03645.1/1-294 FGQLQKFCDWRFA-EVPSEYESPG--GVEFV--GGDVDGRDDWVSESGLRLDEP------	195
Genomo|QTE03633.1/1-290 FGQLQKFADWRFA-EDPPVYESPA--GFGFV--AGDVDGRDDWLQAAGLGLGQT------	194
Genomo|QTE03607.1/1-328 FGQLQKFADWRFA-EKPAVYESPG--GFEFV--GGDVDGRDQWVLESGLGLGQP------	229
Genomo|QCW23675.1/1-331 FNSLQKYADWKFK-IVPPMYQHPG--DVGFI--SGESDGRDMWLAQSGIRGGESQ-----	198
Genomo|AMH87669.1/1-344 FPAISKYCDWKFS-PRQVEYVHPI--NIDFV--GGEVDGRDHWLAQAGIGLGGTGK----	199
Genomo|QJB18662.1/1-334 FRQLQAYCDWKYA-PVKPEYSTPV--GISFV--GGELDGRDEWVRQSGLDMGEPLL----	199
Genomo|QCX29521.1/1-330 FRQLQAYCDWKYA-PPEREYQTPV--GIEFH--GGDLDGRDEWVRQSGIGLGESPI----	199
Genomo|QCS37586.1/1-327 FSTLQKYCDWKFA-PKPPVYESPG--NISFH--GGDVDGRDSWLLQAGIGSGQTRV----	198
Genomo|QJB18728.1/1-327 FTTLQKYADWKFA-VKPPIYESPG--GITFI--GGDVDGRDQWLQQSGIGLETPLV----	198
Genomo|QCX29499.1/1-325 HTQLQKYCDWKFA-VIPAEYVHPP--NITFF--GGELDGRDSWLQQSGIGVGEPLL----	196
Genomo|YP_009116901.1/1-324 HTQLQKYCDWKFA-VIPAKYEHPP--GITFF--GGDLDGRDDWLQQSGIGLGEPLL----	196
Genomo|YP_009115515.1/1-345 FTSLQKYVDWKFA-AVPPVYESPA--GISFR--GGDVDGRDQWLLQSGIGLGQPLI----	216
Genomo|QJB18584.1/1-325 FPALQKYCDWKYA-VDPPVYATPD--GITFS--GGDVDGRDDWLSQSGIGLGEPPL----	196
Genomo|YP_009506625.1/1-340 FTQLQKYCDWKFA-PSPPVYGSPD--GITFV--GGETDGRDDWLLQSGIGNREPFI----	211
Genomo|YP_009115519.1/1-334 FTQLQKYCDWKFA-PRTPEYESPG--GLEFI--GGGLDGRDDWLLQSGIGGREAFVGEL-	203
Genomo|QCW23709.1/1-327 FTQLQKYCDWKFA-PSPPVYANPD--GISFI--GGDVDGRDGWLSQSGIGSEEPLI----	198
Genomo|YP_009115517.1/1-327 FTQLQKYCDWKFA-PIPPVYESPG--GISFT--GGDVDGRDDWLSQSGIGSGEPLV----	198
Genomo|QJB18578.1/1-329 FTQLQKYCDWKFA-PVPPVYGTPD--GISFT--GGDVDGRDDWLSQSGIGSGEALI----	200
Genomo|YP_009116887.1/1-327 FTQLQKYCDWKFA-PVPPVYATPD--GITFV--GGDVDGRDEWLLQSGIGSGEALI----	198
Genomo|YP_009115514.1/1-325 FTQLQKYCDWKYR-YCPPAYESPA--GARFR--NDTSDGRGDWLLQSGIGGA--RV----	198
Genomo|QTE03591.1/1-325 FPALQKYCDWKYR-YNPPEYESPT--NVEFF--GGDIDGRDDWLLQSGIGGE--RI----	198
Genomo|YP_003104796.1/1-324 FSQLQRYCDWKYQ-YHAPEYESPA--GAHFI--GAELDGRNRWLEQSGIGSSEERR----	197
Genomo|QCW23688.1/1-313 FSQLQRYCDWKYQ-YHPPDYESPG--NVTFN--GGKFDGRSDWLLQ--------------	188
Genomo|QTE03657.1/1-294 FSSLQKYCDWKFA-PIIAAYESPT--GVGFI--GGETDGRDDWLLQSGIGSEIPLI----	201
Genomo|QJB18678.1/1-341 FSQLQKYCDWKFA-PHVAAYESPT--GIEFI--GGEIDGRDDWVLQSGIGSEEPLI----	198
Genomo|QTE03621.1/1-310 FSQLQKYCDWKFA-PIVATYESPG--GFEFI--GGEVDGRDAWLLQSGIGAETAL-----	197
Genomo|QJB18722.1/1-340 FGQLSKYADWKYA-IDPPDYEHPA--GVEFF--GEEMDGRHEWLQQSGIGSSEPQL----	197
Genomo|AXL65861.1/1-330 FTQLSKYADWKFA-VDPPSYEQPT--GIEFF--GEDLDGRHDWLQQSGIGSGEPLV----	197
Genomo|QJB18640.1/1-326 FGQLSKYADWKFA-VDPPDYEHPA--GIEFF--GDDVDGRHDWLQQSGIGSAEPLV----	197
Genomo|QJB18554.1/1-338 FSQLSKYADWKFA-IDPPNYEHPT--GIEFI--GGDVDGRHDWLQQSGIGSDEPLV----	197
Genomo|QJB18568.1:6-324/1-319 FSQLSKYADWKFA-IDPPDYEHPT--GVEFF--GGDVDGRHDWLQQSGIGSKEPLV----	192
Genomo|QCX35069.1/1-329 FTSVTKFADWKFA-RDPPKYESPA--GIEFI--GGEVDGRDDWLSQSGIGSGEPLI----	196
Genomo|QCX35059.1/1-323 FTQISKWIDWKFA-VHIGPYATPE--GICFT--GGDIDGRDNWLSQSGIGSRESPL----	196
Genomo|QJB18570.1/1-323 FTQLRAYSEWKFT-VADPIYEHPA--GYTFR--SGQFDGRDDWLLQSGIGSREPLV----	198
Genomo|YP_009551418.1/1-325 HSSLVKYCDWKYR-ERIPDYKTPA--GISFD--SGGIDGRDSWLQQSGIGLDEPLV----	197
Genomo|YP_009252353.1/1-327 FTQLSKYADWRFA-PDPPVYEHPI--GISFT--DGDLDGRREWLDQAGIGGGER-R----	198
Genomo|QCQ85246.1/1-328 FTQLSKYADWKFA-PDPPDYEHPS--SITFT--GGDVDGRDDWLQQSRIGSGVPLL----	199
Genomo|QCQ85210.1/1-329 YTQLSKYADWRFA-PDPPVYEHPT--AISFT--GGDVDGRDDWLQQSGIGSGTPLL----	199
Genomo|QJB18566.1/1-328 FSQLSKYCDWKYA-VPEPVYQSPA--GIGFD--GGEVDGRHDWLLQSGIGSEQSFL----	199
Genomo|QCW23729.1/1-329 FTQLQKYADWKFR-IVEPTYENPA--GISFI--GGDLDGRSDWLGQAGIGGEGSLL----	200
Genomo|QJB18716.1/1-327 FTQLQKYADWKFR-PVEPTYENPA--GISFI--GGDIDGRSDWLGQSGIGGGQ-LI----	198
Genomo|YP_009115523.1/1-336 FSQLQKYADWKFR-VVEPAYENPT--GISFI--GGSSDGRSDWLGQSGIGGDE-PL----	198
Genomo|YP_009252356.1/1-326 FGQLQKYCDWKFA-VAPPTYTSPT--GVEFD--DGSIDGRLDWLQQSGVGSGQPLL----	197
Genomo|QJB18562.1/1-330 FTQLSKYCDWKFA-VHAPEYTSPA--GVEFT--DGGLDGRSDWLQQSGLGGGQPHI----	197
Genomo|AUM62045.1/1-371 FTQLSKYCDWKFA-VRPPDYTSPS--GFEFS--DGTLDGRSDWIHQSGLGGGQPHIGMSC	201
Genomo|ARO38289.1/1-328 FGSFYAFARWKWP-ELDKSYESPP--GLTIT--DGAFPELVRYRTEVMG-----------	185
Genomo|QCW23657.1/1-346 FGSMHAYAKWKWP-ELAEPYESPA--GFTIA--DGAFPDLVEWRTRAMEHSGTCILTV--	199
Genomo|ASH99160.1/1-316 FGSMHAYAKWKWP-ELGEPYESPA--GFTIA--DGAFPELVRWRTEAMEHS---------	192
Genomo|QCW23621.1/1-335 FGSLYAFAKWKWP-ELSMAYARPA--GLELA--DGDFPDLVAYRGSILEL----------	191
Genomo|QTZ83245.1/1-334 FGSMHAYAKWRWP-EVGLVYERPP--GLMLS--DGAFPELVSYRNELLA-----------	190
Genomo|QTZ83239.1/1-336 FGSMHAYAKWRWP-EIGLGYERPP--GLVLT--DGAFPDLVSYRERILDV----------	191
Genomo|QTZ83264.1/1-344 FTNKIAYARWRYG-SMLPQYDVPE--GTREF--RELCVGRSEWLEQSGVGSGQPHLGMS-	200
Genomo|ASU08507.1/1-339 FANVRSYAKWRYA-GTLPKYEPPS--SFGEF--RGGDDGRDQWVEQSGIRSGNM------	193
Genomo|ASU08513.1/1-377 FANVRSYAKWRYA-STLPKYESPA--SFGEF--RGGSDGRDQWLAQSGIRSNDVVSKCF-	198
Genomo|YP_009252362.1/1-336 FANVRSYAKWRYA-GTLPKYESPY--SIGEF--RRGSDGRDQWLAQSGIRSGDL------	196
Genomo|QTZ83265.1/1-329 FANVRAYADWRYR-LDEPVYSTPI--GADFR--SGELDGRDDWVRQSAIRGGSPLIGMSF	180
Genomo|QTZ83237.1/1-337 FSNVRAYADWRYR-LVVPEYSTPP--GAEFS--SGAMDGRDDWVRQSVIIVLT-------	193
Genomo|YP_009130630.1/1-349 FSNVRAYADWRFR-LDIPEYSTPS--EFVFS--SGELDGRDDWVQQSGVGSGEPLIGMSF	200
Genomo|QTZ83260.1/1-345 FSNVRAYADWRFR-LDIAEYDKAS--SFVYS--SGELDGRDDWVRESGVGRGEPLIG---	197
Genomo|QTZ83261.1/1-318 FANVRAYADWAFR-LDIPEYTSHP--NFVFS--GAELDGRDDWVQQSGVGRGEPLI----	196
Genomo|QCW23649.1/1-341 FSNIRAYGDWRFR-VEPTEYGTPE--GAEFV--SGAMDGRDDWVSQSGICGGEPLIA---	197
Genomo|QJB18646.1/1-342 FSNIRAYADWRFR-VEPPAYSSPP--GVNFG--SGAMDGRDDWVSQSGISSGEPLIG---	197
Genomo|QTZ83256.1/1-343 FSNIRSYADWRFR-VEPPAYCTPP--GIEFG--SGELDGRDDWVSLSGISNREPLIG---	197
Genomo|QTE03611.1/1-401 FTNIRSYADWRYR-PEAPEYKAPG--GITFV--GGDVDGRDEWLAQSGIGSEEPLIGMCP	201
Genomo|QTE03667.1/1-298 FVNAAAYAKWRYR-PEVHIYVSPP--GFVFD--SGEMDGRAEWVAQAGIGLGVPLL----	197
Genomo|YP_009109727.1/1-351 FNNVRAYADWRFR-PEPVVYASPD--GVDFR--SGSTDGRDDWLVQSRIGDELPFVSAPV	201
Genomo|QTE03681.1/1-342 FTNRRAYADWRFA-SEPEPYVSPF--GAEYR--SGEFDGRDDWLAQSGIGSR--------	218
Genomo|QIJ55591.1/1-332 FVGIRAYADWRYA-LEPEPYRPPV--GAEFF--GGDVDGRDEWLAQSGIGHG--------	193
Genomo|QTE03641.1/1-288 FSNIRAYADWRFA-PEPEPFVPPF--GTEFR--SGEFDGRDDWLAQSGIGSGGT------	195
Genomo|YP_009551397.1/1-324 FTNIRSYADWRFA-VEPEPYVPPF--GTEFS--GGEFDGRDDWLAQSGIG----------	191
Genomo|QTE03619.1/1-377 FNNIRSYADWRFA-PEPVPYVPPF--GTEFI--GGAADGRDDWLAQSGIGSGGTPLGWLF	201
Genomo|YP_009181999.1/1-332 WREIEGYIGNEFA-EERPAYVHPI--GFEFE--LGMVPELNLGLADIC------------	188
Genomo|QCW23727.1/1-336 HREIEHFIASEFA-EERPPYVHPV--GFEFE--LGMVPQLVDWRRDVIDAD---------	191
Genomo|YP_009506604.1/1-317 LQDLQRFADWKFR-SDPEPYITPN--NIHFP--DDGTDGRAEWVHS--------------	192
Genomo|QCS35881.1/1-338 WSEINRYADAAYA-PKREPYVGSD--GYEFE--LGMVPELAGWGRELAAHD---------	190
Genomo|YP_009506620.1/1-377 WTELNKYADAAYA-PTPEPYVGSD--GKQFE--LGMVPELARWGEQLVANDPVEGKCSPL	199
Genomo|YP_009164033.1/1-319 WSELCRYADHAYE-SKPEPYVGPS--GVEFE--LGMVPELVRWRGDTLADDSELE-----	195
Genomo|QCX35063.1/1-337 HQEILGYADRYYA-EDREPYVGPD--DVMFD--LGMVPDLAGWREQSLGDDT--------	191
Genomo|QCX29523.1/1-347 HRELLDYADRYYA-EQREPYVGPD--DVTFD--LGMVPDLAGWRAESLGDDPIEGKSY--	199
Genomo|QCW23643.1/1-339 HQEVTRYADIFFA-EDREQYVGPD--GLEFE--LGMVPDLGTWRRESLGDDPV-------	193
Genomo|YP_009252365.1/1-343 HQEIVRYADIFFA-EDREPYVGPD--GIRFE--LGMVPQLDEWRRESLGDNPV-------	193
Genomo|YP_009252359.1/1-338 HKELLEYADRYYA-ERIEPYVGPD--GIEFE--LGMVPELAGWGRELVEADSV-------	193
Genomo|YP_009506622.1/1-326 WSELNRYADAAYA-TRAEPYVGPT--GIEFE--LGMVPELARWGRE--------------	185
Genomo|QCX29495.1/1-316 WSELNRYADDAYA-KRHEPYVGPT--GLQFE--LGMVPELAGWRRE--------------	186
Genomo|QTE03631.1/1-355 YRNLRAYVDWRYNTPIHEEYVHPR--GLVFE--LGMVPDLVGWRENSLGA----------	220
Genomo|ANC51574.1/1-341 YNSLRAYANWKYR-PTPVQYVHPA--GVEFE--LGMVPELAVWREIALGA----------	192
Genomo|QCX35067.1/1-342 YGSLRAYANWKYR-PAPVQYEHPS--GIEFE--LGNVPELAVWREIALGA----------	193
Genomo|AGU67671.1/1-340 YNSLRAYANWKYQ-PLPVRYEHPA--GVKFE--LGMVPELAVWREVALGV----------	194
Genomo|YP_009109733.1/1-342 YNSLRAYANWRYR-PAPVPYEHPA--GIEFE--LGMVPELAVWREIALGA----------	196
Genomo|QCW23691.1/1-325 YPALRKFADWRFA-AEPVRYTPDD--AIQFR--LGRVPELGAWREQSLGG----------	189
Genomo|QJB18648.1/1-340 FGNLRRFADWRFK-PARVVYEHPS--GLQFD--LGAVPDLTVWRDEALGD----------	191
Genomo|ASH99151.1/1-334 YPSLRKFADWRFR-PVAESYVHPD--GLEFE--LGMVPELVEWREQSLGH----------	189
Genomo|YP_009345062.1/1-324 YGNLRKFADWRYR-VEPERYEHPA--GLNFE--LGMVPDLAAWGGFGSGD----------	190
Genomo|YP_009551381.1/1-348 YGNLRKYADFRYK-PEPETYQHPA--GIEFG--GGVLPDLVAWRDSSLGASLGGRRNTSS	200
Genomo|ASH99175.1/1-343 FPSLKQYATWRYT-PQPTEYRTPS--SVHFE--TESLPELTQWGLDNIGGVEPGMM----	211
Genomo|QCW23647.1/1-328 FPSLQSYAKWRFA-AVAEEYEHPT--GIRIT--SECIPELSEWRDRYLGGPSESRI----	199
Genomo|QCW23637.1/1-331 HPSLESYAKRRFA-PRLQQYSHPQ--QLVCR--TEGIPELDRWREDNLCESDEPDG----	202
Genomo|QCW23618.1/1-326 FPSLNAYASWRFR-PAIKTYETPR--GIRFE--TDSVPELGEWRQNNLGVD---SG----	197
Genomo|QCW23704.1/1-331 FTSINAYASWRFR-PRVAEYSTPS--SVCID--DSGVPELHEWCSGNLGGAESGSG----	202
Genomo|QJB18672.1/1-327 FNSLSKFADWQYA-EAPYTYVGPMETDPRFD--ISQFPELSTWREGLASTVAGQ------	197
Genomo|QCW23656.1/1-325 WPAICKYADHRYA-PEDVEYSSPA---GEFS--LGEYPEMVQWANELQSTGG--GV----	194
Genomo|QCX35065.1/1-331 FNAVSKFCDWKFR-AQPVPYRGPD---GVFD--VAEYPDIGVWRDTFLPRGG--------	201
Genomo|ASH99163.1/1-308 FNAVSKFCDWKFR-EEPVPYCGPD---GVFD--IADYPDIGLWRDTFLPRGG--------	201
Genomo|YP_009506595.1/1-336 FPALSKFAEWRFR-PIPVPYASPD---GVFD--TSGYPIIEEWRSSVFDEYSGRGE----	205
Genomo|QCW23697.1/1-332 FPALARFADWHFR-PVKIPYATPD---GVFD--LTDYERLADWRDNVLFGSL--------	202
Genomo|QTE03613.1/1-309 FPALQRFADWKFR-PVKVPYSTPD---GVFD--LTDYECLTDWRDN--------------	196
Genomo|QJB18718.1/1-332 FPALSKFVEWRFR-PEPIPYTTPD---GVFD--LADYGALSDWRDSVLFGGA--------	202
Genomo|ASH99172.1/1-316 FPALSRFVEWRFR-PEPVPYVTPD---GIFD--LTGYESLEEWRDNVLFGGN--------	202
Genomo|QCX29511.1/1-310 HRQIQAYADWQYR-VEPTPYATPD---GVFD--IANYG----------------------	177
Genomo|AXB22630.1/1-319 HRSCIAFADWQYR-VEPTPYATPN---GVFN--LAEYGD---------------------	178
Genomo|QCX29519.1/1-319 WASINKYADWRYR-VDPQPYVTPN---GIFD--IANYGDLSEWWDRNFVES---------	190
Genomo|QCX35061.1/1-320 FSQIQKYADWRYA-VEPKPYVTPD---GVFN--LADYGDLGEWRDNFLFTDT--------	191
Genomo|AWU66514.1/1-320 FGQIQKYADWRFA-LVPEPYASPN---GVFD--LADYGDLSEWRDNFLIADT--------	191
Genomo|AXB22620.1/1-307 FGQIQKYADWRYR-VEPEPYASPN---GVFN--LAEYGD---------------------	178
Genomo|AXB22638.1/1-307 FNQIQKFADWRFA-VEPKPYATPD---GVFD--LANYGD---------------------	178
Genomo|AWU66516.1/1-336 FGQIQKFADWRFA-RKPEPYASPN---GVFD--LANYGDLGDWRDNFLFTDT--------	191
Genomo|YP_009551420.1/1-319 FGQIQKFADWRFA-VEPEPYVSPD---GVFD--LADYGDLGYWRDNFLFADT--------	191
Genomo|AXB22598.1/1-307 FSQIQKYADWRFA-ENPEPYASPD---GVFD--LANYGD---------------------	178
Genomo|YP_009551401.1/1-307 FGQIQKFADWRFA-VEPKPYANPD---GVFD--FADHGD---------------------	178
Genomo|AWU66518.1/1-320 FGQIQKFADWRFA-PVAQPYASPD---GVFD--LANYGDLADWRDNFLVADT--------	191
Genomo|AXB22626.1/1-307 FGQIQKFADWKFA-VTPAPYATPD---GVFD--LANYGD---------------------	178
Genomo|QIJ55589.1/1-321 FTQITKFADWRFR-PEPTPYATPN---GVFD--LANYGDLGEWRDDFLFGGS--------	192
Genomo|YP_009506593.1/1-340 FIQFRSYADWKWA-VAPERYVNPP--GVMFD--TGHAEQLSEWLSQANLGSGPGRVRL--	200
Genomo|AXB22612.1/1-316 FLQFRSYADWKWA-VAPERYVDPP--GVVFD--TGHAEQ---------------------	181
Genomo|AXB22604.1/1-317 FPAFRSYSNWKWN-DGALVYNQPD--GVEFD--TSAAEGID-------------------	183
Genomo|YP_009506607.1/1-322 FTNFRAYSNWKFN-PGIPEYDQPD--GATYD--TSAAPGIDEWLSQ--------------	189
Genomo|QJB18626.1/1-333 FPNFRAYANWKWN-DRVPQYDQPR--GAVFD--TSAAPGIDEWLSQSALGTGKS------	197
Genomo|QJB18622.1/1-333 FPNFRAYANWKWN-DRVAVYDQPD--GAVFD--TSAAPGIDEWLSQSAIGTGKS------	197
Genomo|YP_009465965.1/1-334 FPNFRAYANWKWN-SGVPEYDQPA--GAIFD--TSAAPGIDEWLSQSALGTGKS------	197
Genomo|QJI53408.1/1-383 FPNFRAYANWKWD-TGVPQYDQPV--GAIFD--TTAAPGIDQWLSQSAIGTGKSRERY--	201
Genomo|QJB18734.1/1-333 FMSIARYADWRYR-PVAELYKHPE--NWFFN--LESYPILLDWVDESLRGGQ--------	209
Genomo|YP_009109725.1/1-332 FLSLTRYADWRYR-PVPTPYQHPD--DWSFN--LESHSVLLDWVDESLRGG---------	208
Genomo|QCX35075.1/1-333 YPSLRRYADWEYR-SIPVAYESPE--GVCIR--MDMYDGIVQWKREHLESGT--------	201
Genomo|QJB21615.1/1-338 FPSLCKYADWRWR-RTAHQYAHPP--GLDFT--LTDLPDLSEWVDDNTRGGV--------	202
Genomo|QCX29497.1/1-337 FGSVSKYADWAYA-PDPVEYEHPE--DYGFA--LEGYSDVVDWVDDNLRGGVIGRSVP--	204
Genomo|QCW23725.1/1-333 FGNVVKYADWQYR-VDPVAYQHPE--SFSFD--LGDFGDLRDWADDNLRGGVE-------	204
Genomo|QCW23694.1/1-324 FPSLQKYCDWRFA-PKAEPYGTPE--GYEFD--TSRAPGLSEWLSQADLGRGE-------	197
Genomo|AMH87714.1/1-324 FPSLQKYCDWRYR-PVTRPYSTPA--GYDFD--TSCAPELDEWL----------------	188
Genomo|QCQ85164.1/1-342 FPSLQKYCDWRYR-PVARPYSTPV--GYEFD--TSRAPELNEWLLQANLGLRE-------	197
Genomo|AMH87723.1/1-330 FPSLQKYCDWRYR-PVDEPHRTPD--GYQFD--TSRAPELNEWLLQANLGLRQ-------	197
Genomo|YP_009164036.1/1-322 FPSYARATSCADR-SLARSLAARH--GVTRN--VC----------------NA-------	184
Genomo|QKQ15119.1/1-306 YPAIRKYCEWKFA-PVDPEYTTPG--GVWID--ASGVEGINQWLMQADLGSGA-------	198
Genomo|QCW23695.1/1-333 YPSLRKYCEWKFA-PVDPVYATPG--GVWVD--ASAVAGINQWILQADLGSGA-------	197
Genomo|QCS37582.1/1-333 HTSLRKYCEWKFA-PVDIEYSTPG--GVWID--ASAVAGINEWILQADLGSGA-------	197
Genomo|QFR58255.1/1-318 FTSLRAYAEWNFR-PERSPYSTPA--GVSFD--LSGVPELDEWVHTNLSGTR---I----	192
Genomo|QCS35893.1/1-322 FTSLRAYADWNFR-PDRTPYSTPS--NISFD--LSGVPELDEWVHSNLSGNR---VG---	193
Genomo|QTE03593.1/1-314 FTSLRAYAEWNFR-PDRVAYSTPS--NVSFD--LSGVPELDEWVHTNLFG----------	189
Genomo|QCS35905.1/1-330 FTSLKAYADWRYR-PEPDPYRHPP--ELEFD--PDATRELDNWVDGNLRGRS----G---	195
Genomo|QJB18720.1/1-320 FGSIRTYADWRYR-ESRDPYVTPE--GISFD--TSQFRELDEWVQQSLAGQQ--------	191
Genomo|ASM93483.1/1-321 FTSLRCYADWRYR-PEPEPYIHPP--IISFE--TAGFPELDQWVQQNLVGPR---VE---	192
Genomo|ANC51616.1/1-331 FTSLRCYADWKYR-EDPAPYRHPE--DVSFD--TSRFPELDRWVQDSLRGTQ--------	196
Genomo|QJB18644.1/1-319 FVSLRTYADWRYR-RDPAPYQSPE--GLEFT--TENHRELDAWVAENLGRSG--------	191
Genomo|QCQ85228.1/1-319 FTSLRTYADWRYR-EVPEPYKSPA--GLSFD--TAGYADLSSWVSQNLERSR--------	191
Genomo|QJB18668.1/1-322 FTSLRTYADWRYR-PEPVAYEHPG--GLSFD--TTAYPELDAWVSQALEGPR--------	191
Genomo|QCQ85290.1/1-329 FTSLKCYADWKYR-PEPVPYEHPS--GVSFD--TTAYPELDAWVSHNLAGPE--------	192
Genomo|QCS37574.1/1-326 FTSLKCYADWRYR-PEPVPYATPD--GLSFD--TTAYPELSAWVSHNLEGPE--------	192
Genomo|QCS37568.1/1-325 FSSLQCYADWKYR-PEPVPYEHPS--GVSLC--TAAFPELDSWVSHNLGRAE--------	191
Genomo|QBX89247.1/1-325 FTSLTCYADWRYR-PEPVPYEHPS--NVSLS--TANFPELTAWVSHNLEGLE--------	191
Genomo|QCQ85280.1/1-325 FSSLTCYAEWKYR-PEPVPYRHPD--QISLS--TAAFPELAAWVSHNLEGPQ--------	191
Genomo|QJB18582.1/1-319 FNSCRAFAEWRYR-VDPEPYRNPD--GLCFQ--EDRVAPLHEWAEENLGRH---------	195
Genomo|YP_009115526.1/1-318 FNSITAFAEWKYR-VDPEPYQHPD--GIEFL--EDRVGELHRWAEANLGLR---------	194
Genomo|YP_009109721.1/1-325 FTQCRAYADHRFR-ESPERYVTPE--SIIID--TGHVDGLNEWALSNIVGHR--------	195
Genomo|YP_009506635.1/1-322 FTQLRAFTAWKFP-PIRVPYETPQ--GIILN--TDWVPELNGWVRDNLQSSQ---NG---	194
Genomo|QCW23615.1/1-316 FTQLRAYASWKFP-PIREPYETPE--GVIID--TTFVAELDGWVRDNIGQGR--------	192
Genomo|QJB18654.1/1-317 FTQLRAYAEWKYR-VSRAPYENPE--GVVID--TSWVAELDEWVRENLARGS--------	192
Genomo|QJB18730.1/1-318 FTQLRAFAAWKFP-PIRVPYETPE--GIIID--TSWVVELDQWVRHNLVSSQ--------	192
Genomo|QDF60269.1/1-314 FTQLRAYAAWKFP-PIRVPYETPE--GVNID--TSWVAELDEWVRENLVGSQ--------	192
Genomo|QCS35895.1/1-315 FTQLRAYAAWKFP-PVRVPYETPE--GVNID--TSWVAELDSWVRENLGRGD--------	192
Genomo|QJB18574.1/1-325 FTSLQKYVEWKYR-TDPAEYASPA--GVQFD--IRDTRGLVGWCEANLDAP---------	192
Genomo|QJB18636.1/1-323 FTSLQKYVEWKYR-TDPADYASPP--GIQFD--LARSPRLSDWCGANINVS---------	191
Genomo|QIR82255.1/1-315 FNSLAAYADWNYR-VDPEPYRPNP--EHVFN--TSGYGELDEWAGKFTDWDA--------	191
Genomo|QCW23723.1/1-312 FGQLSKFADWKYR-VDPVPYEHPA--ELAFD--TSGFPELEEWALRSIRSP---------	190
Genomo|AJD20395.1/1-320 FAQLSKYADWRYR-EDPEPYRSPD--SVVID--ASAFPELEEWPHRALQPSH----V---	192
Genomo|QJB18674.1/1-314 FTQLTKYADWRFR-EDPEPYRTPD--SVVVD--ASAFPELEEWSHREIQSS---------	190
Genomo|QCW23718.1/1-318 FGSLQKYTDWKYR-ENPEPYQHPE--GFKCV--HDDFPELGSWLQRVSEGT---------	190
Genomo|QCW23636.1/1-316 FGSLQKYVDWRYR-EDPTPYQQPE--GITLL--HGSIPELCEWLRNMAAGP---------	190
Genomo|QFR58261.1/1-328 FNSLRNYSEWKYR-EDPAPYEHPA--DIGFN--TGNFPELDEWVQHNLERHS--------	191
Genomo|QIR82237.1/1-332 FPSLSKYADWKYR-VDPEPYRPDP--QFVFD--LTGAPELLDWSHDSLNAVRGVGTV---	197
Genomo|QTE03671.1/1-320 FPSLCKYADWKYR-SDPAPYVTPE--GYSFD--TSGFPQLDDWVRSNLLGYE--------	196
Genomo|QCW23705.1/1-302 FPSLCRYADWRYR-VDPGRYETPK--DFVFD--TSGFPELDDWR----------------	183
Genomo|YP_009177700.1/1-290 ------------------------------------------------------------	168
Genomo|QJB18634.1/1-306 ------------------------------------------------------------	181
Genomo|QDJ95275.1/1-338 -------------------------------VPGGPS----PLPP---------RLTILS	210
Genomo|QJB18580.1/1-317 ------------------------------------------------------------	191
Genomo|KM598389/1-314 ------------------------------------------------------------	190
Genomo|QJB18682.1/1-318 ------------------------------------------------------------	188
Genomo|QJB18706.1/1-315 ------------------------------------------------------------	191
Genomo|QJB18708.1/1-317 ------------------------------------------------------------	193
Genomo|QDJ95217.1/1-317 ------------------------------------------------------------	190
Genomo|QCW23714.1/1-309 ------------------------------------------------------------	185
Genomo|QJB18618.1/1-310 ------------------------------------------------------------	185
Genomo|QSX73074.1/1-330 ------------------------------------------------------------	202
Genomo|QCW23701.1/1-380 ------------------------------------------------------------	254
Genomo|QIR82243.1/1-336 ------------------------------------------------------------	199
Genomo|QJB18710.1/1-335 ------------------------------------------------------------	197
Genomo|QJB18552.1/1-340 ------------------------------------------------------------	197
Genomo|QIR82227.1/1-326 ------------------------------------------------------------	198
Genomo|QIR82211.1/1-337 ------------------------------------------------------------	201
Genomo|QBX89253.1/1-330 ------------------------------------------------------------	199
Genomo|QIR82235.1/1-345 ------------------------------------------------------------	199
Genomo|QCW23651.1/1-338 ------------------------------------------------------------	209
Genomo|ASH99142.1/1-324 ------------------------------------------------------------	201
Genomo|YP_009115508.1/1-330 ------------------------------------------------------------	201
Genomo|QCQ85258.1/1-329 ------------------------------------------------------------	200
Genomo|QCW23667.1/1-330 ------------------------------------------------------------	201
Genomo|AWX63615.1/1-329 ------------------------------------------------------------	200
Genomo|QNI80859.1/1-329 ------------------------------------------------------------	200
Genomo|YP_009551472.1/1-312 ------------------------------------------------------------	183
Genomo|QTE03663.1/1-329 ------------------------------------------------------------	198
Genomo|AXL65867.1/1-294 ------------------------------------------------------------	198
Genomo|YP_009252368.1/1-328 ------------------------------------------------------------	198
Genomo|YP_009021043.1/1-329 ------------------------------------------------------------	198
Genomo|QCX29393.1/1-329 ------------------------------------------------------------	198
Genomo|QJB18610.1/1-337 ------------------------------------------------------------	207
Genomo|QJB18732.1/1-327 ------------------------------------------------------------	197
Genomo|QJB18612.1/1-330 ------------------------------------------------------------	197
Genomo|QCW23646.1/1-330 ------------------------------------------------------------	197
Genomo|QCX35073.1/1-325 ------------------------------------------------------------	196
Genomo|AXB22606.1/1-318 ------------------------------------------------------------	182
Genomo|YP_009506581.1/1-336 ------------------------------------------------------------	199
Genomo|QSX73078.1/1-336 ------------------------------------------------------------	199
Genomo|QCX29473.1/1-327 ------------------------------------------------------------	190
Genomo|QKQ15105.1/1-331 ------------------------------------------------------------	190
Genomo|QNI80856.1/1-337 ------------------------------------------------------------	199
Genomo|YP_009388636.1/1-342 ------------------------------------------------------------	202
Genomo|QTZ83241.1/1-336 ------------------------------------------------------------	199
Genomo|YP_009506601.1/1-336 ------------------------------------------------------------	199
Genomo|QNJ57206.1/1-327 ------------------------------------------------------------	198
Genomo|QCW23732.1/1-327 ------------------------------------------------------------	198
Genomo|QJB18638.1/1-329 ------------------------------------------------------------	198
Genomo|YP_009551399.1/1-307 ------------------------------------------------------------	177
Genomo|AXL65855.1/1-330 ------------------------------------------------------------	200
Genomo|ASH99154.1/1-297 ------------------------------------------------------------	170
Genomo|QJB18628.1/1-325 ------------------------------------------------------------	196
Genomo|AXB22618.1/1-310 ------------------------------------------------------------	181
Genomo|AXB22628.1/1-310 ------------------------------------------------------------	181
Genomo|QHT64469.1/1-325 ------------------------------------------------------------	195
Genomo|QTZ83236.1/1-305 ------------------------------------------------------------	195
Genomo|QTE03645.1/1-294 ------------------------------------------------------------	195
Genomo|QTE03633.1/1-290 ------------------------------------------------------------	194
Genomo|QTE03607.1/1-328 ------------------------------------------------------------	229
Genomo|QCW23675.1/1-331 ------------------------------------------------------------	198
Genomo|AMH87669.1/1-344 --------------------------SPQMN-----------------------TWGPRF	210
Genomo|QJB18662.1/1-334 ------------------------------------------------------------	199
Genomo|QCX29521.1/1-330 ------------------------------------------------------------	199
Genomo|QCS37586.1/1-327 ------------------------------------------------------------	198
Genomo|QJB18728.1/1-327 ------------------------------------------------------------	198
Genomo|QCX29499.1/1-325 ------------------------------------------------------------	196
Genomo|YP_009116901.1/1-324 ------------------------------------------------------------	196
Genomo|YP_009115515.1/1-345 ------------------------------------------------------------	216
Genomo|QJB18584.1/1-325 ------------------------------------------------------------	196
Genomo|YP_009506625.1/1-340 ------------------------------------------------------------	211
Genomo|YP_009115519.1/1-334 ------------------------------------------------------------	203
Genomo|QCW23709.1/1-327 ------------------------------------------------------------	198
Genomo|YP_009115517.1/1-327 ------------------------------------------------------------	198
Genomo|QJB18578.1/1-329 ------------------------------------------------------------	200
Genomo|YP_009116887.1/1-327 ------------------------------------------------------------	198
Genomo|YP_009115514.1/1-325 ------------------------------------------------------------	198
Genomo|QTE03591.1/1-325 ------------------------------------------------------------	198
Genomo|YP_003104796.1/1-324 ------------------------------------------------------------	197
Genomo|QCW23688.1/1-313 ------------------------------------------------------------	188
Genomo|QTE03657.1/1-294 ------------------------------------------------------------	201
Genomo|QJB18678.1/1-341 ------------------------------------------------------------	198
Genomo|QTE03621.1/1-310 ------------------------------------------------------------	197
Genomo|QJB18722.1/1-340 ------------------------------------------------------------	197
Genomo|AXL65861.1/1-330 ------------------------------------------------------------	197
Genomo|QJB18640.1/1-326 ------------------------------------------------------------	197
Genomo|QJB18554.1/1-338 ------------------------------------------------------------	197
Genomo|QJB18568.1:6-324/1-319 ------------------------------------------------------------	192
Genomo|QCX35069.1/1-329 ------------------------------------------------------------	196
Genomo|QCX35059.1/1-323 ------------------------------------------------------------	196
Genomo|QJB18570.1/1-323 ------------------------------------------------------------	198
Genomo|YP_009551418.1/1-325 ------------------------------------------------------------	197
Genomo|YP_009252353.1/1-327 ------------------------------------------------------------	198
Genomo|QCQ85246.1/1-328 ------------------------------------------------------------	199
Genomo|QCQ85210.1/1-329 ------------------------------------------------------------	199
Genomo|QJB18566.1/1-328 ------------------------------------------------------------	199
Genomo|QCW23729.1/1-329 ------------------------------------------------------------	200
Genomo|QJB18716.1/1-327 ------------------------------------------------------------	198
Genomo|YP_009115523.1/1-336 ------------------------------------------------------------	198
Genomo|YP_009252356.1/1-326 ------------------------------------------------------------	197
Genomo|QJB18562.1/1-330 ------------------------------------------------------------	197
Genomo|AUM62045.1/1-371 TYALVLARARGF-----TPRPRVQPARQEPG-----------------------LWSAVH	233
Genomo|ARO38289.1/1-328 ------------------------------------------------------------	185
Genomo|QCW23657.1/1-346 ------------------------------------------------------------	199
Genomo|ASH99160.1/1-316 ------------------------------------------------------------	192
Genomo|QCW23621.1/1-335 ------------------------------------------------------------	191
Genomo|QTZ83245.1/1-334 ------------------------------------------------------------	190
Genomo|QTZ83239.1/1-336 ------------------------------------------------------------	191
Genomo|QTZ83264.1/1-344 -------------CT------------------------------------------SPT	205
Genomo|ASU08507.1/1-339 ------------------------------------------------------------	193
Genomo|ASU08513.1/1-377 -------------QWAGRSISMLQLRALNRNAYGGPFQ-------------GTLRRREAK	232
Genomo|YP_009252362.1/1-336 ------------------------------------------------------------	196
Genomo|QTZ83265.1/1-329 T-----------------------------------------------------------	181
Genomo|QTZ83237.1/1-337 ------------------------------------------------------------	193
Genomo|YP_009130630.1/1-349 T-----------------------------------------------------------	201
Genomo|QTZ83260.1/1-345 ------------------------------------------------------------	197
Genomo|QTZ83261.1/1-318 ------------------------------------------------------------	196
Genomo|QCW23649.1/1-341 ------------------------------------------------------------	197
Genomo|QJB18646.1/1-342 ------------------------------------------------------------	197
Genomo|QTZ83256.1/1-343 ------------------------------------------------------------	197
Genomo|QTE03611.1/1-401 LRSARTVRILGCFLWGLCLAHSRSVLRKLR-----------------------RRPSFAW	238
Genomo|QTE03667.1/1-298 ------------------------------------------------------------	197
Genomo|YP_009109727.1/1-351 ----------------------------------------------------------AN	203
Genomo|QTE03681.1/1-342 ------------------------------------------------------------	218
Genomo|QIJ55591.1/1-332 ------------------------------------------------------------	193
Genomo|QTE03641.1/1-288 ------------------------------------------------------------	195
Genomo|YP_009551397.1/1-324 ------------------------------------------------------------	191
Genomo|QTE03619.1/1-377 FHSFG--HLFGCIVGTGSLASSDCPAGE---------------------------GVNYL	232
Genomo|YP_009181999.1/1-332 ------------------------------------------------------------	188
Genomo|QCW23727.1/1-336 ------------------------------------------------------------	191
Genomo|YP_009506604.1/1-317 ------------------------------------------------------------	192
Genomo|QCS35881.1/1-338 ------------------------------------------------------------	190
Genomo|YP_009506620.1/1-377 ---------------------PGPPRGGHGGISGGAPAPP-----------SRPSGLTPC	227
Genomo|YP_009164033.1/1-319 ------------------------------------------------------------	195
Genomo|QCX35063.1/1-337 ------------------------------------------------------------	191
Genomo|QCX29523.1/1-347 ------------------------------------------------------------	199
Genomo|QCW23643.1/1-339 ------------------------------------------------------------	193
Genomo|YP_009252365.1/1-343 ------------------------------------------------------------	193
Genomo|YP_009252359.1/1-338 ------------------------------------------------------------	193
Genomo|YP_009506622.1/1-326 ------------------------------------------------------------	185
Genomo|QCX29495.1/1-316 ------------------------------------------------------------	186
Genomo|QTE03631.1/1-355 ------------------------------------------------------------	220
Genomo|ANC51574.1/1-341 ------------------------------------------------------------	192
Genomo|QCX35067.1/1-342 ------------------------------------------------------------	193
Genomo|AGU67671.1/1-340 ------------------------------------------------------------	194
Genomo|YP_009109733.1/1-342 ------------------------------------------------------------	196
Genomo|QCW23691.1/1-325 ------------------------------------------------------------	189
Genomo|QJB18648.1/1-340 ------------------------------------------------------------	191
Genomo|ASH99151.1/1-334 ------------------------------------------------------------	189
Genomo|YP_009345062.1/1-324 ------------------------------------------------------------	190
Genomo|YP_009551381.1/1-348 ---------------------ARGPPG---------------------------ALRVYA	212
Genomo|ASH99175.1/1-343 ------------------------------------------------------------	211
Genomo|QCW23647.1/1-328 ------------------------------------------------------------	199
Genomo|QCW23637.1/1-331 ------------------------------------------------------------	202
Genomo|QCW23618.1/1-326 ------------------------------------------------------------	197
Genomo|QCW23704.1/1-331 ------------------------------------------------------------	202
Genomo|QJB18672.1/1-327 ------------------------------------------------------------	197
Genomo|QCW23656.1/1-325 ------------------------------------------------------------	194
Genomo|QCX35065.1/1-331 ------------------------------------------------------------	201
Genomo|ASH99163.1/1-308 ------------------------------------------------------------	201
Genomo|YP_009506595.1/1-336 ------------------------------------------------------------	205
Genomo|QCW23697.1/1-332 ------------------------------------------------------------	202
Genomo|QTE03613.1/1-309 ------------------------------------------------------------	196
Genomo|QJB18718.1/1-332 ------------------------------------------------------------	202
Genomo|ASH99172.1/1-316 ------------------------------------------------------------	202
Genomo|QCX29511.1/1-310 ------------------------------------------------------------	177
Genomo|AXB22630.1/1-319 ------------------------------------------------------------	178
Genomo|QCX29519.1/1-319 ------------------------------------------------------------	190
Genomo|QCX35061.1/1-320 ------------------------------------------------------------	191
Genomo|AWU66514.1/1-320 ------------------------------------------------------------	191
Genomo|AXB22620.1/1-307 ------------------------------------------------------------	178
Genomo|AXB22638.1/1-307 ------------------------------------------------------------	178
Genomo|AWU66516.1/1-336 ------------------------------------------------------------	191
Genomo|YP_009551420.1/1-319 ------------------------------------------------------------	191
Genomo|AXB22598.1/1-307 ------------------------------------------------------------	178
Genomo|YP_009551401.1/1-307 ------------------------------------------------------------	178
Genomo|AWU66518.1/1-320 ------------------------------------------------------------	191
Genomo|AXB22626.1/1-307 ------------------------------------------------------------	178
Genomo|QIJ55589.1/1-321 ------------------------------------------------------------	192
Genomo|YP_009506593.1/1-340 ---------VAH------------------------------------------------	203
Genomo|AXB22612.1/1-316 ------------------------------------------------------------	181
Genomo|AXB22604.1/1-317 ------------------------------------------------------------	183
Genomo|YP_009506607.1/1-322 ------------------------------------------------------------	189
Genomo|QJB18626.1/1-333 ------------------------------------------------------------	197
Genomo|QJB18622.1/1-333 ------------------------------------------------------------	197
Genomo|YP_009465965.1/1-334 ------------------------------------------------------------	197
Genomo|QJI53408.1/1-383 ---------VQCGVKLGLLTS---------GLSGGALRGASPLRHLALLYRNTVGGGMTH	243
Genomo|QJB18734.1/1-333 ------------------------------------------------------------	209
Genomo|YP_009109725.1/1-332 ------------------------------------------------------------	208
Genomo|QCX35075.1/1-333 ------------------------------------------------------------	201
Genomo|QJB21615.1/1-338 ------------------------------------------------------------	202
Genomo|QCX29497.1/1-337 ---------FY-------------------------------------------------	206
Genomo|QCW23725.1/1-333 ------------------------------------------------------------	204
Genomo|QCW23694.1/1-324 ----------L-------------------------------------------------	198
Genomo|AMH87714.1/1-324 ------------------------------------------------------------	188
Genomo|QCQ85164.1/1-342 ----------L-------------------------------------------------	198
Genomo|AMH87723.1/1-330 ----------L-------------------------------------------------	198
Genomo|YP_009164036.1/1-322 ----------D-------------------------------------------------	185
Genomo|QKQ15119.1/1-306 ----------L-------------------------------------------------	199
Genomo|QCW23695.1/1-333 ----------L-------------------------------------------------	198
Genomo|QCS37582.1/1-333 ----------L-------------------------------------------------	198
Genomo|QFR58255.1/1-318 ------------------------------------------------------------	192
Genomo|QCS35893.1/1-322 ------------------------------------------------------------	193
Genomo|QTE03593.1/1-314 ------------------------------------------------------------	189
Genomo|QCS35905.1/1-330 ------------------------------------------------------------	195
Genomo|QJB18720.1/1-320 ------------------------------------------------------------	191
Genomo|ASM93483.1/1-321 ------------------------------------------------------------	192
Genomo|ANC51616.1/1-331 ------------------------------------------------------------	196
Genomo|QJB18644.1/1-319 ------------------------------------------------------------	191
Genomo|QCQ85228.1/1-319 ------------------------------------------------------------	191
Genomo|QJB18668.1/1-322 ------------------------------------------------------------	191
Genomo|QCQ85290.1/1-329 ------------------------------------------------------------	192
Genomo|QCS37574.1/1-326 ------------------------------------------------------------	192
Genomo|QCS37568.1/1-325 ------------------------------------------------------------	191
Genomo|QBX89247.1/1-325 ------------------------------------------------------------	191
Genomo|QCQ85280.1/1-325 ------------------------------------------------------------	191
Genomo|QJB18582.1/1-319 ------------------------------------------------------------	195
Genomo|YP_009115526.1/1-318 ------------------------------------------------------------	194
Genomo|YP_009109721.1/1-325 ------------------------------------------------------------	195
Genomo|YP_009506635.1/1-322 ------------------------------------------------------------	194
Genomo|QCW23615.1/1-316 ------------------------------------------------------------	192
Genomo|QJB18654.1/1-317 ------------------------------------------------------------	192
Genomo|QJB18730.1/1-318 ------------------------------------------------------------	192
Genomo|QDF60269.1/1-314 ------------------------------------------------------------	192
Genomo|QCS35895.1/1-315 ------------------------------------------------------------	192
Genomo|QJB18574.1/1-325 ------------------------------------------------------------	192
Genomo|QJB18636.1/1-323 ------------------------------------------------------------	191
Genomo|QIR82255.1/1-315 ------------------------------------------------------------	191
Genomo|QCW23723.1/1-312 ------------------------------------------------------------	190
Genomo|AJD20395.1/1-320 ------------------------------------------------------------	192
Genomo|QJB18674.1/1-314 ------------------------------------------------------------	190
Genomo|QCW23718.1/1-318 ------------------------------------------------------------	190
Genomo|QCW23636.1/1-316 ------------------------------------------------------------	190
Genomo|QFR58261.1/1-328 ------------------------------------------------------------	191
Genomo|QIR82237.1/1-332 ------------------------------------------------------------	197
Genomo|QTE03671.1/1-320 ------------------------------------------------------------	196
Genomo|QCW23705.1/1-302 ------------------------------------------------------------	183
Genomo|YP_009177700.1/1-290 ----TYRPKSLVLIGP---------SRTGK-TTWARSLG----------RHVYWNSLVNL	204
Genomo|QJB18634.1/1-306 ----NGRPKSLVVIST---------SRYGK-TEWARSLG----------EHMYFCGQFNL	217
Genomo|QDJ95275.1/1-338 CLYWLDRPRSLLLIGG---------SRLGK-TEWARSIG----------KHLYWCGQFNL	250
Genomo|QJB18580.1/1-317 ---GGERPLSLLLVGA---------SKLGK-TEWARSLG----------PHMYFCGQFNL	228
Genomo|KM598389/1-314 ---MPERPISLLLVGA---------SKLGK-TEWARSLG----------PHMYFCGQFNL	227
Genomo|QJB18682.1/1-318 ---GGERPLSLLLCGA---------SRLGK-TEWARSLG----------PHMYLCGQFNL	225
Genomo|QJB18706.1/1-315 -----ERPISLLLCGA---------SRLGK-TEWARSLG----------PHMYFCGQFNL	226
Genomo|QJB18708.1/1-317 -----ERPLSLLLCGA---------SRLGK-TEWARSLG----------PHMYFCGQFNL	228
Genomo|QDJ95217.1/1-317 ---GVERPKSLILIGA---------SRLGK-TEWARSLG----------TAMYFCGQFNL	227
Genomo|QCW23714.1/1-309 ----LQRPRSLILIGA---------SRLGK-TQWARSLG----------KAMYFCNLFNL	221
Genomo|QJB18618.1/1-310 ----LQRPRSLILIGA---------SRLGK-TEWARSLG----------KAMYFCSLFNV	221
Genomo|QSX73074.1/1-330 DLLRGGRKKSLVLYGP---------TRMGK-TLLARCIG----------SHSYFGGLFNL	242
Genomo|QCW23701.1/1-380 ----SGRPKSLILWGP---------TRTGK-TLMSRSFG----------RHMYFGGLFNM	290
Genomo|QIR82243.1/1-336 DGTRHGRVRSLILWGP---------TRSGK-SVWPRSLGKA-----TIGKHLYFNGMFNM	244
Genomo|QJB18710.1/1-335 S---GGRRRSLILWGP---------TRTGK-TVWARSLG----------RHLYFNGMFNY	234
Genomo|QJB18552.1/1-340 S---GGRRRSLILWGP---------TRTGK-TLWARSIG----------KHLYFNEYFNL	234
Genomo|QIR82227.1/1-326 RR-GGERRQSLIIWGP---------SRTGK-TVWARSLG----------RQIYMNGHLNI	237
Genomo|QIR82211.1/1-337 DGIVGHRRKSLILWGP---------TRTGK-TVWARSLGKYS-------SHFYCQTYFNL	244
Genomo|QBX89253.1/1-330 DNGGGHRRRSLILWGP---------TRTGK-TVWARSLG----------NHVYWHSYFNI	239
Genomo|QIR82235.1/1-345 LNGSGHRRRSLILWGP---------TRTGK-TVWARSLGDNVTTNHLLGKHAYFHSYFNI	249
Genomo|QCW23651.1/1-338 TL-SGRRPKSIILWGP---------TRTGK-TVWARSLG----------KHWYFCGQFNL	248
Genomo|ASH99142.1/1-324 ------RVKSLILWGP---------TRTGK-TLFARSLG----------RHSYFNLQFNL	235
Genomo|YP_009115508.1/1-330 DD-RPERVKSLILYGP---------SRTGK-TLFARSLG----------EHAYFNLQFNM	240
Genomo|QCQ85258.1/1-329 ES-RDERVKSLILWGG---------TRTGK-TLYARSLG----------HHAYYNLQFNM	239
Genomo|QCW23667.1/1-330 NN-RPERVKSLILWGP---------TRTGK-TLYARSLG----------KHAYFNLQFNM	240
Genomo|AWX63615.1/1-329 DC-RPERVKSLILYGP---------TRTGK-TLYARSLG----------EHAYFNLQFNM	239
Genomo|QNI80859.1/1-329 DS-RPERVKSLILWGP---------TRTGK-TLYARSLG----------EHAYFNLQFNM	239
Genomo|YP_009551472.1/1-312 ------AVKSLVLFGE---------PLTGK-TDWARCLG----------NHVYTMGIVSG	217
Genomo|QTE03663.1/1-329 -----GRCMSLVLFGD---------SRTGK-TLWARSLG----------THVYTVGMVSG	233
Genomo|AXL65867.1/1-294 -----G------------------------------------------------------	199
Genomo|YP_009252368.1/1-328 -----GRCMSLVLYGD---------SRVGK-TLWARSLG----------AHVYTVGMVSG	233
Genomo|YP_009021043.1/1-329 -----GRCMSLVLYGD---------SRTGK-TLWARSLG----------THLYTVGMVSG	233
Genomo|QCX29393.1/1-329 -----GRCMSLVLFGN---------SRTGK-TLWARSLG----------THLYTVGMVSG	233
Genomo|QJB18610.1/1-337 ----GERVKSLVLYGE---------SQTGK-TLWARSLG----------RHIYCIGLVSG	243
Genomo|QJB18732.1/1-327 ----GERVRSLVLYGP---------SQTGK-TLWARSLG----------NHAYCIGLVSG	233
Genomo|QJB18612.1/1-330 -----GRCKSLVLYGE---------SRTGK-TLWARSLG----------KHAYSVGLLNN	232
Genomo|QCW23646.1/1-330 -----GRCKSLILYGE---------SRTGK-TLWARSLG----------KHTYSVGLLNN	232
Genomo|QCX35073.1/1-325 -----ARPKSLILYGA---------SRLGK-TLWARSHG----------AHIYCIGLVSG	231
Genomo|AXB22606.1/1-318 -----SECKSLVMYGP---------SRTGK-TMWARSLG----------AHLYCVGLLSG	217
Genomo|YP_009506581.1/1-336 -----GRVKSLVLFGG---------TRTGK-TTWARSLG----------KHLYCIGLVSG	234
Genomo|QSX73078.1/1-336 -----SRVKSLVLFGG---------TRTGK-TTWARSLG----------PHIYCIGLVSG	234
Genomo|QCX29473.1/1-327 -----SRVKSLVLWGR---------SRTGK-TTWARSLG----------EHVYCVGLVSG	225
Genomo|QKQ15105.1/1-331 -----TRVKSLVLWGK---------SRTGK-TTWARSLG----------KHVYCVGLVSG	225
Genomo|QNI80856.1/1-337 ----GTRVKSLVLWGK---------SRTGK-TTWARSLG----------PHVYCVGLVSG	235
Genomo|YP_009388636.1/1-342 --FAPNRVKSLVLYGG---------TRTGK-TTWARSLG----------SHVYCIGLVSG	240
Genomo|QTZ83241.1/1-336 -----HRVKSLVLFGE---------SLTGK-TTWARSLG----------PHIYCIGLVSG	234
Genomo|YP_009506601.1/1-336 -----SRVKSLVLFGG---------TRTGK-TTWARSLG----------PHIYCIGLVSG	234
Genomo|QNJ57206.1/1-327 -----GRCMSLVLYGP---------SRTGK-TLWARSLG----------RHIYCIGLVSG	233
Genomo|QCW23732.1/1-327 -----SRCMSLVLYGP---------SRTGK-TLWARSLG----------RHIYCIGLVSG	233
Genomo|QJB18638.1/1-329 -----GKCMSLVLYGP---------SRTGK-TLWARSLG----------RHIYCIGLVSG	233
Genomo|YP_009551399.1/1-307 ----DGRPMSLVLYGE---------SRTGK-TLWARSLG----------RHIYNVGLVSG	213
Genomo|AXL65855.1/1-330 ----GGRPVSLVLYGE---------SRTGK-TLWARSLG----------SHIYNVGLVSG	236
Genomo|ASH99154.1/1-297 --------MSLVLYGE---------SRTGK-TLWARSLG----------PHVYNVGLVSG	202
Genomo|QJB18628.1/1-325 -----GRPLSLVLFGE---------SRTGK-TLWARSLG----------PHIYNVGLVSG	231
Genomo|AXB22618.1/1-310 -----DQPLSLVLYGE---------SRTGK-TLWARSLG----------PHIYNVGLVSG	216
Genomo|AXB22628.1/1-310 -----TAPMSLVLYGE---------SRTGK-TLWARSLG----------PHIYNVGLVSG	216
Genomo|QHT64469.1/1-325 ------PPMSLVLYGE---------TRTGK-TLWARSLG----------RHIYNVGLVSG	229
Genomo|QTZ83236.1/1-305 ------P------------------------------------------SHIYNVGLVSG	207
Genomo|QTE03645.1/1-294 -------------------------------------------------------LIVSG	200
Genomo|QTE03633.1/1-290 -------------------------------------------------------Q--LI	197
Genomo|QTE03607.1/1-328 -------------------------------------------------------PLVSG	234
Genomo|QCW23675.1/1-331 ---LGRRMLSVCVYGP---------SRTGK-TLWARSLG----------PHIYCIGLVAG	235
Genomo|AMH87669.1/1-344 HPVGLRGMKSLCVYGK---------SRTGK-TLWARSLG----------RHIYCIGLVSG	250
Genomo|QJB18662.1/1-334 -----GRPRSLCMYGP---------SRLGK-TLWARSLA----------KHVYCVGLLSG	234
Genomo|QCX29521.1/1-330 -----GKPQSLVLYGQ---------SRLGK-TLWARSLG----------KHVNCVGLLSG	234
Genomo|QCS37586.1/1-327 -----GRVKSICVYGA---------SQTGK-TLWARSLG----------PHIYCIGLISG	233
Genomo|QJB18728.1/1-327 -----GRCLSICVYGE---------SRTGK-TLWARSLG----------SHIYCVGLVSG	233
Genomo|QCX29499.1/1-325 -----GICLSICVYGE---------SRTGK-TLWARSLG----------KHIYCVGLVSG	231
Genomo|YP_009116901.1/1-324 -----GICLSICVYGE---------SRTGK-TLWARSLG----------SHIYCVGLVSG	231
Genomo|YP_009115515.1/1-345 -----GICMSICVYGE---------SRTGK-TLWARSLG----------PHIYCVGLVSG	251
Genomo|QJB18584.1/1-325 -----GRRMSICVYGE---------SRTGK-TLWARSLG----------PHIYCVGLVSG	231
Genomo|YP_009506625.1/1-340 -----GRCMSICVYGE---------SRTGK-TLWARSLG----------SHIYCVGLVSG	246
Genomo|YP_009115519.1/1-334 ---VCRRCMSICVYGE---------SRTGK-TLWARSLG----------PHIYCVGLVSG	240
Genomo|QCW23709.1/1-327 -----GRCMSICVYGE---------SRTGK-TLWARSLG----------EHIYCVGLVSG	233
Genomo|YP_009115517.1/1-327 -----GRCMSICVYGE---------SRTGK-TLWARSLG----------PHIYCVGLVSG	233
Genomo|QJB18578.1/1-329 -----GRCMSICVYGE---------SRTGK-TLWARSLG----------PHIYCVGLVSG	235
Genomo|YP_009116887.1/1-327 -----GRCMSICVYGE---------SRTGK-TLWARSLG----------PHIYCVGLVSG	233
Genomo|YP_009115514.1/1-325 -----GRVKSLVLYGP---------SQTGK-TTWARSLG----------AHIYQVGLLSG	233
Genomo|QTE03591.1/1-325 -----GRVKSLVLYGS---------SQSGK-TTWARSLG----------SHIYSVGLLSG	233
Genomo|YP_003104796.1/1-324 -----GRVKSLVLYGP---------SQTGK-TSWARSLG----------KHIYCVGLVSG	232
Genomo|QCW23688.1/1-313 -------VKSLVLYGP---------SQTGK-TSWARSLG----------KHIYCVGLVSG	221
Genomo|QTE03657.1/1-294 ------------------------------------------------------------	201
Genomo|QJB18678.1/1-341 -----GRAQSLVVYGE---------SRTGK-TLWARSLG----------SHIYCVGLVSG	233
Genomo|QTE03621.1/1-310 --------------------------------------------------------KVSG	201
Genomo|QJB18722.1/1-340 -----GRCRSLCIYGA---------TRVGK-TMWARSLG----------DHIYCVGLISG	232
Genomo|AXL65861.1/1-330 -----GRCRSLCIYGA---------TRVGK-TMWARSLG----------PHIYCVGLISG	232
Genomo|QJB18640.1/1-326 -----GECRSLCIYGA---------TRVGK-TLWARSLG----------SHIYCVGLISG	232
Genomo|QJB18554.1/1-338 -----GKCRSLCIYGA---------TRVGK-TMWARSLG----------DHVYCVGLISG	232
Genomo|QJB18568.1:6-324/1-319 -----GRCRSLCIYGA---------TRVGK-TMWARSLG----------DHVYCVGLISG	227
Genomo|QCX35069.1/1-329 -----GRCMSICVYGE---------SRTGK-TLWARSLG----------PHIYCVGLVSG	231
Genomo|QCX35059.1/1-323 -----GRCMSICLYGE---------SRTGK-TLWARSLG----------THIYCVGLISG	231
Genomo|QJB18570.1/1-323 -----GRCRSLCLYGG---------TKTGK-TVWARSLG----------SHIYCIGLVSG	233
Genomo|YP_009551418.1/1-325 -----GKLSYTSQGGI---------PPTGK-TLWARSLG----------AHIYCVGMISG	232
Genomo|YP_009252353.1/1-327 -----GRCKSLCLFGR---------SRTGK-TLWARSLG----------QHIYCVGLVSG	233
Genomo|QCQ85246.1/1-328 -----GRCKSLCLYGR---------SRTGK-TLWARSLG----------AHIYCVGLVSG	234
Genomo|QCQ85210.1/1-329 -----GRCKSLCLFGR---------SRTGK-TLWARSLG----------AHIYCVGLVSG	234
Genomo|QJB18566.1/1-328 -----GRCLSICLYGV---------SRTGK-TLWARSLG----------KHIYCVGLVSG	234
Genomo|QCW23729.1/1-329 -----GRCKSICLYGK---------SRTGK-TLWARSLG----------PHIYCVGLVSG	235
Genomo|QJB18716.1/1-327 -----GRCKSLCVYGR---------SRTGK-TLWARSLG----------SHIYCVGLVSG	233
Genomo|YP_009115523.1/1-336 -----IGELAFSSGGVPWKGTPTPPPSGRL-AFWKCCLG----------AHIYCVGLVSG	242
Genomo|YP_009252356.1/1-326 -----GRCMSLCLYGE---------SRTGK-TLWARSLG----------AHIYCVGLVSG	232
Genomo|QJB18562.1/1-330 -----GRCKSLCLYGA---------TRTGK-TTWARSHG----------KHIYCVGLVSG	232
Genomo|AUM62045.1/1-371 NLTWVGRCKSLCLYGE---------SRTGK-TIWSRSLG----------KHIYCVGLVSG	273
Genomo|ARO38289.1/1-328 -----NRVNTLCVYGE---------SLTGK-TTWARALG----------SHLYMKARFNA	220
Genomo|QCW23657.1/1-346 -APEGGRIKSLVLIGD---------FLTGK-TTWARMLG----------NHLYMKERYNA	238
Genomo|ASH99160.1/1-316 --------------------------------------G----------NHLYMKERYNA	204
Genomo|QCW23621.1/1-335 ---RVGRVKTLVIFGP---------PLTGK-TTWAQSLG----------NHLYMKERYNA	228
Genomo|QTZ83245.1/1-334 -----GRVKSLVIYGP---------PLTGK-TTWAQSLG----------NHIYMKARMNS	225
Genomo|QTZ83239.1/1-336 ---RVGRVKTLVIYGP---------PLTGK-TTWAQSLG----------NHVYMKKTFNA	228
Genomo|QTZ83264.1/1-344 RDPPAAPRKSLVLYGE---------SRTGK-TSWARSLG----------RHVFFGGAFSG	245
Genomo|ASU08507.1/1-339 ----DVRPKSLVLYGP---------SRTGK-TSWARSLG----------THVYFGGAFSG	229
Genomo|ASU08513.1/1-377 ANSVLLGPKSLVLYGP---------SRTGK-TSWARSLG----------PHVYFGGAFSG	272
Genomo|YP_009252362.1/1-336 ----VVRPKSLVLYGP---------SRTGK-TSWARSLG----------THVYFGGAFSG	232
Genomo|QTZ83265.1/1-329 --SVRLQRKSLVLFGP---------SLTGK-TTWARSLG----------SHIYSQRVLNV	219
Genomo|QTZ83237.1/1-337 --LLGPRRKSLVLWGR---------SLTGK-TTWARSLG----------SHIYSERRLNA	231
Genomo|YP_009130630.1/1-349 --SVRLQRKSLVLYGR---------SLTGK-TTWARSLG----------SHMYSERRLNA	239
Genomo|QTZ83260.1/1-345 -----PRRKSLVLYGR---------SLTGK-TAWARSLG----------SHIYSQRVLNV	232
Genomo|QTZ83261.1/1-318 --------------------------------------G----------SHIYSQRVLNV	208
Genomo|QCW23649.1/1-341 ------RRKSLVIYGP---------SLTGK-TTWARSLG----------SHIYSERVLNA	231
Genomo|QJB18646.1/1-342 -----PRRKSLVLFGP---------SLTGK-TTWARSLG----------NHIYSQRMLNV	232
Genomo|QTZ83256.1/1-343 ------KRKSLVLYGP---------SLTGK-TTWARSLG----------NHIYSQRLLNV	231
Genomo|QTE03611.1/1-401 VLTYLGRRKCLVVYGP---------TRMGK-TLWARSLG----------KHVYFGGQFSG	278
Genomo|QTE03667.1/1-298 ------------------------------------------------------------	197
Genomo|YP_009109727.1/1-351 APFAGYIFCLLILYGP---------SLTGK-TTWARSLG----------DHIFIQGVLSG	243
Genomo|QTE03681.1/1-342 ---------------------------------AARVEG----------SHMYFERLLSA	235
Genomo|QIJ55591.1/1-332 -----DRPKSLIMYGP---------SRTGK-TTWARSLG----------NHLYFERILSA	228
Genomo|QTE03641.1/1-288 ------------------------------------------------------------	195
Genomo|YP_009551397.1/1-324 -------SKSLILYGP---------SRTGK-TSWARSLG----------AHLYFERLFSG	224
Genomo|QTE03619.1/1-377 LTYLGQRPKSLILYGP---------SRTGK-TSWARSLG----------AHMYFERLFSG	272
Genomo|YP_009181999.1/1-332 ---LGVRYKSLVIFGP---------SQTGK-STWARSLG----------NHFFARGKFNG	225
Genomo|QCW23727.1/1-336 --RVEVRYKSLVIYGE---------PLTGK-STWARSLG----------NHFFARGKFNG	229
Genomo|YP_009506604.1/1-317 ---------SLCLYGE---------SRLGK-TLWARSLG----------HHVYFCGLFSG	223
Genomo|QCS35881.1/1-338 --QLGGRMKSLVLFGP---------SRLGK-TVWARSLG----------PHVYTMGAVSG	228
Genomo|YP_009506620.1/1-377 HANCLGRMRSLVLYGP---------SRLGK-TVWARSLG----------PHVYSMGIVSG	267
Genomo|YP_009164033.1/1-319 ---------------A---------WAHTC-IQWESC------------RDMFCCGT---	215
Genomo|QCX35063.1/1-337 ----VGRKKSLVLYGA---------SRLGK-TLWARSLG----------NHVYIMGIMSG	227
Genomo|QCX29523.1/1-347 --FSSRRSRSLVLYGA---------SRLGK-TLWARSLG----------SHVYIMGILSG	237
Genomo|QCW23643.1/1-339 ----EGRRKSLVLYGP---------SRLGK-TLWARSLG----------RHVYIMGIMSG	229
Genomo|YP_009252365.1/1-343 ----EGKSRSLVLYGP---------SRLGK-TIWARSLG----------PHVYIMGLLSG	229
Genomo|YP_009252359.1/1-338 ----TGEAKSLVLYGP---------SRLGK-TLWSRSLG----------SHVYIMGMLSG	229
Genomo|YP_009506622.1/1-326 ---------LPVLYGP---------SRLGK-TLWARSLG----------PHAYIMGMVSG	216
Genomo|QCX29495.1/1-316 ---------LHCGHEA---------SDLMP-TLWEWCQD----------KS---------	208
Genomo|QTE03631.1/1-355 --ARGSRPRGLVLWGP---------SRTGK-TSWARSLG----------KHVYTMGMVSG	258
Genomo|ANC51574.1/1-341 -NRQRGRAKSLVIYGD---------TRLGK-TLWARSLG----------PHIYTIGQMSG	231
Genomo|QCX35067.1/1-342 -SGERGRAKSLVIFGD---------TRLGK-TLWARSLG----------PHIYTIGQMSG	232
Genomo|AGU67671.1/1-340 -D---RERGILVIYGD---------TRLGK-TLWSRSLG----------NHIYTIGQMSG	230
Genomo|YP_009109733.1/1-342 -D---RERGILVIFGD---------TRLGK-TLWARSIG----------PHIYTIGQMSG	232
Genomo|QCW23691.1/1-325 -HTVGARPLSLVVYGP---------SKVGK-TTWARSLG----------PHVYFMGMMSG	228
Genomo|QJB18648.1/1-340 --GVVGRPKSLVIFGP---------TQVGK-TTWARSLG----------NHVYFMGMMSG	229
Genomo|ASH99151.1/1-334 -----DRQKSLVIYGP---------TKVGK-TTWARSLG----------NHVYFMGVMSG	224
Genomo|YP_009345062.1/1-324 -DTVGGRVRSLCLYGP---------TKVGK-TTWARSLG----------NHVYFMGLMSG	229
Genomo|YP_009551381.1/1-348 MLTSLGRSRSLCIYGP---------TRVGK-TTWARSLG----------MHVYFMGMISG	252
Genomo|ASH99175.1/1-343 ---GRYVCMSLVLFGE---------TRLGK-TMWARSLG----------PHMYFCGLYSG	248
Genomo|QCW23647.1/1-328 ---GR--QKSLVLYGA---------TRLGK-TVWARSLG----------SHIYFCGLYSG	234
Genomo|QCW23637.1/1-331 ---RR--RKSLVLYGD---------TRLGK-TVWARSLG----------NHIYFCGLYSG	237
Genomo|QCW23618.1/1-326 ---VR--QKSLVLFGT---------TRLGK-TVWARSLG----------NHMYFCGLYSG	232
Genomo|QCW23704.1/1-331 ---VR--QKSLVLFGG---------TRLGK-TVWARSLG----------KHMYFCGLYSG	237
Genomo|QJB18672.1/1-327 -----RGGTSLVLWGD---------TRLGK-STWARSLG----------NHVYFGGLFSG	232
Genomo|QCW23656.1/1-325 ---FRGRRKSLVLWGP---------TRTGK-TVWARSVA----------QHLYFCGLFSG	231
Genomo|QCX35065.1/1-331 ----GGRRKSLILFGP---------TRMGK-TTWARSLG----------SHMYFGGLFSA	237
Genomo|ASH99163.1/1-308 ----G---------------------------------G----------SHMYFGGLFSA	214
Genomo|YP_009506595.1/1-336 ---SYTYLTSLVLFGP---------TRLGK-TTWARSLG----------SHIYFGGLFSA	242
Genomo|QCW23697.1/1-332 ----GGKRKSLILFGP---------TRLGK-TVWARSLG----------SHMYMGGLFSA	238
Genomo|QTE03613.1/1-309 -----------VLYGP--------------------IGG----------SHMYMGGLFSA	215
Genomo|QJB18718.1/1-332 ----TGRRKSLILFGP---------TRLGK-TTWARSLG----------SHMYMGGLFSA	238
Genomo|ASH99172.1/1-316 ----SG-------------------------KQWAA-PG----------RVMYMGGLFSA	222
Genomo|QCX29511.1/1-310 -----DLRRSLVIWGD---------TKLGK-TVWARSLG----------KHLYFCGLYSY	212
Genomo|AXB22630.1/1-319 ----LSESRSLVLFGD---------TRLGK-TVWSRSLG----------PHVYFCGLYSY	214
Genomo|QCX29519.1/1-319 ----VAGRKSLVLYGP---------TRTGK-TTWARSLG----------DHLYFGGLFSA	226
Genomo|QCX35061.1/1-320 ----PGRSKSLILWGP---------TRLGK-TVWARSLG----------SHLYFGGIFSA	227
Genomo|AWU66514.1/1-320 ----SGRSKSLILWGP---------SRMGK-TVWARSLG----------NHLYFGGIFSA	227
Genomo|AXB22620.1/1-307 ----LSESKSLILWGP---------SRMGK-TVWARSLG----------NHLYFGGIFSA	214
Genomo|AXB22638.1/1-307 ----LSESKSLILWGP---------SRMGK-TVWARSLG----------RHLYFGGIFSA	214
Genomo|AWU66516.1/1-336 ----PGRSKSLILWGP---------SRMGK-TVWARSLG----------SHLYFGGIFSA	227
Genomo|YP_009551420.1/1-319 ----TGRSKSLILWGP---------SRMGK-TVWARSLG----------RHLYFGGIFSA	227
Genomo|AXB22598.1/1-307 ----LGESKSLILWGP---------SRMGK-TVWARSLG----------DHLYFGGIFSA	214
Genomo|YP_009551401.1/1-307 ----LEVSKSLILWGP---------SRMGK-TVWARSLG----------NHLYFGGIFSA	214
Genomo|AWU66518.1/1-320 ----AGRSKSLILWGP---------SRMGK-TVWGRSLG----------NHLYFGGIFSA	227
Genomo|AXB22626.1/1-307 ----LGESKSLILYGP---------SRLGK-TVWSRSLG----------EHFYFGGIFSA	214
Genomo|QIJ55589.1/1-321 ----TGRSKSLILWGP---------SRLGK-TVWSRSLG----------EHFYFGGIFSA	228
Genomo|YP_009506593.1/1-340 ---LHGSRKSLMLWGP---------TQYGK-TTWARSLG----------NHIFFGSQFSG	240
Genomo|AXB22612.1/1-316 ----LSERKSLMLWGP---------SQFGK-TTWARSLG----------NHIFFGSQFSG	217
Genomo|AXB22604.1/1-317 ------ERRSLVLFGP---------YGCGK-TTWARSLG----------EHIYFGSQWSG	217
Genomo|YP_009506607.1/1-322 -------RKSLVLFGP---------YGCGK-TLWARSLA----------RHIYFGSSWSG	222
Genomo|QJB18626.1/1-333 ----RERRKSLVLFGP---------YGCGK-TVWARSLG----------EHIYFGSQWSG	233
Genomo|QJB18622.1/1-333 ----RARRKSLVLFGP---------YGCGK-TVWARSLA----------EHIYFGSQWSG	233
Genomo|YP_009465965.1/1-334 ----RARRKSLVLFGP---------LRLWQRLSGPRSLH----------THIYFGSQWSG	234
Genomo|QJI53408.1/1-383 ANCSFFRRKSLVLFGP---------YGCGK-TVWARSLN----------THIYFGSQWSG	283
Genomo|QJB18734.1/1-333 -----DRPKSLVMYGD---------TRFGK-TTWARSLG----------SHLYFCGLYSY	244
Genomo|YP_009109725.1/1-332 ------QDRSLVMYGE---------TRLGK-TVWARSLG----------PHLYFCGLYSY	242
Genomo|QCX35075.1/1-333 -----VRPKSLVLYGP---------SRLGK-TLLARSMG----------NHLYFCGLFSG	236
Genomo|QJB21615.1/1-338 -----DRPMSLVLFGP---------TRTGK-TVWARSLT---------TKHLYFCGLYSY	238
Genomo|QCX29497.1/1-337 ---RFSRPKSLVLFGE---------SRLGK-TVWARSLG----------SHLYFCGLYSY	243
Genomo|QCW23725.1/1-333 -----VRPKSLVLFGP---------TRTGK-TVWARSLG----------RHLYFCGLYSY	239
Genomo|QCW23694.1/1-324 ---GLERPKSLVLYGD---------SRLGK-TAWARSLG----------NHIYTIGMNSG	235
Genomo|AMH87714.1/1-324 -------PKSLVLYGD---------TRLGK-TVWARSHG----------PHIYFCGLYSG	221
Genomo|QCQ85164.1/1-342 ---G-LRPKSLVLYGD---------TRLGK-TVWARSLG----------PHIYFCGLYSG	234
Genomo|AMH87723.1/1-330 ---G-LRPKSLVLYGD---------TRLGK-TVWARSHG----------PHIYFCGLYSG	234
Genomo|YP_009164036.1/1-322 ---K-CRRKSLVVVGE---------SELDK-TVWARSLG----------NHLFFSGLYSG	221
Genomo|QKQ15119.1/1-306 ---G-------------------------------------------------RSGLYSA	207
Genomo|QCW23695.1/1-333 ---G-RRRKSLVLIGD---------SQLGK-TVWARSLG----------SHIFFSGLYSG	234
Genomo|QCS37582.1/1-333 ---G-RRRKSLILIGD---------SQLGK-TVWARSLG----------SHIFFSGLYSG	234
Genomo|QFR58255.1/1-318 -----GKAKSLILYGP---------TRLGK-TLWARSLG----------NHAYFGGLFNM	227
Genomo|QCS35893.1/1-322 ---EQRRSKSLILYGP---------TRLGK-TLWARSLG----------KHVYFGGLFNL	230
Genomo|QTE03593.1/1-314 -------DRSLVLYGP---------TRLGK-TLWARSLG----------KHVYFGGLFNL	222
Genomo|QCS35905.1/1-330 --SVGGRRRSLIVYGD---------TRLGK-TVWARSLG----------NHAYFGGLFSL	233
Genomo|QJB18720.1/1-320 ---SGDRKKSLVVFGP---------SRLGK-TMWARSLG----------KHAYFGGLYSL	228
Genomo|ASM93483.1/1-321 --GNIGRRRSLVLYGE---------SRTGK-TLWARSLG----------HHAYFGGLFSL	230
Genomo|ANC51616.1/1-331 ----RGRRRSLILYGP---------TKLGK-TLWARSLG----------NHAYFGGLFSM	232
Genomo|QJB18644.1/1-319 ---IPGRRRSLVLFGG---------TRLGK-TLWARSLG----------NHAYFGGLFSL	228
Genomo|QCQ85228.1/1-319 ---NGERRRSLIIYGP---------TRLGK-TLWARSLG----------NHAYFGGLFSL	228
Genomo|QJB18668.1/1-322 ------VGKSLVLYGP---------TRLGK-TLWARALG----------RHAYFGGLFSL	225
Genomo|QCQ85290.1/1-329 ---YSGRRRSLVLYGP---------TRLGK-TLWARALG----------THAYFGGLFSL	229
Genomo|QCS37574.1/1-326 ---HSGKRRSLVLYGG---------TRLGK-TLWARSLG----------RHAYFGGLFSL	229
Genomo|QCS37568.1/1-325 ---CSGKRRSLVLYGP---------TRLGK-TLWARSLG----------KHAYFGGLFSL	228
Genomo|QBX89247.1/1-325 ---HSGRRRSLVLYGP---------TRLGK-TLWARSLG----------RHAYFGGLFSL	228
Genomo|QCQ85280.1/1-325 ---CTGRRRSLVLYGP---------TRLGK-TLWARSLG----------RHAYFGGLFSL	228
Genomo|QJB18582.1/1-319 ---VRDRARSLVLIGP---------TRMGK-TLWARSLG----------NHAYFGGLFSL	232
Genomo|YP_009115526.1/1-318 ---TGERARSLVLIGP---------TRVGK-TLWARSLG----------NHAYFGGLFSL	231
Genomo|YP_009109721.1/1-325 ---RGGIGKSLVLYGP---------TRTGK-TVWARSLG----------DHAYFGGLFSM	232
Genomo|YP_009506635.1/1-322 --RKLSCTKSLVLYGP---------SRMGK-TIWARSLG----------DHAYFGGLFSM	232
Genomo|QCW23615.1/1-316 ---TGERRKSLVVYGP---------SRMGK-TIWARSLG----------RHAYFGGLFSL	229
Genomo|QJB18654.1/1-317 ---TGERRKSLVVYGP---------SRMGK-TVWARSLG----------PHAYFGGLFSM	229
Genomo|QJB18730.1/1-318 ---TGKRRKSLVVYGP---------SRMGK-TVWARSLG----------RHAYFGGLFSM	229
Genomo|QDF60269.1/1-314 ----TGGKKSLVVYGP---------SRMGK-TVWARSLG----------KHAYFGGLFSL	228
Genomo|QCS35895.1/1-315 ---SGERRKSLVVYGP---------SRMGK-TIWARSLG----------RHAYFGGLFSL	229
Genomo|QJB18574.1/1-325 ---IVRRRRSLCLYGD---------TRLGK-TLWARSLG----------KHAYFGGLFSL	229
Genomo|QJB18636.1/1-323 ---VEGRRRSLCLYGD---------TRLGK-TLWARSLG----------KHAYFGGLFSL	228
Genomo|QIR82255.1/1-315 --SVSGIGKSLVIYGP---------TRTGK-TMWSRSLG----------DHAYFGGLFSL	229
Genomo|QCW23723.1/1-312 -----PRGQSLVIFGP---------SRMGK-TVWARSLG----------KHAYFGGLFSL	225
Genomo|AJD20395.1/1-320 --RRGRRGQSLVLYGP---------SRMGK-TLWARSLG----------SHAYFGGLFSL	230
Genomo|QJB18674.1/1-314 -----HVRQSLILYGP---------SRMGK-TIWARSLG----------SHAYFGGLFSL	225
Genomo|QCW23718.1/1-318 ---IRGKGTSLCLWGP---------SRNGK-TIWARSHG----------LHAYFGGLFSL	227
Genomo|QCW23636.1/1-316 ---TRKRGQSLCLWGP---------SRRGK-TIWARAHG----------RHAYFGGLFCL	227
Genomo|QFR58261.1/1-328 --RGGERLQSLVIFGP---------SRKGK-TLWARSLG----------SHAYFGGLFSL	229
Genomo|QIR82237.1/1-332 --SLLQRKLSLVLWGP---------SRLGK-TLWARSLG----------KHAYFGGLFSI	235
Genomo|QTE03671.1/1-320 ---AGRRGKSLILIGP---------SRMGK-TEWARSLG---------QEHAYFGGLWCL	234
Genomo|QCW23705.1/1-302 -------GQSLVLIGP---------SRMGK-TAWARSLG----------HHAYFGGLFSL	216
Genomo|YP_009177700.1/1-290 DVWSP----LADYIIFDDVD--IDFLPGYKCWLGAQKEFTVTDKYKKKRKIMWG-KPCIW	257
Genomo|QJB18634.1/1-306 DDWNS---DTAKYCVLDDFD--IKYFPQWKSFLGCQREFVLTDKYRKKRTVKWG-KPTIW	271
Genomo|QDJ95275.1/1-338 DGFWE----GAKYAVFDDFG-GFKFFPHWKCWLGAQREFVVTDKYRKKRTIKWG-KACIW	304
Genomo|QJB18580.1/1-317 DDWDD----EATYIVLDDFN--IKFFPQWKSFFGAQKQFVLTDKYRKKRTVKWG-RPLIW	281
Genomo|KM598389/1-314 DDWND----EAKYIVLDDFN--IKFFPQWKSFFGAQKQFVLTDKYRKKRTVKWG-RPLIW	280
Genomo|QJB18682.1/1-318 DDWDS----SVEYIVLDDFN--IKFFPQWKSFFGSQKRFVLTDKYRKKRTVEWG-KPCIW	278
Genomo|QJB18706.1/1-315 DDWDS----SAKYVVLDDFN--IKFFPQWKSFFGSQKRFVLTDKYRKKRTVDWG-KPCIW	279
Genomo|QJB18708.1/1-317 DDWDS----SAGYVVLDDFN--IKFFPQWKSFFGSQKRFVLTDKYRKKRTVDWG-RPCIW	281
Genomo|QDJ95217.1/1-317 DDWNA----DASYIILDDFN--FKFFPQWKSFLGCQKRFVLTDKYRKKRTVSWG-KPCIV	280
Genomo|QCW23714.1/1-309 DDWDD----GASYIVLDDID--IKFFPHWKFFLGAQAEGILTDKYRKKRRVRNG-RPTIW	274
Genomo|QJB18618.1/1-310 DDWDD----GADYAIFDDIN--WRYFPNWKPFLGCQKQFTVTDKYRKKRTVRWG-KPSII	274
Genomo|QSX73074.1/1-330 DQYE----EDADYAVFDDLAGGMEYFHSYKQWLGCQKEFTVTDKYRHKKNVHFG-KFTIL	297
Genomo|QCW23701.1/1-380 DQLD----TDADYAVFDDIQGGFEYWPAYKSWLGGQREFTATDKYRHKQVVRFG-KPCIY	345
Genomo|QIR82243.1/1-336 DECF----YDADYAVFDDLIGGFEFFRNYKGWLGCQEEFTLSDKYKKKQKFTWG-KPTIM	299
Genomo|QJB18710.1/1-335 DECY----EDTEYAVFDDLIGGFEFFRNYKAWLGAQEEFTLTDKYKKKMKFMWG-KPCIM	289
Genomo|QJB18552.1/1-340 NEVK----TGAEYAVFDDIQGGFDTFRQYKGWLGAQSEFTVTDKYRGKRKLMWG-KPCIM	289
Genomo|QIR82227.1/1-326 DKYD----DEADYAIFDDISGGFQFFPSYKGWLGCQEEFECTDKYRAKTTIYWG-RPTIM	292
Genomo|QIR82211.1/1-337 KQVR----EDADYAVFDDLAGGFKFWPGYKSWLGAQKEFDITDKYQGKRHVKWG-KPGIC	299
Genomo|QBX89253.1/1-330 NDFD----ENADYAVFDDIAGGFQYFPNYKGWLGAQKTFTVTDKYRAKKRIDWG-KPCIM	294
Genomo|QIR82235.1/1-345 NDFD----ADADYAVFDDIAGGFQYFPNYKGWLGAQKTFTVTDKYRPKKRIDWG-KPCIM	304
Genomo|QCW23651.1/1-338 DNISE---DRVDYAIFDDLQGDFEYWHAYKMWLGGQHEFVITDKYRRKQNIRWG-RPTIL	304
Genomo|ASH99142.1/1-324 DSFS----ESTDYAVFDDIQGGFEFFHSYKGWLGAQKEFVITDKYKRKKTIQWG-KPCIM	290
Genomo|YP_009115508.1/1-330 DGFS----DGVKYAVFDDIQGGFEFWHSYKGWLGAQKEFVITDKYRKKRTIKWG-KPTIM	295
Genomo|QCQ85258.1/1-329 DDFS----NDCKYAVFDDIQGGFEYWHSYKGWLGAQKQFVITDKYRKKRTIHWG-KPSIM	294
Genomo|QCW23667.1/1-330 EEYS----DDCTYAVFDDIQGGFEYFHSYKGWLGAQKQFVITDKYRKKRTIYWG-KPSIM	295
Genomo|AWX63615.1/1-329 DEFS----DDCKYAVFDDIQGGFEYFHSYKGWLGAQKQFVITDKYRKKRTIYWG-KPSIM	294
Genomo|QNI80859.1/1-329 DEFS----DTCQYAIFDDIQGGFEFFHSYKGWLGAQKQFVITDKYRKKRTIMWG-KPSIM	294
Genomo|YP_009551472.1/1-312 DQMLKIANPDVKYAVFDDIRGGIKFFPSFKEWLGCQAYVTVTKKYKEPKLMKWG-RPSIW	276
Genomo|QTE03663.1/1-329 SELKKVQGDDVKYAIFDDIRGGIKFFPAFKEWLGAQAYVTIKELYREPALTKWG-KPSIW	292
Genomo|AXL65867.1/1-294 SELKKASNDDVKYAIFDDIRGGIKFFPAFKEWLGAQAFVTVKELYREPALMKWG-KPSIW	258
Genomo|YP_009252368.1/1-328 GELKKVADDTVKYAVFDDIRGGIKFFPAFKEWLGAQAYVTIKELYREPALVRWG-RPSVW	292
Genomo|YP_009021043.1/1-329 EELKKASNDDVKYAIFDDIRGGIKFFPAFKEWLGAQAYVTVKELYREPKLVKWG-KPSIW	292
Genomo|QCX29393.1/1-329 SELKKASNDDVKYAIFDDIRGGIKFFPAFKEWLGAQQYVTVKELYREPKLIRWG-KPSIW	292
Genomo|QJB18610.1/1-337 AECMKA--DQVDYAVFDDIRGGMKFFHSFKEWLGSQAYVTVKELYREPKLVPWN-KPSIW	300
Genomo|QJB18732.1/1-327 AELQAA--AEVDYAVFDDIRGGFKMFPSFKEWLGAQQYVSVKRLYRDPVQIKWN-KPSIW	290
Genomo|QJB18612.1/1-330 TDLLTV--GDVEYAIFDDLRGGFKFFPSFKEWLGCQQTVTVAIKYREPQLVHWG-KPAIY	289
Genomo|QCW23646.1/1-330 TDLLTV--ADVDYAVFDDLRGGFKFFPAFKEWLGCQQTVTVAIKYREPQLVTWG-KPAIY	289
Genomo|QCX35073.1/1-325 AECMKA--ASCNYAVFDDIRGGIKFFPAFKEWLGGQRQVTVKQLYREPQLLDWG-KPSIW	288
Genomo|AXB22606.1/1-318 DECMKA--EYADYAVFDDLRGGFKFFPAFKEWLGAQQYVTVKRLYREPRLVKWG-KPSIF	274
Genomo|YP_009506581.1/1-336 AECSKG--ADAEYAVFDDIRGGFGFFHGYKEWLGAQPHVSIKQLYREPYYMKWG-KPSIW	291
Genomo|QSX73078.1/1-336 TECAKG--IDAKYAVFDDIRGGLGFFHGYKEWLGAQPHVSVKQLYREPFYMKWG-KPTIW	291
Genomo|QCX29473.1/1-327 TECARG--LNARYAVFDDIRGGLGFFHGYKEWLGAQPHVPIKELYREPRYMRWN-KPSIW	282
Genomo|QKQ15105.1/1-331 TECARG--ADARYAVFDDIRGGLAFFHGYKEWLGAQPHVPIKELYREPRYMKWN-KPSIW	282
Genomo|QNI80856.1/1-337 TECAKG--LDARYAVFDDIRGGLGFFHGYKEWLGAQPHVPIKELYREPRYMRWN-KPSIW	292
Genomo|YP_009388636.1/1-342 TECARG--LDAKYAVFDDIRGGLAFFHGYKEWLGAQPHVSIKQLYREPYYMRWG-KPTIW	297
Genomo|QTZ83241.1/1-336 TECARG--ANARYAVFDDIRGGFGFFHGYKEWLGCQPHVSIKQLYREPFYMKWG-KPAIW	291
Genomo|YP_009506601.1/1-336 TECAKG--TDAKYAVFDDIRGGFGFFHGYKEWLGAQPHVSIKQLYREPFYMKWG-KPTIW	291
Genomo|QNJ57206.1/1-327 DEQIKA--TDVDYAVYDDIRGGIKFFHSFKEWFGAQSYVTVKRLYKEPKLVAWG-KPSIW	290
Genomo|QCW23732.1/1-327 DEQIKA--PDVDYAVYDDIRGGMKFFHSFKEWMGAQTYVTVKRLYKEPKLVRWG-KPSIW	290
Genomo|QJB18638.1/1-329 DEQIKA--PDVDYAVYDDIRGGMKFFHSFKEWMGAQAYVTVKRLYKEPKLVRWG-KPSIW	290
Genomo|YP_009551399.1/1-307 AECVKA--SEVDYAVFDDIRGGMKFFPAFKEWLGGQHTVCVKQLYRDPILVKWG-KPSIW	270
Genomo|AXL65855.1/1-330 EECMKA--PHVEYAIFDDIRGGIKFFPAFKEWLGGQHTVSVKRLYRDPKLVAWG-KPSIW	293
Genomo|ASH99154.1/1-297 EECLKA--PHVKYAIFDDIRGGIKFFPAFKEWLGGQQTVCVKRLYRDPKLVTWG-KPSIW	259
Genomo|QJB18628.1/1-325 EECSRA--ADVKYAIFDDIRGGIKFFPAFKEWLGAQQTVCVKRLYRDPKLITWG-KPSIW	288
Genomo|AXB22618.1/1-310 EECMKA--SSVEYAIFDDIRGGIKFFPAFKEWLGGQQTVCVKRLYRDPKLIQWG-KPSIW	273
Genomo|AXB22628.1/1-310 EECSRA--PHVKYAVFDDIRGGIKFFPAFKEWLGGQSTVCVKRLYRDPKLVTWG-KPSIW	273
Genomo|QHT64469.1/1-325 AECIQARDDCVKYAIFDDIRGGMKFFPAFKEWLGAQMTVSVKLLYRDPVLVRWG-RPTIW	288
Genomo|QTZ83236.1/1-305 EECMKA--PNVKYAIFDDIRGGMKFFPAFKEWLGAQMTVSVKRLYRDPKLVAWG-KPSIW	264
Genomo|QTE03645.1/1-294 EECMKA--PHVKYAIFDDIRGGMKFFPAFKEWLGGQQTISVKRLYRDPKLVEWG-KPSIW	257
Genomo|QTE03633.1/1-290 AECMKA--TDVRYAIFDDIRGGIKFFPAFKEWLGGQPWVSVKCLYRDPQLIKWG-KPSIW	254
Genomo|QTE03607.1/1-328 EECMKA--GSVKYAVFDDIRGGIKFFPAFKEWLGAQQWVSVKKLYRDPKLVEWG-KPSIW	291
Genomo|QCW23675.1/1-331 DVTVKCDSPEIKYAVFDDIRGGIKFFHAYKEWLGAQAFVTCKQLYKEPKQLAWG-KPSIW	294
Genomo|AMH87669.1/1-344 AECARA--EEVDYAVFDDIRGGIKFFHAYKEWMGAQAMVSVKLLYRDPKLVRWG-KPSIW	307
Genomo|QJB18662.1/1-334 DVLLKAEHEDVKYAIFDDIRGGIKFFPSFKEWLGGQAKVSVKCLYREPKPIRWG-KPSIW	293
Genomo|QCX29521.1/1-330 DVLLKAEREDVKYAIFDDIRGGIKFFPSFKEWLGGQPEVTVKCLYREPKPYCGV-SQVFG	293
Genomo|QCS37586.1/1-327 SECLRAD--DAEYAVFDDIRGGIKFFPSFKEWLGCQQWVTVKCLYREPKLVKWG-KPSVW	290
Genomo|QJB18728.1/1-327 NECMKAT--EADYAVFDDIRGGIKFFPSFKEWLGCQAHVSVKCLYREPAVVKWG-KPSIW	290
Genomo|QCX29499.1/1-325 DACLSAP--EADYAVFDDLRGGIKFFPSFKEWLGCQAYVTVKCLYREPKLVKWG-KPSIY	288
Genomo|YP_009116901.1/1-324 TECMKAT--EADYAVFDDIRGGIKFFPSFKEWLGCQAYVTVKCLYREPSLVKWG-KPSIW	288
Genomo|YP_009115515.1/1-345 DECMKAQ--DAEYAVFDDIRGGIKFFPSFKEWLGCQAWVTVKCLYREPKLVKWG-KPSIW	308
Genomo|QJB18584.1/1-325 NECLKND--VVEYAVFDDIRGGIKFFPSFKEWLGCQEWVTVKCLYREPKLVKWG-KPSIW	288
Genomo|YP_009506625.1/1-340 DECMKAE--TVDYAVFDDVRGGIKFFPSFKEWLGCQAWVTVKCLYREPKLVKWG-KPSIW	303
Genomo|YP_009115519.1/1-334 DECMKAS--TADYAVFDDIRGGIKFFPSFKEWLGCQAWVSVKCLYREPKLVKWG-KPSIW	297
Genomo|QCW23709.1/1-327 DECLKAP--NAEYAVFDDIRGGIKFFPSFKEWLGCQAWVSVKCLYREPKLVKWG-KPSIW	290
Genomo|YP_009115517.1/1-327 DECMKAN--DAEYAVFDDIRGGIKFFPSFKEWLGCQAWVSVKCLYREPKLVKWG-KPSIW	290
Genomo|QJB18578.1/1-329 DECLKAP--NADYAVFDDIRGGIKFFPSFKEWLGCQAWVSVKCLYREPKLVKWG-KPSIW	292
Genomo|YP_009116887.1/1-327 DECLKAP--SAEYAVFDDIRGGIKFFPSFKEWLGCQAWVSVKCLYREPKLVKWG-KPSIW	290
Genomo|YP_009115514.1/1-325 SECMKAP--DVEYAVFDDIRGGMKFFPSFKEWLGCQPHVCVKELYREPRVIEWG-KPAIW	290
Genomo|QTE03591.1/1-325 TELSKAA--EAEYAVFDDIRGGMKFFPSFKEWLGCQPHVCVKELYREPRVMEWG-KPSIW	290
Genomo|YP_003104796.1/1-324 TECLKAP--DVEYAVFDDIRGGIKFFHSFKEWLGCQPHLSVKELYREPKVIEWG-KPSIW	289
Genomo|QCW23688.1/1-313 AECMKAH--DVDYAVFDDIRGGMKFFPSFKEWLGCQPHVCVKELYREPKVIEWG-KPSIW	278
Genomo|QTE03657.1/1-294 DECMKAT--EVDYAVFDDLRGGIKFFPSFKEWLGCQAWVTVKCLYREPKLVKWG-KPTIY	258
Genomo|QJB18678.1/1-341 DECLKAT--EVDYAVFDDLRGGMTYFPSFKEWLGCQMWVTVKCLYREPKLVRWG-KPTIY	290
Genomo|QTE03621.1/1-310 DECLKAP--EVDYAVFDDLRGGITFFPSFKEWLGCQMWVTVKCLYREPKLVKWG-RPTIY	258
Genomo|QJB18722.1/1-340 TECMKGS--KAQYAVFDDIRGGIKFFPSYKEWLGCQQWVTVKCLYKEPQLVHWG-KPGIW	289
Genomo|AXL65861.1/1-330 DECMKGP--KAQYAVFDDIRGGIKFFPSYKEWLGCQKWVTVKCLYKEPKLVLWG-KPGIW	289
Genomo|QJB18640.1/1-326 TECMKGS--KAQYAVFDDIRGGIKFFPSYKEWLGCQQWVTVKCLYKEPQLVHWG-KPGIW	289
Genomo|QJB18554.1/1-338 TECMKGS--KAQYAVFDDIRGGIKFFPSYKEWLGCQQWVTVKCLYKEPQLVHWG-KPGIW	289
Genomo|QJB18568.1:6-324/1-319 TECMKGS--KAQYAVFDDIRGGIKFFPSYKEWLGCQQWVTVKCLYKEPQLVHWG-KPGIW	284
Genomo|QCX35069.1/1-329 DECLKYG--DVEYAVFDDLRGGIKFFPSFKEWLGCQAWVTVKCLYREPKLVPWG-KPSIW	288
Genomo|QCX35059.1/1-323 DECLK----EVDYAVFDDIRGGIKFFPSFKEWLGSQAHVTVKCLYREPKLREWG-KPSIW	286
Genomo|QJB18570.1/1-323 AECMKAA--DVDYAIFDDLRGGIKFFPAYKEWLGCQSHVTVKCLYKEPKLVKWG-KPSIW	290
Genomo|YP_009551418.1/1-325 DECIKT---DVDYAIFDDIRGGIKFFPSFKEWLGCQQWITVKRLYREPKLRLWG-KPSIW	288
Genomo|YP_009252353.1/1-327 DECMKAP--DVDYAIFDDIRGGMKFFPSFKEWLGAQAWVTVKRLYREPALVQWG-KPSIW	290
Genomo|QCQ85246.1/1-328 DECMKAP--NVDYAIFDDIRGGMKFFPSFKEWLGAQAWVTVKRLYKEPALTKWG-KPSIW	291
Genomo|QCQ85210.1/1-329 DECMKAP--NVDYAIFDDIRGGMKFFPSFKEWLGAQAWVTVKRLYKEPALVKWG-KPSIW	291
Genomo|QJB18566.1/1-328 DECLKAP--DVEYAIFDDIRGGIKFFPSFKEWLGCQAWVTVKCLYREPKLVKWG-KPSIW	291
Genomo|QCW23729.1/1-329 DECMKAG--DVDYAVFDDIRGGIKFFPSFKEWLGAQAWITVKRLYREPKLVKWG-KPSIW	292
Genomo|QJB18716.1/1-327 DECMKAV--DVDYAVFDDIRGGMKFFPSFKEWLGAQAWITVKRLYREPKLIKWG-KPSIW	290
Genomo|YP_009115523.1/1-336 DECMKAG--DVDYAVFDDIRGGMKFFPSFKEWLGAQAWITVKRLYREPKLIKWG-KPSIW	299
Genomo|YP_009252356.1/1-326 DECMKAD--DADYAIFDDIRGGIKFFPSFKEWLGCQAWVTVKCLYREPKLIKWG-KPSIW	289
Genomo|QJB18562.1/1-330 NECLKAP--LVDYAIFDDIRGGIKFFPSFKEWLGCQASVSIKRLYHEPELVLWG-KPSIW	289
Genomo|AUM62045.1/1-371 NECLKAP--DVEYAIFDDIRGGIKFFPSFKEWLGCQAYVSIKRLYHEPELVKWG-KPSIW	330
Genomo|ARO38289.1/1-328 RSAML-A-EGVEYAVIDDISGGIAYFPHFKDWFGGQPDVQVRALYKDDVLLRWG-KPTIW	277
Genomo|QCW23657.1/1-346 KQASL-A-DAVDYGIIDDISGGIRYFPHWKSWFGGQPHIQVKILYRDERLVKWG-KPLIW	295
Genomo|ASH99160.1/1-316 RQASL-A-DGVSYAVIDDISGGIRFFPHWKSWFGGQPHIQVRLLYRDERLVKWG-KPTIW	261
Genomo|QCW23621.1/1-335 RQASL-C-EGVSYAIIDDISGGIRYFPHWKGWFGGQPYIQVRQLYKDEILLKWG-KPTIW	285
Genomo|QTZ83245.1/1-334 REASL-A-EVKDYCIIDDISGGIKFFPHWKDWFGGQPYVQVRQLYKEEVLLRWG-KPTIW	282
Genomo|QTZ83239.1/1-336 KEASL-C-EAKDYCIIDDISGGIKFFPHWKDWFGGQPYVQIRLLYRDELLLRWG-KPTIW	285
Genomo|QTZ83264.1/1-344 KDALAIT-SEVEYAVIDDIRGGITFFPGWKDWLGCQPEFMVKRLHMDPKLFKWG-RPTIW	303
Genomo|ASU08507.1/1-339 GDALAVA-DDVKYAVFDDMRGGICFFHGWKDWLGSQPEFMVKALYHDPKLFKWG-RPSIW	287
Genomo|ASU08513.1/1-377 GDALAVD-DDVKYAVFDDMRGGIAFFHGWKDWLGAQQEFYGQSAVSRSKSYLSGVDHQFW	331
Genomo|YP_009252362.1/1-336 GDALACA-DDVKYAVFDDMRGGIPFFHGWKDWLGAQQEFMVKALYHDPKLFKWG-RPSIW	290
Genomo|QTZ83265.1/1-329 KEVDRLL-DVAEYHVLDDVD--IRFFPAWKDWLGGMAHIGLRLMYRDVRLINWG-RPCIW	275
Genomo|QTZ83237.1/1-337 QMADDME-FTAHYHVMDDVD--IRYFPAWKSWLGGMQYISNELKYRNVRLLKWG-RPSIW	287
Genomo|YP_009130630.1/1-349 QMADDME-HTAHYHVLDDVD--LRYFPAWKSWLGGMQWISNELKYRNVRLLKWG-RPCIW	295
Genomo|QTZ83260.1/1-345 KEVDRLL-SVAKYHVLDDVD--LRYFPAWKDWLGGMAHIGLRMMYRDVRLIEWG-RPCIW	288
Genomo|QTZ83261.1/1-318 KEVDRLL-DVAKYHVLDDVD--LRFFPAWKDWLGGMAHIGLRLLYRDVRLIQWG-RPCIW	264
Genomo|QCW23649.1/1-341 QMADDME-KTAHYAVFDDVN--IRYFPGWKSWLGGMRHISNRLLYRNVKLMEWG-RPCIW	287
Genomo|QJB18646.1/1-342 REVAYSI-ETARYHVLDDVD--LRYFPGWKDWLGGMMWIPVRLMYRDVMNMQWG-RPCIW	288
Genomo|QTZ83256.1/1-343 TEVAFKI-GEARYHVLDDVD--IRYFPAWKDWLGGMQWIPVRMMYRDVINMPWG-RPCIW	287
Genomo|QTE03611.1/1-401 KVAFSES-ESAEYAVFDDMRGGICFFHMWKDWLGCQSEFMIKEMYRDPRLLKWG-KVSIW	336
Genomo|QTE03667.1/1-298 --AFEEA-PDAEYAIFDDLRGGIQFFHMWKDWLGCQREFMVKEMYKDPRVLKWG-KPSIW	253
Genomo|YP_009109727.1/1-351 KEVLNSD-ESARYAVLDDIRGGLKFFPAWKDWLGGQRWISVKQMYRDPILLKWG-RPCIW	301
Genomo|QTE03681.1/1-342 KVAINEI-DKVDYAVFDDVS--ILHTHGWKSWFGAQPHVGLRQLHRDAVYMKWG-RPIIW	291
Genomo|QIJ55591.1/1-332 KVAIQGV-ENVEYAVFDDVS--FSHTPGWKSWFGAQAEIGLRQLHRDAVYVKWG-KPIIW	284
Genomo|QTE03641.1/1-288 --------PLAEYAVFDDCH--IDHFPGWKSWFGAQARIGVRAMYRDAVYVKWG-KPIIW	244
Genomo|YP_009551397.1/1-324 KEAINHM-SEVEYAVFDDCS--INHMPGWKSWFGAQATVGVRALYRDATYVAWG-KPIVW	280
Genomo|QTE03619.1/1-377 KEALGGM-CDAEYAVFDDCS--IDHMPGWKSWFGAQATVGVRAMYRDATYVAWG-KPIVW	328
Genomo|YP_009181999.1/1-332 REFVKVE-QSVDYYVLDDMEGGLRFFPGWKHFLGMQTWFNVRQFHRDPPMVKGG-KPCIW	283
Genomo|QCW23727.1/1-336 REFVKVE-QSVDYYVLDDMEGGLKFFPGWKHFLGMQTWYNVRQFHRDPPMVKGG-KPCIW	287
Genomo|YP_009506604.1/1-317 KELLNN--LDADYAVFDDMQGGISFFHGWKNWFGCQLNFQVKQMYRDPVNVTWG-KSCIW	280
Genomo|QCS35881.1/1-338 AVLLRDA-IDAKYAVFDDMRGGIGFFHSWKEWLGAQQVVTVKALYKDPVQLDWG-KPCIW	286
Genomo|YP_009506620.1/1-377 KLLLRDA-PEAKYAVFDDMRGGIGYFHSWKEWLGAQSVVTVKELYRDPVQLVWG-RPCIW	325
Genomo|YP_009164033.1/1-319 ------C-REVNYAVFDDMRGGIGMFPSFKEWLGAQAVVSVKKLYRDPVQVPWG-RPCIW	267
Genomo|QCX35063.1/1-337 AVLLRDM-ADAEYAVFDDMRGGIAMFPSWKEWLGGQSVVSVKKLYRDPVQVKWG-KPCIW	285
Genomo|QCX29523.1/1-347 ATLLRDM-PEAEYAIFDDMRGGIAMFPSFKEWLGAQSVVTVKKLYRDPVQVKWG-RPCIW	295
Genomo|QCW23643.1/1-339 GVLLRDM-PDAEYAVFDDMRGGLAMFPSFKEWFGAQAVVSVKKMYRDPVQVKWG-KPCIW	287
Genomo|YP_009252365.1/1-343 AVLLRDA-PGASYAVFDDMRGGLPMFPSFKEWFGSQSLVTVKKMYRDPVQMRWG-KPCIW	287
Genomo|YP_009252359.1/1-338 AVLLRDM-PDAQYAVFDDLRGGIAMFPSFKEWLGAQAVVTVKKLYRDPVQVSWG-KPCIW	287
Genomo|YP_009506622.1/1-326 HVLTRDM-PDAQYAVFDDMRGGISMFPSFKEWFGAQEVVTVKTLYRDPVQMKWG-KPCIW	274
Genomo|QCX29495.1/1-316 --FNAIC-RDAKYAVFDDMRGGIAMFPSFKEWFGAQSVVTVKALYRDPVQIKWG-KPCIW	264
Genomo|QTE03631.1/1-355 EVIARDI-EAAEYAVFDDMRGGISFFPAWKEWMGAQSVVTVKQLYRDPKQMKWG-RATIW	316
Genomo|ANC51574.1/1-341 EVILRDG-PDADYVVFDDMRGGLDFFHGWKEWFGCQTVVTVKKLYKDPMQMPWG-KPVIW	289
Genomo|QCX35067.1/1-342 EVLLRDG-PDADYAVFDDMRGGLEFFHGWKEWFGCQYVVTVKKLYKDPVQMPWR-KPVIW	290
Genomo|AGU67671.1/1-340 EVILRDQ-ADAEYAVFDDMRGGLEFFHGWKEWFGCQSVVTVKKLYKDPVQMPWG-KPVIW	288
Genomo|YP_009109733.1/1-342 EVILRDG-PDADYAVFDDMRGGLEFFHGWKEWFGCQSVVTVKKLYRDPVQMPWG-KPVIW	290
Genomo|QCW23691.1/1-325 EVALRDM-PGAEYAVFDDMRGGIEFFPAWKEWLGAQQVVTVKKLYRDPLQCDWG-RPSIW	286
Genomo|QJB18648.1/1-340 EVALRDM-PDADYAVFDDIRGGIAFFPAWKEWLGAQQVVTVKKLYRDPVQVTWG-KPSIW	287
Genomo|ASH99151.1/1-334 EVALRDM-HDADYAVFDDMRGGIEFFPSWKEWLGSQAVVTVKKLYRDPVQVKWG-KPSIW	282
Genomo|YP_009345062.1/1-324 EVALRDM-PDAEYAVFDDMRGGIKFFQAWKEWFGAQLVVTVKKLYRDPVQVKWG-KPCIW	287
Genomo|YP_009551381.1/1-348 EIAVRDM-PTAEYAIFDDMRGGIKFFPAWKEWFGAQQVVTVKKLYRDPLQINWG-KPCIW	310
Genomo|ASH99175.1/1-343 AEAMR-Y-AECAYAVFDDMG-GLKYVPQFKNWLGCQMQFQVKMLYKDPKIITWG-KPCIW	304
Genomo|QCW23647.1/1-328 AEAMR-Y-REVEYAVFDDMQ--LKYVPQFKNWLGCQFSFQVKVLYKDPVLISWG-KPCIW	289
Genomo|QCW23637.1/1-331 SEAMR-Y-AEADYAIFDDMQ--LKYVPQFKNWLGCQANFQVKVLYKDPVLIQWG-KPCIW	292
Genomo|QCW23618.1/1-326 AEAMR-Y-NEADYAIFDDMQ--LKYVPQFKNWLGCQKSFQVKVLYKDPVLIDWG-KPCIW	287
Genomo|QCW23704.1/1-331 AEAMR-Y-KEADFAIFDDMQ--LKYVPQYKNWLGCQKSFQVKVLYKDPVLIDWG-KPCIW	292
Genomo|QJB18672.1/1-327 KSAIELG-REAEYAVFDDIRGGIKFFPGFKDWLGCQPCFMVKQLYREPVLFDWG-KPSIW	290
Genomo|QCW23656.1/1-325 KDACG-E-RDDRYAIFDDMQGGIGFFHGWKNWLGSQHEFKIKLLYRDPVTIRWG-KPCVW	288
Genomo|QCX35065.1/1-331 REALD-H-PEAEYAVIDDIAGGIKFFPRYKDWLGCQAEFQLKELYREPRLFKWG-RPAIW	294
Genomo|ASH99163.1/1-308 REALD-N-PQAEYAVVDDIAGGIKFFPRFKDWLGCQAEFQLKELYREPRLFKWG-KPTIW	271
Genomo|YP_009506595.1/1-336 GEAMR-C-PEAEYAIMDDIAGGIKFFPRFKDWLGCQAQFQLKVLYKEPALYDWG-KPCIW	299
Genomo|QCW23697.1/1-332 GEALD-N-PQADYAVLDDLAGGIKFFPRFKDWLGCQMQFQLKVLYKEPSLFTWG-RPCIW	295
Genomo|QTE03613.1/1-309 GEALD-N-PEADYAVLDDIAGGIKFFPRFKDWLGCQMQFQLKVLYKEPSLFNWG-RPCIW	272
Genomo|QJB18718.1/1-332 GEALG-N-PEAKYAVLDDIAGGIKFFPRFKDWLGCQMQFQLKVLYKEPALFNWG-RPCIW	295
Genomo|ASH99172.1/1-316 KEALD-N-READYAVLDDIAGGIKFFPRYKDWLGCQMQFQLKVLYKEPSLFDWG-RPCIW	279
Genomo|QCX29511.1/1-310 AEAVK-A-ADVDYAVFDDIQGGIKFFPAFKNWLGAQFEFQVKGLYRDPQMIKWG-KPSVW	269
Genomo|AXB22630.1/1-319 AEAVK-A-PDVDYAVFDDIQGGIKFFPAFKNWLGCQMEFQVKGLYRDPQLLKWG-KPSIW	271
Genomo|QCX29519.1/1-319 AEL-A-N-GGARYAIFDDIAGGIKFFPRWKDWLGCQAQFQVKQMYKDPYLFTWG-RPSIW	282
Genomo|QCX35061.1/1-320 RNL-G-D-DGVRYAVFDDIAGGIKFFPRFKDWLGCQMEFMVKQMYRDPHLFRWG-RPAIW	283
Genomo|AWU66514.1/1-320 RDI-N-R-DGVQYAIFDDIAGGIKFFPRFKDWLGCQMEFMVKEMYRDPHLFRWG-RPAIW	283
Genomo|AXB22620.1/1-307 RDI-N-R-DGVEYAIFDDIAGGIKFFPRFKDWLGCQMEFMVKEMYRDPHLFRWG-RPAIW	270
Genomo|AXB22638.1/1-307 RNL-G-D-GGVDYAVFDDIAGGIKFFPRFKDWLGCQMEFMVKQMYRDPHLFRWG-KPCIW	270
Genomo|AWU66516.1/1-336 RNL-G-D-DGIEYAVFDDIAGGIKFFPRFKDWLGCQMEFMVKEMYRDPHLFRWG-RPAIW	283
Genomo|YP_009551420.1/1-319 RNI-G-D-DRIRFAVFDDIAGGIKFFPRFKDWLGCQMEFMVKELYRDPHLFRWG-RPAIW	283
Genomo|AXB22598.1/1-307 RDI-G-R-GGIKYAVFDDIAGGIKFFPRFKDWLGCQMEFMVKEMYRDPHLFKWG-RPAIW	270
Genomo|YP_009551401.1/1-307 RDI-G-R-AGVEYAVFDDIAGGIKFFPRFKDWLGCQMEFMVKEMYRDPHLFRWG-RPAIW	270
Genomo|AWU66518.1/1-320 RDI-N-R-DGVEYAVFDDIAGGIKFFPRFKDWLGCQMEFMVKEMYRDPHLFKWG-RPAIW	283
Genomo|AXB22626.1/1-307 RDL-D-R-DDVKYAVFDDIAGGIKFFPRFKDWLGCQMEFMVKQLYRDPQLFRWG-RPCIW	270
Genomo|QIJ55589.1/1-321 RDL-D-R-DDVKYAVFDDIAGGIKFFPRFKDWLGCQMEFMVKQLYRDPQLFRWG-RPCIW	284
Genomo|YP_009506593.1/1-340 KLALDGM-QDAEYAVFDDWKGGMKALPGYKDWFGCQWQISVRKLHHDAKLITWG-RPIIW	298
Genomo|AXB22612.1/1-316 KLALDGM-DDAQYAIFDDWKGGMKALPGYKDWFGCQWQISVRKLHHDARLITWG-RPIIW	275
Genomo|AXB22604.1/1-317 KVAFQGL-EKAEYAIFDDWKGGLKMLPGYKDWLGAQWHVSVRQLHHDARLEEWG-RPCIW	275
Genomo|YP_009506607.1/1-322 ELAFAGI-DTAEYAIFDDWAGGLKCLPKYKDWFGAQWHISVRRLHHDAKLVEWG-RPIIW	280
Genomo|QJB18626.1/1-333 KVAFQGL-ETAEYAVFDDWKGGLKGLPGYKDWFGAQWHVSVRQLHHDARIEEWG-RPIIW	291
Genomo|QJB18622.1/1-333 KVAFQGL-EQAEYAIFDDWKGGLRGLPGYKDWLGAQWHVSMRQLHHDARVEEWG-RPVIW	291
Genomo|YP_009465965.1/1-334 KIAFHGV-DSAEYAIFDDWKGGLAKLPGYKDWFGAQWHVSMRKLHHDAEIVEWG-RPVIW	292
Genomo|QJI53408.1/1-383 KVAFQGL-DDAEYAIFDDWKGGLKGLPGYKDWFGAQWHVSMRQLHHDARLVEWG-RPIIW	341
Genomo|QJB18734.1/1-333 KEASR-A-EEADYAVFDDLQGGIKFFHGFKNWLGAQLEFQIKGLYRDPEMIKWG-KPSIW	301
Genomo|YP_009109725.1/1-332 KEASR-A-HEAEYAIFDDLQGGIKFFHGFKNWLGAQQEFQIKGLYRDPELLKWG-KPSIW	299
Genomo|QCX35075.1/1-333 KACEN-S-SDATYAVFDDIQGGIKFFHGWKNWLGAQLNFQVKIMYRDPLLITWG-KPSIW	293
Genomo|QJB21615.1/1-338 AEAVK-A-DEAELAIFDDIAGGIKFFPMFKNWLGCQKQFQIKGLYKDPQLIDWG-KPCIW	295
Genomo|QCX29497.1/1-337 KEACK-A-DSALYAVFDDIQGGIKFFHGFKNWLGGQKEFQIKGLYRDPELIRWG-KPSIW	300
Genomo|QCW23725.1/1-333 KEANK-A-DEAQYAVFDDIQGGIKFFPSFKNWLGGQEEFQIKGLYRDPEIIKWG-KPSVW	296
Genomo|QCW23694.1/1-324 AELAK-A-ESVDYAVFDDMRGGIKMFPSFKEWLGCQAYATVKQLYREPKATRWG-KPCIW	292
Genomo|AMH87714.1/1-324 AEAMK-H-DGADYAVFDDIQGGIKFFHGFKNWLGAQAEFQVKVLYKDPVLIQWG-KPSIW	278
Genomo|QCQ85164.1/1-342 QEAMK-H-DSADYAVFDDIQGGIKFFHGFKNWLGAQAEFQVKVLYKDPQIIQWG-KPSIW	291
Genomo|AMH87723.1/1-330 AEAMK-H-DGADYAVFDDIQGGIKFFHGFKNWLGAQAEFQVKVLYKDPVRIQWG-KPSIW	291
Genomo|YP_009164036.1/1-322 AEAMR-Y-ADAEYAVFDGMQGGIGSFHGYKNWLGAQMNFQVKVLYPDPKMITWG-KPCIW	278
Genomo|QKQ15119.1/1-306 AEAVR-A-PDVEYAIMDDIQGGMGFFHGYKNWLGAQWSFQVKRLYKDPALITWG-KPCIW	264
Genomo|QCW23695.1/1-333 AEAMR-Y-EEVEYAVFDDMQGGMSFFHGYKNWLGCQWSFMVKQLYRDPKLIQWG-KPCIW	291
Genomo|QCS37582.1/1-333 EEAMR-Y-AEVEYAIFDDMQGGMSFFHGYKNWLGCQWSFMVKQLYKDPALIQWG-KPCIW	291
Genomo|QFR58255.1/1-318 SEAE--V-DDVDYAVFDDMQGGFDFFHGYKFWLGAQAEFTITDKYKGKKHIKWG-KPSIW	283
Genomo|QCS35893.1/1-322 EELGD-T-EDVEYAVFDDMQGGFDFFHGYKFWLGAQAEFTVTDKYKGKKHIKWG-KPSIW	287
Genomo|QTE03593.1/1-314 GELDD-T-NDVDYAVFDDMQGGFDFFHGYKFWLGAQAEFTVTDKYKGKRHIKWG-KPSIW	279
Genomo|QCS35905.1/1-330 DEP---L-DEAEYAVFDDMQGGLEYFHSYKFWLGCQSQFYAMDKYKGKKLIHWG-RPSIY	288
Genomo|QJB18720.1/1-320 DED---L-EDVDYAIFDDMQGGLKFFHSYKFWLGAQKQFYATDKYKGKRLINWG-RPSIY	283
Genomo|ASM93483.1/1-321 DES---V-DDVDYAIFDDMQGGLSFFHSYKFWLGCQLEFWATDKYRHKQKIKWG-RPCIY	285
Genomo|ANC51616.1/1-331 DES---I-DDVDYAVFDDMQGGLKFFHSYKFWLGAQSQFYVTDKYKGKRLVHWG-KPCIY	287
Genomo|QJB18644.1/1-319 DES---L-EDVDYAIFDDMQGGLKFFHAYKFWLGCQEQFWATNKYKGKKLIHWG-RPSIY	283
Genomo|QCQ85228.1/1-319 DES---V-EDVDYAVFDDMQGGIKFFHSYKFWLGAQTQFWATDKYKGKRLIHWG-RPSIY	283
Genomo|QJB18668.1/1-322 DES---L-KDVDYAVFDDMQGGLKFFHAYKFWLGAQSQFWATDKYKGKKLINWG-RPAIY	280
Genomo|QCQ85290.1/1-329 DED---V-TDVDYAIFDDMQGGIKFFHAYKFWLGAQTQFWATDKYKGKRLIHWG-KPSIY	284
Genomo|QCS37574.1/1-326 DES---V-EDVDYAIFDDMQGGIKFFHAYKFWLGAQTQFWATDKYKGKRLIHWG-KPSIY	284
Genomo|QCS37568.1/1-325 DED---V-SDVDYAVFDDMQGGIKFFHSYKFWLGAQSQFYATDKYKGKRLIDWG-KPSIY	283
Genomo|QBX89247.1/1-325 DED---V-SDVDYAVFDDMQGGIKFFHSYKFWLGAQSQFYATDKYKGKRLIDWG-KPSIY	283
Genomo|QCQ85280.1/1-325 DED---V-SDVDYAVFDDMQGGIKFFHSYKFWLGAQSQFYATDKYKGKRLIDWG-KPSIY	283
Genomo|QJB18582.1/1-319 DED---I-TDVDYAVFDDMMGGLEFWHSYKFWLGAQKQFYATDKYKGKKLLSWG-RPCIY	287
Genomo|YP_009115526.1/1-318 DES---L-KDVEYAVFDDMMGGLEFFHSYKFWLGAQKQFYATDKYKGKRLVDWG-RPCIY	286
Genomo|YP_009109721.1/1-325 DED---I-SSATYAVFDDF-GGLKFLPSYKFWMGHQKQFYVTDKYKGKKLVEWG-RPSIW	286
Genomo|YP_009506635.1/1-322 DED---L-DNVKYAVFDDF-GGIKFFPSYKFWLGHQNQFYVTDKYKGKKLVHWA-RPSIW	286
Genomo|QCW23615.1/1-316 DED---L-DGVEYAIFDDF-GGIKFLPSYKFWLGHQKQFYVTDKYKGKKLVHWA-RPSIW	283
Genomo|QJB18654.1/1-317 DED---I-DGAEYAIFDDF-GGIKFLPAYKFWLGHQKEFYVTDKYKGKKLVHWA-RPSIW	283
Genomo|QJB18730.1/1-318 DED---I-DGAEYAIFDDF-GGIKFLPSYKFWLGHQKQFYVTDKYKGKKLVHWA-RPSIW	283
Genomo|QDF60269.1/1-314 DED---L-DGIEYAIFDDF-GGIKFLPSYKFWLGHQKQFYVTDKYKGKKLVHWA-RPSIW	282
Genomo|QCS35895.1/1-315 DED---I-DGVDYAVFDDF-GGIKFLPSYKFWLGHQKQFYVTDKYKGKKLVHWA-RPSIW	283
Genomo|QJB18574.1/1-325 DES---V-EDVEYAVFDDINGGLKFFPNYKSWLGCQEQFYCTDKYKGKRLVHWG-RPCIW	284
Genomo|QJB18636.1/1-323 DES---I-DDVEYAVFDDINGGLKFFPNYKSWLGCQQQFYCTDKYKGKKLVHWG-RPSIW	283
Genomo|QIR82255.1/1-315 DED---I-SSAKYAVFDDVAGGLSFFPQYKSWLGSQLEFYTTDKYRKKQLVKWG-RCCIW	284
Genomo|QCW23723.1/1-312 QEE---T-DDVSYAIFDDINGGIPFFPQYKWWLGHQRQFYATDKYKGKKLIHWG-KPAIW	280
Genomo|AJD20395.1/1-320 QEE---T-DNVDYAIFDDLNGGIPFFPQYKWWLGHQGQFYATDKYKGKKLVHWG-RPAIW	285
Genomo|QJB18674.1/1-314 QEE---V-ETVDYAIFDDINGGIPFFPQYKWWLGHQRQFYATDKYKGKKLINWG-RPAIW	280
Genomo|QCW23718.1/1-318 EES---L-EGVKYAVFDDINGGIQFFPQYKWWLGHQKQFYATDKYKGKKLIYWG-KPAIW	282
Genomo|QCW23636.1/1-316 DEP---T-DDVDYAVFDDINGGIQFFPQYKWWLGHQKEFYATDKYKGKRLIKWG-RPAIW	282
Genomo|QFR58261.1/1-328 DEN---L-SDAKYAVFDDMQGGLEFFHAYKFWLGSQHQFYATDKYKGKKLIKWG-RPSIY	284
Genomo|QIR82237.1/1-332 DES---I-EDVEYAVFDDIQGGLQFFHAYKFWLGHQQQFYVTDKYKGKRLVNWG-KPSIW	290
Genomo|QTE03671.1/1-320 DEF---N-EDVKFAVFDDIQGGLEFFHAYKFWLGHQREFFATDKYRGKKLIRWG-KPAIW	289
Genomo|QCW23705.1/1-302 DED---I-TDVQFAVFDDIQGGLEFFHAYKFWLGHQHSFYATDKYKGKKLITWG-KPAIW	271
: *. :* ::* .
Genomo|YP_009177700.1/1-290 LCID--DKD-PL--------------LSSKVYRDW-ISMNCVFVTVI--NKMY-------	290
Genomo|QJB18634.1/1-306 LCNP--EFD-PR--------------GALPYSREW-LNLNCDFVELT--RPLF-NL----	306
Genomo|QDJ95275.1/1-338 LCNP--EDD-PR-------------GDLNVAQRTW-FDANVVTVTLF--NPLF-------	338
Genomo|QJB18580.1/1-317 LCNR--DGD-PR-------------GALSGVELEW-LRANAIMVDIF--SPLF-IQ----	317
Genomo|KM598389/1-314 LCNA--DPR----------------GALSGAELEW-LQINAMMVDLF--TPLF-TQ----	314
Genomo|QJB18682.1/1-318 LCNR--DAD-PR-------------GSLSGVELEW-LRANTVIVDIY--NPLF-ERSPSA	318
Genomo|QJB18706.1/1-315 LCNR--DAD-PR-------------GALSGAELEW-LRANAVIVDIY--SPLF-TQ----	315
Genomo|QJB18708.1/1-317 LCNR--DAD-PR-------------GALSGAELDW-LRANAVIYDLF--SPLF-TQ----	317
Genomo|QDJ95217.1/1-317 LGND--DDE-SNPC-----------RALPRTSADW-ITVNCVFYFLG--EKLY-E-----	317
Genomo|QCW23714.1/1-309 LCNE--DMD-PR-------------GTLSRAECQW-IDLNCEVVTVK--EKLF-I-----	309
Genomo|QJB18618.1/1-310 LGNE--DDT-DPT------------RVVSRTELDW-IDANCVVVRLQ--APLF-Q-----	310
Genomo|QSX73074.1/1-330 CSNS--DPR-----------------EDPKVDYEW-LVGNCTFVCIH--KPIF-NL----	330
Genomo|QCW23701.1/1-380 CCND--DPG-----------------MGRGVDFSW-VQGNCLIVHVD--TRIC-WVEE--	380
Genomo|QIR82243.1/1-336 CMND--NPM-----------------DSNHVDHEW-IQGNCDIVYIG--DPLV-SIHSDQ	336
Genomo|QJB18710.1/1-335 CMNE--DPL-----------------YMRGVDYEW-LIGNCDIVYIG--EDLI-KINPQP	326
Genomo|QJB18552.1/1-340 CANY--DPR-----------------MSSNCDWDW-MAGNVDVIHIPETEPLA-RVIPQP	328
Genomo|QIR82227.1/1-326 CMNS--DPL-----------------ADPHVDVAW-LMLNCMIVHIE--DPLV-EII---	326
Genomo|QIR82211.1/1-337 LMNS--DPL-----------------FDPHVDTEW-LIGNCFIVFVPENEPLV-SDVSS-	337
Genomo|QBX89253.1/1-330 LMNE--DPT-----------------IDSHVDSAW-LLGNCDIIFVPENEPIV-QFN---	330
Genomo|QIR82235.1/1-345 LMND--DPM-----------------FDSHVDHDW-LRGNCDIIFVPTDDPLV-HVPSEH	343
Genomo|QCW23651.1/1-338 LMNG--DPR-----------------MCKGVDLDW-LEGNCEIVHVT--EKFI-EII---	338
Genomo|ASH99142.1/1-324 LMND--DPG-----------------GCAKADYDW-LLGNCDIIHVT--SAFC-WVL---	324
Genomo|YP_009115508.1/1-330 CLNE--NPN-----------------FLKGVDYEW-LQLNCVIIEVL--DPIC-HLSS--	330
Genomo|QCQ85258.1/1-329 CTND--DPF-----------------AMRNVDYDW-LMNNCYIINVV--DPIC-IVSS--	329
Genomo|QCW23667.1/1-330 CMND--NPL-----------------YSKNVDYEW-LTQNCDILYIE--DPLC-HVSN--	330
Genomo|AWX63615.1/1-329 CMNE--DPH-----------------FAKGVDYDW-LMHNCVIVNVI--DPIC-IVSS--	329
Genomo|QNI80859.1/1-329 CMND--DPL-----------------YAKGVDYEW-LCQNCTIINVT--DPIC-YVTS--	329
Genomo|YP_009551472.1/1-312 LSNK--DPR-TEMDP---------------SDANW-LEANCTFIEINT----P-IFHANT	312
Genomo|QTE03663.1/1-329 IAND--DPR-QGMEQ---------------GDISW-MEANCVFIEVTE----S-IFRAST	328
Genomo|AXL65867.1/1-294 LSNE--DPR-NYMEQ---------------SDRTW-LEENCVFIEITE----P-IFRASI	294
Genomo|YP_009252368.1/1-328 ISND--DPR-LVMEA---------------SDVSW-LEANCIFVEITE----A-IFRAKR	328
Genomo|YP_009021043.1/1-329 ISND--DPR-LGMDA---------------SDVSW-LEHNCYFVEVSS----P-IFRANT	328
Genomo|QCX29393.1/1-329 ISND--DPR-DVMDA---------------GDRSW-LEENCLFVEVNE----T-IFRANT	328
Genomo|QJB18610.1/1-337 LSNG--DPR-LDMTE---------------GEVDW-MQKNCVFVECNE----A-IFRAST	336
Genomo|QJB18732.1/1-327 LSNR--DPR-DELDL---------------LDIEW-MERNVTFISIEE----A-IFHASR	326
Genomo|QJB18612.1/1-330 IANS--DPR-EELGG---------------DDHAW-LEANCTFIRIDR----P-IFRANN	325
Genomo|QCW23646.1/1-330 ISNS--DPR-DELGK---------------DDHAW-LEANCDFIYVDK----P-IFRANN	325
Genomo|QCX35073.1/1-325 LANV--DPR-LGMDP---------------SDSNW-LEENAYFVELTD----S-IFRANT	324
Genomo|AXB22606.1/1-318 LTNS--DPR-DEATV---------------DDRDW-LERNCHFIEINS----H-LAENSS	310
Genomo|YP_009506581.1/1-336 ICNT--DPR-LDAYG-----------PNATPDWEW-MEGNCHFIEVKD----S-LISSIS	331
Genomo|QSX73078.1/1-336 VCNT--DPR-LDAYP-----------LNSRPDFAW-MEGNVDFIEVTD----S-LIESIS	331
Genomo|QCX29473.1/1-327 VCNK--DPR-LEAYP-----------PNATPDWEW-MEDNVDFIEVTG----S-LIASIS	322
Genomo|QKQ15105.1/1-331 VCNK--DPR-LEVYP-----------PNATPDWEW-MEDNVDFIEVTS----S-LIESIS	322
Genomo|QNI80856.1/1-337 VCNR--DPR-LEAYP-----------PNATPDWEW-MEDNVDFIEVTD----S-LIAAIS	332
Genomo|YP_009388636.1/1-342 VCNT--DPR-LDAYP-----------QNARPDFEW-MEGNCTFIEVTD----S-LIESIS	337
Genomo|QTZ83241.1/1-336 LCNK--DPR-EEAYP-----------PNARPDFEW-MEKNVTFIEVTD----S-LIASIS	331
Genomo|YP_009506601.1/1-336 VCNT--DPR-LDSYP-----------NNARPDFDW-MEGNVDFIEVTS----S-LIESIS	331
Genomo|QNJ57206.1/1-327 LSNT--DPR-LDMDP---------------SDVSW-MEDNATFISVEN----P-IFRANT	326
Genomo|QCW23732.1/1-327 LSNT--DPR-LDMDP---------------SDASW-MEDNAVFIDISE----P-IFRAST	326
Genomo|QJB18638.1/1-329 LSNT--DPR-LDMDP---------------SDASW-MEDNAVFIDISE----P-IFHAST	326
Genomo|YP_009551399.1/1-307 VSND--DPR-LCMEP---------------SDVAW-LEANARFIECNH----A-IFRANT	306
Genomo|AXL65855.1/1-330 ISND--DPR-LSMDP---------------SDVSW-LEANAVFIEINS----A-IFRAST	329
Genomo|ASH99154.1/1-297 ISND--DPR-QSMDP---------------SDVSW-MEMNCVFIEVNV----P-IFRALW	295
Genomo|QJB18628.1/1-325 ISNS--DPR-HDMEA---------------GDVSW-LEQNAVFIEVNA----P-IFRANT	324
Genomo|AXB22618.1/1-310 ISND--DPR-HSMET---------------SDVAW-LEMNCKFVEINT----P-IFRANT	309
Genomo|AXB22628.1/1-310 VSND--DPR-HAMDA---------------SDVSW-LEANARFIEITE----P-IFRANT	309
Genomo|QHT64469.1/1-325 ISND--DPR-LGMDP---------------SDANW-LEQNAVFIDVSR----A-IFRANT	324
Genomo|QTZ83236.1/1-305 ISND--DPR-HVMDA---------------SEIAW-LEANAHFIEVNS----A-IFRANT	300
Genomo|QTE03645.1/1-294 ISND--DPR-LVMEA---------------SDVSW-LEQNARFIEVNE----A-IFRANT	293
Genomo|QTE03633.1/1-290 ISND--DPR-HMMEP---------------SDISW-LEENAVFIEVNE----P-IFHAST	290
Genomo|QTE03607.1/1-328 VSND--DPR-TNMDH---------------CDVEW-LEANARFIYVDE----P-IFRANT	327
Genomo|QCW23675.1/1-331 LSNN--DPR-DEML---------------QMDIDW-MNDNCIFINIAE----P-IFRANT	330
Genomo|AMH87669.1/1-344 LSNK--DPR-CDMS---------------QEDVEW-LEDNCIFVECNE----T-IFRANT	343
Genomo|QJB18662.1/1-334 LSNT--DPR-DEMQ---------------NSDIEW-MNANCTFIEVTD----S-IFHAST	329
Genomo|QCX29521.1/1-330 CQTQ--IPR-DEMS---------------NSDIEW-MNANCTFIEITT----S-IFRANT	329
Genomo|QCS37586.1/1-327 LSNT--DPR-DEMT---------------AAEVEW-MNINCIFVECNT----P-IFHANT	326
Genomo|QJB18728.1/1-327 LSNT--DPR-DEMV---------------NADIEW-MNKNCIFVEVNR----P-IFHANT	326
Genomo|QCX29499.1/1-325 LANT--DPR-DEMQ---------------NSEIEW-MNKNCIFVEVNS----P-IFHANI	324
Genomo|YP_009116901.1/1-324 LSNT--DPR-DEML---------------NADIEW-MNKNCIFVEVNS----A-IFHANT	324
Genomo|YP_009115515.1/1-345 LSNT--DPR-DHME---------------NSDIDW-MNKNCIFVEVNS----A-IFHAST	344
Genomo|QJB18584.1/1-325 LSNT--DPR-DEMQ---------------NADIDW-MNKNCIFVEINS----P-IFHANT	324
Genomo|YP_009506625.1/1-340 LSNT--DPR-DHME---------------NSDIDW-MNKNCIFVEVNS----P-IFRANT	339
Genomo|YP_009115519.1/1-334 LSNT--DPR-DYME---------------NSDIDW-MNKNCIFVEVNS----P-IFRANT	333
Genomo|QCW23709.1/1-327 LSNT--DPR-DYME---------------NSDIEW-MNKNCIFVEVNS----P-IFHASI	326
Genomo|YP_009115517.1/1-327 LSNT--DPR-DYME---------------NSDIDW-MNKNCIFVEVNS----A-IFHANI	326
Genomo|QJB18578.1/1-329 LSNT--DPR-DYME---------------NSDIEW-MNKNCIFVEVSS----A-IFRANT	328
Genomo|YP_009116887.1/1-327 LSNT--DPR-DYME---------------NSDIDW-MNKNCIFVDVNA----P-IFHANR	326
Genomo|YP_009115514.1/1-325 CSNA--DPR-DDMS---------------YCDVQW-MEANCTFIEITE----K-LLDWE-	325
Genomo|QTE03591.1/1-325 ISNT--DPR-NEML---------------NADIEW-MDINCTFVECND----K-IVKFN-	325
Genomo|YP_003104796.1/1-324 CSNA--DPR-NELL---------------QVDIDW-MEMNCTFIEITE----P-VVEFN-	324
Genomo|QCW23688.1/1-313 CSNA--DPR-NEML---------------QVDIDW-MEANITFIEITD----S-IVEFA-	313
Genomo|QTE03657.1/1-294 LANT--DPR-DEMT---------------NADIEW-MNKNCIFVEINS----P-IFHANT	294
Genomo|QJB18678.1/1-341 LANR--DPR-LDMFDIIPGGEKKWKKGFSQEDVDW-LDANCIFVEINS----P-IFHAST	341
Genomo|QTE03621.1/1-310 LANR--DPR-LDMFDIFPGGEKKWRKGFSQEDVDW-LEANCIFVEISS----A-IFRAST	309
Genomo|QJB18722.1/1-340 LSNT--DPR-LEMM---------------QADIDW-MEGNVDFIEINE----P-IFRANK	325
Genomo|AXL65861.1/1-330 LSNT--DPR-LEMM---------------QADIAW-LEGNVDFIEINE----P-IFRANT	325
Genomo|QJB18640.1/1-326 LSNT--DPR-LEMM---------------QADIDW-LEGNVDFIEINE----P-IFRANT	325
Genomo|QJB18554.1/1-338 LSNT--DPR-LEMM---------------QADIDW-MEGNVDFIEINE----P-IFRANK	325
Genomo|QJB18568.1:6-324/1-319 LSNT--DPR-LEML---------------QADIDW-MEGNVDFIEINE----P-IFRAS-	319
Genomo|QCX35069.1/1-329 LSNV--DPR-MGME---------------SADIEW-MDKNCIFVRVDD----P-IFRANS	324
Genomo|QCX35059.1/1-323 ISNT--DPR-DEML---------------QSDVEW-MNKNCIFVAVDS----P-IFRANT	322
Genomo|QJB18570.1/1-323 LANT--DPR-EEMN---------------GAECDW-LEGNVDFIQVDR----K-LYN---	323
Genomo|YP_009551418.1/1-325 ISNT--DPR-NEML---------------QSDVEW-MNLNCTFIEVNS----A-IFHANI	324
[truncated: 383 more rows]
