# Supplementary material for: A Structural Perspective of Reps from CRESS-DNA Viruses and Their Bacterial Plasmid Homologues
Source: Viruses. 2021 Dec 25;14(1):37. doi: 10.3390/v14010037 (PMC8780604; doi:10.3390/v14010037)
Supplement: Supplementary file 1 [file viruses-14-00037-s001.zip › SupplementarySequences/Nanoviridae.aln]

CLUSTAL O(1.2.4) multiple sequence alignment
Nano|YP_001661660.1 ---------------------------------------------------------MAR	3
Nano|AHF47747.1 ---------------------------------------------------------MAR	3
Nano|AKO71308.1 ---------------------------------------------------MIIDDRMAR	9
Nano|QCF28414.1 ---------------------------------------------------------MSR	3
Nano|QIH29493.1 ---------------------------------------------------------MAR	3
Nano|NP_620694.1 ---------------------------------------------------------MAR	3
Nano|YP_008997794.1 ---------------------------------------------------------MSR	3
Nano|YP_009553298.1 ---------------------------------------------------------MAR	3
Nano|ARI50281.1 ---------------------------------------------------------MAR	3
Nano|YP_003104737.1 ---------------------------------------------------------MAR	3
Nano|QGV56702.1 ---------------------------------------------------------MAR	3
Nano|QBO55988.1 ---------------------------------------------------------MAR	3
Nano|ARI50279.1 ---------------------------------------------------------MSR	3
Nano|SIP63008.1 ---------------------------------------------------------MAP	3
Nano|CDI44972.1 ---------------------------------------------------------MAP	3
Nano|QKK13640.1 -----------------------------------------------------------M	1
Nano|QMV80659.1 ----------------------------------------------------------MT	2
Nano|YP_009508434.1 ----------------------------------------------------------MS	2
Nano|ARV90924.1 ---------------------------------------------------------MSG	3
Nano|YP_003987456.1 ----------------------------------------------------------MG	2
Nano|QHB15188.1 ----------------------------------------------------------MA	2
Nano|AIR91894.1 ---------------------------------------------------------MAQ	3
Nano|YP_008169853.1 ----------------------------------------------------------MA	2
Nano|ALK03650.1 ----------------------------------------------------------MG	2
Nano|YP_009508354.1 ----------------------------------------------------------MS	2
Nano|ATO87997.1 ----------------------------------------------------------MS	2
Nano|QUQ60667.1 ----------------------------------------------------------MY	2
Nano|YP_009246456.1 ----------------------------------------------------------MS	2
Nano|AOY34817.1 ----------------------------------------------------------MS	2
Nano|AVX29431.1 ---------------------------------------------------------MSS	3
Nano|AVX29427.1 ---------------------------------------------------------MTQ	3
Nano|AVX29420.1 ---------------------------------------------------------MAA	3
Nano|NP_040944.1 ---------------------------------------------------------MGS	3
Nano|AVX29443.1 ---------------------------------------------------------MAG	3
Nano|YP_007004040.1 -----------------------------------------------------MGSFSSP	7
Nano|YP_009508355.1 --------------------------------------------------------MKTP	4
Nano|ANI24973.1 --------------------------------------------------------MASI	4
Nano|YP_004123953.1 --------------------------------------------------------MPCV	4
Nano|AIC83098.1 --------------------------------------------------------MPAV	4
Nano|AXU38909.1 --------------------------------------------------------MPTI	4
Nano|CEK41188.1 --------------------------------------------------------MPAL	4
Nano|ADN88286.1 --------------------------------------------------------MPSV	4
Nano|AVC68956.1 --------------------------------------------------------MPAI	4
Nano|ACJ36782.1 -----------------------------------------------------------M	1
Nano|AZL93964.1 -----------------------------------------------------------M	1
Nano|ACB86656.1 -----------------------------------------------------------M	1
Nano|YP_009552699.1 ---------------------------------------------------------MAM	3
Nano|BAS02103.1 MGLGPRTIRAQNDCVTKTEGIFHVSILYLRYTIYSFGGRKRPSITRFLTPLPYTSAKHVM	60
Nano|YP_008854133.1 -----------------------------------------------------------M	1
Nano|AAA51422.1 ---------------------------------------------------------MSS	3
Nano|ADV18492.1 ----------------------------------------------------------MM	2
Nano|QLM02665.1 --------------------------------------------------------MPSI	4
Nano|QBO55994.1 --------------------------------------------------------MPSI	4
Nano|O91250.1 --------------------------------------------------------MPSI	4
Nano|BAV00133.1 --------------------------------------------------------MPSI	4
Nano|NP_620700.1 --------------------------------------------------------MPTR	4
Nano|YP_009508444.1 --------------------------------------------------------MPSQ	4
Nano|YP_009508292.1 --------------------------------------------------------MPSQ	4
Nano|BAU21085.1 --------------------------------------------------------MPTV	4
Nano|YP_009508448.1 --------------------------------------------------------MPTV	4
Nano|QKI28857.1 --------------------------------------------------------MP--	2
Nano|QIC53906.1 --------------------------------------------------------MPSI	4
Nano|QEL50685.1 --------------------------------------------------------MPSI	4
Nano|YP_009508886.1 --------------------------------------------------------MPSI	4
Nano|QKI28856.1 ----------------------------------------------------MSSAPPQG	8
Nano|QLM02664.1 -----------------------------------------------------------M	1
Nano|ATU31571.1 -----------------------------------------------------------M	1
Nano|QGV56707.1 -----------------------------------------------------------M	1
Nano|ARI50297.1 -----------------------------------------------------------M	1
Nano|QBF29185.1 -----------------------------------------------------------M	1
Nano|YP_009508447.1 -----------------------------------------------------------M	1
Nano|QBO55998.1 -----------------------------------------------------------M	1
Nano|QLM02671.1 -----------------------------------------------------------M	1
Nano|QED45320.1 ------------------------------------------------------MRESIM	6
Nano|QBO55999.1 -----------------------------------------------------------M	1
Nano|ARI50301.1 --------------------------------------------------------MPTL	4
Nano|NP_619759.1 --------------------------------------------------------MPTL	4
Nano|YP_009021872.1 --------------------------------------------------------MPTL	4
Nano|QJX15718.1 -----------------------------------------------------------M	1
Nano|QBM00782.1 -----------------------------------------------------------M	1
Nano|QJQ82548.1 --------------------------------------------------------MPSI	4
Nano|ATY70087.1 --------------------------------------------------------MPSI	4
Nano|QJQ82549.1 --------------------------------------------------------MPSI	4
Nano|YP_009508446.1 --------------------------------------------------------MPSI	4
Nano|QLM02663.1 --------------------------------------------------------MPSL	4
Nano|QBO55997.1 --------------------------------------------------------MPSL	4
Nano|ARI50293.1 -----------------------------------------------------------M	1
Nano|AHC72176.1 -----------------------------------------------------------M	1
Nano|QGV56708.1 -----------------------------------------------------------M	1
Nano|QBM00779.1 -----------------------------------------------------------M	1
Nano|YP_009058890.1 -----------------------------------------------------------M	1
Nano|ARI50298.1 -----------------------------------------------------------M	1
Nano|QBF29183.1 -----------------------------------------------------------M	1
Nano|NP_620696.1 ------------------------------------------------------------	0
Nano|ATY70088.1 ------------------------------------------------------------	0
Nano|ATU31568.1 -----------------------------------------------------------M	1
Nano|NP_619760.1 -----------------------------------------------------------M	1
Nano|QED45319.1 -----------------------------------------------------------M	1
Nano|QLM02668.1 -----------------------------------------------------------M	1
Nano|QJQ82545.1 ------------------------------------------------------------	0
Nano|YP_001661660.1 YVVCWMFTINNPEA--LPE-----MREEYKYLVYQVERG-ESGTRHVQGYVEMKRRS-SL	54
Nano|AHF47747.1 YVVCWMFTINNPSS--LPV-----MREEIKYMVYQVERG-QEGTRHVQGYVEMKRRS-SL	54
Nano|AKO71308.1 YVVCWMFTINNPTT--LPV-----MRDEIKYMVYQVERG-QEGTRHVQGYVEMKRRS-SL	60
Nano|QCF28414.1 SVICWCFTINNPSS--PLS-----LHETMKYMVYQLEEG-ENGTRHFQGYVEMKKRT-TL	54
Nano|QIH29493.1 QVICWCFTLNNPTS--QIS-----LHETMKYLVYQKEIG-EAGTVHYQGYVEMKKRT-SL	54
Nano|NP_620694.1 QVICWCFTLNNPLA--PLS-----LHESMKYLVYQTEAG-DNGTIHYQGYVEMKKRT-SL	54
Nano|YP_008997794.1 QVICWCFTLNNPLS--PLS-----LHESMKYLVYQREQG-ESGNIHFQGYIEMKKRT-SL	54
Nano|YP_009553298.1 QVICWCFTLNNPLS--LLS-----LHESMKYLVYQREQG-ESGNIHFQGYIEMKKRS-SI	54
Nano|ARI50281.1 QVISWCFTLNNPSS--PLS-----LHESMKYLVYQKEQG-EAGNIHFQGYIEMKKRS-SL	54
Nano|YP_003104737.1 QVICWCFTLNNPLS--PIF-----LHESMKYLVYQTEQG-ESGNIHFQGYIEMKKRT-SL	54
Nano|QGV56702.1 QVICWCFTLNNPLS--HLS-----LHESMKYLVYQQEQG-ESGNIHFQGYVEMKKRS-SP	54
Nano|QBO55988.1 QVICWCFTINNPKE--HLIF----SEDKMKYLVYQLEEG-KEGTKHFQGYVEMKKRS-SL	55
Nano|ARI50279.1 NVICWCFTVNNPQE--PIVF----LEDKFKYLVYQLEAG-DNGTPHYQGYVEMKKRT-SL	55
Nano|SIP63008.1 QGKRWCFTSFN--SDPPFLS----LPDGCNYLVYQREKCPNTGKEHWQGFITFVGQK-RL	56
Nano|CDI44972.1 QGKRWCFTSFE--EREPFTS----LPDGCSYVVXQREKCPETGREHWQGFVTFSAAR-RL	56
Nano|QKK13640.1 ASRRWMFTLFEDFPSPPFVD----LPESAEYLICQKEKAPTTGKIHLQGFIVLKSPR-RI	56
Nano|QMV80659.1 QSRNWCFTLFA-YTLPLFDS----LPEWANYIVFQEEECPTTKKRHLQGFVTLKKSQ-RL	56
Nano|YP_009508434.1 QSRNWCFTLFA-YTLPIFLS----LPDWCNYLVYQEEECPTTKKRHIQGFCTLKRSQ-RL	56
Nano|ARV90924.1 RSRNWCFTLFE-YTLPLFLS----LPDWAVYLVFQEEVSPSTARKHIQGYCNLKKPQ-RL	57
Nano|YP_003987456.1 QSRNWCFTLFQ-YTLPLFLS----LPDWAEYLVFQEEECPTTNKRHIQGYVTLKRGQ-RL	56
Nano|QHB15188.1 KSRNYCFTLFS-YVLPLFSS----LPDWANYLVFQEEQSPTTGRKHIQGYINLKNPQ-SL	56
Nano|AIR91894.1 QNRNWCFTLFQ-YILPLFTS----LPDWANYIVFQEEQCSSTGRKHIQGYVNLKRPQ-RF	57
Nano|YP_008169853.1 KSRNYCFTLFS-YVLPLFNS----LPDWANYLVFQEEESPSTGRRHIQGYVNLKSPQ-SF	56
Nano|ALK03650.1 KSRNYCFTLFS-YVLPLFSS----LPDWANYLVFQEELCSSTGRKHIQGYVNLKNPQ-SF	56
Nano|YP_009508354.1 QQRNWCFTLFN-YVLPLFSV----LPPWANYIVYQEEICPDTSRKHIQGFINLKRPQ-RF	56
Nano|ATO87997.1 QSRNWCFTLFT-YVLPLFSS----LPDWANYLIFQEEECPDTKRKHIQGYVNLKRPQ-RF	56
Nano|QUQ60667.1 QSRNWCFTLFS-YVLPLFSS----LPDWANYIIFQEEECPDTKRKHIQGYVNLKRPQ-RF	56
Nano|YP_009246456.1 HSRNWCFTIFN-YVLPLFTT----LPEWANYLIYQEEECPTTKKRHIQGYVNLKRNQ-RF	56
Nano|AOY34817.1 QKRNWCFTIFN-YVLPLFTS----LPDWANYIVYQEEECPETKRKHIQGYVNLKRPQ-RF	56
Nano|AVX29431.1 RARRWCFTLNYRSEEEAAQLVQRIESLDPTYAIVGDETAPTTGQRHLQGFIHLKGAGKSL	63
Nano|AVX29427.1 RCRRWCFTLNYDSDEEAAALVRRVQSLSLTYAIVGKETAPTTGQKHLQGFLHLKGGGRVL	63
Nano|AVX29420.1 RVRRWCLTLNYSTEEEAARFVERVKSLTTTYCIVGDEVAPTTGQHHLQGFIHLK-SARCL	62
Nano|NP_040944.1 SIRRWCFTLNYETEEEAANVVRRIESLNLVYAIVGDEVAPSTGQRHLQGFIHLK-TGRRL	62
Nano|AVX29443.1 RARRWCFTLNYSAEEEAASLVRRIESLNTVYAIVGDEVAPTTGQRHLQGFLHLKGAGRTL	63
Nano|YP_007004040.1 RSRWWCFTLNFSGD--PPELAWWLARDEIKYACWQHEKGT---HDHMQGYLQLKKPS-RL	61
Nano|YP_009508355.1 QSIWWCFTIFFASAG-APELFPLFENTSVSYACWQEEESPTTHRRHLQGYLQLKSKK-TL	62
Nano|ANI24973.1 KSAWWCFTLYFLTAT-APNLAVLFENTHVSYSCWQEEECPTSKRRHLQGYLQLKGQR-TL	62
Nano|YP_004123953.1 QSQWWCFTLFFLSAT-APDLNPLFENTTVSYACWQEEESPSTKRRHLQGYIQCKGKR-TL	62
Nano|AIC83098.1 QSFWWCFTIFFTSAAPPPDLVSLLENTSVSYACWQEEESPTTKRRHLQGYLQLKTKK-SL	63
Nano|AXU38909.1 QSQWWCFTVFFLSTT-APDLVPLFENTHVSYACWQEEESPTTRRRHLQGYLQLKGKR-SL	62
Nano|CEK41188.1 KAQWWCFTVFFLSAT-APDLVPLFENTHVSYACWQEEESPTTKRRHLQGYLQLKGQR-TL	62
Nano|ADN88286.1 QAQWWCFTIFFLSSS-APDLVPLFENTAVSYACWQEEESPTTKRRHLQGYLQLKGKR-TL	62
Nano|AVC68956.1 KSQWWCFTVFFLAST-APELTPLIENTAVSYACWQEEDSPTTKRRHLQGYLQCKGQR-TL	62
Nano|ACJ36782.1 SSFKWCFTLNYSSAAEREDFLALLKEEDVHYSVVGDEVAPATGQKHLQGYLSLKKSI-RL	60
Nano|AZL93964.1 ASSKWCFTLNYSSAAEREDFLSRLKEEDVHYAVVGDEVAPSSGQKHLQGYLSLKKGI-RL	60
Nano|ACB86656.1 SASRWTFTLHYSDATERGKFLATLKEEDVHYAVVGDETAPNTGRKHLQGYLSLKKRF-RI	60
Nano|YP_009552699.1 VSRRWCFTLNYSEEDERTRLLSLFSEEELHYAIVGDEVAPSTGQKHLQGYLNFRKVL-RL	62
Nano|BAS02103.1 ASNKWCFTLNYSDAAERDIFLATLKEEELRYAVVGDEVAPTTGQKHLQGYLSLRKLI-RL	119
Nano|YP_008854133.1 ASFKWCFTLNYSDAAERDIFLATLKKEDVHYAVVGDEVAPSTGQKHLQGYLSLKRRI-RL	60
Nano|AAA51422.1 PSLKWCFTLNYSSAAERENFLSLLKEEDVHYAVVGDEVAPATGQKHLQGYLSLKKRI-RL	62
Nano|ADV18492.1 SSFKWCFTLNYSSAAEREDFLSRLKEEDVYYAVVGDEVAPSSGQKHLQGYLSLKKSM-KL	61
Nano|QLM02665.1 KGIHWCFTLNFSGNIPEIKW-----TEEVQYSIYQHE---KVSHDHLQGYIQMKKQV-SL	55
Nano|QBO55994.1 RGTHWCFTLNFSGSLPEIIW-----SEDVQYSTWQHE---RVSHDHLQGYVQMKKHV-TL	55
Nano|O91250.1 RATHWCFTLNFSGSIPEINW-----TADVQYSIWQHE---RVGHDHLQGYIQMKKHV-SL	55
Nano|BAV00133.1 RAIHWCFTLNFSGKVPEIVW-----TADVQYSIWQHE---RVNHDHLQGYIQMKKQT-TL	55
Nano|NP_620700.1 QSTSWVFTLNFEGEIPILPF-----NESVQYACWQHE---RVGHDHLQGFIQFKSRNTTL	56
Nano|YP_009508444.1 KSTCWVFTLNFEGDPPTLTF-----DDRVQYASWQHE---RVGHDHLQGFIQFKSRNTTM	56
Nano|YP_009508292.1 KSTYWVFTLNFKGEIPILSL-----DTRVQYALWQHE---YVSHHHLQGFIQMKAQS-TL	55
Nano|BAU21085.1 QSTCWVFTLNFKGEIPILPF-----NDRVQYACWQHE---RVGHDHLQGFIQMKAQQ-SL	55
Nano|YP_009508448.1 LSTCWVFTLNFNGEIPNLPF-----NEHVQYACWQHE---RVTHDHLQGFIQMKAQK-TL	55
Nano|QKI28857.1 LYIWWVFTRNFDGPMPELSF-----NDTVQYAVWQHE---YVTHDHLQGVVQMKKRT-GM	53
Nano|QIC53906.1 RSTCWCFTLNFSGEMPLLDF----SNKGVQFAIWQHE---KVNHDHLQGFFQFKGRR-SL	56
Nano|QEL50685.1 KSVCWCFTLNFTGEIPQLDF----SNKGVQYAVWQHE---KVNHDHLQGFFQFKGRR-SL	56
Nano|YP_009508886.1 RSVCWCFTLNFTGDVPELTF----DNKGVQYAVWQHE---KVSHDHLQGFLQMKGRR-SL	56
Nano|QKI28856.1 KSTWWVFTRNFDVTKPRPVL----ELGEAQYIAYQHE---KKGHDHLQGVVQMKKQC-RW	60
Nano|QLM02664.1 SAANWVFTLNFTGEVPTVVF-----DDRVQYAVWQHE---RVSHDHLQGVIQLKKKS-RL	52
Nano|ATU31571.1 SAVNWVFTLNFAGEVPVLSF-----DERVQYAVWQHE---RVNHDHIQGVIQLKKKA-KM	52
Nano|QGV56707.1 SCANWVFTLNFTGALPSLSF-----DERVQYAAWQHE---RVNHDHLQGVIQLKNKA-RL	52
Nano|ARI50297.1 SATNWVFTRNFAGEVPILSF-----DERVQYAVWQHE---RVTHDHLQGVIQLKKKA-RL	52
Nano|QBF29185.1 QSALWCFTRNFSGETPSLVF-----DERVQYACWQHE---RINHDHLQGVIQMKKRA-RL	52
Nano|YP_009508447.1 SRCLWMFTRNFSGEVPSLIF-----DERVQYAVWQHE---KVNHDHLQGMVQMKKKV-RF	52
Nano|QBO55998.1 ACTNWVFTRNFQGVLPLLSF-----DERVQYASWQHE---RGSHDHIQGVIQLKKKA-RL	52
Nano|QLM02671.1 ASCNWVFTLNFSGDMPSLVF-----DERVQYAVWQHE---RVSHDHLQGVIQLKKKS-RL	52
Nano|QED45320.1 AKALWCFTLNFSGEVPILSW-----SDRVQYAIWQHE---KVSHDHLQGFLQLKKKA-TM	57
Nano|QBO55999.1 SRCLWMFTLNFSGDMPSLVF-----DERVQYAVWQHE---KVNHDHLQGMIQMKKKV-RF	52
Nano|ARI50301.1 QGRFWCFTFNFSGETPALVF-----DERVQYAVWQHE---RVSHDHLQGYVQMKKRS-TL	55
Nano|NP_619759.1 QGTFWCFTLNFSGDAPSLSF-----NERVQYACWQHE---RVSHDHLQGYIQMKKRS-TL	55
Nano|YP_009021872.1 QGTFWCFTLNFSGDVPALSF-----DETVQYAVWQHE---CVSHDHLQGFVQMKKRS-TM	55
Nano|QJX15718.1 ASCNWVFTRNFSGDTPLLSF-----DERVQYACWQHE---KVAHDHLQGVIQLKKRA-RM	52
Nano|QBM00782.1 QSVSWVFTLNFSGEVPLLSF-----DERVQYAVWQHE---RVNHDHLQGVIQMKKKT-RM	52
Nano|QJQ82548.1 KGTMWAFTKNFNGPCPKLLF-----GPEVQYAIWQHE---KKAHNHLQGFIQMKDKN-TS	55
Nano|ATY70087.1 RGNMWAFTLNFIGPIPNLNW-----GPEVQYAKWQHE---KKAHDHLQGFIQLKERM--T	54
Nano|QJQ82549.1 RGNMWAFTLNFSGPVPILNW-----GPEVQYARWQHE---RKSHDHLQGFIQLKERQ--T	54
Nano|YP_009508446.1 KGTMWAFTLNFVGPRPNLEF-----GPEVQYAKWQHE---KKAHDHLQGFIQMKDKN-TT	55
Nano|QLM02663.1 KGTMWAFTLNFVGPRPNLIF-----GPQVQYAIWQHE---KKAHDHLQGFIQMKSYN-TT	55
Nano|QBO55997.1 KGTMWAFTLNFSGPRPNLTF-----GPEVQYALWQHE---KKAHDHLQGFIQMKNYN-TT	55
Nano|ARI50293.1 ACANWVFTRNFQGEPPSLSF-----DERVQYAIWQHE---RVSHDHLQGVIQLKKKA-RL	52
Nano|AHC72176.1 ACANWVFTRNFQGALPILSF-----DERVQYAVWQHE---RGTHDHIQGVIQLNKKA-RF	52
Nano|QGV56708.1 ACANWVFTRNFEGALPSLSF-----DERVQYASWQHE---RGSHDHIQGVIQLKKKA-RI	52
Nano|QBM00779.1 ACANWVFTRNFQGALPSLSF-----DERVQYAVWQHE---RGTHDHIQGVIQLKKKA-RF	52
Nano|YP_009058890.1 ACSNWVFTRNFQGALPLLSF-----DERVQYAVWQHE---RGTHDHIQGVIQLKKKA-RF	52
Nano|ARI50298.1 APTRYCFTLNYQTDLERENFLSLFSRDEINYLVVGDEVA-GTGQKHLQGYVSFKNQI-RL	59
Nano|QBF29183.1 ASKRYCFTLNYNSDLERETFLSLFLPDEINYFVVGDETA-TTGQKHLQGYVSFKKLI-RL	59
Nano|NP_620696.1 MARRYCFTLNYATEIERETFLSLFSQDELNYFVVGDETA-TTGQKHLQGFVSFKNKI-RL	58
Nano|ATY70088.1 MARRYCFTLNYNSVLERETFIALFNKDEINYFVCGDETAPSTGQKHLQGYVSFKKLI-RL	59
Nano|ATU31568.1 ASKRWCFTLNYKTAVERESFISLFTRDEINYFVCGDETAPTTYQKHLQGYVSFKKMI-RL	60
Nano|NP_619760.1 ASKRWCFTLNYKTALERETFISLFSRDELNYFVCGDEIAPTTGQKHLQGYVSMKKLI-RL	60
Nano|QED45319.1 ASRRWCFTFNYSTVLERETFLSLFSPNEMNYFVCGDETAPSTGQKHLQGYVSLKNLI-RL	60
Nano|QLM02668.1 ASKRWCFTLNYKTVLERETFISLFLQDEINYFVCGDETAPTSGQKHLQGYVSLKKLI-RL	60
Nano|QJQ82545.1 MARRYCFTLNYKSIVERETFISLFPQDEINYFVCGDETAPATGQKHLQGFVSFKKLI-RL	59
: :* : * * **
Nano|YP_001661660.1 KQMRALI--PGAHLEKRRG-TQEEARAYCMKAD-TRVEGPFEFGLFKVSCNDNLFDVIQD	110
Nano|AHF47747.1 KQMRMFF--PGAHLEKRKG-TQEEARSYCMKED-TRIEGPFEFGVFKLACNDSLYDVIQD	110
Nano|AKO71308.1 KQMRSFF--PGAHLEKRKG-SQEEARSYCMKED-TRIEGPFEFGAFKLSCNDNLFDVIQD	116
Nano|QCF28414.1 NQMKRLF--PTAHLEKRKG-TQSEARAYCMKQD-SRVEGPWEYGEFNITIEDKLQAVMQD	110
Nano|QIH29493.1 AGMKKLI--PGSHLEKRKG-SQSEARAYAMKSD-TRVEGPWEFGEFNITIEDKLRSVMED	110
Nano|NP_620694.1 VQMKKLL--PGAHLEKRRG-SQGEARAYAMKED-SRVEGPWEFGEFKEVLEDKLRSVMED	110
Nano|YP_008997794.1 AGMKRLI--PGAHFEKRRG-TQGEARAYAMKES-SRLEGPWEEGEFHLTVEDKLREVMED	110
Nano|YP_009553298.1 AAMKKLI--PGAHFEKRRG-TQAEARAYAMKED-SRIEGPWEFGEFILTVEDKLREVMQD	110
Nano|ARI50281.1 AAMKKLI--PGAHFEKRRG-TQGEARAYAMKED-TRLEGPWEHGEFKLTIEDKLREVMQD	110
Nano|YP_003104737.1 AGMKRLI--PGAHFEKRRG-TQGEARAYAMKEE-SRIEGPWEFGEFIASVEDKLREVMND	110
Nano|QGV56702.1 AAMKKLI--PGAHFEKRRG-TQGEARAYAMKEE-SRMEGPWEFGEFIATVEDKLREVMQD	110
Nano|QBO55988.1 RQMSKLF--PDAHLEKRRG-TQSEARNYAMKDE-SRIEGPWEHGTFVMLIEDKLKEVIDD	111
Nano|ARI50279.1 PQMKKMF--PNAHLEKRRG-SQAEARQYCMKEE-GRLQGPWEYGVFRMMVEDKLREVIED	111
Nano|SIP63008.1 NTVKSLGGGNNWHWEVARG-KNSECRSYCTKED-TRVAPPVEFGQFTELGSNKR-KTMEL	113
Nano|CDI44972.1 NSVKSFAGGNNWHWEVARG-TNSECRSYCTKED-TRVAPPVEYGVFCELGSKKR-KVMEQ	113
Nano|QKK13640.1 TFLRKFL-GKSAHLEHARS-KSSSCRDYCRKDA-TRTDGPWEYGVFAEQGSKAR-KAMER	112
Nano|QMV80659.1 SFLKGRL-GNGVHLEISRG-SSSSNRDYCRKDD-SRVAGPWEFGVLAEQGSNKR-KTMER	112
Nano|YP_009508434.1 SFLKTKL-GNGVHLEIAKG-SASSNRDYCRKDD-SRVSGPWEFGICTEQGSNKR-KTMER	112
Nano|ARV90924.1 SFLKTKL-GNGAHLEIAKG-SASSNRDYCRKDD-SRASGPWEFGVLAEQGSNKR-KTMER	113
Nano|YP_003987456.1 SFLKSKL-GNGVHLEPAKG-SAASNRDYCRKDD-SRVAGPWEFGVLAERGSNKR-KAMER	112
Nano|QHB15188.1 SFLKGKL-GNGVHLEIAKG-SASSNRDYCRKDD-SRVSGPWEFGVFAEKGSRKR-KAMEL	112
Nano|AIR91894.1 SFLKNKF-GDGVHLEIAKG-SASSNRNYCTKDD-TRTSGPWEFGVLAEQGSRKR-KTMES	113
Nano|YP_008169853.1 SFLKKKL-GDGVHLEQARG-SASCNRDYCRKTD-SRVSGPWEFGILAEQGSKKR-KTMES	112
Nano|ALK03650.1 GFLKKKL-GNGAHLEVAKG-NASSNRTYCTKVD-TRTSGPWEFGVLAEQGSKKR-KTMEL	112
Nano|YP_009508354.1 SFLKKNL-PDGAHIESCKG-SASSNRDYCTKDA-SRFAGPWEFGVFAESGSNKR-KTMER	112
Nano|ATO87997.1 SFLKKKL-PDGAHIEQCKG-SASSNRDYCTKDA-TRTAGPWEFGVFAESGSNKR-KTMER	112
Nano|QUQ60667.1 SFLKKKL-PDGAHIEQCKG-SASSNRDYCRKDA-SRTAGPWEFGVFAESGSNKR-KTMER	112
Nano|YP_009246456.1 AFLKKKL-PDGTHIEACKG-SSSSNRDYCRKDD-TRTDGPWEFGVFAETGSNKR-KTMER	112
Nano|AOY34817.1 SFLKKKL-GDGTHIEECRG-SASSNRDYCTKDA-SRTGGPWEFGVFCETGSNKR-KTMER	112
Nano|AVX29431.1 QALKTALRNDTVHLERAQG-SDLQNRDYCSKEQVR-----FEHGIATRAGCKR--RLLER	115
Nano|AVX29427.1 QGLKTVLQNDRIHLEQAHG-SDEQNRVYCSKEETI-----FEHGIPTRPGVKR--RLVDR	115
Nano|AVX29420.1 QGLKTFLQNDKVHLEAAKG-SDEQNRVYCSKEQIR-----YEHGVATRPGSKR--RLEQR	114
Nano|NP_040944.1 QGLKTVLGNDRIHLEPTRG-SDEQNRDYCSKERVL-----LEHGVPTRPGVKRP-RLAQR	115
Nano|AVX29443.1 QGLKTFLQNDKIHLERAKG-SDEQNRGYCSKEQVR-----FEHGVATRPGVRR--GVRQR	115
Nano|YP_007004040.1 TAVRKLFGNFRPHLEVQKARRAEDARDYCMKDE-SRVAGPWEIGEFIPQGSHKG-RMRDL	119
Nano|YP_009508355.1 NQVKALFGDLNPHLEKQRARNSDDARDYCLKEA-SRVSGPWEFGEYCPSGSHKR-RQREQ	120
Nano|ANI24973.1 NQVKSLFGEYKPHLEKQRARQTDDARDYCMKDE-TRVSGPFEFGEYCPSGSHKR-RQREL	120
Nano|YP_004123953.1 AQVKELFGDLQPHLEKQRARKTDEARDYCMKEE-TRVSGPFEFGDYCPSGSHKR-RQRDA	120
Nano|AIC83098.1 SAVKSLFGDLNPHLEKQRARKTDDARDYCMKEE-TRVSGPFEFGDYCPSGSHKR-RQRES	121
Nano|AXU38909.1 AQVKALFGDLNPHLEKQRARKTDEARDYCMKEE-TRVSGPFEFGDYCPSGSHKR-RQRES	120
Nano|CEK41188.1 NQVKAIFGDLKPHLEKQRARKTDDARDYCMKPE-TRVSGPFEFGEYCPAGSHKR-RQREL	120
Nano|ADN88286.1 SQVKSLFGDLNPHLEKQRARKTDEARDYCMKEE-TRVSGPFEFGEYCPSGSHKR-RQRDA	120
Nano|AVC68956.1 TQVKSLFGDLNPHLEKQRARKTDEARDYCMKEE-TRVSGPFEFGDYCPAGSHKR-RQRDA	120
Nano|ACJ36782.1 GGLKKKY-GSRAHWEIAKG-TDEQNRRYCSKETLVL-----ELGTPVVPGSKKR-KLLDR	112
Nano|AZL93964.1 GGLKKRY-SSKAHWEIARG-TDEQNRGYCSKETLVL-----ELGTPVVPRSNKR-KLMER	112
Nano|ACB86656.1 SGIKKKY-SSRAHWEKARG-SDYDNKAYCSKEALIL-----ELGVPCQTGSNKR-KLADM	112
Nano|YP_009552699.1 GALKKKY-SDKAHWEIAKG-TDEENRVYCSKEHKVF-----ELGSPVVVGSNKR-KLAEA	114
Nano|BAS02103.1 GGLKKRF-SPKAHWEMAKG-SDEDNARYCSKETLIL-----QLGIPTSQGSNT-------	165
Nano|YP_008854133.1 GGLKKKY-SPRAHWEVARG-TDGENMRYCSKETLIL-----ELGLPATPGSNKR-KYAEM	112
Nano|AAA51422.1 GGLKKKY-GSRAHWEIARG-TDEENSKYCSKETLIL-----ELGFPVVNGSNKR-KISEM	114
Nano|ADV18492.1 GGLKKRY-SSKAHWEKARG-TDEENSKYCSKETLIL-----EIGFPASQGSNKR-KLSEM	113
Nano|QLM02665.1 KKMKDLI--PRAHFEVAR--APKKAAEYCKKEE-SAIAGPWEYGTWINPGSHKR-KLMER	109
Nano|QBO55994.1 KKMKELL--PGAHLEIAR--APKKSIEYCQKTE-TAIDGPWEYGTWISPGSHKR-KLMDR	109
Nano|O91250.1 KKMKELL--PGAHLEMAK--APKKAIEYCQKKE-SAIAGPWEYGTWISSGSHKR-KLMER	109
Nano|BAV00133.1 TKMKELL--PGAHLEMAR--APKKAIDYCQKKE-TAIDGPWEYGTWISTGSHKR-KLMQR	109
Nano|NP_620700.1 RQAKYIF--NGLNPHLEIARDVEKAQLYAMKED-SRVAGPWEYGLFIKRGSHKR-KLMER	112
Nano|YP_009508444.1 GQCKAQF--NGLSPHLEIARDVNKAQEYTMKED-TRIAGPWEYGVMIKKGSHKR-KLMEK	112
Nano|YP_009508292.1 GQMKALI--PGAHFEVMKALDSDQARSYAMKED-SRLEGPWEYGLYIKKGSHKR-KVMER	111
Nano|BAU21085.1 GQMKAII--PGAHFEKMRALNTDQAKAYAMKED-TRIEGPWEYGLYIKKGSHKR-KIMER	111
Nano|YP_009508448.1 GQMKLLI--PTAHFEKMRALSTDQARNYAMKED-SRVAGPWEYGVYIKKGSHKR-KLMER	111
Nano|QKI28857.1 KAMCALI-GGNPHVEAMRSPTPDRAIAYASKED-SRISGPYYYGEYLARGSQKR-SLLDR	110
Nano|QIC53906.1 LQAKKVFDGYHPHLEVMRAPSAEQAKKYCEKAE-SRVSGPFEFGDFVPSGSNKR-KLDTI	114
Nano|QEL50685.1 LQAKKVFDGYHPHLEVMRAPSAEQAKKYCEKPE-SRVSGPWVFGEFVPSGSNKR-KLEEL	114
Nano|YP_009508886.1 LQTKKVFEGYHPHLEVMRAPSAEIARDYCAKEE-SRVSGPWIFGEFVPMGSNKR-KLTEL	114
Nano|QKI28856.1 KPVSKLI-GGNPHLEIMYG-SAEEAINYAKKEE-SRVEGPWELGEYIPQGSHKR-KQRES	116
Nano|QLM02664.1 TTVKALI-GGNPHLEKMRA-SIEEASAYAQKED-SRVAGPWFYGELLKKGSNKR-KIMDL	108
Nano|ATU31571.1 NTVKNII-GGNPHLEKMKG-SIEEASAYAQKEE-SRVAGPWSYGELLKKGSHKR-KIMEL	108
Nano|QGV56707.1 NTVKAMI-GGNPHLEKMRG-KIEEASEYAMKEE-SRVAGPWIYGEMLKKGSHKR-KIMEL	108
Nano|ARI50297.1 NTVKAMI-GGNPHLEKMRA-TIEEAAEYCRKPD-SRVSGPWEFGTMLKKGSHKR-KILEL	108
Nano|QBF29185.1 TTVKAII-GGNPHLERMRG-TIEEAAEYCRKPQ-SRVSGPWEFGEMLKKGSHKR-KIMEL	108
Nano|YP_009508447.1 TTVKNLI-GGNPHVEPVRS-TGPKAIEYCKKAE-SRVDGPWEFGEFIPERSNKR-SLMER	108
Nano|QBO55998.1 NTVKQLI-GGNPHLEKMRG-TIEEASAYVQKED-TRVAGPWSFGEMLKKGSNKR-SLMEK	108
Nano|QLM02671.1 TTVKALI-GGNPHLEKMRA-SIEEASAYAQKED-SRVAGPWFYGELLKKGSNKR-SLMEK	108
Nano|QED45320.1 STVKKMI-GGNPHVEPAIG-SAEDAAEYCRKPE-SRVSGPWEYGYLLKKGSNKR-SLMEK	113
Nano|QBO55999.1 TTIKNIV-GGNPHVEQVFS-TGKQAIDYCKKED-SRVSGPYEFGEFIQERSNKR-KLMEK	108
Nano|ARI50301.1 KMMKDIL-PG-AHLEVSRG-TPDETSRYAMKED-SRVAGPWTFGEFLKKGSNKR-SMMEK	110
Nano|NP_619759.1 KMMKELL-PG-AHLEVSKG-TPEEASDYAMKEE-TRVAGPWTYGELLKKGSNKR-KLLDR	110
Nano|YP_009021872.1 KMMKILL-PG-AHLEVAKG-TPEQASSYAMKES-SRVAGPWFYGELLKKGSNKR-KLLDR	110
Nano|QJX15718.1 NTVKALI-GGNPHVEMMKA-KIEEASAYVQKEE-SRVAGPWIYGEMLKKGSNKR-SLMER	108
Nano|QBM00782.1 NTVKSLI-GGNPHLEPMRS-RIEEASAYAMKEE-SRVAGPWFHGELLKKGSNKR-SLMEK	108
Nano|QJQ82548.1 LKKMKII-IPGAHLELCKG-SIEDNINYCGKDE-SRIDGPWEYGEVLKRGSNKR-KVMDR	111
Nano|ATY70087.1 LKKMKIL-IPGAHLELCKG-TVEDNLNYCGKVE-TRVTGPWEYGEILKRGSNKR-KVMDR	110
Nano|QJQ82549.1 LKNMKIL-IPGAHLELCKG-TVESNLIYCGKVE-TRVDGPWEYGEVLKRGSNKR-KVMDR	110
Nano|YP_009508446.1 LKKMKMV-IPGAHLELCKG-SVEDNLKYCGKED-TRIDGPWEYGEVLKRGSNKR-KVMER	111
Nano|QLM02663.1 FKKMKEL-IPGAHLELCKG-TVEENMNYCNKED-TRVDGPWEYGELLKRGSNKR-KVMDR	111
Nano|QBO55997.1 LKKMKLI-IPGAHLELCKG-SVEENINYCNKED-SRIEGPWEYGELLRRGSNKR-KVMDR	111
Nano|ARI50293.1 SSVKEII-GGNPHLEKMRG-TIEEAAEYCRKPEFPGFSGPWEFGSMLKKGSHRR-KTMER	109
Nano|AHC72176.1 STVKEII-GGNPXLEKMKG-TIEEASAYVQKEK-TRVAGPWSYGELVKKGSHKR-KTMER	108
Nano|QGV56708.1 STVKELI-GGNPHLEKMKG-TIEEATAYSQKEE-TRVAGPWSYGEILKKGSHKR-KTMER	108
Nano|QBM00779.1 STVKEII-GGNPHVEKMKG-TIEEASAYVQKEE-TRVAGPWSYGDLLKRGSHRR-KTMER	108
Nano|YP_009058890.1 STVKEII-GGNPHVEKMKG-TIEEASAYVQKEE-TRVAGPWSYGDLLKRGSHRR-KTMER	108
Nano|ARI50298.1 GGLKKKY-GARVHWEIARG-DDSQNRDYCSKENLIL-----EIGVPVKKGSCRR-KIMQL	111
Nano|QBF29183.1 GGLKKKF-GNRAHWEIARG-SDSQNRDYCSKETLIA-----EIGIPVEKGSNRR-KTMEK	111
Nano|NP_620696.1 GGLKKKF-GNRAHWEIARG-SDSQNRDYCCKETLIS-----EIGIPVMKGSNKR-KTMEI	110
Nano|ATY70088.1 GGLKKKF-GVRAHWEIAKG-DDSQNRDYCSKETLIS-----EFGEITVRGSNRR-KLMQI	111
Nano|ATU31568.1 GGLKKKF-GSRAHWEIAKG-DDFQNRDYCTKETLIS-----EIGAPVKKGSNQR-KIMDL	112
Nano|NP_619760.1 GGLKKKF-GSIAHWEIAKG-DDFQNRDYCTKETLIA-----EIGAPVKKGSNRR-KIMEI	112
Nano|QED45319.1 GGLKKKY-GSSVHWEIAKG-DDFQNRDYCRKETLIA-----EIGAPVKKGSNQR-KIMDI	112
Nano|QLM02668.1 GGLKKKF-GVRAHWEIARG-SDSQNREYCSKETLIS-----ELGVPVTAGSNKR-KTMDK	112
Nano|QJQ82545.1 GGLKKKF-GSRVHWEIARG-SDSQNRDYCMKENLIS-----ELGVPVIAGSNKR-KTMEK	111
. * * *
Nano|YP_001661660.1 MRETHKRPIEYLYDCPNTFDRSKDTLYRVQAEMNKMQ-AMMSWSETYGC--WTKEVEE-L	166
Nano|AHF47747.1 MRLTNKRPLEYLYDCPNTFDRSKDTLYRVQAEMNKTK-AMESWGNSYGS--WTEQVEE-L	166
Nano|AKO71308.1 MRETHKRPLEYLYDCPNTFDRSKDTLYRVQSEMNKTK-AMNSWRTSFSA--WTSEVEN-I	172
Nano|QCF28414.1 MKTSGKRPRDYLEDCPNAYDKSKETLKEYYGQMEKKK-AMESWELQRKP--WMDEVEA-L	166
Nano|QIH29493.1 MQVTGKRAIDYIEDCCNTYDRSSATLREFRGELKKKK-AIASWELQRKP--WMDEIES-L	166
Nano|NP_620694.1 MKSTGKRPVEYIEDCCNTYDKSSATLREFRGELKKKQ-AIEEWQLQRQP--WMDEVER-L	166
Nano|YP_008997794.1 MKNTGKRPIEYIEECCNTYDKSSGTLREYQGELRKKR-AISEWELQRKP--WMDEVER-L	166
Nano|YP_009553298.1 MKNTGKRPIEYIEDCCNTYDKSAATLREFRGELLKKR-AVETWELQRKP--WMDQVDT-L	166
Nano|ARI50281.1 MKNTGKRPIDYIEDCCNTYDKSVNTLREYRGELKKQK-AVSSWELQRKP--WMDEVDS-L	166
Nano|YP_003104737.1 MKNTGKRPIEYIEECCNTYDKSASTLREFRGELKKKK-AIATWELQRKP--WMDEVDA-L	166
Nano|QGV56702.1 MKNTGKRPIEYIEDCCNTYDKSACTLREYRGELKKQK-AINAWELQRKP--WMDEVDT-L	166
Nano|QBO55988.1 MRVTLKRPSDYMEGCENTIDRSYDTLNYYFAEFKKTR-VVQNWEFPEQP--WETRVRA-L	167
Nano|ARI50279.1 MKMTGKRPRDYMEDCVNTIDRSFDTPQMYYAEEMKKK-MIAGFHSEERE--WEAEVRR-L	167
Nano|SIP63008.1 F---QEDPEELKIADPQKYRRCLAIITNQR-----FV-D-VVLPTFDRQ--WQLEVGELL	161
Nano|CDI44972.1 F---EEDPEELKLADPSKYRRCLAIVTNKR-----FN-N-VELPLFDRP--WQEELTSLL	161
Nano|QKK13640.1 Y---RSDPDELRLSDPQLYRRCLAESINSQ-----FG-A-LVLPLFTRP--WQICFNERI	160
Nano|QMV80659.1 F---QEDPEEVRLADPKLYRRCLATKINKE-----FR-G-LVLPAFDRP--WQLLVEKIL	160
Nano|YP_009508434.1 F---QEDPEELRLSDPKLYRRCLATKINKE-----FS-G-LVLPVFDRP--WQSLVEKVL	160
Nano|ARV90924.1 F---QEDPEEVRLADPKLYRRCLATKINKE-----FS-G-LVLPALDRP--WQLLVEKVL	161
Nano|YP_003987456.1 F---QEDPEEIRLADPKLYRRCLATKINKE-----FS-G-LVLPAFDRP--WQLLVEKIL	160
Nano|QHB15188.1 F---QEDPDELRLSDPKLYRRCLASKINTE-----FG-G-LVLPVLDRP--WQLLVETIL	160
Nano|AIR91894.1 F---QEDPEEMRLSDPKLYRRCLATRVNKE-----FS-G-LVLPVLDRP--WQLLAEKVL	161
Nano|YP_008169853.1 F---QEDPEELRLSDPKLYRRCLATRVNTE-----FA-G-LVLPVLDRP--WQLLVEKVL	160
Nano|ALK03650.1 F---QEDPEELRLSDPKLYRRCLATRVNSE-----FG-G-LVLPALDRP--WQLLVEKVL	160
Nano|YP_009508354.1 F---QDDPEELRLADPKLYRRCLATKVNFE-----FS-S-VVLPVFDRP--WQLLVEKIL	160
Nano|ATO87997.1 F---EEDPEELRLADPKLYRRCLATRVNSE-----FS-G-LVLPVLDRP--WQCVAQKIL	160
Nano|QUQ60667.1 F---QEDPEELRLADPKLYRRCLATRVNSE-----FS-G-LVLPVLDRP--WQCVAEKIL	160
Nano|YP_009246456.1 F---QEDPEELRLADPKLYRRCLATKVNTE-----FG-G-LVLPVPDRP--WQLVAQKVL	160
Nano|AOY34817.1 F---QEDPEELRLADPKLYRRCLATKVNKE-----FS-G-LVLPIFDRP--WQLVAQKIL	160
Nano|AVX29431.1 F---AEDPDDLLLEDPGGYRRCVAHRHAVEWR--EWATA-RDFPYPLHD--WQHEVLAAI	167
Nano|AVX29427.1 F---DDEPDELRLEDPGGYRRCVALRAAVEWA--GWASE-NPFPFPYHH--WQLELLSQI	167
Nano|AVX29420.1 F---DEDPADLRLEEPGGYRRVVAHRASVEWY--GWALE-HPFPHPYHD--WQLELLSAI	166
Nano|NP_040944.1 F---AEEPDELRLEDPGGYRRCVVHGASVEWT--RWAAE-NPFPFPYHN--WQLEVLSAI	167
Nano|AVX29443.1 Y---AEDPDELRLEDPGGYRRCVASGSSLEWA--RWALE-HPFPHAYHD--WQRELLSAI	167
Nano|YP_007004040.1 V---RRSPERMAEENPSVYRRVLAAQSVE-----RFRSDPSLLPDPLRD--WQICLLELL	169
Nano|YP_009508355.1 V---QKSPERMMEENPSVYRRVKARLSIEAHQ--LSLSEL---PFLLKP--WQFEIERVI	170
Nano|ANI24973.1 V---IRSPVRMAEENPSVFRRVKAKLAEE--E--FQKSAPEIQIRNLKS--WQLRLKTLL	171
Nano|YP_004123953.1 V---LRSPVRMAEENPAVYRRVKAKLAEE--D--FQKSAPEIQIDNLKS--WQLRLKQLL	171
Nano|AIC83098.1 V---IRSPVRMAEENPSVFRRVKAKIAEE--E--FQKTAHEIQISNLKS--WQLRLKTLL	172
Nano|AXU38909.1 V---IRSPVRMAEENPSVFRRVKAKLAEEQQE--FQKTAHEIQISNLKS--WQLRLQTLL	173
Nano|CEK41188.1 V---IRSPVRMAEENPSVFRRVKAKIAEE--E--FQKSAPEIQISNLKS--WQLRLKTLL	171
Nano|ADN88286.1 V---VRSPVRMAEENPSVYRRVKAKIAEE--E--FQKSAPEIQISNLKS--WQLRLKQLL	171
Nano|AVC68956.1 V---VRSPVRMAEENPSVFRRVKAKIAEE--D--FQKSAPEIQISNLKS--WQLRLNQLL	171
Nano|ACJ36782.1 F---RESPEELKMDDPSKYRRCLAVESIKD-----ARNN-SEWVHELKE--WQNKLIQHI	161
Nano|AZL93964.1 Y---REDPEELKMDDPSKYRRCLAADSIEK-----ARNN-SKWVHELRE--WQNQLIQHI	161
Nano|ACB86656.1 V---TRSPERMKIEQPEIFHRYASVKKMKE-----FKER-YVYPILDRP--WQVQLTELI	161
Nano|YP_009552699.1 I---ERSPERMRLEQPEIFHRYASAKKMIQ-----FKEQ-YDHPVFDRT--WQIKLREAI	163
Nano|BAS02103.1 -----RSPERMRIEQPEIFHRYESVKKATI-----FKDE-YQHPSLDRQ--WQIQLTEAI	212
Nano|YP_008854133.1 Y---TRSPERMKIEEPEIYHRYDSVNCMKQ-----FKQE-FVYPCLDRP--WQIQLTEAI	161
Nano|AAA51422.1 V---ARSPDRMKIEQPEIFHRYQSVNKLKK-----FKEE-FVHPCLDRP--WQIQLTEAI	163
Nano|ADV18492.1 V---SRSPERMRIEQPEIYHRYLSVSKLKK-----FKEE-FVHPCLERP--WQIQLTEAI	162
Nano|QLM02665.1 F---EEDPEDMKLEDPSLYRRCLSRVQMRK-----VRER-SNWDFDMKP--WQDELLKMI	158
Nano|QBO55994.1 F---EEDPEEMKIEDPSLYRRCLSRVQMKK-----VRER-SIWNFDLRP--WQDELLKKI	158
Nano|O91250.1 F---EDDPEEMKLEDPGLYRRCLSRVQMKK-----IRES-CTWNFDLRP--WQDELLKTI	158
Nano|BAV00133.1 F---DEDPEEMKLEDPGLYRRCLSRVQMNK-----VREK-NSWDYDLRP--WQDELLKTI	158
Nano|NP_620700.1 F---EEDGEEMKIADPSLYRRCLSRKMAEE-----QRCS-SEWNYDLRP--WQEEVMHLL	161
Nano|YP_009508444.1 F---EEDPEEMKIADPSLYRRCLTRKMSEE-----QRSS-AEWNYDLRP--WQEAVIQEL	161
Nano|YP_009508292.1 F---DSEPEEMKVEDPSLYRRCLSRKMTEE-----QRSS-STWDYDLRP--WQDSILEAI	160
Nano|BAU21085.1 F---EDDPEEMKIEDPSLYRRCLSRKMTEE-----QRST-AEWNYDMRP--WQDQVIQEI	160
Nano|YP_009508448.1 Y---EEDPEEMKIQDPSLYRRCLSRKKTEE-----EREA-AEWNYDLRPWPWQDQVLQEL	162
Nano|QKI28857.1 Y---TEEPDEMALEDPAKFRRVQAHVLNKEWA--T-TCE-LGFTYTLSP--WQEQVLGLI	161
Nano|QIC53906.1 L---DD-P-DNEIEDPRLYRRAIAMKITKEAR--EWAVN-NAFPFELKD--WQERLSDML	164
Nano|QEL50685.1 L---EN-S-DNEAEDPQRYRRAMAKKMNKDSH--QWALD-NAFPFELKE--WQERVSELI	164
Nano|YP_009508886.1 L---DN-S-DNEIEEPQKYRRAMAMKMTKESH--QWALE-NAFPFELKD--WQERLSGDL	164
Nano|QKI28856.1 V---QRSPDRMAEENPSVYRRVVAKMSIEHLT--AECPA-LAGR-ILKE--WQVELFEAL	167
Nano|QLM02664.1 L---E-DP-ENELEEPQKYRRAVAWAAMEESV--KEAEE-RSFPYTLYS--WQLTVMGLL	158
Nano|ATU31571.1 I---K-DP-ENELEEPQKYRRAMAWSAMDESR--KLAEE-EGFPYSLYS--WQETVLGLL	158
Nano|QGV56707.1 I---E-DP-ENELEEPQKFRRAMAWSAMEESR--KLASE-EGFPHTLYS--WQENALSLL	158
Nano|ARI50297.1 L---E-DP-DNEIEEPQKYRRAMAFSAMEASR--EIASR-EGFPHSLYS--WQETVLGLL	158
Nano|QBF29185.1 L---D-DS-ENELEEPQKYRRAIAKSAMDASR--ELASR-EGFPHSLYS--WQETVLGLL	158
Nano|YP_009508447.1 Y---KEDPDAMELEDPGRARRCRAKLAMEE-----FVTN-YEGHQLSRP--WQKELSERL	157
Nano|QBO55998.1 Y---KEDPETMELEDPGKARRCRSRLAMEE-----FKET-YEGPELSRP--WQLELCERL	157
Nano|QLM02671.1 Y---KEDPESMELEDPGRARRCRAKLAMEE-----FVTN-YEGHELSRP--WQKELSERL	157
Nano|QED45320.1 Y---LEDPGNMELEEPGKARRCRARIDLKN-----FEEN-YQIPVFDRE--WQKELEQEL	162
Nano|QBO55999.1 Y---IEDPEEMELEDPGKARRCRARIDLEK-----FKEG-FKVEDDEQE--WKSRVEEAI	157
Nano|ARI50301.1 Y---KEDPETMELEDPSKARRCRARLDKEK-----FIAE-FKVEDDQQD--WKRQLESAL	159
Nano|NP_619759.1 Y---KENPEDMELEDPAKARRCRAKIDKEK-----FIAE-FKVEDDEQE--WKKILEKEI	159
Nano|YP_009021872.1 Y---RDSPEDMELEDPAKARRCRARIDKEK-----FVSD-FKVEDDEQE--WKRLVEEEL	159
Nano|QJX15718.1 Y---KEDPELMELEDPGKARRCRARIDKEK-----FVSE-FKVEDDEQE--WKSLLEEDL	157
Nano|QBM00782.1 Y---KEDPASMELEDPGKARRCRARLDKEK-----FVAA-FKVEDDEQE--WKRLLEEEL	157
Nano|QJQ82548.1 Y---EEDPEAMKMEDPDLYLRCNAKRLEKE-----FMSS-SGLA-TLSD--WQIELHEAL	159
Nano|ATY70087.1 Y---EDDPDAMKMEDPDLYLRCNARRLEKE-----YMSS-CGPA-TLSG--WQIELHEAL	158
Nano|QJQ82549.1 Y---EEDPEAMKMEDPDLYLRCNARRLEME-----FNSS-RGPD-QLSD--WQIELHQAL	158
Nano|YP_009508446.1 Y---EEDPEAMKMEDPDLYLRCNAKRLEKE-----YMSS-DGPT-RLYN--WQQEVHMKL	159
Nano|QLM02663.1 Y---EEDPETMKMEDPDLYLRCNARRLEKE-----YMMS-KGPA-NLYP--WQIELHEAL	159
Nano|QBO55997.1 Y---EEDPESMKMEDPDLYLRCNARRLEKE-----YMTS-KGPL-NMYT--WQIELHQAL	159
Nano|ARI50293.1 Y---EEDPEERRLKDPDTALRCNAKKLKED-----YCSS-FSSY-ELRQ--WQIELHQKI	157
Nano|AHC72176.1 Y---LEDPEEMRLKDPDTALRCNAKRLKED-----YCLS-FACI-QLRS--WQIELHTAL	156
Nano|QGV56708.1 Y---LEDPEEMRLRDPDTALRCKAKKLKEE-----YCSS-FSGF-KLRP--WQVELHRAL	156
Nano|QBM00779.1 Y---LEDPEEMKLKDPDVALRCNAKRLKED-----YCSS-FSSF-KLRP--WQIELHRVL	156
Nano|YP_009058890.1 Y---LEDPEEMQLKDPDTALRCNAKRLKED-----FMKE-KTKL-QLRP--WQKELHDLI	156
Nano|ARI50298.1 Y---EEDPEEMQLKDPDTALRCKAKKLKED-----YCSS-FSSY-QLRP--WQIKLHQKI	159
Nano|QBF29183.1 Y---EDDPEEMQLADPDTALRCKAQKLREE-----YCST-YSFF-ILRP--WQIELHRLL	159
Nano|NP_620696.1 Y---EEDPEEMQLKDPDTALRCKAKKLKEE-----YCSC-YDFQ-KLRP--WQIELHAAL	158
Nano|ATY70088.1 Y---DEDPEEMKLRDPDAALRCNAKRLREE-----YISR-RQFL-KLRP--WQIELHEAL	159
Nano|ATU31568.1 Y---LQDPEEMQLKDPDTALRCNAKKLRIE-----YCSS-FDVL-SLRP--WQSELHRVL	160
Nano|NP_619760.1 Y---EEDPEEMKLRDPDTALRCKAKKLREE-----YCSE-VSVF-SLRP--WQIELHRAL	160
Nano|QED45319.1 Y---EEDPEEMKLKDPDTALRCNAKKLRID-----YCSV-ISVF-SLRP--WQIELHRAL	160
Nano|QLM02668.1 Y---LEDPEEMKLKDPDTALRCKSKILRED-----FIRE-KTQF-ALRP--WQIELHEAL	160
Nano|QJQ82545.1 Y---LEDPEEMXLKDPDIALRCKAKILREE-----FIRD-KTQI-SLRP--WQIELHKMI	159
: * :
Nano|YP_001661660.1 MAEPCHRRIIWVYGPNGGEGKTTYAKHLIKTRNAFYTPGGK-TLDICRLYN---YEGIVI	222
Nano|AHF47747.1 MAQPCHRRIIWVYGPNGGEGKTTYAKHLMKTRNAFYTPGGK-ALDICRLYN---YEEIVI	222
Nano|AKO71308.1 MAQPCHRRIIWVYGPNGGEGKTTYAKHLMKTRNAFYSPGGK-SLDICRLYN---YEDIVI	228
Nano|QCF28414.1 LETKDCRRIIWVYGPQGGEGKTTYAKHLFKTRDAFYTTGGK-TGDIAFAWD---HEPLVL	222
Nano|QIH29493.1 LETKDCRRIIWVYGPQGGEGKTSYAKHLLKTRDAFYSTGGK-TADIAFAWD---HEELVL	222
Nano|NP_620694.1 METKDCRRIIWVYGPQGGEGKTSYAKHLVKTRDAFYSTGGK-TADIAFAWD---HQELVL	222
Nano|YP_008997794.1 METKDCRRIIWVYGPQGGEGKTSFAKHLVKTRDAFYTTGGK-TADIAFAWD---HQPIVL	222
Nano|YP_009553298.1 LEQPDRRRIIWVYGPLGGEGKTSYAKHLVKTRDAFYTTGGK-TADIAFRWD---HQPLVL	222
Nano|ARI50281.1 LETRDNRRIIWVYGPQGGEGKTSYAKHLVKTRNAFYTTGGK-TADIAFAWD---HQELVV	222
Nano|YP_003104737.1 LQERDGRRIIWVYGPQGGEGKTSYAKHLVKTRDAFYSTGGK-TADIAFAWD---HQELVL	222
Nano|QGV56702.1 LEEEDRRRIIWVYGPQGGEGKTSYAKHLVKTRNAFYTTGGK-TADIAFAWD---HQELVL	222
Nano|QBO55988.1 MEEEDPRVIIWVYGSKGGEGKTCFAKKLIKEYDAFYSVGGK-AADIAYLYN---YESMVL	223
Nano|ARI50279.1 IDEGNPRHIIWVYGPQGGEGKTCFAKKLIKERDAFYTVGGK-ASDVAYLYD---YEDIVV	223
Nano|SIP63008.1 EQPADDRTIIWVYGSKGNEGKTTYVKGL-IQKGWFNSRGGK-SDDIMFQYI-VHGG-HAV	217
Nano|CDI44972.1 NLEPDDRTIIWVYGSQGNEGKTTYVKSL-IQKGWFNSRGGK-SDDIMFQYI-IHGG-NAV	217
Nano|QKK13640.1 NQGPDDRNIIWVCGTQGGEGKTTRAKGL-VKDGWFYSRGGK-SVDIKYSYS-MHMG-HVC	216
Nano|QMV80659.1 DKGPDDRTILWVYGSQGNEGKTTWAKSK-IQAGWFYSRGGK-GENIKYSYA-EHLG-HVI	216
Nano|YP_009508434.1 DEGPDDRTIIWVYGSQGNEGKTTWAKSK-IQAGWFYSRGGK-GENIKYSYA-DHLG-HCI	216
Nano|ARV90924.1 DEGPDDRTIIWVYGSQGNEGKTTWAKSK-IQSGWFYSRGGK-GENIKYSYA-EHLG-HCI	217
Nano|YP_003987456.1 DEGPDDRTIIWVYGSQGNEGKTTWAKSK-IQAGWFYSRGGK-GENIKYSYA-EHLG-HCI	216
Nano|QHB15188.1 DKGPDDRTILWVYGSQGNEGKTTWAKSK-IQAGWFYTRGGK-GENIKYSYA-EHLG-HCV	216
Nano|AIR91894.1 NEGPDDRTIIWVYGSQGNEGKTTWAKSK-IQAGWFISRGGK-GENIKYSYA-DHLG-HAV	217
Nano|YP_008169853.1 DEGPDDRTIIWVYGSQGNEGKTTWAKSK-VQAGWFYSRGGK-GENIKYSYA-EHLG-HAV	216
Nano|ALK03650.1 DEGPDDRTIIWVYGSQGNEGKTTWAKSK-VQAGWFYSRGGK-GENIKYSYA-EHLG-HAV	216
Nano|YP_009508354.1 NEGIDDRTIIWVYGSQGNEGKTTWAKKK-VQDAWFYSRGGK-GENIKYQYV-EHLG-NCI	216
Nano|ATO87997.1 DQGPDDRTIIWVYGSEGNEGKTTWAKKK-IQEGWFYSRGGK-GENIHIPVC-GAFGSMCY	217
Nano|QUQ60667.1 DQRPDDRTIIWVYGSEGNEGKTTWAKKK-IQEGWFYSRGGK-GENIKYQYA-EHLG-HCV	216
Nano|YP_009246456.1 DQGPDDRTIIWVYGSEGNEGKTTWAKTK-IQDGWFYSRGGK-GENIKYQYA-EHLG-HCI	216
Nano|AOY34817.1 DQGPDDRTIIWVYGSEGNEGKTTWAKKK-IQEGWFYSRGGK-GENIKYQYA-EHLG-HCV	216
Nano|AVX29431.1 EEPPDDRTIIWVCGRSGGEGKSVFGKFLGLKPDWFYTCGGS-KKDILYQYI-ENPKRHVI	225
Nano|AVX29427.1 QEQADDRTILWVCGRTGGEGKSVFAKFLGLKPDWFYTCGGT-RKDVLYQYI-EEPKRNVI	225
Nano|AVX29420.1 DQPADDRTIIWICGRDGGEGKSVFAKYLGLKPDWFYTCGGT-RKDVLYQYI-EDPKRHMI	224
Nano|NP_040944.1 GEPADDRTILWICGRDGGDGKSVFAKYLGLKPDWFYTCGGT-RKDVLYQYI-EDPKRNLI	225
Nano|AVX29443.1 EQPADDRTIFWVCGREGGDGKSVFAKYLGLKPDWFYTCGGT-RKDVLYQYI-EDPKRNLI	225
Nano|YP_007004040.1 EEVPDNRSIIWIYGPAGAEGKTMMAKELFRRG-WFYTSGGT-ADNVKYQYA-VEVESHVV	226
Nano|YP_009508355.1 SRPASTRDIIWVYGSTGGEGKSTYARELLRRG-WFYTRGGS-VDNVAYQYL-DNVDRDVV	227
Nano|ANI24973.1 GRDPDDRTIFWVYGHDGGEGKSTFARDLYRSGSWFYTRGGS-ADNVSYQYI-GCLGNNIV	229
Nano|YP_004123953.1 SRDPDDRTIIWVYGPTGGEGKSTFARDLFRSGPWFYTRGGSAADNVAYQYI-GCLGSNIV	230
Nano|AIC83098.1 ERAPDDRTIFWVYGPDGGEGKSTFARDLYRSGTWFYTRGGS-ADNVAYQYI-GQLGNNIV	230
Nano|AXU38909.1 ERAPDDRTIFWVYGPDGGEGKSTFARDLYRSGTWFYTRGGS-ADNVSYQYI-GHLGNNIV	231
Nano|CEK41188.1 ERDPDNRTIFWVYGPDGGEGKSTFARDLYRSGSWFYTRGGS-ADNVAYQYI-GCLGNNIV	229
Nano|ADN88286.1 ARDPDDRTIFWVYGPDGGEGKSTFARDLFRSGTWFYTRGGS-ADNVSYQYI-GCLGNNIV	229
Nano|AVC68956.1 SRDPDDRTIFWVYGPTGGEGKSTFARDLYRNGSWFYTRGGS-ADNVSYQYI-GYLGNNVV	229
Nano|ACJ36782.1 EGVPDDRSIIWVYGPNGGEGKSTFARYLSLKPGWGYINGGK-TSDMMH-IITMDPDNNWI	219
Nano|AZL93964.1 EGVPDDRSIIWVYGPAGGEGKSTFARYLSLKPGWGYINGGK-TSDMMH-IITMDADNHWI	219
Nano|ACB86656.1 EAEPDDRTIIWVFGPKGNEGKSTYAKSL-IQKDWFYTRGGK-KENILFAYVDEGSTKNVV	219
Nano|YP_009552699.1 SEAPDDRSIIWVYGPDGNEGKSTFAKSL-IKQDWFYTRGGK-KENILFSYIDEGSEKNIV	221
Nano|BAS02103.1 AEEADDRTIIWVYGPNGNEGKSTYAKSL-MKKDWFYTRGGK-KENILFSYVDEGSTKHVV	270
Nano|YP_008854133.1 NEEPDDRSIIWVYGSNGNEGKSTYAKSL-IKKDWFYTRGGK-KENTLFSYIDEGDEKNVV	219
Nano|AAA51422.1 DEEPDDRSIIWVYGPYGNEGKSTYAKSL-IKKDWFYTRGGK-KENILFSYVDEGSDKHIV	221
Nano|ADV18492.1 DEEPDDRSIIWVYGPNGNEGKSTYAKSL-IKKDWFYTRGGK-KENILFSYVDEGSTKHIV	220
Nano|QLM02665.1 EQEPDDRTIIWVYGPTGGEGKSAFAKYLTLKEGWWYTAGGK-GTDMLYSYS-LDPTCHVC	216
Nano|QBO55994.1 EQEPDDRTVIWVYGPHGGEGKSAFAKYLTLKEGWWYTAGGK-ATDMLYSYS-LDPTSHVC	216
Nano|O91250.1 EQEPDDRTIIWVYGPHGGEGKSAFAKYLTLKEGWWYTAGGK-ATDMLYSYS-LDPTCHVC	216
Nano|BAV00133.1 EQEPDDRTILWVYGPHGGEGKSVFAKYLTLKEGWWYTAGGK-ATDMLYSYS-LDPTCHVC	216
Nano|NP_620700.1 EEEPDYRTIIWVYGPAGNEGKSTFARHLSLKDGWGYLPGGK-TQDMMHLVT-AEPKNNWV	219
Nano|YP_009508444.1 ELPPDYRKIIWVYGPGGNEGKSTFARHLSLKEGWGYVPGGR-TQDMMHIIT-ADPKNHWV	219
Nano|YP_009508292.1 QLPPNYRDVLWVYGPNGGEGKSTFARHLSLKDGWGYLPGGK-TQDMMHLIT-AEPKNNWV	218
Nano|BAU21085.1 EETPDYRKIIWVYGPKGGEGKSTFARYLSLKQGWGYLPGGK-THDMMHIIS-GEPKNNWV	218
Nano|YP_009508448.1 ELPPDYRKIIWVYGPTGSEGKSTFAKHLSLKDGWGYLPGGK-TADMMHIIT-LEPMNNWV	220
Nano|QKI28857.1 EQEPNCRDIIWVYGPRGGEGKSEFAKHLGGKEDWLYLPGGA-TKDLLYMYM-EAPTRNLV	219
Nano|QIC53906.1 SSPPDDRTIFWVYGPTGGEGKSQFARYLGLNSNWLYLPGGK-SNDLMYMYS-KSPRCNLI	222
Nano|QEL50685.1 SSPADDRTIIWVYGPTGGEGKSQFARYLGLNKSWIYLPGGK-SNDMMYMYC-KSPKCNLV	222
Nano|YP_009508886.1 SLYPDDRTIFWVYGPTGGEGKSQFAKYLGLNKNWLYLPGGK-VNDMMYMYC-KKPKCNLV	222
Nano|QKI28856.1 ELQPDDRTIIWVYGPDGGEGKSTVARDL-AKQGWFYTRGGQ-SDNVAYQYV-GQLGAHVV	224
Nano|QLM02664.1 EEEPNDRTIIWAYGPNGNEGKSQFGKFLGLKKNYLYLPGGK-TQDMTYMLM-KNPKAHII	216
Nano|ATU31571.1 DEEPNDRTIIWVYGPNGNEGKSQFGKFLGLKKDYLYLPGGK-TQDMTYMLM-KNPKANVV	216
Nano|QGV56707.1 ENDPDDRTIIWVYGPHGNEGKSQFGKFLGLKKDYLYLPGGK-TQDMTYMLM-KNPKANVV	216
Nano|ARI50297.1 EEEPNDRTIIWVYGPNGNEGKSQFGKHLGLKKDYLYLPGGK-TQDMTYMLM-KCPESHVV	216
Nano|QBF29185.1 ELDPDDRTIIWVYGPNGNEGKSQFGKFLGLKKDYLYLPGGK-TQDMTYMLM-KKPDTNVV	216
Nano|YP_009508447.1 KMTPDDRTIIWVYGPYGGEGKTHYAKQL-LKEGWFYSRGGK-RVDVTYAYI-MDPTRQVV	214
Nano|QBO55998.1 KTSPNDRNILWVYGPHGAEGKTLYAKQL-LKEGFFYTRGGK-RVDVTYAYI-MDPTRHVV	214
Nano|QLM02671.1 KMTPDDRTIIWVYGPYGGEGKTHYAKQL-LKEGFFYTRGGK-CADVSYAYV-VDPTRHVI	214
Nano|QED45320.1 FVGPNDRDIIWAYGPKGGEGKTTWAKAQ-LKKGWFYTRGGK-KDDVTYSYI-EDPTRHVV	219
Nano|QBO55999.1 ADTASPRQLLWVYGPTGGEGKTTFAKML-ITRGWFYSRGGK-KDDVAYSYI-EDPTRHVV	214
Nano|ARI50301.1 AENASPRSILWVYGPQGGEGKTTKAKEL-ITRGFFYTRGGK-KDDVAYSYV-EDPTRHVV	216
Nano|NP_619759.1 EKIASPRSILWVYGPQGGEGKTSKAKEL-ITRGWFYTRGGK-KDDVAYSYV-EDPTRHVV	216
Nano|YP_009021872.1 NIEASPRSIIWVYGPQGGEGKTTKAKEL-ITRGWFYTRGGK-KDDVAYSYV-EDPTRHVV	216
Nano|QJX15718.1 KKEASQRSIMWVYGPHGGEGKTTKAKEL-ITRGFFYTRGGK-KDDVAYSYI-EDPTRHVV	214
Nano|QBM00782.1 EKVPSPRSILWVYGPQGGEGKTTKAKEL-ITRGWFYTRGGR-KDDVAYSYI-EDPTRHVV	214
Nano|QJQ82548.1 MADADDRSIIWVYGPKGREGKSTFAKEL-IKRNYFYSPGGK-TENILYLYS-LDPERNCV	216
Nano|ATY70087.1 MAEPDDRTIIWVYGPVGGEGKSTFAKEL-IKRNYFYSPGGR-TENILYLYS-MDPERNCV	215
Nano|QJQ82549.1 MEVPDDRTIIWVYGPTGGEGKSTFAKEL-IKLNYFYSPGGK-TENILYLYS-MDPERNCV	215
Nano|YP_009508446.1 LEEPDDRTIIWVYGSNGGEGKSTFAKEL-IKRNYFYTPGGK-SENILYLYS-MDPERNVV	216
Nano|QLM02663.1 MADPDDRTIIWVYGPNGSEGKSTFAKEM-IKSGYYYTPGGK-TENILYLYS-MDPERNVV	216
Nano|QBO55997.1 MEDPDDRTIIWVYGPNGSEGKSTFAKEM-IKRGYYYTPGGK-TENILYLYS-MDPERSVV	216
Nano|ARI50293.1 LEEPDDRTIIWVYGPDGGEGKSTMAKEL-IKYGWFYTAGGK-TQDLLYMYA-QDPERNIA	214
Nano|AHC72176.1 MEEPEDRTIIWVVGSDGGEGKSTFAKEL-IKYGWFYTAGGK-TQDILYMYA-QDPERNIA	213
Nano|QGV56708.1 MAEPDNRTIIWVYGPDGGEGKSTFAKEL-IKYNWFYSAGGK-TQDVLYMYA-QDPERNIA	213
Nano|QBM00779.1 MNEPDDRSIIWVYGPDGGEGKSTFAKEL-IKYGWFYTAGGK-TQDVLYMYA-QDPERNIA	213
Nano|YP_009058890.1 LTEPDDRTIIWVYGPDGGEGKSMFAKEL-IKYGWFYTAGGK-TQDILYMYA-QDPERNIA	213
Nano|ARI50298.1 MEEPDDRTIIWVYGPDGGEGKSTFAKEL-IKYGWFYTSGGK-TQDILYMYA-QDPERNIA	216
Nano|QBF29183.1 MEEPDDRSIIWVYGSDGGEGKTSFAKEL-IKYGWFYTSGGK-TQDILYMYA-QDPERNIA	216
Nano|NP_620696.1 MAEPDDRSIIWVYGSDGGEGKTSFAKEL-IRYGWFYTAGGK-TQDVLYMYA-QDPERNIA	215
Nano|ATY70088.1 MEEPDDRRIIWVYGPDGGEGKSLFAKEL-IKYNWFYSAGGK-TQDILYMYA-QDPTRNIA	216
Nano|ATU31568.1 MTEPDDRTIIWVYGPDGGEGKSTFAKEL-IKYGWFYNPGGK-TQDILYMYA-QDPERNIA	217
Nano|NP_619760.1 MEVPDDRTIIWAYGPDGGEGKSTFAKEL-IKYGWFYTAGGK-TQDILYMYA-QDPERNIA	217
Nano|QED45319.1 MEEPDDRTVFWVYGAHGGEGKSTFAKEL-IKYGWFYTAGGK-TQDILYMYA-QDPERNIA	217
Nano|QLM02668.1 MADPDDRTIIWVYGPDGGEGKSTFAKEL-IKYGWFYTAGGK-TQDILYMYA-QDAERNIA	217
Nano|QJQ82545.1 LSEPDDRTIIWVYGAEGAEGKSTFAKEL-IKYGWFYTSGGK-TQDILYMYS-QDPERNIA	216
* ::* * * :**: : ** :
Nano|YP_001661660.1 FDIPRCK-EDYLNYGILEEFKNGIIQSGKYEPVLKIV--EY-VEVIVMANFLPKEG----	274
Nano|AHF47747.1 FDIPRCK-EEYINYGIIEEFKNGIVQSGKYEPVLKIV--EY-VEVIVMANFLPKEG----	274
Nano|AKO71308.1 FDIPRCK-EDYLNYGLLEEFKNGIIQSGKYEPVLKIV--EY-VEVIVMANFLPKEG----	280
Nano|QCF28414.1 FDIPRSC-EEYVNYGIIEQLKNGMVQSGKYTSCIKIK--DY-VEVIVFANFTPRSG----	274
Nano|QIH29493.1 FDFPRSF-EEYVNYGVLEQLKNGIIQSGKYQSVIKYC--DY-VEVIVFANFTPRSG----	274
Nano|NP_620694.1 FDFPRSF-EEYVNYGVIEQLKNGIVQSGKYQSIVKYC--NY-VEVIVFANFIPRSG----	274
Nano|YP_008997794.1 FDYPRSF-EEYVNYGVMEQLKNGIIQSGKYQSVIKYC--NY-VEVIAFANFTPRSG----	274
Nano|YP_009553298.1 FDFPRSF-EEYVNYGVMEQLKNGIIQSGKYQSVIKYC--NY-VEVIAFANFTPRSG----	274
Nano|ARI50281.1 FDFPRSF-EEYVNYGVIEQLKNGIIQSGKYQSVIKYA--EY-VEVIVLSNFTPRSG----	274
Nano|YP_003104737.1 FDFPRSF-EEYVNYGVIEQLKNGIIQSGKYQSVIKYS--DY-VEVIVFANFTPRSG----	274
Nano|QGV56702.1 FDFPRSF-EEYINYGVIEQLKNGIIQSGKYQSVIKYA--EY-VEVIVFANFTPRSG----	274
Nano|QBO55988.1 FDIPRDK-EEYVAYGLIEQFKNGIVQSTKYKPVVKFV--DP-PCVIVFANFTPRSG----	275
Nano|ARI50279.1 FDIPRDK-EEYCNYGLIEQFKNGIIQSTKYKPVMKHK--DPPPAVIVLSNFTPRSG----	276
Nano|SIP63008.1 FDFPRDK-EDYVNYNVLEAIKDRTCISNKYEPLSINF--PSLVHVLVMANFMPQLEDEFD	274
Nano|CDI44972.1 FDFPRDK-EDYVNYNVLEAIKDRTCISNKYEPLSINY--PNLVHVVVMANFKPQLEDEFD	274
Nano|QKK13640.1 FDLPRQS-EEILNYAVIEEIKDRLIRSAKYEPLDINA--VDRVHVVVFANFKPLLEDVYD	273
Nano|QMV80659.1 FDLPRQV-EDVLQYSVLEEIKDRLIRSGKYEPIDFNC--SDKVHIVVLANFLPSLDVEHD	273
Nano|YP_009508434.1 FDLPRQV-EDVLQYTVLEEIKDRLIRSTKYEPIDFNC--SDKVHVVVLSNFLPQLESEYD	273
Nano|ARV90924.1 FDLPRQV-EDVLQYTVLEEIKDRLIRSSKYEPIDFNC--SDKVHVVVLSNFLPQIDLEYD	274
Nano|YP_003987456.1 FDLPRQV-EDVLQYTVLEEIKDRLIRSSKYEPIDFNC--ADKVHIVVLSNFLPQLDVEYD	273
Nano|QHB15188.1 FDLPRQV-EDVLQYTVLEELKDRLIRSSKYEPIDFNC--SDKVHVVVLSNFLPQTEVEYD	273
Nano|AIR91894.1 FDLPRQV-EDVLQYTVLEEIKDRLIRSSKYEPIDFNC--SDKVHVVVLSNFLPQLDFEYD	274
Nano|YP_008169853.1 FDIPRQV-EDVLQYTVLEEIKDRLIRSSKYEPIDFNC--SDQVHVVVLSNFLPQLDSEHD	273
Nano|ALK03650.1 FDLPRQV-EDVLQYTVLEEIKDRLIRSSKYEPIDFNC--SDQVHVVVLSNFLPQLDIEHD	273
Nano|YP_009508354.1 FDIPRQV-EDNLQYTVLEEIKDRLIRSSKYEPIDVNS--RDNVHVVVLSNFLPQLDVEYD	273
Nano|ATO87997.1 WTYPDKW-KTTCNTLSWRKSKTRLIRSSKYEPIDFNC--SDKVHVVVLSNFLPLLDLEYN	274
Nano|QUQ60667.1 FDIPRQV-EDNLQYTVLEEIKDRLIRSSKYEPIDFNC--SDKVHVVVLSNFLPTLELEHN	273
Nano|YP_009246456.1 FDIPRQV-EDNLQYTVLEEIKDRLIRSSKYEPIDFNC--SDKVHVVVLSNFLPCLDSEYN	273
Nano|AOY34817.1 FDIPRQV-EDCLQYTVLEEIKDRLIRSSKYEPIDFNC--SDKVHVVICSNFLPCIELEYN	273
Nano|AVX29431.1 MDFPRCT-DTYMNYAVLECMKNRAFSSDKYEPLSYLG--FDNIHVIVLSNVLPDYF----	278
Nano|AVX29427.1 LDVPRCN-LEHLNYALLECIKNRAFSSDKYEPISYVG--FDNVHVIVFANILPDYL----	278
Nano|AVX29420.1 LDVPRCS-VEHLNYALLECVKNRAFSSDKYEPLSYLG--FDHVHVLVFANVLPDYM----	277
Nano|NP_040944.1 LDVPRCN-LEYLNYALLECVKNRAFSSDKYEPLSYLG--FDHVHVLVFANVLPDYL----	278
Nano|AVX29443.1 LDVPRCN-LDYLNYALLECVKNRAFSSDKYEPLSYLG--FDHVHVIVFANVLPDYL----	278
Nano|YP_007004040.1 FDIPRDK-KDYIQYSLIEELKNGMIVSNKYEPIRVVRISGREVHVVVMCNFMPDYS----	281
Nano|YP_009508355.1 FDIPRDK-KDYLQYSLIEMIKDGVIISNKYEPVTAVCS--RPRHVVVMSNFLPDFS----	280
Nano|ANI24973.1 FDIPRDK-KDYLQYSLIEMFKDRLIVSNKYEPLMAPLV--NCIHVVVMSNFLPDYE----	282
Nano|YP_004123953.1 FDIPRDK-KDYLQYSLIEMFKDRLIVSNKYEPLMAPMI--NCIHVVVMSNFLPDME----	283
Nano|AIC83098.1 FDIPRDK-KDYLQYSLIEMFKDRLIVSNKYEPLMAPLI--NCIHVVVMSNFLPDFE----	283
Nano|AXU38909.1 FDIPRDK-KDYLQYSLIEMFKDRLIVSNKYEPLMAPLI--NCIHVVVMSNFMPDFE----	284
Nano|CEK41188.1 FDIPRDK-KDYLQYSLIEMFKDRLIVSNKYEPLMAPLI--NCIHVVVMSNFLPDFE----	282
Nano|ADN88286.1 FDIPRDK-KDYLQYSLIEMFKDRLVVNNKYEPLMAPMI--NCIHVVVMSNFLPDME----	282
Nano|AVC68956.1 FDIPRDK-KDYLQYSLIEMFKDRLIVSNKYEPIMAPML--NCIHVVVMSNFLPDME----	282
Nano|ACJ36782.1 IDIPRSN-SEYLNYGVIEQIKNRVLINTKYEPCVIRK-DGQNVHVIVLANVLPDYC----	273
Nano|AZL93964.1 IDIPRSN-SEYLNYGVIEQIKNRVLINTKYEPCVIRK-DGQNVHVIVMANVLPDYC----	273
Nano|ACB86656.1 FDLPRTV-QEFINYDVIEALKDRVIESTKYKPVKYLE--LNTVHVLVMANFLPDMC----	272
Nano|YP_009552699.1 FDIPRCN-QDYLNYDVIEALKDRVIESTKYKPVKIIE--LCNIHVVVMANFLPDYM----	274
Nano|BAS02103.1 FDIPRCH-QEYLNYDVIEAIKDRVIESTKYKPIKIIE--VNRVHVIVMANFMPDYC----	323
Nano|YP_008854133.1 FDIPRCN-QDYLNYDVIEALKDRVIESTKYKPVKKVR--MNRIHVIVMANFMPDYC----	272
Nano|AAA51422.1 FDIPRCN-QDYLNYDVIEALKDRVIESTKYKPIKIVE--LGKIHVIVMANFMPDFC----	274
Nano|ADV18492.1 FDIPRCN-QDYLNYDVIEALKDRVIESTKCKPIKIVE--LDRIHVIVMANFMPDFC----	273
Nano|QLM02665.1 IDIPRCTKEEYINYSVIEQIKNRVIINTKYEPCTIRD-DGHNVHVIVFSHFLPDVT----	271
Nano|QBO55994.1 IDIPRCTKEEYINYSFIEQIKNRIIINTKYEPCTIRD-DGNNVHVIVFSNFLPDVT----	271
Nano|O91250.1 IDIPRCTREEYINYSVIEQIKNRVIINTKYEPCTIRD-DGHNVHVIVFCNFLPDVT----	271
Nano|BAV00133.1 IDIPRCTKEEYINYAVIEQIKNRIIINTKYEPCTIRD-DGHNVHVIVFANYLPDVT----	271
Nano|NP_620700.1 FDIPRVS-SEYVNYGVIEQVKNRVMVNTKYEPCVMRD-DNHPVHVIVFANVLPDLG----	273
Nano|YP_009508444.1 FDVPRVS-SEYVNYGVIEQVKNRVMVNTKYEPCVMRD-DNHPVHVVVFANCLPDVT----	273
Nano|YP_009508292.1 FDIPRVS-SDYINYGVIEQVKNRVMVNTKYEPVIMRD-DNNPVHVIVFANCLPDVT----	272
Nano|BAU21085.1 FDIPRVA-SEYVNYGVLEQVKNRVMVNTKYEPIVIRD-DNHPVHVIVFANCMPDFT----	272
Nano|YP_009508448.1 VDVPRCS-AEYVNYGVLEQIKNRVLVNTKYEPVVIRD-DRHPVHLVVFANCLPDVT----	274
Nano|QKI28857.1 LDVPRCS-EEYINYSSLEQIKNRAIFSSKYEPCSVIL--KDPVHVVVMANFKPCATGQCP	276
Nano|QIC53906.1 IDYPRCN-EEFINYAFLEMIKNRTVFSFKYEPIGFLD-PTCNVHVVVMANFLPHTTDTLD	280
Nano|QEL50685.1 IDYPRCN-KEYINYSFLEMIKNRTIYSYKYEPVGFID-PTCNVHVIVMANFLPDYE----	276
Nano|YP_009508886.1 IDYPRCN-KDFVNYAFLEMVKNRTVYSYKYEPVGFID-PTSNVHVVVMANFLPDYE----	276
Nano|QKI28856.1 FDIPRDK-KEYIQYSLIEMLKDRMIISNKYEPLTAYN--QNDIHVVVMANFEPDFE----	277
Nano|QLM02664.1 LDIPRCN-SEYLNYQFMELIKNRTIFSYKYEPVGCIV--NNKIHVLVLSNVLPDFE----	269
Nano|ATU31571.1 MDIPRCN-SEYLNYQFMELIKNRTIFSYKYEPVGCII--NNKIHVIVLANVLPDYE----	269
Nano|QGV56707.1 IDIPRCN-SEYLNYQFMELIKNRTIFSYKYEPVGCIV--NNKIHVIVLANVLPDYE----	269
Nano|ARI50297.1 LDIPRCN-SEYLNYQFMELIKNRTIYSYKYEPLGAII--KNKIHVVVLANILPNYE----	269
Nano|QBF29185.1 LDIPRCN-SEYLNYQFMELIKNRTIYSYKYEPIGAII--KNKIHVIVLANVLPDYT----	269
Nano|YP_009508447.1 FDIPRDQ-QDFINYSLIEMFKDRIIQSDKYEPCTVPL--INKIHVVVFANMLPDPT----	267
Nano|QBO55998.1 FDIPRDQ-QEFINYSLIEMFKDRIIQSDKYEPCTVPC--INNIHVVVFANMLPDPT----	267
Nano|QLM02671.1 FDIPRDK-QDFINYSLIEMFKDRIIQSDKYEPCTIPC--INNIHVVVFANMLPDPT----	267
Nano|QED45320.1 FDIPRDM-QEYCNYSLIEMLKDRIIISNKYEPITNCQ--LSYIHVIVLANFLPDVT----	272
Nano|QBO55999.1 FDIPRDM-QEYCNYSLIEMMKDRIIISNKYEPVTNCQ--LGNIHVIVMANFLPDVT----	267
Nano|ARI50301.1 FDIPRDM-QEYCNYSLIEMLKDRIIISNKYEPITNCQ--VANIHVIVMANFLPDVT----	269
Nano|NP_619759.1 FDIPRDM-QEYCNYSLIEMLKDRIIISNKYEPITNCQ--VYNIHVIVMANFLPDVT----	269
Nano|YP_009021872.1 FDIPRDM-QDYCNYSLIEMLKDRIIISNKYEPITNCQ--VANIHVIVMANFLPDVT----	269
Nano|QJX15718.1 FDIPRDM-QEYCNYSLIEMLKDRIIISNKYEPITNCQ--LDNIHVIVMANFLPDVT----	267
Nano|QBM00782.1 FDIPRDM-KDYCNYSLIEMLKDRIIISNKYEPVTNCQ--LANIHVIVMANFLPDYC----	267
Nano|QJQ82548.1 FDFPRCN-KDFINYSVIEMIKNGVFSSTKYRPVDIRV--IKPRHVVIMCNELPDVT----	269
Nano|ATY70087.1 FDFPRCN-KDFINYSVIEMIKNGVFSSTKYRPVDIRV--IKPRHVVIMCNELPDVT----	268
Nano|QJQ82549.1 FDFPRCI-KDFINYSVIEMIKNGVFSSTKYRPVDIRV--IKPRHVVIMCNELPDVT----	268
Nano|YP_009508446.1 FDIPRCN-KEMINYSVIEMIKNGVFSSTKYRPVDIRV--VRKRHVVVMCNEMPDTT----	269
Nano|QLM02663.1 FDIPRCS-KEMINYSVIEMIKNGVFSSTKYRPVDIRI--VKKRHVVVMCNEMPDVT----	269
Nano|QBO55997.1 FDIPRCS-KDMINYSVIEMIKNGVFSSTKYRPVDIRV--IKNRHVVIMCNELPDVT----	269
Nano|ARI50293.1 FDVPRCS-SEMMNYQAMEMMKNRCFASTKYRPVDLCV--RKKIHLVVFANVAPDPT----	267
Nano|AHC72176.1 FDVPRCS-SDMMNYQAMEMMKNRCFASTKYRSVDLCV--KKKIHLVVFANVSPDPT----	266
Nano|QGV56708.1 FDVPRCS-SEMMNYQAMEMMKNRCFASTKYRPVDLCV--MKNVHLIVFANVAPDPT----	266
Nano|QBM00779.1 FDVPRCS-SEMMNYQAMEMMKNRCFASTKYRSIDLCV--RKNVFLVVFANVEPDPT----	266
Nano|YP_009058890.1 FDVPRCS-SEMMNYQAMEMMKNRCFASTKYRSVDLCC--NKNVHLVVFANVAYDPT----	266
Nano|ARI50298.1 FDVPRCS-SEMMNYQVMEMMKNRCFASTKYRPVDLCV--RKKCHLIVFANVAPDPT----	269
Nano|QBF29183.1 FDVPRCS-SEMMNYQVMEMMKNRVFASTKYRPVDLCI--RKLVHVIVFANVAPDPT----	269
Nano|NP_620696.1 FDVPRCS-SEMMNYQAMEMLKNRVFASTKYRPVDLCI--RKLVHLIVFANVAPDPT----	268
Nano|ATY70088.1 FDVPRCS-SEMMNYQVMEMLKNRVFASTKYRPVDLCL--KNCIHLIVFANVAPDPT----	269
Nano|ATU31568.1 FDVPRCS-SEMMNYQAMEMLKNRVFASTKYRPVDLCV--RRKVHLIVFANVSPDPT----	270
Nano|NP_619760.1 FDVPRCS-SEMMNYQAMEMMKNRVFASTKYRPVDLCI--RKKVHLIVFANVAPDPT----	270
Nano|QED45319.1 FDVPRCS-SDMMNYQAMEMMKNRVFASTKYRPIDLCI--RKKVHLIVFANVAPDPT----	270
Nano|QLM02668.1 FDVPRCS-SEMMNYQVMEMMKNRVFASTKYRPVDLCV--KKKVHLIVFANVAPDPT----	270
Nano|QJQ82545.1 FDVPRCS-SDMMNFQVMEMMKNRVFASTKYRPVDLCV--RKKVHLIVFANVAPDPT----	269
* . * . * :: .:
Nano|YP_001661660.1 ---------IFSEDRIKLVTC---------------------------------------	286
Nano|AHF47747.1 ---------IFSEDRIKVVAC---------------------------------------	286
Nano|AKO71308.1 ---------IFSEDRIKLVSC---------------------------------------	292
Nano|QCF28414.1 ---------MLSEDRIVIVEAS--------------------------------------	287
Nano|QIH29493.1 ---------MFSEDRLHMVYV---------------------------------------	286
Nano|NP_620694.1 ---------MFSEDRIVIVYA---------------------------------------	286
Nano|YP_008997794.1 ---------MFSEDRIIIVNA---------------------------------------	286
Nano|YP_009553298.1 ---------MFSEDRIVIVYT---------------------------------------	286
Nano|ARI50281.1 ---------MFSEDRIVTVYA---------------------------------------	286
Nano|YP_003104737.1 ---------MFSDDRIVFVYA---------------------------------------	286
Nano|QGV56702.1 ---------MFSEDRIVLVYA---------------------------------------	286
Nano|QBO55988.1 ---------MLSEDRIVIVDCADWV-----------------------------------	291
Nano|ARI50279.1 ---------MLSEDRICNC-----------------------------------------	286
Nano|SIP63008.1 DKGRIVKKQMLSVDRIKLIEC---------------------------------------	295
Nano|CDI44972.1 DKGRIVKKQMLSVDRIKLIEC---------------------------------------	295
Nano|QKK13640.1 SRGIVSKRQAMSKDRVVVF-DLDEGCVRHNDEI-------IQQF----------------	309
Nano|QMV80659.1 NKGNVIKRQLLSRDRVCIV-NIDESVVVREEET-------VTFARYFE------------	313
Nano|YP_009508434.1 SKGTLIKKPLLSLDRICIV-NIDESLIVCDGQT-------VTFDEYME------------	313
Nano|ARV90924.1 SKGNLVKKQLLSKDRLCII-NIDESVIVRDAQT-------SPFDAYME------------	314
Nano|YP_003987456.1 SKGNIVKKQLLSRDRLCIV-NIDESVIARDHQT-------VTFDEYLE------------	313
Nano|QHB15188.1 SKGHVIKKQLLSLDRLVIV-NIDESVVIEKGES-------VSFHDYK-------------	312
Nano|AIR91894.1 SRGNLVKKQMLSRDRVVII-NIDESVIVRDNET-------VSFHEYME------------	314
Nano|YP_008169853.1 SRGNLIKKQMLSRDRVVIV-NIAESLIVRDNET-------VSFHEYME------------	313
Nano|ALK03650.1 SRGNLVKKQMLSRDRVVIV-NIDESVLVRDHET-------VTFHEYMQ------------	313
Nano|YP_009508354.1 SRGNVVKRQLLSRDRLCIV-NIDDGTVTRDNSV-------ISFHDFLE------------	313
Nano|ATO87997.1 NRGEIIKKPLLSRDRVFII-NINESVCGHSDDL-------QSFAMYLE------------	314
Nano|QUQ60667.1 NRGEIIKKPLLSRDRVFFIKNIEESGGGHPDDM-------KSLVMYLE------------	314
Nano|YP_009246456.1 NRGELVKKPLLSRDRVFLI-NIDESVCGHPDDL-------TAFDLYLSPE----------	315
Nano|AOY34817.1 NRGELIKKPLLSRDRVFLI-NINESVCGHPDDL-------TAFDLYLSLE----------	315
Nano|AVX29431.1 ---------KISEDRIKLINI---------------------------------------	290
Nano|AVX29427.1 ---------KISRDRIKLWDI---------------------------------------	290
Nano|AVX29420.1 ---------KISEDRIKLFDI---------------------------------------	289
Nano|NP_040944.1 ---------KISRDRIKLWNI---------------------------------------	290
Nano|AVX29443.1 ---------KISRDRIKLWNV---------------------------------------	290
Nano|YP_007004040.1 ---------KISPDRIVIVYCRKCPSCETC---LCI---GC-------------------	307
Nano|YP_009508355.1 ---------KISVDRVSVIPCIPCGLCLNC---HSS---DVFCLEFNNE-----------	314
Nano|ANI24973.1 ---------KISSDRVNVIPCIPCGVCRKH---HIG---EIKCEEYLD------------	315
Nano|YP_004123953.1 ---------KISRDRVHVLPCIPCGVCQKH---HVH---EIKYEEYLD------------	316
Nano|AIC83098.1 ---------KISQDRVHVIPCIPCGVCRKH---HVG---EIKCDEYVE------------	316
Nano|AXU38909.1 ---------KISQDRVHVIPTRPCGVCLKH---HMM---EMKCEEYLD------------	317
Nano|CEK41188.1 ---------KISVDRVHVIPCRPCGVCLKH---HNI---NDNCEDYID------------	315
Nano|ADN88286.1 ---------KISSDRVHVIPCRPCGVCLKH---HVM---EMKCEDYVD------------	315
Nano|AVC68956.1 ---------KISSDRVHVIPCRPCGVCLKH---HDI---EMKCEEYLD------------	315
Nano|ACJ36782.1 ---------KISEDRIKIINC---------------------------------------	285
Nano|AZL93964.1 ---------KISEDRIKIINC---------------------------------------	285
Nano|ACB86656.1 ---------KISEDRIKIVAC---------------------------------------	284
Nano|YP_009552699.1 ---------KISEDRIKIIRCY--------------------------------------	287
Nano|BAS02103.1 ---------KISEDRIKTINC---------------------------------------	335
Nano|YP_008854133.1 ---------KISEDRIKIIYC---------------------------------------	284
Nano|AAA51422.1 ---------KISEDRIKIIYC---------------------------------------	286
Nano|ADV18492.1 ---------KISEDRINIIYC---------------------------------------	285
Nano|QLM02665.1 ---------RISEDRINIIYC---------------------------------------	283
Nano|QBO55994.1 ---------RISENRLNIIYC---------------------------------------	283
Nano|O91250.1 ---------RISEDRIKIINC---------------------------------------	283
Nano|BAV00133.1 ---------RISEDRIKIIYC---------------------------------------	283
Nano|NP_620700.1 ---------KLSEDRIKLIRC---------------------------------------	285
Nano|YP_009508444.1 ---------KLSEDRIKIIKC---------------------------------------	285
Nano|YP_009508292.1 ---------KLSEDRIKMIYC---------------------------------------	284
Nano|BAU21085.1 ---------KISEDRMKIVHC---------------------------------------	284
Nano|YP_009508448.1 ---------KISEDRIKIIKC---------------------------------------	286
Nano|QKI28857.1 LRGDIRHKCKISGDRIQMVSCIERNMLLLWLTLSLVRRDNAPCVGISGTNVRS--LEIGS	334
Nano|QIC53906.1 DRGNVIKKARISADRIKLIDLS--------------------------------------	302
Nano|QEL50685.1 ---------RISEDRIKLIDLS--------------------------------------	289
Nano|YP_009508886.1 ---------RISEDRIKLIDLS--------------------------------------	289
Nano|QKI28856.1 ---------KISRDRIKVINCNRESVGPYWCVHHKVMCPHGYCHHCTGRTPGASYCPMGR	328
Nano|QLM02664.1 ---------KISQDRIKIIYC---------------------------------------	281
Nano|ATU31571.1 ---------KISQDRIKIIYC---------------------------------------	281
Nano|QGV56707.1 ---------KISQDRIKMICC---------------------------------------	281
Nano|ARI50297.1 ---------KISQDRIKLIYC---------------------------------------	281
Nano|QBF29185.1 ---------KISQDRIKIIEC---------------------------------------	281
Nano|YP_009508447.1 ---------KISEDRYEIINC---------------------------------------	279
Nano|QBO55998.1 ---------KISEDRYEIIYC---------------------------------------	279
Nano|QLM02671.1 ---------KISEDRYDSIFC---------------------------------------	279
Nano|QED45320.1 ---------KISEDRIKIIYC---------------------------------------	284
Nano|QBO55999.1 ---------KISEDRLNIIYC---------------------------------------	279
Nano|ARI50301.1 ---------KISEDRLIIINC---------------------------------------	281
Nano|NP_619759.1 ---------KISEDRIKIIYC---------------------------------------	281
Nano|YP_009021872.1 ---------KISNDRLKIIYC---------------------------------------	281
Nano|QJX15718.1 ---------KISNDRIKIIYC---------------------------------------	279
Nano|QBM00782.1 ---------KISEDRINIIYC---------------------------------------	279
Nano|QJQ82548.1 ---------KISEDRIKIINC---------------------------------------	281
Nano|ATY70087.1 ---------KISEDRIKIIYC---------------------------------------	280
Nano|QJQ82549.1 ---------KISDDRIKIINCYYL--GPYA------------------------------	287
Nano|YP_009508446.1 ---------RISHDRIFLVECN--------------------------------------	282
Nano|QLM02663.1 ---------KISEDRINIIYC---------------------------------------	281
Nano|QBO55997.1 ---------KISEDRIKYIYC---------------------------------------	281
Nano|ARI50293.1 ---------KISEDRIVIINC---------------------------------------	279
Nano|AHC72176.1 ---------KISEDRIVIINC---------------------------------------	278
Nano|QGV56708.1 ---------KISEDRIVIINC---------------------------------------	278
Nano|QBM00779.1 ---------KISGDRIVIINC---------------------------------------	278
Nano|YP_009058890.1 ---------KISEDRIVIINC---------------------------------------	278
Nano|ARI50298.1 ---------KISEDRIVIIDT---------------------------------------	281
Nano|QBF29183.1 ---------RISEDRLVIINC---------------------------------------	281
Nano|NP_620696.1 ---------RISEDRLVIINC---------------------------------------	280
Nano|ATY70088.1 ---------KISEDRIVIINT---------------------------------------	281
Nano|ATU31568.1 ---------KISEDRIVIVNC---------------------------------------	282
Nano|NP_619760.1 ---------KLSEDRIVIINC---------------------------------------	282
Nano|QED45319.1 ---------KISEDRIVIIYC---------------------------------------	282
Nano|QLM02668.1 ---------KISEDRIVIIYC---------------------------------------	282
Nano|QJQ82545.1 ---------KISEDRIVIVNC---------------------------------------	281
:* :*
Nano|YP_001661660.1 --------	286
Nano|AHF47747.1 --------	286
Nano|AKO71308.1 --------	292
Nano|QCF28414.1 --------	287
Nano|QIH29493.1 --------	286
Nano|NP_620694.1 --------	286
Nano|YP_008997794.1 --------	286
Nano|YP_009553298.1 --------	286
Nano|ARI50281.1 --------	286
Nano|YP_003104737.1 --------	286
Nano|QGV56702.1 --------	286
Nano|QBO55988.1 --------	291
Nano|ARI50279.1 --------	286
Nano|SIP63008.1 --------	295
Nano|CDI44972.1 --------	295
Nano|QKK13640.1 --------	309
Nano|QMV80659.1 --------	313
Nano|YP_009508434.1 --------	313
Nano|ARV90924.1 --------	314
Nano|YP_003987456.1 --------	313
Nano|QHB15188.1 --------	312
Nano|AIR91894.1 --------	314
Nano|YP_008169853.1 --------	313
Nano|ALK03650.1 --------	313
Nano|YP_009508354.1 --------	313
Nano|ATO87997.1 --------	314
Nano|QUQ60667.1 --------	314
Nano|YP_009246456.1 --------	315
Nano|AOY34817.1 --------	315
Nano|AVX29431.1 --------	290
Nano|AVX29427.1 --------	290
Nano|AVX29420.1 --------	289
Nano|NP_040944.1 --------	290
Nano|AVX29443.1 --------	290
Nano|YP_007004040.1 --------	307
Nano|YP_009508355.1 --------	314
Nano|ANI24973.1 --------	315
Nano|YP_004123953.1 --------	316
Nano|AIC83098.1 --------	316
Nano|AXU38909.1 --------	317
Nano|CEK41188.1 --------	315
Nano|ADN88286.1 --------	315
Nano|AVC68956.1 --------	315
Nano|ACJ36782.1 --------	285
Nano|AZL93964.1 --------	285
Nano|ACB86656.1 --------	284
Nano|YP_009552699.1 --------	287
Nano|BAS02103.1 --------	335
Nano|YP_008854133.1 --------	284
Nano|AAA51422.1 --------	286
Nano|ADV18492.1 --------	285
Nano|QLM02665.1 --------	283
Nano|QBO55994.1 --------	283
Nano|O91250.1 --------	283
Nano|BAV00133.1 --------	283
Nano|NP_620700.1 --------	285
Nano|YP_009508444.1 --------	285
Nano|YP_009508292.1 --------	284
Nano|BAU21085.1 --------	284
Nano|YP_009508448.1 --------	286
Nano|QKI28857.1 KWSLVLNV	342
Nano|QIC53906.1 --------	302
Nano|QEL50685.1 --------	289
Nano|YP_009508886.1 --------	289
Nano|QKI28856.1 M-------	329
Nano|QLM02664.1 --------	281
Nano|ATU31571.1 --------	281
Nano|QGV56707.1 --------	281
Nano|ARI50297.1 --------	281
Nano|QBF29185.1 --------	281
Nano|YP_009508447.1 --------	279
Nano|QBO55998.1 --------	279
Nano|QLM02671.1 --------	279
Nano|QED45320.1 --------	284
Nano|QBO55999.1 --------	279
Nano|ARI50301.1 --------	281
Nano|NP_619759.1 --------	281
Nano|YP_009021872.1 --------	281
Nano|QJX15718.1 --------	279
Nano|QBM00782.1 --------	279
Nano|QJQ82548.1 --------	281
Nano|ATY70087.1 --------	280
Nano|QJQ82549.1 --------	287
Nano|YP_009508446.1 --------	282
Nano|QLM02663.1 --------	281
Nano|QBO55997.1 --------	281
Nano|ARI50293.1 --------	279
Nano|AHC72176.1 --------	278
Nano|QGV56708.1 --------	278
Nano|QBM00779.1 --------	278
Nano|YP_009058890.1 --------	278
Nano|ARI50298.1 --------	281
Nano|QBF29183.1 --------	281
Nano|NP_620696.1 --------	280
Nano|ATY70088.1 --------	281
Nano|ATU31568.1 --------	282
Nano|NP_619760.1 --------	282
Nano|QED45319.1 --------	282
Nano|QLM02668.1 --------	282
Nano|QJQ82545.1 --------	281
