# Supplementary material for: A Structural Perspective of Reps from CRESS-DNA Viruses and Their Bacterial Plasmid Homologues
Source: Viruses. 2021 Dec 25;14(1):37. doi: 10.3390/v14010037 (PMC8780604; doi:10.3390/v14010037)
Supplement: Supplementary file 1 [file viruses-14-00037-s001.zip › SupplementarySequences/pCRESS1.aln]

CLUSTAL O(1.2.4) multiple sequence alignment
MBO6153806.1 -------------MNNLTTKNESMKGGLYNYDRQTREFLITIN--NPITNGNYNHDCILS	45
DAO34923.1 ---------------------MDEKNKKASDDIQRRRFMLTIN--NPEKY-EMSHEKIIE	36
WP_026669310.1 -----MVDLTKHRSDELAQNSSLEKNKSSSYDKQSKVFLLTLN--NPQKY-GYTHEFIID	52
WP_026524352.1 -----MVDLTKHRSDELAQNSSLEKNKSSSYDKQSKVFFLTLN--NPQKH-GYTHDFIID	52
MBQ6886806.1 -------------------------------MDKSRYWFVTIQVANMMKAG---------	20
MBE7023129.1 --------------------------MSFMMNTKSRAFVATVHIENMRKAG---------	25
MBP1561759.1 --------------------------MSFYASTKNRSWVATIHITNMINAG---------	25
RJW24452.1 -------------------------MGNFSTSVRGRCWIATVHIANMQNAG---------	26
WP_154668756.1 -------------------------MGKFSKSIKGRAWIGTVQIANMEKAG---------	26
MBE5884449.1 -------------------------MSIFPKQMKGRAWVATIHIANMKKAG---------	26
WP_160361479.1 --------------------------------MKGRAWLATIHITNMEKAG---------	19
WP_151148319.1 --------------------------MAFSLNTRGRCWFGTIHVTNMENAG---------	25
MBS5984465.1 --------------------------------------MGTIHITNMEKAG---------	13
MQM73124.1 ------------------------MTKSIKSTSQSRSWFCVLN--NPQLQFG--------	26
MBE6664572.1 ----------------------------MNTTTSSRSWFCVLN--NPNKILG--------	22
MBE5880625.1 ---------------------------MSEKQKSSRSWFCVLN--NPEKVLG--------	23
MBQ2922549.1 MSFKNVTISTEYRPSLKGQIGTERNKMAIKSTDSARSWFCVLN--NPSKIFG--------	50
MBD5508526.1 ----------------------------MAESPSSRSWFCVFN--NPEKLFG--------	22
MBE5949905.1 ---------------------------MSKNTDSCRSWFCVLN--NPEKLFE--------	23
MBR2882012.1 ---------------------------MAKKNESARSWFCVLN--NPKELFG--------	23
MBE5931948.1 ------------------------MEMKKMSQESSRSWFCVLN--NPQNVFG--------	26
WP_044766243.1 -----------MTKTDRLTTASLEKANSIRSTYRAHSFCCVLN--NVDKLFDIETDFFED	47
WP_174853561.1 -----------MTKTDRFITASLEKENGTRSTYRAHSFCCVLN--NVDKLFDIDSDFFED	47
WP_115130047.1 ------------------------MTKEINSTFRASSFCCVLN--NVDKLFDTTSIFFDD	34
WP_062004798.1 -----------------------MTTKEISSTFRASSFCCVLN--NVDKLFDKSSYYFD-	34
WP_125416488.1 -----------------------MKTKELNSSFRANSYCCVLN--NVDKLFDKSSDFFEA	35
WP_155222300.1 -----------------------MTTKEINSTFRASSFCCVLN--NVDKLFDKSSDYFN-	34
WP_029690610.1 -----------------------MTNYNVSSDFRANSFCCVLN--NVDKLFDKKSDFFDS	35
WP_161545279.1 -----------------------MTNYKVSSDFRARSFCCVLN--NVDKLFDKKSDFFDS	35
WP_202901042.1 ----------------------MKNKQKVSSKFKARSYFTVLN--NVDHLFNLSDNFFNS	36
WP_106382557.1 ----------------------------MKSTLKSRSFCATLN--NVDKLFDKESDFFDD	30
WP_061865096.1 ------------------------MSKELNSQYKASSFCCTLN--NIDKLFNINDTTFDD	34
WP_218774359.1 ------------------------MSKELNSQFKANSFCCTLN--NIDKLFDVNDTSFND	34
WP_003102166.1 ------------------------MTKEFDSQFKASSFCCTLN--NIDKLFNLSDKSFED	34
WP_204107374.1 ------------------------MSKELDSQFKASSFCCTLN--NIDKVFDLNDTTFDD	34
WP_027971838.1 ------------------------MSKDLNSQFKASSFCCTLN--NIDKLFNLNDKSFDD	34
WP_105141028.1 ------------------------MSKDLNSQFKASSFCCTLN--NIDKLFNLNDKSFDD	34
WP_202106228.1 ------------------------MTKELDSQFKASSFCCTLN--NIDKLFDLNDTSFDD	34
MBR0147318.1 -------------------------------MAGVRSMFCVWN--NPEDII---------	18
MBQ9200694.1 -------------MS-EKEKEKKESTKKSAKDTMSRSWFCVMN--FKDDEK---------	35
MBP3505652.1 -------------------------------MVTVASAFITWA--NPREIIEYEHDVHGE	27
DAO26452.1 -------------------------------MATYASVFIVWP--NPREIIEYEHDVHGD	27
MBQ8279844.1 ------------------------MSDINFFDVPQRTFFITVW--AKSLQN---------	25
WP_055228109.1 ----------------------------MANDTVSRSWFAVLP--YPEK-I---------	20
WP_101879147.1 -----------------------------MANTVSRSWFAVLP--HPEK-Y---------	19
WP_071175532.1 -----------------------------MNDTISRSWFAVLN--NPKEHG---------	20
WP_195633156.1 -----------------------------MADTVSRSWFAVFP--HPEKHG---------	20
WP_055249081.1 -----------------------------MADTVSRSWFAVFP--NPEQHG---------	20
WP_074963371.1 -----------------------------MADTVSRSWFAVFP--NPEQHG---------	20
MBE5879858.1 ---------------------------MAEYYKPSRSWFVVFN--NPEEIITYKRDSSGE	31
MBQ3515636.1 ----------------------------MGANSPAKSWFLVYN--NPREIITYKTDSEKN	30
MBO5341963.1 --------------------MDSIYDIKPDDERPARSWFLVYN--NPQEIITYKVDSNKN	38
MBO5081522.1 --------------------MDSIFDIKPDDERPARSWFLTFN--NPQEILTYMVDSNNV	38
DAM65991.1 ----------------------------MAKNSTSMSWFCVIN--NPEEHG---------	21
MBR4770067.1 -----------------------------MNDTASRSWFAVFN--NPADHG---------	20
MBE6767495.1 ---------------------------MMDNDVASRSWFCVFN--NPAEHG---------	22
MBO7695321.1 -----------------------------MADSVSYSWFAVFN--NPKEHG---------	20
NLE04581.1 ----------------------------MANDTVSSSWFAVFN--NPADHG---------	21
CDF01935.1 -------------------------------MENSRSWFCVFN--NPAEHG---------	18
MBS6702330.1 ----------------------------MENSVNARSWFCVFN--NPENHG---------	21
MBE6910382.1 -----------------------------MANDVSKSWFCVFN--NPAEHG---------	20
MBR1811720.1 ------------------MKVGDLMPDNESKDVVSKSWFCVFN--NPEEHG---------	31
NLG04557.1 ----------------------------MNGNEAYRSWFCVLN--NPQE-T---------	20
APO34819.1 ----------------------------MESKASSKSWFCVFN--NPQE-V---------	20
DAF75212.1 ----------------------------MDSKAKTKSWFCVLN--NPQE-V---------	20
MBQ6030691.1 ----------------------------MANDTISRSWFCVLN--NPRDHG---------	21
MBE7717800.1 -----------------------------MSDTVSKSWFAVFN--NPQQHG---------	20
SCJ24500.1 -----------------MKGRKGAKYDKRYKDIVTKSWFVTFD--HPADHG---------	32
WP_160668368.1 -----------------------------MGSEISKSWFAVLN--NPADHG---------	20
WP_118359467.1 ----------------------------MANNQVSKSWFAVLA--NPEDHG---------	21
WP_118481302.1 -----------------------------MGESVTKSWFAVLN--NPCEHG---------	20
.
MBO6153806.1 IIH-------------------------TKFK--NVTYLCM----------SDEIGSN-G	67
DAO34923.1 AIH-------------------------SAFAKQGIIYFCL----------CDEIGES-G	60
WP_026669310.1 TIH--------------------------KFK--HVKYWCI----------CDEIGKS-G	73
WP_026524352.1 TIH-------------------------TKFR--HFTYWCM----------CDEIGESGG	75
MBQ6886806.1 ------------------LTNE-QMNDYDYVAKFFLNLWQS-SSPTRTGCVSVCVSAD-G	59
MBE7023129.1 ------------------LTEE-QYKQPEYLAEVFTNIWVN-SGKGRKCGIVVCINKD-N	64
MBP1561759.1 ------------------LTKE-EYENPEYLAEFFINEWER-SGKGRKAGIAVCVSEN-G	64
RJW24452.1 ------------------WKEE-DYKNPEKLAEMLQDAWVG-DKDDREAAVAVCLSAE-G	65
WP_154668756.1 ------------------LSKV-EYENPEQLAEFISETWSA-SGKRRVAGVAVCVSAK-G	65
MBE5884449.1 ------------------LSAE-EYETPEKLAEVFTMIWNN-SGKNRSCGIAVCISEQ-G	65
WP_160361479.1 ------------------LTKE-EYESPEKLADYFTTTWNE-SGKNRSSGIAVCVNEK-G	58
WP_151148319.1 ------------------LKKE-EYENPEYLADKFIELWET-SGKGRKAGVVVCVSLD-G	64
MBS5984465.1 ------------------LTKE-EYENPEYLADKFIGFWEE-SGKGRKAGIVVCVSID-G	52
MQM73124.1 -----------------------DKLSPEQIVQAVIHKWIDGKEDSRTCAVNYEISDT-G	62
MBE6664572.1 -----------------------ENHSPDELVEIALDMWCENH-PQRSAAINYEIADS-G	57
MBE5880625.1 -----------------------E-HTPDELVNLALDMWCKDN-PQRSAGINYEIGDS-G	57
MBQ2922549.1 -----------------------E-ISPQEMVQEAIRIWCNDK-PQRTCAINYEIGDK-G	84
MBD5508526.1 -----------------------D-IEPSEMVNKVIDIWCKDK-PQRTCAVNYEIGDS-G	56
MBE5949905.1 -----------------------N-LTPSEIVDRVIEMWCENK-PQRSCAVNYEIGDN-Q	57
MBR2882012.1 -----------------------D-VTPEEMVNSAIEMWCEDK-PQRSCAVNYEIGDT-G	57
MBE5931948.1 -----------------------D-VEPREMVEMAINMWIENK-PHRTCAINYEIGDN-G	60
WP_044766243.1 -QRFSDKTRKRVEEFRKKLPKLGYPFSPKRIIEILIDFWME-DSEDRSCAVNYEIGED-G	104
WP_174853561.1 -SRFSDKTRKRVEEFRKKLPKPGYPFTPKAMIEILIDFWME-DSEDRSCAVNYEIGED-G	104
WP_115130047.1 DIRFSEKTRKRVKSFRANLIK--DSYSPEEIVEYLMQLWIG-RNETSVCAINYEIGDE-G	90
WP_062004798.1 -DRFKDKTKKRISAFRNNLNQ--DTYTPEEIVDYLMELWIG-RNENSVCAVNYEIGDK-G	89
WP_125416488.1 -SRFSDKTRKRIKEFRGNLEQ--DSYNPEEIVDFLMELWIG-RNETCVCAVNYEIGDN-G	90
WP_155222300.1 -DRFKDKTKKRINAFRNNLNQ--DAYTPEEIVDYLMGLWIG-RNETSVCAVNYEIGDN-G	89
WP_029690610.1 -DKYKEKTKKRVKEFRKKIPDTHAPLSHEEIVDFLMERWIA-RNENVVCAVNYEIGDN-G	92
WP_161545279.1 -DTYNEKTKKRIQEFRKLLPDTNEPFSPEEIVDFLMERWIA-RNENVVCAINYEIGDN-G	92
WP_202901042.1 -NKFSDETRQKIQTFRDNLK--QLSYTPEEIVDYLIHLWTDGRENRRSCAVNYEIGDN-G	92
WP_106382557.1 TERFQEKTRKLIHDFREKLD-EKINYSPEEIVQHLIQLWMQGKEELRACAINYEIGDK-G	88
WP_061865096.1 -ARYSDETRKQVDEFRNNLD-PNKNYSPEEMVEHLIYLWVDGKEETRSAAANYEIGDN-G	91
WP_218774359.1 -EKYSDDTRKQVEEFRNNLV-ADKKYSPEEMVEHLIYLWVDGKEETRSAAANYEIGDN-G	91
WP_003102166.1 KDKYSDETRKFVKDFRAKLE-TNKTYSDEEMVEHLIYLWVDGKEETRSAAANYEIGDS-G	92
WP_204107374.1 -SKYSDETRKYVKTFRANLD-PNKTYSKQDMVEHLIKLWVDGKEETRSAAGNYEIGDN-G	91
WP_027971838.1 NQKYSDETRKLVKAFRANLD-PNKSYSEEDIVNHLIYLWIDGKEETRAAAVNYEIGDN-G	92
WP_105141028.1 NQKYSDETRKLVKEFRANLD-PSKTYSEQDMVEHLINLWIDGKEETRSAAANYEIGEN-G	92
WP_202106228.1 -PKYSDKTRKLVKEFRANLD-PNKSYSEEDMVNYLIYLWINTKEDKRSAAANYEIGAN-G	91
MBR0147318.1 -IR--DDDGEEIQR----LPSEYHGLEPQEICDKALNDWCI-SKKGRYGWVGYCISAS-G	69
MBQ9200694.1 -----------IPE----YIKPYVKENPQKVCELMAEKWID-GNEGRSGAWVYCVSAD-G	78
MBP3505652.1 IVFNEDGSKKILSS----TPSFLAELTEQEICDLVLKMWCD-SKPGRVGAVTYCVSET-G	81
DAO26452.1 IVFDADGKKKVLSS----TPSFLASLSDQEVCDTVLNMWVN-SKPGRIGAVTYCISCN-G	81
MBQ8279844.1 ---MGLGHLLNEDG----KPKD---IIGKDILDAVCNRFID-SGKERYCSGTACVSAN-D	73
WP_055228109.1 -----------------------YKGSPEEILEQMKQQWIG-DNPLKKGHWAYCISKE-G	55
WP_101879147.1 -----------------------YQGSPEEIVEEMKNEWIG-ENPLRKGHWAYCISKD-G	54
WP_071175532.1 -----------------------YSGTPEEIIEQLKFEWIN-DNSLRKGWWGYCISSE-G	55
WP_195633156.1 -----------------------YSGLPEEIVEKLKKEWIQ-DNNCRKGYWAYCISEQ-G	55
WP_055249081.1 -----------------------YEGSPEDIIEKLKQEWIG-SNPLRKGWWGYCISEK-G	55
WP_074963371.1 -----------------------YDGTPEEIVEKLKDEWIA-GNALRKGWWGYCISSK-G	55
MBE5879858.1 YVLDSNNDRIIESS----IPSDLAGKTPEEICDACLKLWVG-DSETRTGACSYCISAK-G	85
MBQ3515636.1 YVLDKNNDKIIEKT----EPSEYADMTPQEICKAVLKKWVG-DSETKTGACAYCISAN-G	84
MBO5341963.1 PIRDDNNNFIILDR----QPSQYAGLSPEELCDKMLELWCN-DSDSRTGACAYSISAE-G	92
MBO5081522.1 PVRDANNDYIVVDR----RPSEYAGLTPEELCDKMLALWCG-DSETRTGACAYCISAK-G	92
DAM65991.1 -----------------------FIGTYKEILEKIAQVWIT--DEFRACAMTYCVSDA-G	55
MBR4770067.1 -----------------------YTGTPEEVCHRLRDEWCD-DHPTRSGAWAYCISAD-G	55
MBE6767495.1 -----------------------YEGTPEEVCNRLRDEWCTEDTPMRTGAWLYCVSEK-G	58
MBO7695321.1 -----------------------YDGTPQQICEKLRDEWIN-NNPSRSGAWAYCISEK-G	55
NLE04581.1 -----------------------YEGSPQEVCEKLRDEWIA-DSATRSGAWAYCVSAE-G	56
CDF01935.1 -----------------------YTGEPQEVCERLKEEWVN-GSDTRTGAWAFCKSKS-G	53
MBS6702330.1 -----------------------FSGSPEEIADSMKDRWIS-GNPQRTCAVAYCVSAD-G	56
MBE6910382.1 -----------------------FGGSPEEAADAIADDWVK-DSPTRTCAVAYCISAD-G	55
MBR1811720.1 -----------------------FDGEPQEICDNIVAAWVD-NNPTRSCAVTYCVSAD-G	66
NLG04557.1 -----------------------YTGEAQNIAEQVLSEWVE-NQPTRTGAVAYCISAD-G	55
APO34819.1 -----------------------YSGEPDVIAEQVLEEWVK-DHPTRTGAVAYCVSAD-G	55
DAF75212.1 -----------------------YDGEPNEIAEKALEEWVK-EHPTRTGAVAYCISAD-G	55
MBQ6030691.1 -----------------------YTGSPQEICEKLRDEWIS-IHADGSGAWAYCISAT-G	56
MBE7717800.1 -----------------------YDGEPSEVIDRLISEWIS-NNPTRSCAMTFCVSAD-G	55
SCJ24500.1 -----------------------YPGTPEEVCLRLCEEWIA-ESDTRTGAWAYCVSAA-G	67
WP_160668368.1 -----------------------YTGTPAEVCNRLREEWTA-NSSSRAGAWAYCISAE-G	55
WP_118359467.1 -----------------------YSGTPQEICEKMRDDWIG-SSTTRSGAWTYCLSAA-G	56
WP_118481302.1 -----------------------YSGTPQEICEQLRDEWVG-SSTTRTGAWAYCISAL-G	55
MBO6153806.1 TFHTHIYILLE----KKKRWSSVRKCFP-TA--HLEPVVYGTPQQCVDYIKKAGVKYRAK	120
DAO34923.1 TYHTHIFIMTT----KKKRWSAVQNAFP-HA--HIETEVRGTAQEVVAYIKKEGKKNAEK	113
WP_026669310.1 NYHSHLYILLG----KKKRWSSVKRAFP-HS--YIVEKVMGSPQECRAYIRKEGERHKEK	126
WP_026524352.1 NYHTHIYILLG----KKKRWSSVQRAFL-HS--HIEEKVMGSPQECRAYIRKEGERHKEK	128
MBQ6886806.1 LYHLHAALYGE-----KTTLTSVARLMF-GA--HVEP-CRGGKDNLMKYILKEE-QYAEA	109
MBE7023129.1 LYHAHMALYSN----NSTTLKNVSNILF-QS--HVEP-QLAGKKELTAYLEKTG-VHAEK	115
MBP1561759.1 CYHAHIACYGN-----TTTLKKVSEILY-SS--HVEP-QLGGKEQLKSYLLKEG-IYSEK	114
RJW24452.1 CYHAHMALYGN-----TTTLRKVSKTMF-DS--HVEP-QCGGKKELTNYMLKLG-EHEEK	115
WP_154668756.1 LYHAHVVLYGN-----LTTLGNVAKILF-DS--HIEP-QLGGKKELKSYLLKEP-PYDEK	115
MBE5884449.1 TYHAHMALYGN-----TTTLGNVSKILF-DS--HVEP-QMGGKKELTEYLKKEG-KYAEK	115
WP_160361479.1 RYHAHMALYGN-----TTTLANVSNILF-DS--HIEP-QLGGKKELTAYLRKDG-KYAEK	108
WP_151148319.1 CYHAHIACYGN-----TTTLKKVSDVLF-KT--HIEP-QLGGKDSLKSYLLKEG-KYEEK	114
MBS5984465.1 CYHAHIACYGN-----TTTLKKVADILF-NA--HIEP-QLGGKDALKSYLLKEG-KYEEK	102
MQM73124.1 TPHCHCVLESK----NPTRFSVVKKLFP-TM--HIEA-TRGKKEQAEKYIHKQG-KFEEK	113
MBE6664572.1 TPHMHMVLEDP----AKTRFSAVQKLFP-GI--HIEP-TRGSKCDAENYILKKG-KFIEK	108
MBE5880625.1 TPHMHMVLEDP----AKTRFSAVQKLFA-GI--HIEA-TRGTKADAEDYLFKRG-KFAEK	108
MBQ2922549.1 TPHMHMVLEDP----AKVRFSAIQKLFP-SI--HIEP-TRGTKEQAEDYINKRG-IFEEK	135
MBD5508526.1 TPHMHMVLEDP----AKVRFTAVQKLFP-SI--HIEP-TRGNKKQAEDYILKRG-HFTEK	107
MBE5949905.1 TPHLHMVLEDP----SKTRFTAVQKLFP-SI--HIEP-TRGTKEQAQDYIHKRG-KFEEK	108
MBR2882012.1 NHHMHMVLEDP----AKVRFSAIQKLFK-GM--HIEP-TRGNKEQANDYIQKKG-SFEEK	108
MBE5931948.1 TPHMHMVLEDS----SKARFSAIQKMYK-GV--HIEP-TRGSKAQAENYINKRG-RFEEK	111
WP_044766243.1 VHHCHMILEGK----QAIRFSALQKLYP-TI--HAEL-TRGTKEEVFAYLNKTG-KHEEK	155
WP_174853561.1 VHHCHMILEGK----QAIRFSALQKLYP-TI--HAEL-TRGTKEEVFAYLNKTG-KHEEK	155
WP_115130047.1 THHCHMILEDK----QSFRFSTLQTLFP-TI--HAEI-TRGTKEEVLSYFEKSG-KHEEK	141
WP_062004798.1 THHCHMVLEDK----QSFRFSTLQTLFP-TI--HAEI-TRGTKEEVLAYFEKKG-KHEEK	140
WP_125416488.1 THHCHMVLEDK----QSFRFATLQKIFP-TI--HAEL-TRGTKEEVIAYFEKSG-KHEEK	141
WP_155222300.1 THHCHMVLEDK----QSFRFSTLQTLYP-TI--HAEI-TRGTKEEVLAYFEKSG-KHEEK	140
WP_029690610.1 VHHCHMILEDK----QAFRFSALQKLYP-TI--HAEI-TRGSKEQVIAYLEKSG-EHEEK	143
WP_161545279.1 VHHCHMVLEDK----QAFRFSALQKLYP-TI--HIEV-TRGTREQVIAYLEKSG-EHEEK	143
WP_202901042.1 THHCHMVLEDK----SQVRFSAIQKLFP-TI--HVEL-TRGNKEQVMEYVNKKG-KFEEK	143
WP_106382557.1 VHHCHMILEDK----QQVRLSAIQKLYP-TI--HVDI-TKGTKEEVKSYLNKTG-KHEEK	139
WP_061865096.1 NHHSHLILEAK----NQTRFSAIKKLYP-TI--HVEL-TRGTREQVIAYLNKTG-KHEEK	142
WP_218774359.1 NHHSHLILEAK----NQTRFSAIKKLYP-TI--HVEL-TRGTREEVVAYLNKTG-KHEEK	142
WP_003102166.1 NHHSHLILEAK----NQARFSAIKKLYP-GI--HVEL-TRGTREEVIAYLNKSG-KHKEK	143
WP_204107374.1 NHHAHLILEAK----NQTRFSAIKKLYP-AI--HVEL-TRGTREQVAEYFNKTG-KHEEK	142
WP_027971838.1 NHHAHLILEAK----NQTRFSAIQKLYP-TI--HVEL-TRGSREQVIAYLNKSG-KHEEK	143
WP_105141028.1 VHHSHLILEAK----NQTRFSAIKKLYP-AI--HIEL-TRGSREQVTAYLNKTG-KHEEK	143
WP_202106228.1 VHHAHLILEAK----NQTRFSAIQKLYP-AI--HVEL-TRGSREQVIAYLNKSG-KHEEK	142
MBR0147318.1 LHHLHMVLESK----NQIDFPSVKKVFP-RA--HIAM-SHGTKSQIEDYINKRG-KYEEK	120
MBQ9200694.1 LHHVHTVLESS---PNKTRFSAVKKAYP-EM--HIEP-TQGNKAQVEDYIYKRG-AFEEK	130
MBP3505652.1 FHHLHMVLEVTDSHSDRFSYVAVQKIYGRKF--HIEP-TRGSKTDAMDYINKTG-KYAEK	137
DAO26452.1 FHHLHMVLEVENSDSDRFTFKQVQKLFDKRF--HIEP-TRGNKKEAEDYIYKRG-KYAEK	137
MBQ8279844.1 GFHLHLGAYCP----SKVKPRVVAKLLG-NS--HIEP-QRGKKEELLDYILKRGEKWKDK	125
WP_055228109.1 MPHVHMVLEGS----VSMRFSAVRKCYG-KA--HLEP-TRGSRKMVLQYIHKRG-KFAEK	106
WP_101879147.1 LPHIHAVLENS----VSMRFSAVKKVYS-KANMHLEE-TKASKKQVLAYIHKKP-PFDEK	107
WP_071175532.1 LHHVHMILEDS----GSCRFSKVKRAYP-KA--HLEA-TKGNKKQVLAYINKQP-PFDEK	106
WP_195633156.1 MPHIHMILEGS----GSMRFSAVKKAYP-QA--HLEP-TKGSKKQVLAYIRKEP-PFDEK	106
WP_055249081.1 LPHVHMVLEDT----GSCRFTKVKKAYP-TA--HLEP-TKGNKKQVLAYIKKEP-PFDEK	106
WP_074963371.1 LPHVHMVLEDS----GSCRFTKVKKAYP-TA--HLEP-TKGNKKQVLQYIHKEP-PYDEK	106
MBE5879858.1 LHHLHMVLEEA----APVRFSKVKAVFP-RA--HLEP-TRGTKAEAENYINKLG-VWGEK	136
MBQ3515636.1 LHHLHIVVEDA----KNFRFSSVKKLFP-RA--HIEP-TRGNKTQAENYINKVG-AYAEK	135
MBO5341963.1 LHHLHIVCEDD----KPFRWTEVKKVYP-KA--HIEP-TRGNKKQAEDYIYKRG-KYAEK	143
MBO5081522.1 LHHLHLVLEDD----KTFRWTEVKKVLP-RA--HIEP-TRGNKKQAEDYIYKRG-KWEEK	143
DAM65991.1 LHHVHMVLSDD----TTHRFSYIKKLYP-MA--HCEE-TLGSKRQAEDYIYKKG-AFEDS	106
MBR4770067.1 LHHIHMVLEDK----KVMRFSAIKKSYAVGM--HFDA-TRGNKQQVDDYINKRG-AFEEK	107
MBE6767495.1 LHHIHMVLEDT----KVMRFSKIKKSYAIGM--HFEP-TRGNKSQVEDYINKVG-KFEEK	110
MBO7695321.1 LHHVHMVLEDE----HAMRFTCVKKSYAKGM--HFQP-TKGTKKQADDYINKRG-VFEEK	107
NLE04581.1 LHHIHMVLEDL----KPMRFSKIKKDYCIGM--HFEA-TKGSKKQAEDYIKKNP-PFDEK	108
CDF01935.1 LLHVHMVLEDT----KSMRFTAIKSSYCQGM--HFEP-TKGNKKQADDYINKRG-KFEDK	105
MBS6702330.1 LHHCHAVFEDT----KTMRFTVVQKLFP-GM--HIEP-TKGSKEQAEDYINKRG-KWEEK	107
MBE6910382.1 LHHCHVVLEDS----KALRFSAVKKAFP-SM--HIEP-TKGSKEQAEEYIQKRG-KWQEK	106
MBR1811720.1 LKHCHVVLEDT----KAMRFSSVKKAFP-SM--HIEP-TKGNKEQAEDYINKRG-KFEEK	117
NLG04557.1 LIHLHMVLEDS----NKARFSAIKKAYP-RA--HIEP-TKGNKEQAEDYINKNG-KFTEK	106
APO34819.1 LHHLHMVLEDT----NKARFSALKKAYP-KA--HLEP-TMGNKQQAEDYIQKRG-KYQEK	106
DAF75212.1 LKHLHMVLEDT----NMARFSALKKAYP-KA--HLEP-TMGNKQQAEDYIQKRG-KFEEK	106
MBQ6030691.1 VPHVHMVLEDK----DAMRFSEVKKAYAVGM--HFEC-TKGTKAQAEAYITKQP-PYDEA	108
MBE7717800.1 LPHVHMVLEDV----KAMRFSTIKKTFAVGA--HFEA-TKGSKEQAEDYINKRG-QYKEK	107
SCJ24500.1 LHHVHMVLEDK----KSMRFSKIIGAYAAGS--HFEA-TRGTKEDALAYIRKEG-KYAEK	119
WP_160668368.1 LHHIHMVLEDK----VSMRFSKIKKSYAVGM--HFEA-TRGNKDQAEDYINKRG-QFAEK	107
WP_118359467.1 LPHIHMVVESE----DAMRFSAVKKAYACGA--HLEP-TKGSKKQADDYINKRT-PYDEK	108
WP_118481302.1 LHHVHMVLEDA----VAMRFSIVKKTYACGM--HFEP-TKGSKKQAEDYINKRS-PFDEK	107
* * : : . *. *
MBO6153806.1 AGTVVPGTF-YEEGALPF--------KELYRTKKDILCAAEKMLDDGLCPEDILSQ-NIL	170
DAO34923.1 KETNLPNTF-YEEGEIPT--------FFISNKRAEMLEQIHRMIEDGMTPDEIMAQ-HAI	163
WP_026669310.1 KDTNLPETF-YEEGTIPT--------FKLSNDRVEMLIQIEDMINQGMRPEQIMEQ-SVV	176
WP_026524352.1 KETNLSETF-YEEGTIPT--------FKLSNDRVEMLIQIEDMINQGMRPEQIMQQ-SVV	178
MBQ6886806.1 GESVLHVVG-RDNIMVHK-G------K-----RT-DLQEIEELILQGLTPREIMGM-KLS	154
MBE7023129.1 GEQILYSLG-LENIEDKK-G------S-----RS-DLEQIGALLDEHLKPNEIMLE-NFA	160
MBP1561759.1 GEQVLYSKG-LDIIADNQ-G------K-----RN-DLDEIEEMLDNGATPEDIFNQ-SFR	159
RJW24452.1 GEEVLYTLD-MDCIQDVR-G------T-----RS-DLKAIEELLKQGRTPSEIMRS-NFS	160
WP_154668756.1 GEQVLHTKG-LDNIQDTK-G------K-----RS-DLEDIEELLEQGFTPREIME--NFP	159
MBE5884449.1 GEKVFYVMG-LDSIQDVQ-G------S-----RS-DLDRIQEYIEKGLTPPEIMKI-DIR	160
WP_160361479.1 GEQALFTKD-LDSIQDIQ-G------G-----RT-DLEQIEEYLNQGHSPSEIMGL-DFK	153
WP_151148319.1 GEQVLCVKG-IDVIQDNQ-G------K-----RN-DLDEIEELLNDGLTPEDIFDT-SFR	159
MBS5984465.1 GEQVLCVKG-INVIQDNQ-G------K-----RN-DLDEIEELLNNGATPEEIFET-SFR	147
MQM73124.1 HHTLIVAPQYYGEIKGRT-PPTAYAHE-----AE-TFEMISALIDAGLKPDEIMDY-GLQ	165
MBE6664572.1 QHTVVVPAVFRGEIKAQK-G------K-----RN-DFTIIEELIENGKTPNEIMEM-GLH	154
MBE5880625.1 GHTLIVSPVIRGEIRAQK-G------K-----RN-DMRIIDEMIEQGKKPDEIVEM-GIY	154
MBQ2922549.1 SHTVVVPATYQGEIKANK-G------S-----RK-DLEVINDLIEKGFTPREIFNI-SFS	181
MBD5508526.1 GHTVIVPAVFQGEINASQ-G------S-----RN-DLSIIEDLITQGMTPNEIMDI-SMK	153
MBE5949905.1 GHTVIIPARFHGEIKANK-G------N-----RR-DLQIIQELIEDGKTPDEIMDI-SIN	154
MBR2882012.1 SHTVVVPAVYRGTIKANQ-G------A-----RK-DLDIIQELLEQGMTPNEIMDM-DIN	154
MBE5931948.1 NHTVVVPAMYHGEIKANK-G------A-----RN-DLDIIEELLEQGKTPNEIMDL-SIH	157
WP_044766243.1 AHTIVVPMVIHGEIRASKQG------K-----RT-DLEIIEQLLEEGQTPEEIMSQ-SLS	202
WP_174853561.1 AHTIVVPMVIHGEIRASKQG------K-----RT-DLEIIEQLLEEGQTPEEIMSQ-SLS	202
WP_115130047.1 AHTIVVPIKLHGELRANRQG------H-----RS-DLDYIQQRLEEGATPEEIMLD-RLE	188
WP_062004798.1 AHTIVVPMKLYGELRANRQG------Q-----RS-DLDYIQQQLEEGATPEEIMLD-HLE	187
WP_125416488.1 AHTILVPMKLHGELRASKQG------Q-----RS-DLDYIQQRIEEGSTPEEIMIE-RLE	188
WP_155222300.1 AHTIVVPMKLYGELRANQQG------Q-----RS-DLDYIQRRIEEGSTPEEIMIE-RLE	187
WP_029690610.1 AHTIVVPMKIHGELRSGNQG------F-----RS-DLDYIQKQLDNGATPEEVMMQ-NLG	190
WP_161545279.1 AHTIVVPMKIHGELRAGNQG------H-----RS-EFDYIQKQIENGATPEEIMGS-NFE	190
WP_202901042.1 NHTIVVPAKIQGSIEAHQ-G------G-----RS-DLDYIQELLESGATPEDIMCE-NIS	189
WP_106382557.1 AHTIIVPMKEAGNILANEQG------R-----RT-DLEQIQELLETGFKPEEIMET-NLS	186
WP_061865096.1 AHTTVVPMINHGIIEANQQG------K-----RK-DLEVIQELLEAGLSPEEIMRQ-NLS	189
WP_218774359.1 AHTTVVPMMNHGIIEANQQG------K-----RK-DLDIIQEMLEEGLSPEEIMRQ-NLS	189
WP_003102166.1 AHTTVVAMINHGVIEANQQG------K-----RS-DLDTIQELLEAGLTPESIMRQ-NLS	190
WP_204107374.1 SHTTVIPMINHGIIVGNQQG------K-----RT-DLETIQELLEAGLTPEQIMRQ-NLS	189
WP_027971838.1 SHTTVIPMVNHGIIEANQQG------K-----RT-DLQTIQELLEAGLTPEQIMRQ-NLS	190
WP_105141028.1 NQTTVVPMLNHGVIEANQQG------K-----RT-DLETIQVLLETGLTPEEVMRQ-NLS	190
WP_202106228.1 SHTTVVPMINHGIIEANQQG------K-----RT-DLETIQELLETGLTPEQIMRQ-NLS	189
MBR0147318.1 GEIVVCHAS-IGELKGNQ-G------K-----RS-DLLAIEEELALGKKPSEILGT-SVR	165
MBQ9200694.1 GEKVLYTHI-VGEIKGKQ-G------Q-----RS-DLAEVKSLIDDGLTPMQILNT-NPN	175
MBP3505652.1 GEVVLAKAI-QGEIQGNK-G------N-----RT-DLAGIGEMIEQGMTPNQIMDK-SIS	182
DAO26452.1 DEVVTAVAQ-IGSIKGNQ-G------Q-----RS-DLKQMDEMLRSGMTPKQILDELGLS	183
MBQ8279844.1 GEDILCQSENMDGIIGHQ-G------S-----RS-ELGQIEDLLLEGYTPSEIVAE-KFA	171
WP_055228109.1 GERVVCFVS-YGNIEGNK-T------KTLINQNA-ILDRIEELIEDGKTPNEIMGE-DIR	156
WP_101879147.1 GEQVICFTS-YGNIEGNK-R------FRLSNMNE-TMDKIEELIEDGMTPAQIMAE-DIR	157
WP_071175532.1 GEKVIAFTS-FGNIEGHK-K------YSASNTNE-LLSSIELLIDEGYTPAQIMRE-DIR	156
WP_195633156.1 GEQVICFTS-QGNIEGNK-R------FALSNMND-TLQTIEQLVEDGLTPTAIMAE-DIR	156
WP_055249081.1 GEQVLVFTS-YGNIEGNK-R------FAVSNTND-TLATIEMLIEEGMTPNQIMAE-DIR	156
WP_074963371.1 GEQVLVYTS-YGNIEGNK-R------YSVTNTND-TLATIEMLIEEGMTPNQIMAE-DIR	156
MBE5879858.1 GEQIVCIKY-HGEIKGRQ-G------Q-----RS-DLETVEQMLNDGIHPNDILLK-SLK	181
MBQ3515636.1 NEQIVCIEY-HGEIKGNQ-G------S-----RN-DLEIISKMLDEGATPKQILKS-DIR	180
MBO5341963.1 GEQTICIRF-HGEIKGAQ-G------Q-----RT-DLLDIGQYIENGLRPKEILDK-DIR	188
MBO5081522.1 GEQTIIIKF-HGEIKGAQ-G------V-----RT-DLLDIGKYIEEGLRPNDILDK-DIR	188
DAM65991.1 TEKILEIYT-HGEIKGKQ-G------K-----RN-DIDRINQYLNEDFTPSEIFKI-NLA	151
MBR4770067.1 GEQVIYIVT-EGEIVGNQ-G------K-----RS-DLVEIHGYIEDGLTPADVLAL-NPN	152
MBE6767495.1 GEEVLFKCT-IGDLVGHR-G------K-----RT-DLDSISDFIYEGFTPADVLSK-NPN	155
MBO7695321.1 GETVEYICY-HGEIRGRQ-G------Q-----RR-DLESMYERLLNGDTPKDILRD-TPT	152
NLE04581.1 GEQILFSCS-HGEIKGKQ-G------R-----RS-DLDVYYKRLEAGETPHDILMD-SPR	153
CDF01935.1 EEEILYICY-HGEIKGKQ-G------K-----RT-DLDCISDLITDGLKPSEILEE-NPR	150
MBS6702330.1 GESILCIVR-HGEIKGKQ-G------A-----RK-DFEIIEDLIQEGKTPNEIMDM-SFS	152
MBE6910382.1 GEQVLYTAR-RGEIKGAQ-G------Q-----RR-DLDIIEELLLQGMTPDEIFAL-SFP	151
MBR1811720.1 GEQVLASAR-YGEIKAAQ-G------Q-----RR-DFEVISELIEQGLTPQQIFEE-NFS	162
NLG04557.1 GEKVIYIAK-YGQIRGVQ-G------Q-----RK-DLNIIEDYINEGKTPTWVMKQ-QLA	151
APO34819.1 GEKVLYIAR-YGTIKGNQ-G------A-----RR-DFDIIEQLIEEGMTPNQIMEQ-SFA	151
DAF75212.1 GEQVIYIAR-YGEIKGKQ-G------A-----RM-DFDVIEELIEQGLTPNEVMEQ-SFG	151
MBQ6030691.1 GESVSCLVR-HGEIRGRQ-G------K-----RT-DLEEIKEMIDAGMTPSEIFDA-AFS	153
MBE7717800.1 GEKVLYSNR-HGEIKGCQ-G------K-----RR-DLEVISELIEQGYNPNQIMDM-NIS	152
SCJ24500.1 GEEVLYTKQ-HGEIQGAQ-G------E-----RT-DLEKIEALLDEGKTPAEIYEI-SFS	164
WP_160668368.1 GERVLYLCR-AGEIKAAQ-G------K-----RS-DIEEIAAMLEEGKTPAEIMSV-DFA	152
WP_118359467.1 GEKVLCLVR-AGEIKGAQ-G------K-----RS-DLDEIVALLDEGKTPEQIMSR-NIH	153
WP_118481302.1 GEQVLCVVK-AGEIKGRS-A------N-----RS-DLAEIAALLKEGHTPSEIMAS-NLN	152
: : * :
MBO6153806.1 FRSYESIIRNTYYAKRRNKLPIYRD-IKVVWHLGDSGTGKSHAYVDLCEKHSR-YQVYLA	228
DAO34923.1 FVDYETVIRKAFIKKRFRQTPVARD-VRVVYHVGEAGSGKTHVYTQLSEEFP--NEVYLA	220
WP_026669310.1 FRQFETIIRKSFFAKRLKETPPLRQ-IKIVWHLGASGSGKSFSYTQLCGQYGE-DEVFFA	234
WP_026524352.1 FRQFETIIRKSFFAKRLKETPPLRQ-IKIVWHLGASGSGKSFSYTQLCEQYGE-DEVFFA	236
MBQ6886806.1 YCRYEKEIKSSYLIKRIREAPLRKKMY-VEWHVGESGTGKSYCYDVLCATYDS-DDIYFA	212
MBE7023129.1 YRKYSKLIKEEYLARRIKETPLIKDMT-VVWNYGASGTGKTYEYIKLCNAFSP-EDIYFC	218
MBP1561759.1 YRKYEKMIRAEYIARKINETPLIKTMN-NEYHWGCSGTGKTYTYIKLCEKHSK-NEVYLC	217
RJW24452.1 YRKYEKMIRSEFIDIRMRETPLIKTDKECIWIVGESGTGKSYYYKELCEKYGE-ENVYFA	219
WP_154668756.1 YRKYEKMIKSAFIDKRIQETPLLKEDKKCIWIVGESGTGKSYYYYQLCQEHGV-ENIYFA	218
MBE5884449.1 YRMYEKMIKSAFIDKRIQDTPLIKEMH-NEWHCGESGTGKTYYYYELCKKHSP-EEIYLV	218
WP_160361479.1 YRKYEKMIKSAFVDKRIKETPLIKETH-NEWHVGDSGSGKTYYYYQLCEKYSP-EKIYMA	211
WP_151148319.1 YRKYEKMIKSAYIGRRIKETPLIKEVN-NEWHVGNSGSGKTYYYYQLCEKYSP-EKVYMT	217
MBS5984465.1 YRKYEKMIKSAYIDKRIKETPLIKESH-NEWHVGNSGSGKTYYYYQLCEKCSP-EKVYMT	205
MQM73124.1 YRKYESLIRKSYFAKRSKETQPIRQ-VKVYWHCGESGTGKSYTYVKLCEEYGE-DDVYLL	223
MBE6664572.1 FRQYEKHIKSHFFAKRKKETPTFRQ-LTVFWHVGESRSGKSHTVLDLIEKHGE-ENVYLL	212
MBE5880625.1 YRQFEKYIKAQYFAKRFKETPTKRE-VNVFWHVGESGSGKSHTQVELYEKYGE-DEVYLM	212
MBQ2922549.1 FRKYESMIKKAFFDKRYNETPLIMD-KKVIWHVGESGTGKSYTYIKLCEEYGE-ENVFRL	239
MBD5508526.1 YRRYEELIKKTFFRKRHKETPYIRD-VVVYWHVGESGSGKSYTAKKLIEERGE-SSVYIL	211
MBE5949905.1 YRNHESLIRKAYFRKRSKETPSMRS-VNVVWHVGESGCGKSYTYKQLCDIHGE-DNVYLL	212
MBR2882012.1 YRKHEALIRKQFFRKRLLETPTLRM-VKVVWHVGESGSGKTNTYTQLVEQHGK-DNVYLM	212
MBE5931948.1 YRKYEKMIKSHFWRIKHKATPKTRD-VKVIWHVGESGCGKSYTYKKLCDDKGS-DNVYLL	215
WP_044766243.1 FRRFSKLIKEHYYQMRLRTIPRFKESMEVVYHVGASRSGKSYQQIRLMDEYGV-GNVYVW	261
WP_174853561.1 FRRFSKLIKEHYYQMRLRTSPRFKDSMEVVYHVGASRSGKSYQQIRLMEEFGD-GNVYVW	261
WP_115130047.1 FRSFSKMIKEHYYQLRIRDTPDHKD-LEVYWHTGDSGSGKSYMQVELKRQFGR-ESVYVW	246
WP_062004798.1 YRAYSKMIREHYYQLRLRDTPDHKE-LKVYWHTGDSGSGKSYTQVRLKQEFGR-ESVYVW	245
WP_125416488.1 YRKYTKMIKEHYYQFRVQNTPDHKD-LKVYWHTGDSGSGKSYTQVELKREFGR-EAVYVW	246
WP_155222300.1 YRKYTKMIKEHYYQVLMQNTPYHKD-LKVYWHTGDSGSGKSYTQVELKREFGR-EAVYVW	245
WP_029690610.1 FRKYSKMIKEHFFQKKIKETPDVKD-IKVVWHWGESGSGKSFTQTTLKETCGR-DQVYVW	248
WP_161545279.1 FRKYSKMIREHFFQHRFAQTPDIKD-MKVYWHVGESGSGKSHTQVHLKQEFGR-DNVYIW	248
WP_202901042.1 FRRYSKMIKEHFFQLRLQETPVVRK-VNVYWHMGEQGSGKSFTQTTLIDKYGR-HSVYVV	247
WP_106382557.1 FRRYSKLIKEHFYQTRLKAVPTEKQ-MTVYWHYGESGTGKSYAQIQLQQEHGR-DEVYVL	244
WP_061865096.1 YRKFSKMIKEHYYQMQVANAPLVKN-ISVYWHLGGSGTGKSYMQVRLKEEFGI-ENVYVL	247
WP_218774359.1 YRKFSKMIKEHYYQLQVANAPLVKK-MKVYWHLGGSGTGKSYMQVRLKEIFGV-DDVYVL	247
WP_003102166.1 YRKFSKMIKEHYYQMQVENAPLVKD-IKVYWHLGSSGTGKSFTQILLKQDHGK-DNVYVL	248
WP_204107374.1 YRKFSKMIKEHYYQMQVENAPLTKD-MKVYWHMGGSGTGKSFMQVKLKKEFGF-ENVYVL	247
WP_027971838.1 YRKFSKMIKEHYYQMQVENAPLTKD-MKVYWHMGGPGSGKSNHQIQLKKTFGK-DSVYVL	248
WP_105141028.1 YRRFSKMIKEHYYQMRVENAPLVKD-MTVYWHLGDSGTGKSFTQILLKQEHGK-DNVYVL	248
WP_202106228.1 YRKFSKMIKEHYYQMQVENAPLVKN-MTIYWHLGGSGTGKSFMQVQLKKEFGT-DSVYVL	247
MBR0147318.1 RQRYANMIQAAYMAKRESETPEQRD-VFVYWHYGKPGSGKSYEYIKLCKQYGR-DEIYKI	223
MBQ9200694.1 YYRISGHIDKMFYNKKLAETPCIRE-VVVYWHYGATGTGKTRQGYLNMTEKGR-EEVYIT	233
MBP3505652.1 FRRYEKLIRDSYFRKRDLETDFVRP-VKVFYHVGESGTGKTFGASVQVEKLGS-DKVYFC	240
DAO26452.1 AYRYESMLTKAYVRKREKETPTYRQ-VVTYWHVGKSFSGKSYSMMELEEKLGK-ENVYKV	241
MBQ8279844.1 YRRYEKMIKDAYFQKRAAETPFIRD-VYVEWHCGESGSGKTYFIQNLIQTYGE-DEVYFV	229
WP_055228109.1 LRKEETLVRKAFFAKRYRETPPYRK-VTVVWHLGESGSGKTFSYTKLCESRGE-EEIYFC	214
WP_101879147.1 LRKEETLIRKAYFAKRYRETPPHRK-VTVYWHCGMSGVGKSYTYIELCDRYGE-DDVYFF	215
WP_071175532.1 FRREESLIRKCYFDKRYKETPPIRN-VDVIWHCGESGSGKSFSYVKLCEEVGD-ENIFFF	214
WP_195633156.1 LRREEALIRKAYFAKRYRETPPLRE-VKVVWHIGESGSGKSYTYVKLCEKFGD-DNVYFF	214
WP_055249081.1 LRREENLIRKCYFAKRYKETPPIRT-VKVVWHCGDSGCGKSYSYIDLCEKYGD-DLVYFF	214
WP_074963371.1 LRREETLIRKCYFAKRYKETPPIRN-VNVIWHCGDSGSGKSYSYIELCEKYGD-DNVYFF	214
MBE5879858.1 YEKYDSMIKQHYFRIKKENAPVERD-VVVYWHVGPSGCGKTHVLHELSEQY-K-NDLYLV	238
MBQ3515636.1 FYKQETIIRKAFFEKRIAETPIERT-VTVYYHVGLAGSGKSYTLVDLVEKYGR-DEIFIV	238
MBO5341963.1 YYKHENIIRAAYYRKREKETPILRD-LSVHYHVGLAGSGKSYSYVSLSNDN-P-DDVFLV	245
MBO5081522.1 YYKHESIVKAAYYRKREKATPLLRD-VKVYYHVGLSGSGKSYKFVKLSNEQ-P-DDVFLV	245
DAM65991.1 YRRYEKITRDAYFEMKRQSVPVFRD-VYVEWHCGAAGTGKSHEYVNLCEEFGR-DNVYFA	209
MBR4770067.1 FYKYTTYIRQMYFDKRSAETPIVRP-VRVIWHTGDSGSGKSYSRIELAERVGE-DNIYYL	210
MBE6767495.1 YYRYETIIRKMYFDKRSQDTPLVRD-VKVIWHTGASGSGKSYSRVRLAEEIGE-ENIYYV	213
MBO7695321.1 AYLRKDVLKSMFFDIRSNNTPIIRP-MKVIWHVGRSGSGKSYERIKLAEKIGE-DNIYYL	210
NLE04581.1 AYCHIGVLKNMFFNLRDSSTPIVRD-MKVIWHLGSSGSGKSYERILMAKELGSDEDIYYL	212
CDF01935.1 YYTKENIIKKMYFRKRYAETEFTRD-VKVFWHYGSSGSGKSYSRKQVVEKYGE-EEIYYL	208
MBS6702330.1 YRRYEKMIRDAYYRRRFSQTPLQRD-VSVCWHVGQSGSGKSYTFVKLSEQYGE-DQVYML	210
MBE6910382.1 LRRYEKMVRQAFFDMRVKSVPPKRE-VSVYWHVGESGSGKTYGYVKDCELHGE-DKVYLL	209
MBR1811720.1 FRRYDKMIKQAYFDRRMKSVPRIRD-VAVSWHVGAPGTGKTYEYTKLCEKYGD-DNVYML	220
NLG04557.1 FRKYEKLINDAYYQKRNDETPFLRD-VKCVWHVGSSGTGKSYYANIIVKEKGE-DFIYFV	209
APO34819.1 YRRYEKMIRQAYFWHRYKETPPIRP-IKVYWHVGDSGTGKSYTYIKLVEEKGE-EAVYMY	209
DAF75212.1 YRRYERMIKQAYFWKRFKETPPVRE-IKVYWHVGESGTGKSYTYVKLVEEKGE-QDVYMY	209
MBQ6030691.1 ARRYEKIVYAAYWHKRAKETPTYRE-IAVHYVFGPAGSGKSYGYVQLCEKQGE-QNVYLM	211
MBE7717800.1 YRLHEDIIKGAFFSKLKKDIPFFRN-VSVFYHVGESGSGKSYTACLLKQKLGD-ESVCFV	210
SCJ24500.1 YRRYDKLIRDEYIKRQYDQTPQFRT-VRVHYLVGESGTGKSYTYARLCKKYGE-DAVCLV	222
WP_160668368.1 YRRYERMIRSAYFDRRKRDTPPKRE-VKVHYLVGESGSGKSYTYVTLCQEHGE-ESVYFF	210
WP_118359467.1 FRRFEKIIRDEYFARLLKKTPPIRE-VKVHWLCGASGTGKSYTFVRLCESVSE-DNIYFV	211
WP_118481302.1 YRRYDRMIRDAFFDQRFKATPPIRP-VKVHWICGESGAGKTYHYVSLCEEKGE-DNIYLI	210
: : * **: :
MBO6153806.1 T-DYY-----NHCASLFDSYQGE---RIVFLDEARPSS--FRYNYILSIMQGYV-CQVHA	276
DAO34923.1 S-DML-----GNCKSLFDNYCCQ---KIVFVDEVKPSS--MPYSFLLQILDKYR-CEIHA	268
WP_026669310.1 S-DYS-----NNCTALFDGYEGQ---RVIFLDEVKTDS--FKYGLLLQIFQGYK-GQIHS	282
WP_026524352.1 S-DYS-----NNCTALFDGYEAQ---KVVFLDEVKTDS--FKYGYLLQILQGYK-TQIHA	284
MBQ6886806.1 G-YST-----N---GWLDRYMEAGAPRILFMDELKGT---GSWQELLNVLDVYTQRTIHC	260
MBE7023129.1 N-DFE-----N---GGFDMYLENGAPRILFLDELKGNS--IKFSVLLSILDKYSRAQSHS	267
MBP1561759.1 N-DYANTSGSA---GGFDFYINNPA-KIIVLDEFRGN---ISYSQLLSMLDVYSRNQQHC	269
RJW24452.1 T-DFD-----N---GGMDYYIDQGAPEILFMDEFKGN---IRFSELLVILDQYSRAQIHC	267
WP_154668756.1 T-DFE-----N---GGLDFYIEQGAPPILFMDEFKGD---MRFAQLLVMLDKFSRAQVHC	266
MBE5884449.1 T-DFE-----S---GGFDYYIEQGAPPILFMDEFKGN---MKFSQLLTILDKYSRTQTHC	266
WP_160361479.1 T-DFE-----N---GGFDFYIEQGAPPILFLDEFKGN---MRYSQLLIILDKYSRTQTHC	259
WP_151148319.1 T-DFE-----N---GGFDFYIEQGAPPIIFLDEFKGN---MRYGQLLTILDKYSRTQTHC	265
MBS5984465.1 T-DFE-----N---GGFDFYIEQGAPPIIFLDEFKGN---MRYGQLLTILDKYSRTQTHC	253
MQM73124.1 S-DYT-----M---GAFDEYCGE---HILFVDEYKGG---FPYQVFLTMLDGYK-TQMHA	267
MBE6664572.1 T-DYD-----N---GGFDNYMGE---RILFMDEFKGN---IKFQLLLNYLDGYK-VQVHC	256
MBE5880625.1 T-DYE-----N---GGFDNYMGE---KVLFMDEFKCG---MTFTKLLTYLDVYK-TQIHC	256
MBQ2922549.1 T-DYE-----N---GGFDTYEAE---RILFMDEFKSN---ISFTLLLAILDKYK-AQIHC	283
MBD5508526.1 N-DYS-----T---GGFDMYEAQ---PILFMDEFKGN---MSFQMFLNILDCYT-VQIHC	255
MBE5949905.1 T-DYE-----N---GGFDSYCGQ---PILFMDEYKGS---MKFQVFLNLLDVYK-TQIHC	256
MBR2882012.1 T-DYD-----N---GGFDNYCAE---PILFMDEFKGN---FRFQTLLNYLDKYP-VQVHC	256
MBE5931948.1 N-DYE-----N---GGFDNYCAE---PILFMDEFKGN---IKFSSLLNYLDVYP-AQIHC	259
WP_044766243.1 S-DYQ-----N---GGLDTYLGE---KILFMEEFKGE---LSYQEFLRVTDSYV-QQFHA	305
WP_174853561.1 S-DYQ-----N---GGLDTYLGE---KILFMEEFKGE---LSYQEFLRVTDSYV-QQFHA	305
WP_115130047.1 S-DYQ-----N---GGLDGYQGE---RILFMEEYKAE---LPYAEFLKVTDSYP-QQMHA	290
WP_062004798.1 S-DYQ-----N---GGLDGYQGE---GILFMEEYKGE---MNYAEFLKVTDRYP-HQMHA	289
WP_125416488.1 S-DYQ-----N---GGLDGYQGE---SILFMEEYKAE---LPYAEFLKVTDCYP-QQMHA	290
WP_155222300.1 S-DYQ-----N---GGLDGYQGE---SILFMEEYKAE---LPYAEFLKVTDRYP-QQMHA	289
WP_029690610.1 N-DHE-----K---GGLDFYNAE---PVLFMDEFKG----MPYKDFLIVTDVYP-TQLHS	291
WP_161545279.1 T-DFD-----N---GGLDLYCAE---PILFMDEFKG----MSYKEFLKVTDVYP-VQLHA	291
WP_202901042.1 T-DYT-----N---GGFDLYQAE---PILFLDEYKGQ---FPYGFFLSLLDIYS-NQVHA	291
WP_106382557.1 S-DFQ-----N---GGFDHYQGE---QILFLDEFKGE---LSFKQLLTILDKYP-QQIHA	288
WP_061865096.1 S-DYG-----T---GGLDNYTGE---SILFMDEFKGD---IDYQTFLKLLDVYP-NQVHA	291
WP_218774359.1 S-DYG-----T---GGLDNYMGE---SILFMDEFKGD---IDYQAFLKILDVYP-NQVHA	291
WP_003102166.1 S-DYG-----T---GGLDNYTGE---PILFMDEFKGD---IDYQAFLKLLDVYP-NQVHA	292
WP_204107374.1 S-DYG-----T---GGLDNYTGE---PILFMDEFKGD---IDYQTFLKLLDVYP-NQVHA	291
WP_027971838.1 S-DYG-----T---GGLDTYAGE---PILFMDEFKGD---IDYQTFLKLLDVYP-NQVHA	292
WP_105141028.1 S-DYG-----T---GGLDNYTGE---PILFMDEFKGD---IDYQTFLKLVDVYP-NQVHA	292
WP_202106228.1 S-DYG-----T---GGLDNYTGE---PILFMDEFKGD---IDYQTFLKLLDVYP-NQVHA	291
MBR0147318.1 ERDLS-----K---GRFDQYQGQ---KILFLDELKPNY--CDWVDLLNCLDSYL-YHPSA	269
MBQ9200694.1 S-AEN-----E---HPFDRYVAQ---SELWIDELRQNSQYFTFARLLGVCDVYT-ADVSA	280
MBP3505652.1 S-DYE-----N---GFLDGYNGE---EILWLDEYRG-Q--LKYATFLSILDKYK-TRIHA	284
DAO26452.1 V-DYR-----K---GPFDKYDYQ---PVLFLDEFKPYS--LPYGTLLAILNNYS-LDIGC	286
MBQ8279844.1 T-DYE-----S---GGMDKYNGQ---KILFLDEFRGQ---IRFSTLLSMLDKYK-AQVHS	273
WP_055228109.1 A-EYA-----NKGVGAFDLYSGE---KILFLDEIRSTS--LPYETLLTLIGPYR-TQIHC	262
WP_101879147.1 S-DYT-----NKGVGGMDNYCGE---NILFLDELKKGS--LPYEMLLLITQGYR-SQIHC	263
WP_071175532.1 S-DYA-----NHGIGGFDSYCGE---KYLFIDELKQHS--LPFELLLTITQGYR-AQLHC	262
WP_195633156.1 T-DYA-----NRGVGGFDGYGGE---PVLFMDELKSES--LPFELLLTIMQGYR-TQIHC	262
WP_055249081.1 S-DYA-----NRGVGGFDGYCGE---PYLFMDELKQDS--LPFELLLTITQGYR-SQIHC	262
WP_074963371.1 S-DYA-----NKGIGGFDGYNGE---PCLFMDELKKDS--LPFELLLMIAQGYR-SQIHC	262
MBE5879858.1 S-NYT-----T---GYLDDYIGE---SVLFLDEFRGQ---IPFATLLTMLQGYT-SRFHA	282
MBQ3515636.1 S-DYA-----N---GFLDGYQGQ---KVLFLDEFKGQ---IPYSLLLTMLQGYL-QQFHA	282
MBO5341963.1 N-DYS-----S---GFLDDYNGE---SILFLDEFRGQ---IPFTLLLCLLQGYK-QQFHA	289
MBO5081522.1 N-DYN-----R--SSIFDDYSGE---SVLILDEFRGQ---IPFSLLLCILQGYK-QRFHA	290
DAM65991.1 N-DYD-----NGGSGLFDKYNAE---KIVFIDEFKGQ---ITFTKLLSLLDGYT-SQVHC	256
MBR4770067.1 T-AFG-----N---GAFDGYNGQ---PYLWIEDFKGE---MLFGELLRVLDVYK-AEISC	254
MBE6767495.1 T-EFS-----N---SSFDGYCGQ---SVLWLEDYRGE---FRYGDILRLLDVYK-ADVHC	257
MBO7695321.1 T-AFN-----S---GAFDEYNAQ---KVLWLEDYRGE---FKMQELLRLLDVYK-AEIPA	254
NLE04581.1 T-SYN-----S---GAFDNYNGQ---SILWIEDYRGE---FKLQEFLRILDKYK-AEIPA	256
CDF01935.1 T-TFG-----S---GAFDNYEGQ---KVLWIDDYRGE---FRFQELLRYLDVYK-AELPA	252
MBS6702330.1 T-DYE-----H----GFDKYNGE---PILFMDEFRGQ---MRFSQFLNLIDRYR-VQVPC	253
MBE6910382.1 T-DYE-----K---GGLDLYCGQ---PILYMDEFRGQ---MRFAQLMNYLDGYK-VQLSC	253
MBR1811720.1 N-DYG-----K---GGFDDYIGQ---KVLCMDEFRGY---IRFSLLMNYLDGYR-VQIPC	264
NLG04557.1 T-DYD-----T---GAFDKYNGQ---ELLFLDEFRGQ---IKYSKLLAMLQGYK-TQIYA	253
APO34819.1 S-DFE-----N---GGLDNYCGE---PILFMDEFRGQ---IRFSTLMKVLQGYK-QALHA	253
DAF75212.1 S-DFE-----T---GGLDNYCGE---PVLFMDEFRGQ---IQFSVLMKLLQGYK-MPVHA	253
MBQ6030691.1 T-DYS-----SNGGAGLDQYLGQ---RYLFMDELRDG---LKYSKILQMLQGYK-QQYHA	258
MBE7717800.1 S-QYE-----T---GFLDDYMGE---KILFLDEFKGS---IKFGVLLSLLDKQR-TFLHA	254
SCJ24500.1 T-DYS-----I---GGLDHYIGE---KILFLDEYKGE---LPYGMLLTICDKYK-ANIHA	266
WP_160668368.1 S-DYE-----G---GGFDAYQGE---AILFIDEMKGQ---FSHGFFLQILDGYK-IQVHA	254
WP_118359467.1 T-NLD-----N---GTFDKYAGQ---PILFVDELKEDS--ISYAGLLALLDRYK-RQVSV	256
WP_118481302.1 S-DLK-----H---GAFDKYCAE---SILFIDELKPDS--ISYAELLSLLDGYK-KQISA	255
:* * : ::: : ::
MBO6153806.1 RYSNIYSLWEEIHIASIYDPHTFYEGMVSTNL-QDIDTEKQFLRRITHYVYHWIDED---	332
DAO34923.1 RYSNVFAVYDEIHLSSVFPPELLYKNLNDIQD-TTIDSLNQLLRRITTIVYHYKKEN---	324
WP_026669310.1 RYNNVYSLWTEIHATSIFCPDELYDEMVPLSS-RSVDSKTQLLRRITDYCYHWKDDE---	338
WP_026524352.1 RYCNIQSLWTEIHATSIYAPDEIYDEMVAVPN-RTIDSKTQLLRRITDYCYHWKDEE---	340
MBQ6886806.1 RYGDAYPLWDIIHITSVYPPEEIYQQMVKVEH-RTNDSLKQLLRRLTKITYHFIH-N---	315
MBE7023129.1 RYLNTYNLWDTVIITSVYAPDEIYDFMVDESN-RHTDSFKQLIRRITKVVYHYKD-G---	322
MBP1561759.1 RYQNIYNLWESVIICSIYPPETVYKFMVDNKQ-QSIDTLQQFIRRLNTIVYHFKSQD---	325
RJW24452.1 RYANCYCLWNKVIITSVYPPDEIYESLVEEGD-RGRDKIEQLLRRLDKIQYRYKD-G---	322
WP_154668756.1 RYSNCFCLWSTVVITSVFPPDEVYAGMVDDAK-KDRDKIDQLIRRLDVIEYRYKQ-D---	321
MBE5884449.1 RYSNTYNLWTTCIITSIFPPDEVYASMVENDR-QNRDKIDQLLRRLDCIVYHYKTVS---	322
WP_160361479.1 RYANTYNLWTTCIITSIFPPEKVYVSMVDSYK-KDIDKIDQLIRRLDVIVYHYKTEA---	315
WP_151148319.1 RYTNTYNLWTTCIITSIFPPDEVYSSMVENEK-RDRDKIDQLLRRLDVIVYHYKK-D---	320
MBS5984465.1 RYANTYNLWTTCIITSIFPPDEVYSSMVEYEK-RNRDKIDQLLRRLDVIVYHYKK-N---	308
MQM73124.1 RYSNIKSLWDEVHITSIYGPEEAYTKMVKPED-RDRDSLKQLIRRIDVIVFHYIENG---	323
MBE6664572.1 RYTNAYALWTEVHITSIYAPEDVYNFMVDASQ-RTKDKIDQLLRRITYITFHYTENN---	312
MBE5880625.1 RYANGYALWIEVHITSIFPPEEAYNFMVDDNK-KSRDKLTQLLRRLHSVVYHYVENG---	312
MBQ2922549.1 RYANTYALWNEVHITSVFPPDEVYKKMVEESN-RKTDTLQQLLRRISIIEYHYVENG---	339
MBD5508526.1 RYSNLFMLWTEIHITSIFPPEEAYKFMVEEEN-QNRDKIQQLLRRLSHIVYHYKEDG---	311
MBE5949905.1 RYSNAYALWNEVHITSIFPPERAYSFMVNAEQ-QSDDKILQLYRRINTIIYHYKDGN---	312
MBR2882012.1 RYANAYALWNEVHITSVFPPEEAYRSMVEPSE-RDKDKIDQLFRRITTICYHYKENG---	312
MBE5931948.1 RYSNAYALWSEVHITSVFPPEEAYNFMVEETM-RNKDKVEQLKRRIDKIVYHYKING---	315
WP_044766243.1 RFTNIYALWEKVHISSIFPPKELYKLMVSDSL-RATDTMEQMMLRISKVVYHFKVKN-KG	363
WP_174853561.1 RFTNIYALWEKVHISSIFPPKELYKLMVSDSL-RATDTMEQMMLRISKVVYHFKVKN-KG	363
WP_115130047.1 RYSNVYALWDTIHITSIFSPKQVYTLMVPEEK-QTVDTVEQMMRRISKVVYHFKVRAEGG	349
WP_062004798.1 RYSNVFALWEEIHITSIFSPKQVYNIMVPEEK-RTADSVDQMMRRINKVIYHFKVTNEEA	348
WP_125416488.1 RYSNVYALWNTIHLTSIFSPEKVYELMVPEEK-RSADTAEQMMRRISKVVYHFKVTTEEG	349
WP_155222300.1 RYSNVYALWNTIHLTSIFSPKKVYELMVPKEK-RSVDTVEQMMRRISKVIYHFKVTTGEG	348
WP_029690610.1 RYTNTFALWMEIHIASIYTPKHAYNLMVPEGR-REIDSYQQLKRRLSEIVYHFKVTSEDN	350
WP_161545279.1 RYTNTIALWNEIHITSIFTPKEAYGLMVPESQ-QEVDSYKQLQRRLTNVIYHFKIREDDG	350
WP_202901042.1 RYANIYALWTEVHISSILSPIEAYYEMLPKER-RIVDSIEQLFRRIDYVIYHFVTDD---	347
WP_106382557.1 RYTNIYALWTEIHITSIFSPEEAYNKMVRLED-RQRDPIEQLYRRISTVVYHFVNAS---	344
WP_061865096.1 RYSNVYALWDTVHISSIFTPYQIYKMLVAPDK-QKYDPITQLNRRIHYIVYHVKIDD---	347
WP_218774359.1 RYSNVYALWDKVHISSIFSPYQIYKMLVSPDK-QKNDPITQLNRRIHYIVYHVKIND---	347
WP_003102166.1 RYSNVYALWDAVHISSIFTPNQLYEMLVPEER-RKNDPIKQLFRRIHFIVYHFKTID---	348
WP_204107374.1 RYSNIYALWDTVHISSIFTPNQIYKMLVPDKK-RKHDPIDQLYRRIHTIVYHFKTDD---	347
WP_027971838.1 RYSNIYALWDTVHISSIFTPNQIYKILVPDKK-RKYDPIDQLYRRIHTIVYHFKTED---	348
WP_105141028.1 RYSNIYALWYTVHISSIFTPNQIYTMLVPNEK-RKYDPIEQLYRRIHTVVYHAKTAD---	348
WP_202106228.1 RYSNIYALWDTVHISSIFTPYQIYTMLVPDEK-RKHDPIQQLYRRIHYIVYHSKTID---	347
MBR0147318.1 RYRNSVSLWNEVHITSVYAPRQYWEESFSPQE-RINEPFDQLERRIDATKYHWKDIE---	325
MBQ9200694.1 RYNDNLMLWKEVHITSPLLPWEVYDNLRHK-----QDKLNQLLRRIRYYVYHYKDEN---	332
MBP3505652.1 RYSDVLMLWNEVHITSVLPPEAIYDNMINSSRYKKLDTYAQLKRRIFRVIYHYIDTN---	341
DAO26452.1 RYKDNCMAWNEVHITTIYPPEEMYKKMVDRCD-REYDTYDQLANRIDYVVYHWKDGN---	342
MBQ8279844.1 RFTNIVGLWSKVYITSPLPPEQVYKKLVSVED-RENDSMKQLFRRINTIVYHWKDGN---	329
WP_055228109.1 RYANAFALWEEVHICSILAPEDLYKGMVKSEE-RERDCIQQLLRRINKYVYHYKEGN---	318
WP_101879147.1 RYANAYALWTEVHITSIYPPEEIYKSVVNDED-REIDTVKQLLRRINTFIYHYKDGE---	319
WP_071175532.1 RYANSYALWTEIHITSIYSPEEIYCGMVDKDN-QEKDPISQLLRRINKYIYHYKNGD---	318
WP_195633156.1 RYANCFALWSEVHITSIFCPEDIYNEMVKRES-QSKDTIKQLLRRITRYVYHYKDEN---	318
WP_055249081.1 RYSNCITLWNEVHITSIFSPEDIYAGVVSREN-QGKDTIKQLLRRITKYVYHYKVGD---	318
WP_074963371.1 RYSNCFALWNEVHITSIFSPEDIYSGMVSKEN-QNKDTIHQLLRRITKFVFHYKHND---	318
MBE5879858.1 RYHNVVGLWTEVHITSVFPPERLYKKMVDATD-QDIDTIEQLKRRITGIFYHWRDKE---	338
MBQ3515636.1 RYTNVWGLWEEVHITSVFAPEELYRKMVYEC--VETDSINQLLRRLDFVVYHWKDSN---	337
MBO5341963.1 RYRNITGLWTEVHITSVIPPERLYSKMVCEN--KEYDTYEQLRRRMTDIVYHYKDKD---	344
MBO5081522.1 RYRMVWGLWNEVHITSVIPPEKLYSKMVTDT--REYDTYEQLTRRITEVVYHYKDKE---	345
DAM65991.1 RYNNVYMLWDKVYISSIFPPELLYKKMVQED--THIDTVEQLKRRIDKIVYHYKQQD---	311
MBR4770067.1 RYSNAKALWNEVHITSIFHPKGVYAKMVKESA-QGQDKIEQLLRRISFIRYHWKDGD---	310
MBE6767495.1 RYTNAKALWNEVHITSIYHPKGCYYKQLEG----TLDTIDQLLRRISCIRYHWVTNG---	310
MBO7695321.1 RFTNVKALWTEVHITSVLTPREIYPNATRA----DEDRIDQLLRRITQMCYHYKDNY---	307
NLE04581.1 RYCNVKALWNEVHITSVLSPRECYKQATVD----DYDRIEQLLRRITSLCYHFKLDN---	309
CDF01935.1 RYNNVKALWNEVHITSVLTPQLCYSEACRD----NLDRIEQLLRRITCLVYHYKVDN---	305
MBS6702330.1 RYSNIYALWNEVHITSVLPPERVYENMVRDN--RHLDTVDQLIRRISFVVYHWIDED---	308
MBE6910382.1 RYANAYALWDVVHITTILPPEMVYQNMVDSN--RSVDTYEQLRRRIKAVIYHWKDAE---	308
MBR1811720.1 RYSNGYALWDEVHIFTVMPPEKIYESMVQEN--RCYDSYEQLTRRIDTIVYHYKDET---	319
NLG04557.1 RYSNKLALWNEVHITSVLPPERVYTRMVEEN--KDLDTYEQLRRRLYSIIYHWKNDK---	308
APO34819.1 RYTNTLPLWTEVHITSVLPPERVYQAMVRED--RDLDTAQQLFRRINFIVYHYIDED---	308
DAF75212.1 RYTNALPLWTEVHITSVLPPERVYQTMVREN--RDLDTMKQLFRRINFVVYHYRDED---	308
MBQ6030691.1 RFSNGLMLWEDVTITSVYAPEELFTLLVPIGR-RDIDSYEQLRRRLTDVTYCFRLPN---	314
MBE7717800.1 RYHNVLTCWNEVHITSIFPPERLYSNMVASN--QDIDTIAQLLRRINYIVYHWKDGD---	309
SCJ24500.1 RYRNIWALWDEVYIASIYPPEELYEIMVAKQH-RTRDTHKQFLRRIHDITYFYMKKG---	322
WP_160668368.1 RYSNIYALWNEVYITSVFPPEELYKKMVEESA-RGLDKQQQLLRRISDITYCFVDAA---	310
WP_118359467.1 RYSNTYALWNEVYITSVFAPEQLYQEMVSYHK-RPTDTYEQLRRRITDLTYFYFDCN---	312
WP_118481302.1 RYTNSFALWSDVYITSVYAPEQLYAELVPYHK-RGTDSYEQLRRRISEIIYCYFDAD---	311
*: : : * : : *: *: :
MBO6153806.1 -CNYKEIEMEAKDYPG------------LEEL---KRRYH--------------------	356
DAO34923.1 --KYFTFELPGDQYRN------------YDDL---KQKALGDRDGFLPAEESS---PF--	362
WP_026669310.1 --GYHVFQIPAAEYKS------------YKDL---KERAEGKTNEFKNTDESD---DIP-	377
WP_026524352.1 --GYHSFQIPSSEYKS------------YKDL---KERAEGKADDFKDADESD---DVP-	379
MBQ6886806.1 -GLYMQYSIPASSYTN------------YDDL---KRDAYNSLSSA--------------	345
MBE7023129.1 -DEYKTVSVSGAEYKN------------KLQL---LELASID--L---------------	349
MBP1561759.1 -GKYKTFSMSSNDYVN------------AETM---KIKAYEYEKKYMDKE----------	359
RJW24452.1 -AEYKSFEIPTSEYTN------------YEDL---KKRAHGKDNV----D----------	352
WP_154668756.1 -GEYRTFSIPAKEYVD------------YDDL---KKRALEE--K---------------	348
MBE5884449.1 -GEYKAYSMPAREYVD------------YRDL---KQRALRA--E----D----------	350
WP_160361479.1 -GEYKSYSIPANEYMN------------YDDL---KQRALSD--K----D----------	343
WP_151148319.1 -GEYKSFSIPASEYID------------YNNL---KQRALEN--I----D----------	348
MBS5984465.1 -GEYKTFSIPANEYID------------YDYL---KQCAFGD--E----N----------	336
MQM73124.1 --EYKTFELPAKKYID------------YKTL---QQEAWKTPEDREVEKEMK-QLGFSY	365
MBE6664572.1 --EYKTYTQSGKDYIN------------YEQL---KQSVFSNPEGFIPISRSGEKCPFD-	354
MBE5880625.1 --EFKTFSQSGADYTN------------YDNL---KGSAKADKSGFTPIECCQETIPFS-	354
MBQ2922549.1 --EYKSYSIPASEYTT------------YEDL---KQKAHADKNGFVKASQMD-LSVFDK	381
MBD5508526.1 --VYKSFSLDASLYKD------------YESL---KQMVNNGQGTFQPFDGE---TPFG-	350
MBE5949905.1 --DYKLFSLPMSQYTT------------YEAL---KTLALSDSDGFMK-VTED-LSMFE-	352
MBR2882012.1 --EFKVFELPMAEYKS------------YHEL---KVLAHQS-DFIPLTGSSP------F	348
MBE5931948.1 --EYRCHELDMDKYTN------------YDDL---KEMASQN-DGFITIPSTE-ISNFPF	356
WP_044766243.1 KMQYKSISFSIVDFNR------------HTIE---QIEKFAY--QFDK-AN-PNILNYNF	404
WP_174853561.1 EIQFKSLTMSIEDFNN------------HTMK---QIETFAH--QFDK-SN-PDVLDYNF	404
WP_115130047.1 THLYKQLIFSVEDYNN------------HSKE---QIERFAY--QFDC-SN-PDVLVYDF	390
WP_062004798.1 KILYKQLIFSVADYNS------------HSKE---QIERFAY--QFDR-SN-PDVLLYDF	389
WP_125416488.1 KYLYKQLIFSVEDYNN------------HSQE---QIERFAY--QFDC-SN-PDVLIYDF	390
WP_155222300.1 KNLYKQLIFSVEDYNN------------HSQE---QIERFAY--QFDR-SN-PDVLIYDF	389
WP_029690610.1 ENVYKTISFTPDDFDK------------YSKE---KIEQFAY--LFDK-WN-PEVLHYDF	391
WP_161545279.1 NFKYKTITFTPEDFER------------HNQE---QIEKFAY--LFDK-FN-PSVLNYDF	391
WP_202901042.1 -KQYKQLVFSTKDYKD------------LKERSYLDIEKLCQ--QYHQ-RD-GTQSKYIF	390
WP_106382557.1 -NDYATLSFSTEQFKK------------WAQN-DIKKLAV----QT-S-ENVPHEKALIF	384
WP_061865096.1 -NQYKELTFEMRQYLE------------LIEQ-KQSIEEIAE--ELIS-KGIDTATEDIL	390
WP_218774359.1 -NEYKEITFTMEQYLN------------LMEQ-KQCIEHIAQ--KLIS-KGINIVTDDVL	390
WP_003102166.1 -EQFKTLTMTMEEYHK------------LTNL-KINFEKLCK--QYHQ-ND-KNTNEYNY	390
WP_204107374.1 -EEYKELQIEMKKYLE------------LINQ-KINIDTLAK--NLLS-KGLDSLTDEEF	390
WP_027971838.1 -NQFKTLTMTTEEYIK------------LTNS-KVDFDNLCS--QYHQ-NN-KKINDYDY	390
WP_105141028.1 -DEYKTLSMTMADYLK------------LVDN-KFDFDALIQ--DYIA-ED-DAASNYTY	390
WP_202106228.1 -NEYKSLTMTMNDYLT------------LVKN-KLDFDNLIQ--NYIT-ED-DASSDYTY	389
MBR0147318.1 -GRFRVTQASSGDVIQESK--V--------------------------------------	344
MBQ9200694.1 -GELQKYIYDTNNKGMQIDRSILEVNARLEKI---KKTSEKP--ASNSEE------NID-	379
MBP3505652.1 -GNYCQYGIDMTEYKD------------YETL---KGLAHG---TCDKHG------FIT-	375
DAO26452.1 --EYKVYQVPMSEYST------------YDML---KYRATSC--QTSKDG------FMT-	376
MBQ8279844.1 --KYMECRQLMTEYTR------------YEDL---KRLSGNL--EFVTIT------KEE-	363
WP_055228109.1 --KYKTVEVEAKRYTS------------YEEL---KYSVKKG--NEFSYI------NET-	352
WP_101879147.1 --EYKSFELDGKEYVN------------YEEL---KYLALEK--DGFCEI------SGS-	353
WP_071175532.1 --EYKTYELPSEQYKG------------YEEL---KKLARGN--EWS-DI------NYN-	351
WP_195633156.1 --AYGVFELSGEKYKG------------YENL---IALATGN--DGFIKV------GDG-	352
WP_055249081.1 --EYKAYELAGDQYID------------FDDL---KRRATGT--EFM-QI------DDE-	351
WP_074963371.1 --EYKSFELAGNQYIG------------FDDL---KKRTAAH--DAFYQK------AEK-	352
MBE5879858.1 -ENYCKFYCGMSDYIS------------YQRL---VLDALGY--TP---E------TFR-	370
MBQ3515636.1 -GFHS-NAVFANKYSN------------LKKL---VVDSLGS--SLLSVE------DFK-	371
MBO5341963.1 -EQYKQCIIPITEYIS------------YNEM---VSWVMGK--EL--KD------GYM-	377
MBO5081522.1 -NNYLESSIPMSEYVS------------YDAM---VSRIMGN--EI--KK------EFA-	378
DAM65991.1 --SFKKYEMDMREYKD------------YESL---KVAALGD--EDGFMD------CDD-	345
MBR4770067.1 -GYHYSDWK-TDT------------------T---VEEMRLS--ALKKEE----------	335
MBE6767495.1 -EYKELDFS-VDT------------------D---LESMRLF--VQKLRS----------	335
MBO7695321.1 -GGYGKAYFPSNV------------------L---RNDMEEQ--IAVLKQ------WTSF	337
NLE04581.1 -GEYSKLYFPSDT------------------M---RITMENQ--VCETKK------FLS-	338
CDF01935.1 -DYLTINFSPYET------------------L---CN-MQNR--VFSLKK------QIA-	333
MBS6702330.1 -GKYREFQQPMEQYTD------------YETL---KELAESS--LVGVLP------ESD-	343
MBE6910382.1 -GNYHRFETPMQQYKD------------YETL---KRQALLG--STGQFV------EIQ-	343
MBR1811720.1 -GQFFSYSMPMKDYHS------------YSDL---QKEAEIH--HNEQLK------F---	352
NLG04557.1 -GEYKSYEILAKEYKG------------LDDL---KNRALGN--EFETIT------D-Q-	342
APO34819.1 -GKYQEFELPMEKYTD------------YYYL---RYIAENQ--ENDLPE------F-D-	342
DAF75212.1 -AKYREFSIPMEKYTD------------YETL---REIAENQ--ENDLPE------F-D-	342
MBQ6030691.1 -GEYCKYKVDAAEYQS------------RDIM---IASAHAA--FE---T------GAE-	346
MBE7717800.1 --SYKEFSLPSKDYID------------YDSL---KAVAIGK--DGFISD------DSC-	343
SCJ24500.1 -RHC-HLKIRGNEYES------------YAAL---KHIAEEK--AKGKVR------G---	354
WP_160668368.1 -GKYQRYTVPMREYID------------YEEL---KAKAAEK--MGADAP------EIA-	345
WP_118359467.1 -HQRRQFFTLMDFYND------------ITDL---RKSLE--------------------	336
WP_118481302.1 -HKRKFVCVSSDFYND------------IASL---RASLEDN--NSN-------------	340
MBO6153806.1 ---------------------------------------	356
DAO34923.1 ---------------------------------------	362
WP_026669310.1 --------------------FVD----------------	380
WP_026524352.1 --------------------FKD----------------	382
MBQ6886806.1 -----VGGKSNEGI-------------------------	354
MBE7023129.1 -----LSKK------------------------------	353
MBP1561759.1 ---DLIYDKNMEVAC-TLKAFGINKQE------------	382
RJW24452.1 ---GFIETD---SSP-FEE--------------------	364
WP_154668756.1 ---------------------------------------	348
MBE5884449.1 ---GFIYVGDIQGIP-FME--------------------	365
WP_160361479.1 ---GLVIEDNMEEIP-FKD--------------------	358
WP_151148319.1 ---GFVEVDNLDGIS-FND--------------------	363
MBS5984465.1 ---GLVEMDNVEDVP-FDD--------------------	351
MQM73124.1 VEDVKEGDNF-----------------------------	375
MBE6664572.1 ---------------------------------------	354
MBE5880625.1 ---------------------------------------	354
MBQ2922549.1 ---------------------------------------	381
MBD5508526.1 ---------------------------------------	350
MBE5949905.1 ---------------------------------------	352
MBR2882012.1 DE-------------------------------------	350
MBE5931948.1 IDNGKG---------------------------------	362
WP_044766243.1 ETDAFLSTMNPIKHLKKKAITPTDQSKSDDLNQRDK---	440
WP_174853561.1 ETDAFLPTMLPIKYRKKKATTSKPTKAGSDSPK------	437
WP_115130047.1 EKDAFHSTMNPIRNKRKNSSKTSPKSFDEPK--------	421
WP_062004798.1 EKDAFHSTMNPIGNKGKNSLKSSLKSSNESK--------	420
WP_125416488.1 EKDAFYSTMNPIRNKIKNSSKPSPKSFNEQK--------	421
WP_155222300.1 EKDAFYSTMNPIKNKIKNSSKSSPKSFNE----------	418
WP_029690610.1 SKDAFHHSMNPIDNKKKKTTTPKPTKAESSSK-------	423
WP_161545279.1 EKDAFHSSMNPSNDRRKNATTSKPSKSESNSK-------	423
WP_202901042.1 SPKDFTKKSISSTD---------TSQKDQERDDVDEKDA	420
WP_106382557.1 SEKTTRLTKNKE----------------LETNQ------	401
WP_061865096.1 SDIKKAIADSPNDQ---------TKKNSDN---------	411
WP_218774359.1 SDIKKEIADSSSDQ---------TEKNSDNSN-------	413
WP_003102166.1 KEKDC----------------------------------	395
WP_204107374.1 SEIKKTTASNTSTD---------QSETDSDSNT------	414
WP_027971838.1 KEKPAS---------------------------------	396
WP_105141028.1 NPNQKATADTSTDQ---------SENSDS----------	410
WP_202106228.1 TPNQKTTADKTSTD---------QSETDSDS--------	411
MBR0147318.1 ------------------LPFR-----------------	348
MBQ9200694.1 ----LTEWVNIID---DGYPF------------------	393
MBP3505652.1 --------VPDSDNPFLQ---------------------	385
DAO26452.1 --------VSPEEEKRITELFGL----------------	391
MBQ8279844.1 ------------QM-KIEDLFPDTK--------------	375
WP_055228109.1 -----------------NTPFREEKDE------------	362
WP_101879147.1 -----------------DNPFREDVEHENK---------	366
WP_071175532.1 -----------------DIPFE-----------------	356
WP_195633156.1 -----------------EVPF------------------	356
WP_055249081.1 -----------------DIPFD-----------------	356
WP_074963371.1 -----------------EVL-------------------	355
MBE5879858.1 -----T--IKEDEEKFIQEILRW----------------	386
MBQ3515636.1 -----P--VTEEQAEQLKMMFGDT---------------	388
MBO5341963.1 -----Q--LTDEEYKYTQMMFGGLKS-------------	396
MBO5081522.1 -----K--VNDEDYKQLKLM-GWID--------------	395
DAM65991.1 --ADVPIWMKN----------------------------	354
MBR4770067.1 ---WRIPADGEEESAIHAC-HG-----------------	353
MBE6767495.1 ---VEYEAVDL----------------------------	343
MBO7695321.1 DEYEDIIYD------------------------------	346
NLE04581.1 --EWTLIYDGSEDSGAGDSPKGETAPA------------	363
CDF01935.1 -DYETIISIND----------------------------	343
MBS6702330.1 --IFAETAPSLTETQGKQLDFTEIE--------------	366
MBE6910382.1 --NE------------IDMPF------------------	350
MBR1811720.1 ----------------DYLPFG-----------------	358
NLG04557.1 --MIIP----FNEV-------------------------	350
APO34819.1 --LLSE----PEELKGEQVKL------------------	357
DAF75212.1 --LLSE----PEELKGEQVKL------------------	357
MBQ6030691.1 --RFFP----GQA--------------------------	353
MBE7717800.1 --HVFG---------------------------------	347
SCJ24500.1 ---------------------------------------	354
WP_160668368.1 --EFAE----LDASEADDLPF------------------	360
WP_118359467.1 ---------------------------------------	336
WP_118481302.1 -------------------PF------------------	342
