# Supplementary material for: A Structural Perspective of Reps from CRESS-DNA Viruses and Their Bacterial Plasmid Homologues
Source: Viruses. 2021 Dec 25;14(1):37. doi: 10.3390/v14010037 (PMC8780604; doi:10.3390/v14010037)
Supplement: Supplementary file 1 [file viruses-14-00037-s001.zip › SupplementarySequences/pCRESS2.aln]

CLUSTAL

pCRESS2|MBE6914211.1/1-344   --------------------MTMM------KCMPCS-EKTNTQSQYRRVMITINNPAEKG
pCRESS2|MBQ7083837.1/1-313   ---------------------------------------MEIDKQSKYWFLTINNPEDHN
pCRESS2|MBS5622575.1/1-322   ---------------------------------------MAKNEQSRKYLLTINNPADCG
pCRESS2|MBS5590633.1/1-318   ---------------------------------------MASDPQGKKWQLTWNNPQSYG
pCRESS2|MBQ7085156.1/1-317   ----------------------------------------MSNSQSRKWLMAINNPQECG
pCRESS2|MBQ9861045.1/1-318   ---------------------------------------MGNNTQSRKWSLVINNPQECG
pCRESS2|PWM47686.1/1-318     --------------------------------------MFRNNSQARKWTLTINNPLEAG
pCRESS2|WP_154250614.1/1-320 ---------------------------------------MGYNAQARKWLMVINNPAEAG
pCRESS2|WP_191405172.1/1-322 --------------------------------------MATGDPQSKKWLLVINNPQDCG
pCRESS2|HIU43723.1/1-320     ---------------------------------------METNSKSRKWALVVNNPQEAG
pCRESS2|MBQ2772718.1/1-313   ---------------------------------------MATSEQSRKWMLTINNPQTCE
pCRESS2|MBQ4052127.1/1-313   ---------------------------------------MAANPQSRKWMLTINNPQDCG
pCRESS2|DAX33636.1/1-339     -------------------IRGLYMGKRK--------TDIDNVQKLRRWQITINNPIDKG
pCRESS2|HHX23870.1/1-340     --------------------------------------MEIRDIQSRKWQLTINNPQEHK
pCRESS2|HIZ54828.1/1-354     -----------------------MQSKQNHQVPPDEEKERKADSQARKFQLTINNPQEKS
pCRESS2|MBO6302000.1/1-338   -------------------------------------MAGTKDPQGRKWLLTINNPADKG
pCRESS2|WP_195969905.1/1-343 ----------------------------------------MNDPQARKWQITINNPQDKQ
pCRESS2|HJB14131.1/1-344     ----------------------------------------MADKQGRKWQITINNPQDKG
pCRESS2|WP_053167095.1/1-349 ----------------------MIDSNKQTDESVEKVIAPKKDSKSRKYLLTINNPTKDM
pCRESS2|WP_151075041.1/1-321 --------------------------------------MPTKDPQGRKWLLTINNPKGKN
pCRESS2|NBI10739.1/1-322     ----------------------------------------MLDTRHRKYILTINNPNPD-
pCRESS2|WP_087182116.1/1-353 -------------------------------------MANNKNEQGRKWQLTINNPDQYS
pCRESS2|HJC72913.1/1-331     -------------------------------------MPEYKNLQGRKWQLTINNPDDYG
pCRESS2|OIZ61661.1/1-327     --------------------------------MFCKGGERLKDTQSRKWQITLNFRNKKQ
pCRESS2|NLT62940.1/1-341     ----------------------------------------MSDPKSRKWQLTLNNPEEKG
pCRESS2|MBQ8804498.1/1-354   ----------------------METKE-------NKNQKPKKDTQALAYIMTCNNPSEKG
pCRESS2|HHT87458.1/1-334     --------------------------------MPG--KEKILNRRSRKYQLTFNNPLEYG
pCRESS2|MBQ2744854.1/1-331   --------------------------MKDN-------TEKKNDCQSRKWQITINNPDLKG
pCRESS2|HAS79036.1/1-355     ---------------------------------------MTADTRSRRYQLTLNNPVEKG
pCRESS2|MBQ9946468.1/1-327   ----------------------------------------MGTNRSRKWQITINNPLDYG
pCRESS2|HIR10655.1/1-336     --------------------------MQTNLEEGGEPLLQAKDTRSRKYQLTINNPAEKG
pCRESS2|MBQ8245628.1/1-310   -------------------------------------------MKSRKYQLTFNNPQEHG
pCRESS2|NBI89870.1/1-363     ----------------------MYDKNKTL--KEGAILGGDKDRQARGWQITINNPKDKD
pCRESS2|MBQ7888413.1/1-306   ----------------------------------------MSNKRSRKFQLTINNPAEHE
pCRESS2|HHY52469.1/1-337     ----------------------------------------MADTACRKWQLTINNPLGYG
pCRESS2|MBS7193760.1/1-300   ---------------------------------------MARKKSSRKFQITINNPIDKG
pCRESS2|PKM73099.1/1-310     ---------------------------------------MARTQASRRYQLTLNNPELHD
pCRESS2|MBP8640493.1/1-311   ---------------------------------------MARTQASRKYQLTLNNPEKHD
pCRESS2|MBE6943764.1/1-323   ---------------------------------------MPRRPSSRKYLLTINNPITHG
pCRESS2|MBQ8354995.1/1-323   ---------------------------------------MPRKKSARKYLLTINNPQTHG
pCRESS2|MBE6951227.1/1-310   ---------------------------------------------------TFNNPQTHG
pCRESS2|MBQ7098699.1/1-322   ---------------------------------------MPRKPSSRKFTLTINNPKDHG
pCRESS2|HCQ51760.1/1-322     ----------------------MFRKEMIHQKKKGAT--MARERAYRKFQLTINNPLEHG
pCRESS2|MBQ9859518.1/1-311   ---------------------------------------MARSQASRKYQLTINNPTEHG
pCRESS2|MBE6970716.1/1-307   ---------------------------------------MARSEAHRKYQLTINNPLEHG
pCRESS2|MBP3501433.1/1-308   ---------------------------------------MAQSKAYRKYQITINNPLEHG
pCRESS2|MBE7002939.1/1-309   ---------------------------------------MARSAAYRKYQLTFNNPADHG
pCRESS2|QUO34316.1/1-309     ------------------------------------M--CTQKTKARKYQLTFNNPVDHG
pCRESS2|CDB27189.1/1-309     ------------------------------------M--CYTTNKARKYQLTFNNPVQHG
pCRESS2|MBF1114342.1/1-322   --------------------------------------MGESDTRSRKWQLTINNPTEHN
pCRESS2|MBQ7067249.1/1-336   ---------------------------------------MDRNIRSRKWLLTFNNPLEHN
pCRESS2|MBP3460350.1/1-348   ---------------------------------------MDDNTQSRKWLLTINNPSEHD
pCRESS2|MBO5141545.1/1-353   -----------------------------------MSTKKKVSDQSRKWLLTINNPSEHG
pCRESS2|MBD5516086.1/1-358   ---------------------------------------MEDKSRSRKWLLTINNPKEHG
pCRESS2|MBO5472207.1/1-334   ---------------------------------------MEDKTRSRKWLLTINNPKEHG
pCRESS2|MBD5495489.1/1-337   ---------------------------------------MNDKTQSRKWLLTFNNPEKYG
pCRESS2|MBD5513910.1/1-349   ----------------------------------MKNEEKKDHDKSRKWQLTFNNPEKHG
pCRESS2|MBD5505361.1/1-358   ---------------------------------------MNDRTQSRKWLLTFNNPEKYG
pCRESS2|NCB50251.1/1-323     --------------------------------------MKNKNTQSRKWQITINNPVEKG
pCRESS2|WP_204900436.1/1-325 ----------------------------------------MSDTQCRKWQLTINNPIEKG
pCRESS2|WP_092268079.1/1-339 ----------------------------------------MRDSQSRKWQITINNPIEKG
pCRESS2|WP_154969585.1/1-299 ---------------------------------------MTRDSQSRKWQITINNPLEKG
pCRESS2|MBE7047603.1/1-350   ---------------MEEEESN------IQVTDEKDKKEKKIDPQGRKWLFVINDPVPKG
pCRESS2|MBD5549148.1/1-334   --------------------------------------MPETEIKSRKWQITLNNPQPKG
pCRESS2|WP_044928503.1/1-333 ------------------------------------MDTEVRQIQSRKWQLTINNPLEKG
pCRESS2|MBR1649971.1/1-327   -----------------------------------------MDIQSRKWQLTINNPQHKQ
pCRESS2|WP_118540591.1/1-340 ----------------------------MAATSKTDAPDKKKDPQSRKWQLTFNNPVEKG
pCRESS2|WP_118533061.1/1-329 ----------------------------------------MSDTQSRKWQITINNPTEKG
pCRESS2|SCJ37578.1/1-329     ----------------------------------------MSDSQSRKWQITINNPTEKG
pCRESS2|WP_215653246.1/1-336 ---------------------------------------MAKDTQSRKWQLTINNPVEHG
pCRESS2|DAH55655.1/1-329     ---------------------------------------MENNSQSRKWQLTINNPDYHN
pCRESS2|CUP05665.1/1-345     ------------------------------------MGENVKDSQSRKWQLTINNPVEKG
pCRESS2|WP_125140341.1/1-329 ---------------------------------------MAKDTQSRKWQLTINNPVEKG
pCRESS2|WP_024346646.1/1-336 ---------------------------------------MSNDTQSRKWQLTINNPVEKG
pCRESS2|RKJ00707.1/1-355     -----------------------MTTGYAESASPEPTEKPKRDTQSRKWLLTINNPIDKG
pCRESS2|RKI98750.1/1-340     -----------------------------------MENKSQKDTQSRKWQVTINNPTEKG
pCRESS2|MBS6914602.1/1-333   ---------------------------------MAATTELQKDTQSRKWQLTINNPVDKG
pCRESS2|WP_087217720.1/1-329 ---------------------------------------MERDTQSRKWQLTINNPLEKG
pCRESS2|DAR19548.1/1-347     -------------------------------------MNDYQDKRSRKWLLTINNPKELN
pCRESS2|DAW04674.1/1-348     -------------------------------------MKDYQDKQSRKWLLTINNPKDLG
pCRESS2|WP_118540574.1/1-343 ---------------------------------MGENIENGKDTRSRKWQITINNPKEKG
pCRESS2|RHO09905.1/1-337     --------------------------------------MAEKDTMTRKWQITINNPKDKG
pCRESS2|WP_171332241.1/1-332 ---------------------------------------MEKDSQSRKWQITINNPADKG
pCRESS2|WP_024734544.1/1-337 ---------------------------------------MGKDSQSRKWQITINNPIEKK
pCRESS2|MTK08636.1/1-324     ---------------------------------------MEKDSMSRKWQITINNPAEKG
pCRESS2|MBE6940766.1/1-318   ---------------------------------------MPRNPSTRKYLLTINNPIDNG
pCRESS2|DAP91373.1/1-341     -------------------------------MSVLNDTDVYKNLRSRKWLLTINNPIDKG
pCRESS2|MBD5531711.1/1-339   -----------------------------------MSNDILKNLQSRKWLLTINNPIEKG
pCRESS2|MBQ8434835.1/1-333   -------------------------------------MGKPKDTQSRKWQITINNPLDKG
pCRESS2|WP_072743412.1/1-339 ---------------------------------MKGVIPIPKDTQSRKWQITINNPLEKG
pCRESS2|WP_085833821.1/1-344 ----------------------MRHKKSHNRKTQKRVIVISKDTQSRKWQITINNPLEKD
pCRESS2|WP_076224074.1/1-323 -------------------------------------------------MLVINNPLEKG
pCRESS2|WP_118344797.1/1-332 ---------------------------------------MDKDSRTRKWQITINNPADKG
pCRESS2|WP_117896408.1/1-347 ---------------------------------------MAKNTRSRKWQITINNPIEKD
pCRESS2|WP_018597672.1/1-327 ----------------------------------------MGDLQSRKWQLTINNAVDKG
pCRESS2|MBO5524253.1/1-326   ----------------------------------------MGDVQSRKWLLTINNPVDKG
pCRESS2|DAW90881.1/1-326     ----------------------------------------MSDTQCRKWLITINNPKEKG
pCRESS2|WP_117922149.1/1-328 ----------------------------------------MNDVQSRKWLVTINNPKEKG
pCRESS2|HBA05901.1/1-329     ----------------------------------------MGEIQSRKWLITINNPDEKG
pCRESS2|HAD66311.1/1-330     ---------------------------------------MENDVRSRKWLVTINNPVEKG
pCRESS2|WP_120409090.1/1-370 MIPEENKPNNTKENIISDKKPDNNISDDNRKDNPDRPVPDKNDKQSRKWQITINNPAKKG
pCRESS2|WP_013853241.1/1-309 ---------------------------------------MNQDSRSRKWQITINNPHDKS
pCRESS2|WP_159646754.1/1-307 ---------------------------------------MNADSRSRKWQITINNPHENE
pCRESS2|WP_148509798.1/1-335 -------------------------------MSQNEVIFIANDSQSRKWQITINNPLDKG
pCRESS2|WP_073271755.1/1-333 ---------------------------------------MAKDTQSRKWQLTINNPSDKG
pCRESS2|WP_077861636.1/1-333 ---------------------------------------MNKDSKCRKWQITINNPTKYG
pCRESS2|WP_195268069.1/1-315 ----------------------------------------MKDTRTRKWQITINNPLEKG
pCRESS2|WP_090414108.1/1-313 ----------------------------------------MRDSNSRKWQITINNPAQKG
pCRESS2|WP_096919280.1/1-316 ----------------------------------------MKDTRSRKWQITINNPKEKG
pCRESS2|WP_046058113.1/1-332 ---------------------------------------MKNDSRSRKWQITINNPVDKG
pCRESS2|WP_160358929.1/1-333 ---------------------------------------MKNDSQSRKWQITINNPVDKG
pCRESS2|WP_160358328.1/1-332 ---------------------------------------MKNDSRSRKWQLTLNNPVDKG
pCRESS2|WP_077360324.1/1-334 ---------------------------------------MKNDSYSRKWQLTINNPVEKG

pCRESS2|MBE6914211.1/1-344   FTRDVIKSKIK-ELKSTVYYALSEEVG-TEGTPHFHLAI-FFK-SPVRWQTIQKKFE-GG
pCRESS2|MBQ7083837.1/1-313   ITEKTIEETLN--LFQLEYWCYGQEIS-ESETPHFHVLF-CVK-TSSRFSTVKKRFP-TA
pCRESS2|MBS5622575.1/1-322   LTHDKIKALVQ--SLSPAYFCMADEIA-STGTHHTHVFL-YRP-SPVRWHTVKNLFP-TA
pCRESS2|MBS5590633.1/1-318   LTRDAILEILS--QLPLEYFCLCDEIA-TTGTPHTHAFL-YAH-SNMRFSTIQRKFP-TA
pCRESS2|MBQ7085156.1/1-317   FDHSHICELLM--KFFPDYFCMADEIA-KTGTFHTHVFL-YSH-SPIRFSTLKNRFP-IA
pCRESS2|MBQ9861045.1/1-318   LDHSAIVEILR--KFSPAYFCMADEIA-TTGTYHTHIFL-YSP-SPIRFSTVKNRFP-TA
pCRESS2|PWM47686.1/1-318     LDHDSIRDILL--RFSPSYYCMADEIA-TTGTHHTHVFM-FSP-SPVRFSTIKARFP-TA
pCRESS2|WP_154250614.1/1-320 LDHAAITEIVL--KFHPTYFCMADEIA-TTGTYHTHIFF-CTR-SPVRFSTIKKRFP-TA
pCRESS2|WP_191405172.1/1-322 LDHERLKEIMS--LFHPLYYCMADEIA-TTGTYHTHGYL-YTH-SPVRFSTLKNRLP-TA
pCRESS2|HIU43723.1/1-320     LTHAALTEILH--KFAPAYFCMADEIA-TTGTYHTHIFL-YAV-SAIRFSTLKNRFP-TA
pCRESS2|MBQ2772718.1/1-313   LDHDRIREILS--LFSLRYCCMADEIA-TTGTYHTHIFL-HCK-SSIRFETVKNRFP-TA
pCRESS2|MBQ4052127.1/1-313   LDHSGMQRLLS--LFCPDYFCLADEIA-TTGTFHTHIFI-YSK-SPIRFSTLKNRFP-TA
pCRESS2|DAX33636.1/1-339     WTHEALKNVLQ--EMSVVYWCMADEQAS---TFHTHIYV-VFK-NQVRLETMCNKFK-GG
pCRESS2|HHX23870.1/1-340     ISRDDIRASIN-ELKSVVYYAMCDEVGE-GGTPHTHIYI-AAK-AGLRFSTLKKRFP-TA
pCRESS2|HIZ54828.1/1-354     LSHEAIKSKLG-NLKPVIYFCLADEIGAETHTPHTHIFL-YCR-SPVRFSRIKKLFP-EA
pCRESS2|MBO6302000.1/1-338   QDHQQIKNTLM-LFSSLVYYCMADEQGQ---TYHTHVFF-TLD-HPMRFSTIKNRFP-EA
pCRESS2|WP_195969905.1/1-343 LDHDKIKLCLG-QLKSAVYYCMADEVGLETHTPHTHIYV-QLK-SPAKFSRIKKLFP-DA
pCRESS2|HJB14131.1/1-344     LDHDAIKLALD-DLRSLDYYCVADEIGLETQTPHTHLFI-VCR-SPVTFARLKKLFP-EA
pCRESS2|WP_053167095.1/1-349 ITHESIQEILATKFKSLLYACMSDEVAS---QHHKHVFL-AFS-SPVRFSQIKKYFP-SA
pCRESS2|WP_151075041.1/1-321 LDHNKIHEILK-EFTPLVYCCMADEVGQ---TPHTHVFM-AFR-SSVRFSTIKRRFP-EA
pCRESS2|NBI10739.1/1-322     WTHEKIRSALE--TLQLKYWCMSDEIGLQEHTPHTHVFFVAKT-SAIRFSTVKGLFS-TA
pCRESS2|WP_087182116.1/1-353 MTPEIIKQKVF-TFNSLLYFCFAYEIGLETKTKHVHIYL-ASD-VPIRFSTLKKRFP-SA
pCRESS2|HJC72913.1/1-331     ITPETLKQKIF-TFRSLVYFCFGYEIGLETKTKHVHVYF-VLD-VPIRFSTIKNRFP-SA
pCRESS2|OIZ61661.1/1-327     IDHATIKIELS-AIKPIQYYCMADEIGLKEQTPHIHIFI-ACS-SPVRFSTIKRHFP-DG
pCRESS2|NLT62940.1/1-341     LDHTAIKNELS-ELKSIIYYCMADEIGLEQKTPHTHIFI-AAS-SPIRFSSLKRRFP-DA
pCRESS2|MBQ8804498.1/1-354   YTHEEIIKRLH-TIPRMDYFCLCDEIGLETQTPHTHIYF-HTKQQGVRHSTLRNKFP-SM
pCRESS2|HHT87458.1/1-334     CTHKAIKEALK-KWDNLVYGCLCDEIG-EQGTPHTHLFI-QAK-NPLYFNSIKKTFP-SA
pCRESS2|MBQ2744854.1/1-331   YTHDKIIELVG-NFKSLIYMCLSDETG-KQGTFHTHIYL-HFS-SAVRQSSIKKHFE-GG
pCRESS2|HAS79036.1/1-355     FTHDEIKKLIK-EFKSCVYWCMCDEQGLEEKTPHTHMYI-VFS-SAVRFSRIQSVFNKQV
pCRESS2|MBQ9946468.1/1-327   FTHEKIKEIIQ-S-HKYLYFCFCDEIG-EQGTPHIHLFM-QFE-NAVSFDTVKSRFP-VA
pCRESS2|HIR10655.1/1-336     YSHEKIRSILD-G-SNTVYYCLCDETG-ENGTFHTHIYV-CYA-NAVHFSVMKKRFA-EA
pCRESS2|MBQ8245628.1/1-310   CSHEFINSVMN-EKFNFTYYCLCDEVG-ENGTPHTHLFF-YCE-NAVLFETVKKRFP-TA
pCRESS2|NBI89870.1/1-363     MGHDKIKEVLK-AIPSMVYWCMCDEVG-EQGTEHTHIYI-KTR-NPIKFSTLKNKFP-AA
pCRESS2|MBQ7888413.1/1-306   MTHEVIKETLN-TVSNIVYWCMCDEMG---SCYHTHLYL-HFS-NARTFQTMKNLFP-SA
pCRESS2|HHY52469.1/1-337     FTHDRIKEELS-KLKSLIYWCMSDEVGGKESTPHTHLFV-AAK-SAIRFSTMKNRFP-QA
pCRESS2|MBS7193760.1/1-300   YTHEQIKTILN-EFS-LVYACFCDEIGLESGTPHTHIFL-IAK-NGVMFDTVQKRFY-GA
pCRESS2|PKM73099.1/1-310     WSHEFIKNAIG-TFAGLIYWCMCDEIG-ETGTPHTHIFV-MFK-NAVQFTTIQKVFY-GA
pCRESS2|MBP8640493.1/1-311   WSHEYIKNALG-TFSSMVYWCMCDEIG-EEGTPHTHLFV-VFK-NAVEFAALQKPFY-GA
pCRESS2|MBE6943764.1/1-323   FTHERIRAILS-EFSSTRYWCMCDETG-EQGTPHTHIYV-VFS-NSVMFETVHKRFF-GV
pCRESS2|MBQ8354995.1/1-323   FDHARIRSILS-DFPGIDYWCMCDETG-EQGTYHTHIYA-AFR-NSVMFDTVRSKFY-GA
pCRESS2|MBE6951227.1/1-310   FTHERIRSILE-QFPGLEYWCMCDETG-EQGTPHTHLYM-ASK-NAIQYETIHRRFY-GV
pCRESS2|MBQ7098699.1/1-322   FDHTRIRSILS-DFPGLEYWCMCDETG-EQGTYHTHLYM-AFR-NSVMFDTVRSKFY-GA
pCRESS2|HCQ51760.1/1-322     FTHEIIRQNLE-QLKSCLYWCLCDEIG-EHGTPHTHIYA-AFK-NAVMFSTIQQRFY-GA
pCRESS2|MBQ9859518.1/1-311   MSREVLHNTLE-GLKTCVYWCMCDEIG-EQGTLHTHLYL-AFR-NPAEFSMIQERFY-GA
pCRESS2|MBE6970716.1/1-307   LSHEVIKTTLG-SFQNLAYWCMADEMG-ESGTYHTHLYL-CSP-NAIQFSTVQQRFY-GA
pCRESS2|MBP3501433.1/1-308   FSHEQLKQILS-TFRNIAYWCMCDEIG-EQGTYHTHLYL-YSP-NAILYSTVHQRFY-GC
pCRESS2|MBE7002939.1/1-309   FSHEVIKTTLN-GFSGCVYWCLCDEIG-EQQTPHTHLYA-AFR-NAVEFSTMQQRFY-GA
pCRESS2|QUO34316.1/1-309     FTHEVIRTTLA-SFPGIQYWCMCDEVG-EQGTPHTHLYL-YSP-NAILFTTLQNRFM-GA
pCRESS2|CDB27189.1/1-309     FTHAVIKTTLA-SFPGIQYWCMCDEIG-EQGTPHTHLYL-YSP-NAILFSTLQQRFM-GA
pCRESS2|MBF1114342.1/1-322   LEHNSIKEYLS-NLDNLVYWCMCDEIGGKEKTYHTHVYI-HLK-NAIRFSTLKSMFT-TA
pCRESS2|MBQ7067249.1/1-336   YSHETLKDILP-LFKSCSYWCMCDEIGGKTQTYHTHLFI-YSA-NQIRFQTLKNRFP-GA
pCRESS2|MBP3460350.1/1-348   MTHEDIKLILS-KFKAVRYWCMCDEIGGKQSTYHTHLFI--KSDTPIKFKTVKNKFP-PA
pCRESS2|MBO5141545.1/1-353   LTHDSIKIALS-KIKNLDYWCMCDEIGGNTKCYHTHLYF-YRKKSPMKFSFVKNLFP-AA
pCRESS2|MBD5516086.1/1-358   YDHDYIKSALS-TFKAVKYWCMCDEVGGKNNVYHTHLFI-MGN-NGILFSTVKKKFP-KA
pCRESS2|MBO5472207.1/1-334   YSHEYIKLALS-DFKAVKYWCMCDEVGGKKEVYHTHLFI-MGN-NGILFSTVKKKFP-KA
pCRESS2|MBD5495489.1/1-337   FDHDNIKAALS-NIKDLDYWCMCDEVGK-EGTYHTHLFI-YRK-NPMRFQMIKNKFP-TA
pCRESS2|MBD5513910.1/1-349   MDHESIKSVLL-TIKSLAYWCMCDEIGE-QGTYHTHLFI-FRR-SFIRFETVKNKFP-MA
pCRESS2|MBD5505361.1/1-358   FDHDNIKAALS-TIKNLTYWCMCDEIGE-EGTYHTHLFL-FRE-TSMRFSMIKKNFP-TA
pCRESS2|NCB50251.1/1-323     FDHDRIKQEMS-EFKALRYYCMVDEMG---ETYHTHVYA-VFN-SPVRFSTMKKHFQ-EA
pCRESS2|WP_204900436.1/1-325 FTHTHIANELK-TLKSLVYYCMADEAG---HTHHTHIYA-AFS-SAVRFSTLKAHFP-EA
pCRESS2|WP_092268079.1/1-339 FDHQKIKGVLS-ELKSLQYCAMADEAG---QTHHTHIYI-VCS-SAIRFSTLKNKFP-EA
pCRESS2|WP_154969585.1/1-299 YPHERIKGELD-KFKSILYYCMADEAG---HTHHTHIYI-VCS-SAVRFSTLKNNFK-EA
pCRESS2|MBE7047603.1/1-350   ITHEEIKRLLF-TLKGIDYICMSDEVG---DRHHTHVYA-HFE-KPKRFSTLKNLIP-KA
pCRESS2|MBD5549148.1/1-334   YTHEKIKAELH-ALKSLKYYCMSDEIG---NTHHTHIYV-CFS-SPVRFSTLKNRFP-QA
pCRESS2|WP_044928503.1/1-333 YTHDAIKKNVC-TLKSLRYFCMSDEVG---KTHHTHVYI-LFQ-SPVRFSTIKRLFP-EA
pCRESS2|MBR1649971.1/1-327   LTHEEIKYILN-MFKSIQYYCLSDEIA---GTHHTHIYL-LFK-SPVRFTTIKNKFP-QA
pCRESS2|WP_118540591.1/1-340 YTHDRLKDILS-SMKSVVYWCMADEIGEE-GTYHTHLFL-QGR-GGILFSTIKRRFD-GG
pCRESS2|WP_118533061.1/1-329 LTHEALKEILT-GMKSVIYWCMADEIGEN-GTYHTHLYL-QGR-GGINFSTIKKRFD-GG
pCRESS2|SCJ37578.1/1-329     LTHDKLKTILA-EMKSVIYWCMADEIGEN-GTYHTHLYL-QGR-GGINFSTVKKRFD-GG
pCRESS2|WP_215653246.1/1-336 FTHDKIKDLIY-LMKPVIYWCMADEIGEE-GTYHTHIFI-CGR-SGIRFSTLKRAFE-SA
pCRESS2|DAH55655.1/1-329     VTHDTIKTAVG-SMKSVTYWCMADEIGEE-GTRHTHIFL-AAR-SAIRFSTIKKLFP-AA
pCRESS2|CUP05665.1/1-345     FTHEKLNSILA-SMASVIYYCMADEIGEN-QTYHTHVFL-CGR-SGIRFSTLKKQFE-GA
pCRESS2|WP_125140341.1/1-329 FTHDKLREIVG-TMSSVIYWCMADEVGEE-GTYHTHVYL-HGK-GGIRFSTVKKNFE-GS
pCRESS2|WP_024346646.1/1-336 FTHDFLKEVLA-DMKSVVYYCMADEIGEE-GTYHTHLYI-HSK-GGIRFSTLKKKFD-GA
pCRESS2|RKJ00707.1/1-355     YTHESIHAILI-GIKSIVYWCVSDEVGNGTHTPHTHIFI-QGR-GGINFSTLRKRFP-GA
pCRESS2|RKI98750.1/1-340     YTHIRLKEILS-EIKSLIYWCMSDEVGEN-ETYHTHLYL-QGR-SGIRFSTLKKRFE-GA
pCRESS2|MBS6914602.1/1-333   YTHAYIQELID-GMKSVIYWCMSDEIGEN-ETYHTHIYL-HGR-GGIRFSTLRKAFE-GA
pCRESS2|WP_087217720.1/1-329 FSHSRIIEIVS-GMKSVIYWCMSDEIGEN-QTFHTHVYL-HGR-GGIRFSTLKRLFE-GA
pCRESS2|DAR19548.1/1-347     LSHAEVRATLS-GMKSVVYWCMSDEIGEQ-GTYHTHLYI-ACS-NAVRASTLHKKFT-GA
pCRESS2|DAW04674.1/1-348     LEHDSIREKLL-GMKSVIYWCMSDEIGEQ-GTYHTHLYL-VGR-GGINASTLHKKFT-GA
pCRESS2|WP_118540574.1/1-343 LTHEEICKRIG-DMRGIMYWCMADEIGEE-GTYHTHIYL-HGI-NAIRFSTIKGKFD-GG
pCRESS2|RHO09905.1/1-337     MTHEYIAQKVG-EMKNVIYWCMADEIGAE-GTYHTHIYL-AGK-NGIRFSTIKRRFD-GG
pCRESS2|WP_171332241.1/1-332 FTHERIRQGLE-SMKSVIYWCMADEVGEN-GTYHTHLYL-QGK-GAVRFSTIKKHFE-GA
pCRESS2|WP_024734544.1/1-337 LTHDVIKQSVG-TMKNVIYWCMADEIGDE-GTYHTHIYI-QGL-NGIRFSTVKNRFD-GG
pCRESS2|MTK08636.1/1-324     FTHERIREHLS-TMGNVVYWCMADEVGEN-GTYHTHLYL-QGK-NGIRFSTIKNRFD-GG
pCRESS2|MBE6940766.1/1-318   FSHERIRAILS-EFSGVRYWCMCDEVG-EKGTPHTHVYV-VFK-NCVMFETILKRFY-GA
pCRESS2|DAP91373.1/1-341     FTHEVLKDLLL-KL-KVSYWCMSDETG-ENGTYHTHIYL-YRD-NAISAKRLHNLFP-GA
pCRESS2|MBD5531711.1/1-339   YTHDHIKEILS-TI-KLVYWCMSDETG-HEGTFHTHIFI-AST-GGVRASTLQNKFT-GA
pCRESS2|MBQ8434835.1/1-333   LTHDMIKEKIS-EMKSISYYCMADEVGGKTQTHHTHLYI-YSS-SAIRFSTIKRRFE-AA
pCRESS2|WP_072743412.1/1-339 ITHEKIREELQ-KIKPIIYYCMSDEVGGKERTHHTHIFI-ACS-SAIRFSTIKNRFP-QG
pCRESS2|WP_085833821.1/1-344 ISHDRVKEELQ-RIKSIIYYCISDEIGGKEKTHHTHLYF-VCS-SAVRFSTVKNRFS-KA
pCRESS2|WP_076224074.1/1-323 ITHDTIKEELQ-KIKPIVYYCMSDEIGGKEQTHHTHIYI-ICS-SAVRFSTVKNRFN-TA
pCRESS2|WP_118344797.1/1-332 FSHDKIVEILS-GMKSLIYYCVSDEIG-EAGTYHTHIFL-AAA-NAVRFSTIKKNFE-GG
pCRESS2|WP_117896408.1/1-347 FTHEKIREKIE-DFKSRIYACWCDETG-EQGTYHTHIYL-VCN-SAVYFDTVKKRFE-GA
pCRESS2|WP_018597672.1/1-327 FTHEHIIELAN-TFKSLTYMCLSDEVGGETQTHHTHVYL-AFR-SAVRFTSLQKKFM-GA
pCRESS2|MBO5524253.1/1-326   YTHEFIKSQLS-KMKSCEYWCMSDEIGLMGQTYHTHIFI-AFG-SGVRFSTLHKKFE-GA
pCRESS2|DAW90881.1/1-326     YDHERIKAILR-SFKKVLYWCMSDEIGIKEQTYHTHIFL-VSA-NGIRFTTMKNRFD-GA
pCRESS2|WP_117922149.1/1-328 FKHDKLKTILQ-GFKGCLYWCMSDEIGHEGGTYHTHIFL-VCS-GAVRFSTMKKRFD-GA
pCRESS2|HBA05901.1/1-329     FKHDNIKEILK-KYKGCLYWCMSDEIGNEGGTYHTHIFM-VCS-GAVRFSTMKKRFE-GA
pCRESS2|HAD66311.1/1-330     FDHNAIKAQLQ-LFKNCAYWCMSDEIGKDGGTYHTHVFI-CCT-GAVRFSTLKKRFD-GA
pCRESS2|WP_120409090.1/1-370 LSHDALKELLS-QIKPVQYYCMSDEMG---STHHTHIYI-CCM-SPVRFSTLKNKFP-TA
pCRESS2|WP_013853241.1/1-309 ITHEAILDTIE-EMNGILYYCLSDEIG-ESGTYHTHIYL-VSN-NAIRFSTMKNKFP-TA
pCRESS2|WP_159646754.1/1-307 TTHDAIIEIIE-SMKGIVYFCMSDEIG-EKGTYHTHIYI-VSN-NAIRFSTMKNKFP-KA
pCRESS2|WP_148509798.1/1-335 YDHARIVEELA-KIKSCVYWCMSDEIG---STHHTHIYI-ACS-SAIRFSTLKNRFN-GA
pCRESS2|WP_073271755.1/1-333 YTHDVIKERFE-NFKSLVYWCMSDEIGLENHVYHIHFYM-AFS-SAVRFSQISKAFN-GA
pCRESS2|WP_077861636.1/1-333 YTHENIKTLLS-EFSSLVYWCMSDEVG-ENGTYHTHVYF-CLN-NATRFSTVKNKFN-GP
pCRESS2|WP_195268069.1/1-315 FTHDFIKAQLE-KFKSCVYWCMSDEVG-EQETFHTHVYM-ACS-NAVRFSTVKNRFE-GA
pCRESS2|WP_090414108.1/1-313 FTHEYIRELLA-TFKSLVYWCMSDEIG-EEGTYHTHIFG-AFS-SCVRFSTIKKKFE-GA
pCRESS2|WP_096919280.1/1-316 FTHEKIKEQLG-TFKSCVYWCLSDEIG-ETGTYHTHVFM-ACS-DAVRFSTIKKKFE-RA
pCRESS2|WP_046058113.1/1-332 YTHENLKNILNNGFKNIVYWCMSDEIG-ENKTYHTHIFL-ACS-GAVRFSTVKKRFE-GA
pCRESS2|WP_160358929.1/1-333 FTHEKLKEILS-EFKSLIYWCMSDEIG-ENGTYHTHIYM-ALN-SATRFSTVKNRFQ-GA
pCRESS2|WP_160358328.1/1-332 YTHEVLKEKLK-EFKNLIYWCMSDEIG-ENGTYHTHVFI-ACS-GAVRFSTIQNRFK-GA
pCRESS2|WP_077360324.1/1-334 FTHEFLKDKLG-EFKNLVYWCMSDEIG-ENGTYHTHLFI-ACS-GTVRFSTIKNRFN-GA

pCRESS2|MBE6914211.1/1-344   HIDVLR-GTPQEIRDYVAKEG-KWLNSE-KHSTLV--SFEEEGTLPSQGA----RHDLDF
pCRESS2|MBQ7083837.1/1-313   HIEAIK-GTPLETRDYICKEG-KWKGHE-KAKTFIEGSFREWGVIPIVYG-KK-ASKMEL
pCRESS2|MBS5622575.1/1-322   HIDKAY-GSAQENRDYIQKGG-KWSDTE-KAETVVPNSFEEFGHMPLPQS-EK-APEMTV
pCRESS2|MBS5590633.1/1-318   HIERVQ-GTARQNRDYIAKEG-KWADTE-KAETSVAGSFYEWGTLPTEQE-EH-SPAMSR
pCRESS2|MBQ7085156.1/1-317   HIEKAY-GSAKENRDYILKEG-KWELDE-KAETKVEGSFYEHGEVPKEKE-EK-NPRMSK
pCRESS2|MBQ9861045.1/1-318   HIDKTY-GSAKENRDYIRKEG-KWAETD-KAETKVPDTFLEWGDMPAEKE-EK-APQMYK
pCRESS2|PWM47686.1/1-318     HIEKAY-GSARTNRDYITKSG-KWADTA-KAETSVIGAFEEWGNLPAEKE-EE-SPEMFA
pCRESS2|WP_154250614.1/1-320 HIERAY-GTPRENKEYISKTG-VWADTD-KVETSVPGTFAEWGELPADSE-DK-APEMFQ
pCRESS2|WP_191405172.1/1-322 HIEKAY-GTSRENRDYIRKSGEKWAGTE-KAETSVPGTFFEFGQLPTEAE-EK-SPVMHQ
pCRESS2|HIU43723.1/1-320     HIEKAY-GSVQDNRDYICKSG-KWADTD-KAETSVPGTFEEWGEAPPERA-EK-HPEMFR
pCRESS2|MBQ2772718.1/1-313   HVEKAL-GTAWENREYIQKSG-KWANSE-KAETSVEGTFYELGDVPTKSE-ES-NPMMYK
pCRESS2|MBQ4052127.1/1-313   HIEKAF-GSAKDNRDYIRKEG-KWLEDK-KAETSVVGSFYEFGLIPSECE-ER-DPKMYK
pCRESS2|DAX33636.1/1-339     HFDVCE-GNSRQNRDYVFKEG-KWLDSE-KGTTNFRDSHEEWGVLPEES-QGR-RADMAE
pCRESS2|HHX23870.1/1-340     HIEKAL-GSHEENRAYLKKEG-EKYA-D-KADTNLHDTFEEDGDLPEEPGQGY-RSDISL
pCRESS2|HIZ54828.1/1-354     HIEVAR-GTCKANKEYVEKSG-RWSEDK-KADTAVSGTFEEWGEMPVERENGVAHSNMTR
pCRESS2|MBO6302000.1/1-338   HLDRAE-GTAAECRDYVAKSG-KWENDE-KADTRIDGTFEEWGELPDEPGQGA-RTDIAA
pCRESS2|WP_195969905.1/1-343 HIEQAH-GSPSENRDYIAKSG-RWADDP-KADTSTPGTFEEWGDLPDEPGQGF-RSDIAQ
pCRESS2|HJB14131.1/1-344     HIERVR-GTAAENRAYVEKSG-KWADDP-KADTSVPGTFEEWGELPDEPGQGA-RTDIAQ
pCRESS2|WP_053167095.1/1-349 HIDKSR-GTAENNRHYVFKEG-KWADTN-KAETNLKETHWEWGEIPNER-SGN-RTDLAE
pCRESS2|WP_151075041.1/1-321 HIDRAE-GTAAECRAYVEKSG-KWAGSE-KAETAVPGTFEEWGELPIEK-QGE-RTDLAQ
pCRESS2|NBI10739.1/1-322     HIEPAQ-GNSEENRAYIQKSG-KWADDE-KADTSVPDTFEEWGELPKEH-QGE-RRDLEI
pCRESS2|WP_087182116.1/1-353 HIERTI-GTSQENRDYIKKEG-KWENDP-KKDTSIPDTFFEWGEMPKER-QGE-RSDLAL
pCRESS2|HJC72913.1/1-331     HIERTA-GTSQQNRDYIRKEG-AWENDA-KKDTVIPNTFFEWGTLPSEQ-QGA-RSDLDL
pCRESS2|OIZ61661.1/1-327     HIEQAR-GSCEENKAYVEKSG-KWKNDS-KSDTSIKGTFEEWGEMPIER-QGA-RSDLDF
pCRESS2|NLT62940.1/1-341     HIEQAR-GTSEENKVYIEKSG-KWADDS-KSDTSIEGTFEEWGEMPIER-PGS-RTDLDL
pCRESS2|MBQ8804498.1/1-354   DIQATQ-GTAQQNRDYIRKEG-AYLDSE-KKETNLIETFEEWGELPVSHQ-GR-RTDLEH
pCRESS2|HHT87458.1/1-334     HIEDAM-ATAEENRAYIRKEG-KWEDTE-KECTNLKETFEEFGTMPLAGH-GR-STELAQ
pCRESS2|MBQ2744854.1/1-331   HFEVSK-GTAQQNRDYVFKEG-KWKGTD-KEETNHVDSHYEQGELPLERQ-GH-RSDLDD
pCRESS2|HAS79036.1/1-355     HIEIAN-GNSQQNRDYIRKEG-KWEKDK-KKETNFLETFEEWGEMPVERQ-GK-RNDLAD
pCRESS2|MBQ9946468.1/1-327   HIEAAQ-GTAEQNRDYIRKEG-AYLDSK-KKETNLIETFEEYGDMPLSKSAKN-CKISDE
pCRESS2|HIR10655.1/1-336     HIEAAR-GSSQENRDYIRKEG-KYLDSD-KKETNHIETFEEYGKMPLDKAAKN-EKVSEQ
pCRESS2|MBQ8245628.1/1-310   HIEKAK-GTNQENRDYIRKEG-KYLNSE-KKETNIIETFEEYGEMPIDTPTKN-EKQCET
pCRESS2|NBI89870.1/1-363     HIEKAQ-GTPADNRNYIRKEG-KWEDTE-KKETNLADTFEEWGELPKGHK-GK-RSDLSI
pCRESS2|MBQ7888413.1/1-306   HIEIAH-GTAQQNRDYIRKEG-KHADTD-KAETNLKDTFEESGTLPEEHQ-GR-RSDLFE
pCRESS2|HHY52469.1/1-337     HIEKAE-GTARQNRDYIFKEG-KWENDE-KHGTKVPGTQEEWGELPPDQP-GH-RSDFDR
pCRESS2|MBS7193760.1/1-300   HIEPAR-GSNLGNYNYIRKIG-ERYE-N-KKETNLADTFEEIGTLPKDRK-EG-STLSEE
pCRESS2|PKM73099.1/1-310     HIEAAR-GSNQENRDYIRKEG-AGIEEK-KKETNIPETFEEYGELPPDRA-QG-VSENAE
pCRESS2|MBP8640493.1/1-311   HLEPSK-GSNQENRDYIRKEG-KWAEDK-KKETNLSNTFEEYGELPPDRA-EG-AKETTA
pCRESS2|MBE6943764.1/1-323   HIDEAK-GSHKDNRDYVRKEG-KWLGDE-KHETNHVETFEEWGEIPPDRT-KS-ETQAEQ
pCRESS2|MBQ8354995.1/1-323   HIDPAK-GKHRENRDYIRKEG-KWLDDA-KHETNHPETFEEWGELPPDKG-KT-ETQAER
pCRESS2|MBE6951227.1/1-310   HVEAAN-GSHRENRDYIRKEG-KWLDDA-KHETNHPETFEEWGELPPDKG-KS-ETQAER
pCRESS2|MBQ7098699.1/1-322   HIEPAK-GKHRENRDYIRKEG-KWLDDA-KHETNHPETFEEWGELPPDKS-RS-ESQAEQ
pCRESS2|HCQ51760.1/1-322     HIEAAK-GSHRENRDYIRKEG-KWRDTD-KAETNLPETFEESCELPTESD-RR-VKQSEA
pCRESS2|MBQ9859518.1/1-311   HIEMAR-GSHRENRDYIRKEG-KWLDDE-KHETNLPDTFEESGELPPEQE-RN-QKQTEA
pCRESS2|MBE6970716.1/1-307   HIEPAR-GSHQENRDYIRKEG-KWLNDV-KHGTSLPNTFEESGELPAERT-KG-ETVSEA
pCRESS2|MBP3501433.1/1-308   HIEAAK-GTHRENRDYVRKDG-KWLTDG-KHETNLSDTFEENGELPPERD-KR-ESVSEE
pCRESS2|MBE7002939.1/1-309   HIENAK-GSHRENRDYIRKEG-KWLADA-KHETNLPDTFEESGELPQESD-KR-ETQSEQ
pCRESS2|QUO34316.1/1-309     HIEMAK-GSHQANRDYIRKEG-RWLDDG-KHETNLPETFEESGDLPPERD-KR-QSVSSE
pCRESS2|CDB27189.1/1-309     HMEAAK-GSHRENRDYIRKEG-RWLDDT-KHETNLPQTFEESGPLPAEQN-KR-ESISSE
pCRESS2|MBF1114342.1/1-322   HIEKAN-GTAIQNKDYILKQG-KYADTE-KESTNLKDTFEEMGIVPEESQ-GK-RTDLIE
pCRESS2|MBQ7067249.1/1-336   HIDMCR-GTPQDNRDYIRKEG-KYKDTD-KAETNLKETFEEMGQVPIEHQ-GK-RNDLNR
pCRESS2|MBP3460350.1/1-348   HIDFCR-GTNQANRDYIRKEG-KYANSD-KSDTNLKDTFEESGECPEENQ-GR-RNDLNF
pCRESS2|MBO5141545.1/1-353   HFDYPL-GTAEQNRDYIRKEG-KYKDSE-KSLTNLKDTFEEFGECPVERQ-GQ-RNDLNF
pCRESS2|MBD5516086.1/1-358   HIDYCH-GLAQENRDYVLKEG-KYKGTK-KEETNIKETFEEMGDCPVEKP-GQ-RNDLID
pCRESS2|MBO5472207.1/1-334   HIDYCH-GLAQENRDYIRKEG-KYKGSS-KEETNIKETFEEMGDCPVERP-GQ-RNDLIN
pCRESS2|MBD5495489.1/1-337   HIDYCR-GTTQENRDYIRKEG-KHKDTD-KEDTNLHNTFEEYGECPVEEQ-GK-RNDLNI
pCRESS2|MBD5513910.1/1-349   HIEYCY-GSTQDNRDYVRKEG-KYKDTD-KAETNLINTFEEYGECPIEEQ-GK-RNDLNE
pCRESS2|MBD5505361.1/1-358   HIDYCR-GSTQDNKDYVRKEG-KYKNTD-KAETNLANTFEEFGECPIEEQ-GK-RNDLNQ
pCRESS2|NCB50251.1/1-323     HFEMAR-GTSEENRDYIRKSG-KWQDDE-KHETSVPDTFEEYGDIPEEHQ-GE-RTDLAY
pCRESS2|WP_204900436.1/1-325 HLETAR-GSSAQNRDYISKSG-KWEHNT-KHGTRIPGTFEEWGEIPEEHQ-GK-RTDLND
pCRESS2|WP_092268079.1/1-339 HLEIAK-GSSEQNREYIQKSG-KWENDK-KHGTVIPGTFEEFGEMPIERQ-GA-RNDLAD
pCRESS2|WP_154969585.1/1-299 HLEIAR-GTSEQNRDYIAKSG-KWVNDN-KHGTVLPGTFEESGEMPVERQ-GA-RNDLAD
pCRESS2|MBE7047603.1/1-350   HIERAI-GTSVQNRDYIFKQG-KWEKTE-KKETNLSDTHEEWGELPVERQ-GA-RNDLAE
pCRESS2|MBD5549148.1/1-334   HLEKAY-GSSNENKDYIYKDG-KWVNDK-KKEANLADTHEEWGTLPEERQ-GA-RNDYAE
pCRESS2|WP_044928503.1/1-333 HIEKAY-GSSIQNRDYIFKEGEKWSKDK-KRETNLPDTHEEWGEMPTERQ-GE-RNDLTA
pCRESS2|MBR1649971.1/1-327   HIEKAY-GTSAQNREYVFKEG-KWEQDK-KKETNLAETHEEWGDLPEERQ-GA-RNDCAE
pCRESS2|WP_118540591.1/1-340 HFEIAKYGTAQQNRDYISKSG-KWEHDK-KHETKVDGTFEEWGEMPVERQ-GA-RNDLAD
pCRESS2|WP_118533061.1/1-329 HFEVAK-GTAAQNRDYVSKSN-KWEADK-KHETCVDGTFEEWGEMPVERQ-GS-RNDLAD
pCRESS2|SCJ37578.1/1-329     HFEMAK-GTAAQNRDYVSKSG-KWEADR-KHETCVDGTFEEWGEMPVERQ-GS-RNDLAD
pCRESS2|WP_215653246.1/1-336 HIEMAK-GTSLQNKEYVSKTG-RWEKDK-KHETCVEGTFEEYGDMPIERQ-GK-RNDLDD
pCRESS2|DAH55655.1/1-329     HIEMCK-GTCQQNMEYVSKTG-KWEKDR-KHETCVDGTFEEFGEMPVERQ-GK-RNDLDD
pCRESS2|CUP05665.1/1-345     HFEMAK-GTAEQNMQYVSKTG-KWLNDR-KRETCVDGTFEEYGEMPIERQ-GK-RNDLDD
pCRESS2|WP_125140341.1/1-329 HIEMAK-GTAQQNMEYVSKTG-KWKDNK-KSETSVPGTFEEFGEMPMERQ-GK-RNDIDD
pCRESS2|WP_024346646.1/1-336 HFEMAK-GTAQQNMEYVSKTG-KWKDNK-KSETCVPDTFEEYGEMPLERQ-GC-RNDIAD
pCRESS2|RKJ00707.1/1-355     DLEMAR-GTAQQNMEYVSKTG-KWKDDK-KSDTSVPGTFEEWGEMPVERQ-GR-RNDLDD
pCRESS2|RKI98750.1/1-340     HFEMAR-GTAQQNMEYVSKTG-KWKDDK-KSDTSIPGTFEEWGEMPVERQ-GR-RNDLDD
pCRESS2|MBS6914602.1/1-333   HLEMAK-GTAQQNMEYVSKTG-KWKDDK-KSDTSVPETFEEFGELPVERQ-GR-RNDLDD
pCRESS2|WP_087217720.1/1-329 HFEMAK-GTAQQNMEYVSKTG-KWADSK-KSETSVPDSFQEFGEMPIERQ-GR-RNDLDD
pCRESS2|DAR19548.1/1-347     HRDIAR-GTSQENRDYVTKSG-KWAVTK-KAETSIDGTFEEWGEMPIERQ-GS-RTDIAD
pCRESS2|DAW04674.1/1-348     HRDIAR-GTSQENKDYVTKSG-KWATTK-KAETSVVGTFEEWGEMPIERQ-GS-RTDIAD
pCRESS2|WP_118540574.1/1-343 HFEMAK-GTAQQNKDYVAKDG-KWLNDR-KHETCVDGSFYEVGECPIERQ-GK-RNDLDD
pCRESS2|RHO09905.1/1-337     HFEMAK-GTSQQNKEYVSKTG-KWLNDR-KHETCVDGTFEEFGECPVERQ-GC-RNDLVD
pCRESS2|WP_171332241.1/1-332 HFEMAK-GTAMQNREYVSKTG-KWENDK-KHETCVDGTFEEWGEMPVERQ-GA-RNDIAD
pCRESS2|WP_024734544.1/1-337 HFEMAK-GTAQQNRDYVCKQG-KWLNDH-KHETCVDGTFEEFGEVPMERQ-GK-RNDLDD
pCRESS2|MTK08636.1/1-324     HFEMAK-GTAHQNMEYVSKTG-KWENDP-KSDTRVGGTFEEWGDMPVERQ-GK-RNDIDD
pCRESS2|MBE6940766.1/1-318   HIDVVK-GNNKENRDYVRKEG-KWLDDA-KHETNIPETFEEWGELPPDRS-SR-ELQAEQ
pCRESS2|DAP91373.1/1-341     HRDYAR-GTSQENRDYVFKEG-KWLNSE-KGTTNHRDTHEEYGEMPIERP-GA-RNDLAD
pCRESS2|MBD5531711.1/1-339   HRDIAK-GTCQQNRDYVFKEG-KWLNGE-KGTTNHRDTHEEWGEMPTERQ-GA-RNDLAD
pCRESS2|MBQ8434835.1/1-333   HIELAK-GTSQQNRDYVFKEG-KWLDIKEKGNTKLPDMQEEWGEMPIERQ-GA-RNDLAD
pCRESS2|WP_072743412.1/1-339 HAEIAR-STSATNRDYVFKEG-KWENDQ-KAGTKIPDTQEEWGELPAERQ-GM-RNDLAD
pCRESS2|WP_085833821.1/1-344 HIEIAK-GTSSQNRDYVFKEG-KWESDK-KAGTKLPDTQEEWGELPAERQ-GA-RNDLAD
pCRESS2|WP_076224074.1/1-323 HLEIAK-GTSSQNRDYVFKSG-KWENDK-KAGTKIPDTQEEWGELPAERQ-GA-RNDLAD
pCRESS2|WP_118344797.1/1-332 HFEMCQ-GSAAQNRDYVFKEG-KWRNSE-KGTTNLSDTHIEWGELPVERQ-GK-RNDLDD
pCRESS2|WP_117896408.1/1-347 HIEMAR-GTSQENRDYCLKEG-KYQDSE-KKSTNHPETFEEIGEMPVERP-GA-RNDLAD
pCRESS2|WP_018597672.1/1-327 HFEVAK-GTSQQNRDYVFKEG-KWSKDV-KGETNLRDTHYEQGEMPVERQ-GK-RNDLED
pCRESS2|MBO5524253.1/1-326   HFDVAK-GTCEQIREYVFKIG-KWLNTE-KEDTRVEGTQEEYGEVPVERQ-GK-RNDIDD
pCRESS2|DAW90881.1/1-326     HFDACN-GSCINNRDYVFKNG-KWSNTE-KEDTRVDGTQEEWGEIPLERQ-GH-RNDLDD
pCRESS2|WP_117922149.1/1-328 HFDVCK-GTSSENRDYVFKCG-RWSNTD-KEDTRVEDTQEEWGELPVERQ-GH-RNDIDD
pCRESS2|HBA05901.1/1-329     HFDVCK-GTSADNRDYVFKLG-KWSNTS-KEETRVEGTQEEWGDMPVERQ-GH-RNDIDD
pCRESS2|HAD66311.1/1-330     HFDVCK-GTAVDNKNYVFKEG-KWSGSE-KEDTRVDGTQEEYGECPVERQ-GQ-RNDITD
pCRESS2|WP_120409090.1/1-370 HIELAR-GTSIQNRDYVFKEG-KWEKDK-KHETNLRDTHEEYGEMPIERQ-GA-RNDLAD
pCRESS2|WP_013853241.1/1-309 HFEIAR-GTSTDNRDYIFKLG-KWKEHK-KAETNLTDTHKEWGEIPLERQ-GA-RNDLAD
pCRESS2|WP_159646754.1/1-307 HFEIAR-GTSIDNRDYIFKLG-KWLDHK-KSETNLKDTHFEFGEVPLERQ-GA-RNDLSD
pCRESS2|WP_148509798.1/1-335 HLEIAH-GSSLQNMEYVFKAG-KWLKDK-KHETNLPDTHEEYGEVPVERK-GA-RNDLSD
pCRESS2|WP_073271755.1/1-333 HLEMAR-GTSLENRDYIFKEG-KYEKDK-KKESNLPDTHEEFGEMPLERQ-GH-RSDIED
pCRESS2|WP_077861636.1/1-333 HIEPAK-GTSQQNRDYVFKEG-KWENDK-KKETNLADTHEEYGEMPYDRQ-GY-RSDLED
pCRESS2|WP_195268069.1/1-315 HFEMAK-GTSQQNRDYVYKEG-KWAHTS-KEETNIKESHEEWGEMPMERQ-GQ-RNDMAD
pCRESS2|WP_090414108.1/1-313 HFEMAK-GTSKENRDYIFKEG-KWAKDK-KKETNLVDTHEEFGDMPVERQ-GQ-RNDLID
pCRESS2|WP_096919280.1/1-316 HFEMAK-GTSKENRDYIYKEG-KWANDK-KKETNLPETHEEFGDMPVERQ-GQ-RNDLID
pCRESS2|WP_046058113.1/1-332 HFEMAN-GTSKQNREYVFKEG-KWETSN-KKETNIADTHEEYGDCPIERQ-GQ-RNDLID
pCRESS2|WP_160358929.1/1-333 HFEMAN-GTSKQNRDYVFKEG-KWEKDK-KKETNLADTHEEFGDMPVERQ-GQ-RNDLID
pCRESS2|WP_160358328.1/1-332 HFEMAN-GTCKQNREYVFKEG-KWLGDK-KQDTNLPDTHEEYGDCPVERQ-GQ-RNDLID
pCRESS2|WP_077360324.1/1-334 HFEMAK-GTCKQNREYVFKEG-KWQGDK-KEDTNLKDTHEEYGDCPVERQ-GQ-RNDLID

pCRESS2|MBE6914211.1/1-344   LYQQIKSGCSNYEILESN-ASYIRLINHIDKVRESVTKEEVKNCFR-CLKIYYVFGESNC
pCRESS2|MBQ7083837.1/1-313   LLENIKDGLSTQAIIDTT-PAFAFRVKDIDILRETYLAEKYQTEER-EVSVTYLFGATGT
pCRESS2|MBS5622575.1/1-322   LLEDIAAGKTTSQIIREN-PKLAFRVKEIDVLRQTLLSEKYAEQNR-IVETQYLYGATGT
pCRESS2|MBS5590633.1/1-318   LLQSVKEGRSTMEIIEET-PAFAFKTRDIDTLREAVTAAQYGKENR-DLTVYYLYGASGA
pCRESS2|MBQ7085156.1/1-317   LIEDIREGKQAVEIIDES-PEFAFRVRDLEILREALLSEKFKNENK-EVFVSYLYGASGT
pCRESS2|MBQ9861045.1/1-318   LIQEVRDGISTANIIEGS-PNLAFRVRDIDTLRQTLLSDRYASENR-KIEVWYIFGASGT
pCRESS2|PWM47686.1/1-318     LIQELREGKTIMEIVNDN-PKLAFRIRDIEILRQTILEEKYSAENR-KLEVTYLYGASGT
pCRESS2|WP_154250614.1/1-320 LMQELRSGKSTMEILEEH-PNLAFRIRDIELLRQTILAEKYSAENR-KLEVTYLYGASGV
pCRESS2|WP_191405172.1/1-322 LLQSVKEGMTNTEIIEQT-PSMAFRIREIDVLRQTLLAEKYAVENR-KLEVSYLYGSTGA
pCRESS2|HIU43723.1/1-320     LVQNIRAGMTTTEIIDDC-PGMAFRIREIDLLRQTLTAEKYAVENR-KLEVAYLYGSTGA
pCRESS2|MBQ2772718.1/1-313   LLQDVKDGRTNTEIIEEN-PSLAFKIRDIDAVRENYRKDKYIAEYR-EVQVIYLFGASGT
pCRESS2|MBQ4052127.1/1-313   LLQNVKDGLSTTEIIDES-PNFAFKSRDIDTLREAYRAEQYMSQNR-KLTVTYLYGATGT
pCRESS2|DAX33636.1/1-339     LYDLIKQGCSNYEILETN-PRFILHMDKVERARQIVREEKFKKLWR-WVETTYIWGTTGA
pCRESS2|HHX23870.1/1-340     LYNLIVDGATNAEIMAEY-PNLTIHINRMDKIRQNVLEEVYKEKFR-ELTVTYIFGPTET
pCRESS2|HIZ54828.1/1-354     LVSLIGDGYSNAEIMEQD-PNLAIHISKMDKIRQDILEARYKKNPR-RLKVSYIWGPTGT
pCRESS2|MBO6302000.1/1-338   VYEMIADGKSNAEIMREN-PDLAAQISRMDKIRQDILEERYRTTFR-KLTVIYIFGPTET
pCRESS2|WP_195969905.1/1-343 LYHMISDGLSNAEIMAQN-PDLAIHISRMDKIRQDILEARYRDEFR-QLDVTYIFGPTAT
pCRESS2|HJB14131.1/1-344     LYEMIADGMSNAEIMAQN-PDLALHIGKMDKIRQDILEARYREEFR-QLDVTYIFGPTGT
pCRESS2|WP_053167095.1/1-349 LYELIQDGFSNAEIIEQN-PDNILFLQHIDRTRKAILEEKFKSNWR-NLDVTYIFGPTGT
pCRESS2|WP_151075041.1/1-321 LYEFIKDGLSNYEIMEQN-PDYLLNLEKIERARQAVREQQYRNTFR-KLKTTYIWGPTGV
pCRESS2|NBI10739.1/1-322     LYEYIKEGLSNFEIMERN-PDYLLNLEKIDRVRQAIREQEYRETFR-QITATYIWGQTGT
pCRESS2|WP_087182116.1/1-353 LYDYVKDGLSNYEILERC-PMFMTRLTDIDRARATIRREQYKNTFR-HLQVIYISGATGT
pCRESS2|HJC72913.1/1-331     LYEYIKDGLSNYEILERC-PVFMTRLTDIEKARAIVRQEQYKNCFR-MMNVIYIFGATGT
pCRESS2|OIZ61661.1/1-327     LYQLVKDGKSNYEILEEN-PEYLLRLTDIERVRQTVKAEEFRTIFR-EMEVTYIWGRTGT
pCRESS2|NLT62940.1/1-341     LYQLIKDGKSNYEILEES-ASFILRLTDVERARQTVLVHNFRSDFR-ELDITYIWGTTGV
pCRESS2|MBQ8804498.1/1-354   LYQLVKDGLKDSEIIEICGDTAIKHIDKIAKLRLTYLMDKYKSSRRLDLKVVYISGATGT
pCRESS2|HHT87458.1/1-334     LYQMLKDGYSNVEILETN-PDNILNLQQIDKARLEILYDKYKNERRLDLIVTYVCGETGV
pCRESS2|MBQ2744854.1/1-331   LYDMISSGMTNFDIIKEN-PSYIMQIDKIDKVRQTLLNEKYRKVFR-MVDVTYIYGSTGV
pCRESS2|HAS79036.1/1-355     LYDMIKSGMSNYEIITAE-TQYLFDVEKIEKARKVIKEEEYKNKWR-DIDVHYIYGNTGT
pCRESS2|MBQ9946468.1/1-327   VLQLIQDGVSTSDIVKQY-PSYMTKIHCIEETRQIILSENFNNKWR-NIEVVYIYGETGT
pCRESS2|HIR10655.1/1-336     VLQMIEDGYSDADIMRRF-PSCFTKLSHVEKARQTLLEEKYNTERR-NVQVYYIYGETGT
pCRESS2|MBQ8245628.1/1-310   VLRMIDEGLTNAEIIRAV-PSYATKIPHINTMRQTLLEDKYSKEWR-DLDITYIYGETGT
pCRESS2|NBI89870.1/1-363     LFDMIENGLSNSEILRQN-PDYMKYLNHIERTRQSLREEEFKSKWR-DIECIYVFGETNT
pCRESS2|MBQ7888413.1/1-306   AREMLADGCSVHDVIQEF-PHLMLQQKALEQYRQSMLFEKFRDVER-DVTVIYQYGDTGT
pCRESS2|HHY52469.1/1-337     AFEMLESGCSVMEVIREM-PPLLRYKSMLEQTRQELLAERFRHEFR-LLDVTYIFGSTGL
pCRESS2|MBS7193760.1/1-300   IYEMIENGCTPYEIIKEH-PSTYTQIPNIERAIALYNAEKVKNIFR-KLEVVYIWGQTGV
pCRESS2|PKM73099.1/1-310     IYEMIKQGKTDFEILEEH-PNAINRLDKIRQARLTVQNEIFGDKPR-FVEVTYIWGKTGV
pCRESS2|MBP8640493.1/1-311   IVQMVKEGASNYEILEAY-PNAMSKLEKIDRTRQTYQEEKYKNIFR-KLDVTYLWGAAGV
pCRESS2|MBE6943764.1/1-323   IMQMVTAGKTNAEILREI-PGAYSKINYIEQARQTIQYDKFADQYC-KRDVTYLWGDTRV
pCRESS2|MBQ8354995.1/1-323   IMQLVKAGKTNAEILEEL-PTAYNRLNYIEQSRQTLLEARYKDTWR-DLHTVYIWGETGA
pCRESS2|MBE6951227.1/1-310   IMQMVKDGKSNAEILDEL-PTAYSKLNYIEQARQTLLDEKYKNEWR-ELSVTYIWGDTGA
pCRESS2|MBQ7098699.1/1-322   IMQMVMEGKTNAQILREM-PTAYSKINYIEQARQTLLQEQHENEWR-NLSVTYIWGETGA
pCRESS2|HCQ51760.1/1-322     ILTMIEDGASDSEIIRAY-PSAMNHLKSIEQARQTLLEEKYGREWR-EVDVTYIWGETGV
pCRESS2|MBQ9859518.1/1-311   IMEMVANGASSAEILREY-PTAMTRLTHIEQARQTLLEDEYRKKWR-PLSVTYMYGQTGT
pCRESS2|MBE6970716.1/1-307   VYGMLQDNATNAEILQCY-PSVMTRLPQIEMARQTILEERYRDTFR-KLHVVYLWGKSGV
pCRESS2|MBP3501433.1/1-308   ILGMIEDGASNAEIIRQH-PGAMNRLQHIEKTRQTLLEERYRKEWR-TLDVTYVWGKPGT
pCRESS2|MBE7002939.1/1-309   VLSMLDDGASNEEIVRAF-PSWMKNLRSLNEMRQTLLERRYRKEYR-NLSVTYLWGKTGV
pCRESS2|QUO34316.1/1-309     ILEMISSGASNAEILMQF-PSAMNRLQHIEAARQTLLENRFRSQWR-DLQVTYLWGKTGV
pCRESS2|CDB27189.1/1-309     ILELVQSGASNAEILLQY-PSAMNRLQHIETARQTLLEERYRNQWR-NLEVTYLWGPTGV
pCRESS2|MBF1114342.1/1-322   IFEMAKDGIKTVDILSEY-PSALLYIDKIEKVRTEIQREKFKNTFR-KLDVTYIYGKTGA
pCRESS2|MBQ7067249.1/1-336   LYDWIKEGMTNFEILEEN-PEYMTQLDKIERCRQIIKQEEFKNTFR-TLQVEYYYGKTGT
pCRESS2|MBP3460350.1/1-348   LYECIKDGLSNYEIMEIN-PDYMMQLDKIEYCRQIVRNEQFKNTFR-DLNVEYRFGKTGK
pCRESS2|MBO5141545.1/1-353   LYDCIKDGLSNFEILELN-PSYMMRLDKVDYCRQILHNESFKNVFR-ELTVEYRFGKTGR
pCRESS2|MBD5516086.1/1-358   LYDMIKSGMDNYDILESD-PSYMLQLDKIDRCRQIVKEKEFRNMFR-ELEVEYWSGKTDS
pCRESS2|MBO5472207.1/1-334   LYDMIKSGMDNYDILEND-PSYMMQLDKIDRCRQIIKEKEFRNKFR-ELEVEYWSGKTGS
pCRESS2|MBD5495489.1/1-337   LYGMIKDGLSNYEIMESN-PNYMMQLDKIEGCRQVIRNEEFKNKFR-EMEVEYWTGKTGV
pCRESS2|MBD5513910.1/1-349   LYSMIKDGMSNYDILEVN-PNYMLQIDKIERCRQTVREEEFKNMFR-ELTVEYWYGDTGQ
pCRESS2|MBD5505361.1/1-358   LYDMIKDGMSNFEILESN-PNYMLQIDKIERCRQTVRDEEFKNMFR-ELTVEYWYGDTGQ
pCRESS2|NCB50251.1/1-323     LLELLRTGYSNYEIIDML-PDYLFSIDRIERARQMLKAEENKDVFR-NLNVTYIWGKTGT
pCRESS2|WP_204900436.1/1-325 LYQMVKEGATDLEILEIH-PRAMMYLDKIERVRQTLKAEKYATEFR-MLNVTYIWGPTGT
pCRESS2|WP_092268079.1/1-339 LYDMIKNGMSNYEIIEEN-PDYLLRISDIERVRQMVRAEEFKNIIR-KLEITYVFGSTGL
pCRESS2|WP_154969585.1/1-299 LYDLINSGASNYQIMEEA-PEYLLHTDKIDRVRQIIKAEEFKETFR-QMEVTYIWGETGI
pCRESS2|MBE7047603.1/1-350   LYEMIQDGMSNYEILEEN-PDFISQIERIDRVRQTIQEETFKDTFR-NLETVYIFGDTGA
pCRESS2|MBD5549148.1/1-334   LYELIQEGKSNFAIIDEK-PDFINQLERIDRVRQIVQEEAFKEIFR-NLSVSYFYGETGS
pCRESS2|WP_044928503.1/1-333 LYELISEGKSNYDILEEQ-PEFITQIERMDKVRQIIQEESYKDIFR-NLEVDYLYGDTGS
pCRESS2|MBR1649971.1/1-327   LYEMVTEGKSNYEIIEGN-PNFIKQVERIDKVRQIVQEEQFKEIFR-NLEVEYIFGDTGS
pCRESS2|WP_118540591.1/1-340 LYSMIKDGLTDFEIVEQV-PDFMFQLDRIEQVRQMLKDEQYKDVRR-DVYTEYIYGTTGT
pCRESS2|WP_118533061.1/1-329 VYSMVKQGFSNYEIIEQI-PDMMFQINNLEVVRQMVREEQFRNVWR-NLMVTYVWGDTGT
pCRESS2|SCJ37578.1/1-329     VYSMIKQGLTNYEIIEQI-PEMMFNIEKLEIVRQTIKDEQFRNTWR-NLEVTYVWGDTGT
pCRESS2|WP_215653246.1/1-336 LYSMIKEGMSDYDILEQG-SDYMLNLDMISKTRQILVQEKFKNTFR-KLDIVYIWGETGT
pCRESS2|DAH55655.1/1-329     LYDMIKSGMNDHDIVNED-PTYMTLLDTIQKTRQLVVQEKFRETFR-NLDVTYIWGDTGT
pCRESS2|CUP05665.1/1-345     LYGMIKDGLTNYEIMEQM-PEALLNLDKIEMTRQTIIQEKYKNQWR-DVQVEYIYGDTGS
pCRESS2|WP_125140341.1/1-329 LYCMIKEGLSDYDILEQM-PESLLNLDKLDRVRQVLNQEKYKNEFR-ELQVSYIYGDTGT
pCRESS2|WP_024346646.1/1-336 LYAMIKEGLSDYEILEQM-PESLSNLDKLDKVRQILIQETYKNEFR-NLDVSYVYGSTGS
pCRESS2|RKJ00707.1/1-355     LYSMIKDGYTDYQILEVM-PESLLNLDKLDRVRQVIRYESYKSTFR-NLDVHYIYGYAGV
pCRESS2|RKI98750.1/1-340     LYSMIKDGYTDYQILEVM-PESLLNLDKLDKVRQVLHYEDFKDTYR-NVDVCYVYGDTGT
pCRESS2|MBS6914602.1/1-333   LYCMIKDGYSNYQILETM-PESMLNIDKLDKVRQTIIQEQYKEACR-FLEVYYVYGDTGV
pCRESS2|WP_087217720.1/1-329 LYCMIKEGYSNYQILEMM-PESILNIDKLDKVRQTIVQEKFRNSCR-FLDVTYLWGDTGV
pCRESS2|DAR19548.1/1-347     LYSMIKDGLSDYEILEQS-PDYLLQIDKIDKVRQTVRQETYKNQWR-SLTVTYIWGDTGS
pCRESS2|DAW04674.1/1-348     LYSMIKDGLSDYEILEQS-PDYLLQIDKIDKVRQTVRQETYKNQWR-SLTVTYIWGDTGS
pCRESS2|WP_118540574.1/1-343 LYAMIKEGLSNYDILEQN-PSFMLNLDKIERARQVVNEERYKHEWR-ELDVTYIYGTTGT
pCRESS2|RHO09905.1/1-337     LYGMIKNGMSNYEIMEQN-PAFMLNLDKIERARQVVNEERYKHEFR-QLDVTYIYGTTGA
pCRESS2|WP_171332241.1/1-332 LHAMIKQGLSNYDIMEQV-PEAMLMLDKIEQARQTIVQESYKTKWR-DMSCYYIYGDTGT
pCRESS2|WP_024734544.1/1-337 LYAMIKDGMSDYEILEQE-PSYMLHMDKIEKARQTIVQEHYKNEWR-NVDVTYICGDTGS
pCRESS2|MTK08636.1/1-324     LYAMIKQGLADYEILEQD-PSYMLHMDKIERVRQTILQETYKNEWR-NLEVTYIYGDTGS
pCRESS2|MBE6940766.1/1-318   IMQMIRAGMTNAEILEEC-PSAYNKIQHIEQTRQTLLAERYKDEWR-QLEVTYLWGDTAA
pCRESS2|DAP91373.1/1-341     LYDMIKDGYTDGEILAAD-PKYMMYMDKIERVRQTLLCEDNADRWR-NVRTTYIWGLTGT
pCRESS2|MBD5531711.1/1-339   LYDMIKGGMSTYEILESS-PQYLMQVDKIERVRQTILEEQNKNKWR-AVEVMYVWGETGT
pCRESS2|MBQ8434835.1/1-333   LYDSIKSGLSTYEILEEY-PDFLTKTDYIEKTRQIIINEEFKNKFR-KLLVTYIFGQTGT
pCRESS2|WP_072743412.1/1-339 LYDMIKDGMTNFEIIEEV-PEHLLNLDKIEKTRQTIREEQFNTTFR-ILEVIYIWGATNT
pCRESS2|WP_085833821.1/1-344 LYDMIKNGMTNYEIIEEN-PEYLLVLDKVEKTRQTIREEQFKTTFR-ILEVTYIWGTTNT
pCRESS2|WP_076224074.1/1-323 LYDMIKDGMSNYEIINES-PEYLLLLDKVERTRQTIREEEFKTTFR-KLEVTYIWGATNT
pCRESS2|WP_118344797.1/1-332 LYDMIQSGFDVPTILDIN-PQYILQVDKLERARSMFLHSKYKDDKR-DVSVTYIYGRTGT
pCRESS2|WP_117896408.1/1-347 LYAMIKDGMTDADIIDDD-PRYILYMDKIERVRQSLLNQQYADKWR-DLHVTYIYGQAGS
pCRESS2|WP_018597672.1/1-327 LYDMIKQGMDNYQILEEC-PQYMLNVDKIERCRQIVREEKYKNTWR-DLHVTYIYGETGS
pCRESS2|MBO5524253.1/1-326   LYDMIKQGMTDYEILEQH-SQYMLNMDKIERCRQVVMEERYKNEWR-ALHVTYIYGETGR
pCRESS2|DAW90881.1/1-326     LYDMIRSGMTNFEIIESS-PQYMLNLDKIERCRQVVQEEKYKNVWR-DLQTMYIYGQTGA
pCRESS2|WP_117922149.1/1-328 LYAMIKEGLTNYEIIESN-PQYLLNLDKIERARQTVLEEKYKNDWR-ELTTVYIYGDTGS
pCRESS2|HBA05901.1/1-329     LYAMIKEGLTNYEIIESN-PQYMLNIDKIERVRQTILEERYKKDWR-DLQTIYIYGTTGS
pCRESS2|HAD66311.1/1-330     LYAMIKEGLTNYEIIESN-PQYMLNIDKIERVRQTVLEERYKKDWR-DLQTIYIYGTTGS
pCRESS2|WP_120409090.1/1-370 LYDMIKQGASDYEILDSN-PEYLNHIERMEKVRQTIYRDLYKKRFR-ELDVTYIWGDTGS
pCRESS2|WP_013853241.1/1-309 LYDMIKQGMDNFDILEST-PENMMKLDKIERTRQVIKESEYRNTFR-KLTVTYISGDTET
pCRESS2|WP_159646754.1/1-307 LYDMIKQGMDNYEILEST-PENMMKLDKIERARQVIKENEYRNQFR-ELSVTYLSGETET
pCRESS2|WP_148509798.1/1-335 LYDMIKQGMTNFEIIEEC-PDYMLQLDKIERVRQTVREETFKNTFR-EIETTYIWGVTGA
pCRESS2|WP_073271755.1/1-333 LYDMVKEGLTNFEILEMS-PQYLLNIDKVEKVRQIVKEENYKTVFR-QLSVNYIYGHTGV
pCRESS2|WP_077861636.1/1-333 LYDMIKSGMTTFDILEDN-PSYMLQLDKIDRVRTIYLQSKYKSTRRLNLEVTYVYGTPGT
pCRESS2|WP_195268069.1/1-315 LYDMIKQGYSDFEIMEES-PAFLMNIDKIEKARQIITSEKYKNTFR-ELDVTYIYGKTGS
pCRESS2|WP_090414108.1/1-313 LYDMIKQGMTNYDIMEEN-PAYMMNLDKIEKARQIVKEEKYKNIFR-ELEVTYLWGATGT
pCRESS2|WP_096919280.1/1-316 LYDMIKQGLSNFDIIEEN-PAYMMHIDKIERARQIVKEEKFKNVLR-DLEVTYIWGETGT
pCRESS2|WP_046058113.1/1-332 LYDSIKAGLSNYDIIEDN-PNFMFDVDRIERARQMVRDEQYKNTFR-ELEVTYIYGKTGC
pCRESS2|WP_160358929.1/1-333 LYDMIKSGLSNYEIIEED-PAYMLNIDKIERARQIVREEKHKDTFR-ELEVTYIFGSTGT
pCRESS2|WP_160358328.1/1-332 LYDMIKTGMSNFDIIDDN-PNYMLEIDRIEKVRQTVRDEQFKNTFR-ELDVTYIYGSTGA
pCRESS2|WP_077360324.1/1-334 LYDMIKNGLTNFDILEDN-PSYMLEIDRIEKVRQTVRDEQFKNTFR-ELEVTYIFGSTGS

pCRESS2|MBE6914211.1/1-344   GKTKSVYDRHGYNAVYRVTNYNGR--GSFDGYANQQVLCLDSYAS-GFPIRDLLTYLDGY
pCRESS2|MBQ7083837.1/1-313   GKTRSIYDKHPAPDICRITNYG-KNGVKFDAYHGHDILVLEEFAS-QIPIEEMLNILDRY
pCRESS2|MBS5622575.1/1-322   GKTSGIYRRHDPRDIYRVTNYRNGRGVSFDDYHGQDVIVFEEFAS-QIPIEEMLNLLDVY
pCRESS2|MBS5590633.1/1-318   GKTRSIYQAHPAGDICRITDYGGKNGVRFDAYHGQPVLVLEEFYS-QIPIETMLNLLDIY
pCRESS2|MBQ7085156.1/1-317   GKTKSIYEKHAAKDICRITNYRQGKGISFDGYNGQDVLVFEEFNS-QIPIEEMLNYLDIY
pCRESS2|MBQ9861045.1/1-318   GKTRGIYERHDAKDICRITNYRNGRGISFDGYTGQDVLVFEEFHS-QIPIEDMLNYLDIY
pCRESS2|PWM47686.1/1-318     GKTWGIFAKHDPRSICRITDYGGKNGVRFDAYHCQDVLVLEEFHS-QIPIAAMLNYLDIY
pCRESS2|WP_154250614.1/1-320 GKTWGIFEQHDPWEICRITNYRGTRDISFDGYNGQDVLVFEEFNS-QVPIEDMLNYLDIY
pCRESS2|WP_191405172.1/1-322 GKTWGIYERHDPRSIYRVTNYRASRGISFDGYHGQEVLVFEEFNG-QIPIEDMLNYLDIY
pCRESS2|HIU43723.1/1-320     GKTWGIYERHDPRSIYRVTNYRASRGVSFDGYHGQDVLVFEEFNS-QIPIEDMLNYLDIY
pCRESS2|MBQ2772718.1/1-313   GKTSSIYNKHPMSEICRITSYGNRNGMLFDAYHGQDVLVFEEFNS-QIPIETMLNYLDIY
pCRESS2|MBQ4052127.1/1-313   GKTSGIYKKHPATEICRITDYNGKNGVRFDAYHGQDVLVFEEFNS-QIPIEAMLNYLDIY
pCRESS2|DAX33636.1/1-339     GKTRSVMDEYGYSNVYRVTDYE-H---PFDSYKGQDVLVFEEFRS-SLRIDDMLKYLDGY
pCRESS2|HHX23870.1/1-340     GKTRGVLEKYGYSAVYRVTDYD-H---PFDRYSSQPVLLFDEFRS-SLRVQDMLLFLEGY
pCRESS2|HIZ54828.1/1-354     GKTRSVFDKNGFENVYRVTDYQ-H---PFDRYAQEPVLLLDEYRS-NFTVGDLLDYLDIY
pCRESS2|MBO6302000.1/1-338   GKTRGVMERHGYGDVFRITDYA-H---PFDRYAQEPVMCFDEFRS-SLPIGDMLNYLDGY
pCRESS2|WP_195969905.1/1-343 GKTRGVMEKHGYSNVYRVTDYT-H---PFDRYAQEPVLLFDEFRS-SLMVGDMLDYLDGY
pCRESS2|HJB14131.1/1-344     GKTRGVMEKHGYASVYRITDYTNH---PFDRYSQEPVLLFDEFRS-SLMIGDMLDYLDGY
pCRESS2|WP_053167095.1/1-349 GKSRHVMEKYGYENVFRITDYL-H---PFDSYRQQDVIVFEEFTS-SLKIQDMLNYLDGY
pCRESS2|WP_151075041.1/1-321 GKTRSVMEQYSYSGVYRVTDYM-H---PFDSYAGEEVLLLDEYGS-NFKIRDLLNYLDGY
pCRESS2|NBI10739.1/1-322     GKTRKIMEKYRYSGVYRVTDYA-H---PFDSYQGEDVLLLDEYNS-NFKIRDLLNYLDGY
pCRESS2|WP_087182116.1/1-353 GKTRTVMEENGYEAVYRVTDYE-H---PFDSYAGQEALVLDEFRS-QLKISEMLNILDGY
pCRESS2|HJC72913.1/1-331     GKTRGVMEKNGYEAVYRVTEYE-H---PFDSYAGQDVLVLDEYRS-QLKISELLNILDGY
pCRESS2|OIZ61661.1/1-327     GKTRYVMEQQGYAAVYRVTEYE-H---PFDGYAGQETLVLDEYRS-QLKISELLNLLDGY
pCRESS2|NLT62940.1/1-341     GKTRSVMEYYEYENVYRVTNYS-H---PFDNYSGQDVMLFDEYRG-DFKIGELLNYLDGY
pCRESS2|MBQ8804498.1/1-354   GKTRGVLDSHSDENVYRVSDYQ-H---PFDSYNCEPVIAFDEFRS-SLKLQDMLNYLDIY
pCRESS2|HHT87458.1/1-334     GKSKNILDTHGDSNVYRVTDYK-H---SFDSYSGEDVMVFEEFRS-DLPIGNILNYADVY
pCRESS2|MBQ2744854.1/1-331   GKTRGIAQRHGYENIYIVDDYR-N---PFDDYEGQDIVVFDEFRS-SLPMEKMLRYLDGH
pCRESS2|HAS79036.1/1-355     GKTRYVMDKYGYENVCKVTNYR-H--HPFDDYSGQPVILFDEYRS-SFELKDMLNYLDGY
pCRESS2|MBQ9946468.1/1-327   GKTRSVMETFGYENVCKVTNYN-H---PFDNYKYQDVLLLDEFRS-SLSLKDMLQYLDGY
pCRESS2|HIR10655.1/1-336     GKTRFVMDSFGYANVYKVTNYE-H---PFDRYNGEPVLLLDEFRS-SLPFGDMLQYLDIY
pCRESS2|MBQ8245628.1/1-310   GKTRSVMEKYGYDNVYKTTNYQ-H---PFDGYNGENVILLDEFRS-SIQFGDLLQFLDGY
pCRESS2|NBI89870.1/1-363     NKSRTYMEKYGYENVYRITNYN-G-NAVWDGYRGQDVVIFEEYRS-QLLISEILTWCEGY
pCRESS2|MBQ7888413.1/1-306   GKSRGVYKNHGFRDVYTVTNYE-H---PFDGYEGQPVIMFEEFRG-QIPLAEMLMYLDRY
pCRESS2|HHY52469.1/1-337     GKTRYVMEKYGYENVCQITGYQ-H--GCFDKYRGEDVMLFDEFHS-SLKIQDMLNFLDGY
pCRESS2|MBS7193760.1/1-300   GKTRYVLEKYGYTNVYRVTNYQ-N---PFDGYKNEDVILFDEFRS-NLRIDDMLKYLDGY
pCRESS2|PKM73099.1/1-310     GKTRSVTEKYGYRNVYRVTNYK-H---PFDQYQGQDVILFDEYRS-QLTISEFLNYLDVH
pCRESS2|MBP8640493.1/1-311   GKTRSVMEEYGYDKVYKVTNYI-H---PFDEYKGQDVMLFDEFRS-SLLISELLHYLDGY
pCRESS2|MBE6943764.1/1-323   GKTRSVMDLYGYRNVYQVTDYA-H---PFDNYSGQDVIIFEEFRS-SLKIEDMLKYLDGY
pCRESS2|MBQ8354995.1/1-323   GKTRSIMEQHGYSKVYRVTDYA-H--PPFDNYKGQEVILFEEFRS-SLPLAAMLNYLDGY
pCRESS2|MBE6951227.1/1-310   GKTRSIMELYGYANVYRVMDYA-H---PFDSYKGQDVILFDEFRS-QLPLSAMLGYLDGY
pCRESS2|MBQ7098699.1/1-322   GKTRSIMELYDYANVYRVMDYA-H---PFDSYKGQDVILFDEFRS-QLPLSAMLGYLDGY
pCRESS2|HCQ51760.1/1-322     GKTRSVVEKHGYRNVFRVTNYT-H---PFDGYKGQDVILFDEFRS-SLKFSDMLAFIDGH
pCRESS2|MBQ9859518.1/1-311   GKTRSVMEHYGYENVYRVTDYT-H---PFDDYKGEKVIIFEEFRS-SLLIADMLKYLDGY
pCRESS2|MBE6970716.1/1-307   GKTRSIMERHGYSNVFRVTNYA-H---PFDGYKGQSVILFDEFRS-HLPLADMLNYLDGY
pCRESS2|MBP3501433.1/1-308   GKTRYFMEKYGYENVYRVTNYD-H---PYDNYQGQDVLIFDEYRS-SRPITEFLDLLDGY
pCRESS2|MBE7002939.1/1-309   GKTRSIMEKYGYENVYRVTNYG-H---PFDAYHGEAVILFDEFRS-DLPTKDMLKYLDGY
pCRESS2|QUO34316.1/1-309     GKTRSIMELYGYENVFHVTNYA-H---PFDDYRGQDVILFDEFRS-SLPIADMLKFLDGY
pCRESS2|CDB27189.1/1-309     GKTRSVMELYSYENVYHVTNYD-H---PFDDYRGQNVILFDEFRS-SLPVADMLKYLDGY
pCRESS2|MBF1114342.1/1-322   GKTRYVMDSFGYENVYRVTDYK-N---MFDSYSMQDVIIFEEFRS-SVHVKDMLSYLDGY
pCRESS2|MBQ7067249.1/1-336   GKTRGIMERYGYENVYRVTDYQ-H---PWDSYRSQDVIIFEEFYSSNFRISEMLNYLDGY
pCRESS2|MBP3460350.1/1-348   GKTREIMESYGYENVYRITDYL-H---PFDSYKGQDIIVFEEFRS-SLRIQDMLNYLDGY
pCRESS2|MBO5141545.1/1-353   GKTRDIMDQYGYVNVYRVTDYI-H---PFDAYKGQDIVVFEEFRS-SLKISDMLNYLDGY
pCRESS2|MBD5516086.1/1-358   GKTRTLMDRYGYNNVYRVTNYK-Y---PFDGYRGQDVIVFEEFRD-SITITEMLTLLDGY
pCRESS2|MBO5472207.1/1-334   GKTKTIMERYGYENVFRVTSYR-Y---PFDNYRGQDIVVFEEFYN-SLSIQEMLTLLDGY
pCRESS2|MBD5495489.1/1-337   GKSRTVTGQYGLENVYRVTDYT-H---PFDNYMGQDIIIFEEFRS-SLKIQDMLNYLDGY
pCRESS2|MBD5513910.1/1-349   GKTRSVMERYGYANVYRVTNYK-Y---PFDGYRGQNVIIFEEFYN-SLKIQEMLTYLDGY
pCRESS2|MBD5505361.1/1-358   GKTRTVMERYGYENVYRVTNYK-Y---PFDGYRGQDVIIFEEFYN-SLKIQEMLTYLDGY
pCRESS2|NCB50251.1/1-323     GKTRSVMDKFGYTNVYRVTDYI-H---PFDSYAGEDVIVFDEFRC-QLKLGDMLNYLDGY
pCRESS2|WP_204900436.1/1-325 GKTRGVMEEYGYDKVCRVTDYD-H---PFERYNGEDIIVFDEFRS-QLRISDMLNYLDGY
pCRESS2|WP_092268079.1/1-339 GKTRHVLEKYGFTNVYRVTDYS-H---PFDGYKSEDVLLFDEFHS-QLPITQMLMYLEGY
pCRESS2|WP_154969585.1/1-299 GKTRSVLEKHGYSNVYRITEYT-H---PWDSYNCQKIIVFDEFHS-QFKISDMLNYLDGY
pCRESS2|MBE7047603.1/1-350   GKTRGVMERYGYANVYRVTNYK-N---PFDNYRGQDVIMFEEFAG-NLPITQMLIYLDGY
pCRESS2|MBD5549148.1/1-334   GKTRSIMENFGYSNVYRVTNYK-H---PFDQYQGQDVIVFEEFQS-SLPINQMLIYLDGY
pCRESS2|WP_044928503.1/1-333 GKTRSIMEKFGYANVFRVTNYK-H---PFDQYKGQDVIMFEEFQS-SIHINQMLIYLDGY
pCRESS2|MBR1649971.1/1-327   GKTRCVMEKYGYSNVYRVTNYK-N---PFDQYQGQDVIAFEEFQS-SIPINQMLVYLDGY
pCRESS2|WP_118540591.1/1-340 GKTRSVMDKYGYRNVYRVTDYS-H---PFDGYQGQDVILFEEFRS-SLSLGDMLKYLDGY
pCRESS2|WP_118533061.1/1-329 GKTRGIMEKYGYDKVYRVTDYS-H---PFDGYMGEEVILFEEFRS-SLQLGDMLKYLDGY
pCRESS2|SCJ37578.1/1-329     GKTRGIMEKYGYDKVYRVTDYS-H---PFDGYMGQDVILFEEFRS-SLHLGDMLKYLDGY
pCRESS2|WP_215653246.1/1-336 GKTRSVMEGHGYGNVYRATDYL-H---PFDNYAGQDVILFDEFRS-SLALTDMLKYLDGY
pCRESS2|DAH55655.1/1-329     GKTRSVMEGHGYSNVFRVTDYS-H---PFDAYSGQDVILFDEFRS-SLLLVDMLKYLDGY
pCRESS2|CUP05665.1/1-345     GKTRSIMEQYGYSNVFRVTDYL-H---PFDGYKNQDVVIFEEFRS-SIRFTEMLTLIEGY
pCRESS2|WP_125140341.1/1-329 GKTRSIMEKYGYSNVFRVTDYS-H---PFDNYHGQDVIIFEEFRS-SFPIQDMLNYLDGY
pCRESS2|WP_024346646.1/1-336 GKTRSIMERYGYSNVFRVTDYA-H---PFDAYKGQDVVIFEEFRS-GFSISDMLNYLDGY
pCRESS2|RKJ00707.1/1-355     GKTRFVMENYGFSNVFRVTDYS-H---PFDNYRGQDVVLFEEFRS-SLLFSDMLSYLDGY
pCRESS2|RKI98750.1/1-340     GKTRSVLEKHGYSNVYRVTDYR-H---PFDSYRGQDVVVFEEYRS-DFKINNLLNYTDGH
pCRESS2|MBS6914602.1/1-333   GKTRSIMEKYGYSNVFRVTDYA-H---PFDSYREQDVMVFEEFRS-GFTIREMLNYLDIY
pCRESS2|WP_087217720.1/1-329 GKTRSIMEQYGYSNVYRVTDYY-H---PFDSYQGQDVIVFEEFRS-GFLIRDMLNYLDIY
pCRESS2|DAR19548.1/1-347     GKTRGVMEKYGYENVYRVTDYL-H---PWDSYHGQDVVVFEEFRS-SQRIGDMLNYLDGY
pCRESS2|DAW04674.1/1-348     GKTRGVMEKYGYENVYRVTDYL-H---PWDSYHCQDVVVFEEFRS-SQRIGDMLNYLDGY
pCRESS2|WP_118540574.1/1-343 GKTRGVMECYGYESVYRVTDYL-H---PFDNYKGQDVIVFEEFRS-SIRVADMLNYLDGY
pCRESS2|RHO09905.1/1-337     GKTRSVMERYGYESVFRVTDYL-H---PFDNYKGQDVIIFEEFRS-SVRIGDMLNFLDGY
pCRESS2|WP_171332241.1/1-332 GKTRSIMEKYGYEHVFRVTDYS-H---PFDNYRGQDVVIFEEFRS-SFRVSDMLNYLDGY
pCRESS2|WP_024734544.1/1-337 GKTRSVMEKYGYSNVYRVTDYL-H---PFDSYKGQDVVIFEEFRS-GFRIGDILNYLDGY
pCRESS2|MTK08636.1/1-324     GKTKGVMEKYGYSNVFRVTDYL-H---PFDSYKGQDIVIFEEFRA-GFRISDMLNYLNGY
pCRESS2|MBE6940766.1/1-318   GKTRSVMEKYGYSAVYRVTDYS-H---PFDGYKGQDVIIFEEFRS-SLSIGDMLNYLDGY
pCRESS2|DAP91373.1/1-341     GKTRTVMETYGYRKVYRVTDYD-H---PFDSYKGQDVIVFDEFRS-SLQMTQMLDYLDGY
pCRESS2|MBD5531711.1/1-339   GKTRGVMELYGYSNVFRVTDYD-H---PFDNYKGQDVLVLDEFRS-SLRITEMLDYLDGY
pCRESS2|MBQ8434835.1/1-333   GKSRGVLERYGYENVFRVTNYM-F--GGFDGYKGQDVIIFEEFSS-SFKIQDMLNYLDGY
pCRESS2|WP_072743412.1/1-339 GKTRSVMEQFGYENVFRVTNYQ-H--GGFDGYKGQDVIIFEEFRS-SLKIQDMLCYLDGY
pCRESS2|WP_085833821.1/1-344 GKTRSVMEQYGYENVFRLTNYL-H--GGFDSYHGQDVIIFEEFRS-SLKIQDMLCYLDGY
pCRESS2|WP_076224074.1/1-323 GKTRSIMEHYGYENVFRVTNYM-H--GGFDNYHGQSVIVFEEFRS-SLKIQDMLCYLDGY
pCRESS2|WP_118344797.1/1-332 GKTRSVMDAYGYSNVYRVTDYA-H---PFDSYDCEDVIIFEEFRS-SLPLGCMLNYLDIY
pCRESS2|WP_117896408.1/1-347 GKSRYVTDLYGYTSVYRVTDYD-H---PFDGYKGEAVIVFEEYRG-QLKISDLLNYLDGY
pCRESS2|WP_018597672.1/1-327 GKTRTVMEKYGYENVYRCTDYD-H---PFDSYKGQDVIAFEEFRS-SLRVRDMLNYLDGY
pCRESS2|MBO5524253.1/1-326   GKTRSVMEKYGYDKVYRVTDYE-H---PFDGYKGQAVLVFEEFRS-NIRIWDMLNYLDGY
pCRESS2|DAW90881.1/1-326     GKTRSIMELYGYDKVFRVTDYE-H---PFDGYKGQDVIVFEEFRS-SMRIGDMLNYLDGY
pCRESS2|WP_117922149.1/1-328 GKTRSIMEQYGYSNVFRVTDYE-H---PFDGYKGQDVIVFEEFRS-SLRIGDMLNYLDGY
pCRESS2|HBA05901.1/1-329     GKTRSVMEKYGYDKVFRVTDYD-H---PFDGYKGQDVIIFEEFRS-SIRMGEMLNYVDGY
pCRESS2|HAD66311.1/1-330     GKTRSVMEKYGYDKVFRVTDYE-H---PFDGYKGQDVIVFEEFRS-SIRIGEMLNYVDGY
pCRESS2|WP_120409090.1/1-370 GKTRSVMEEYGYINVYRITSYA-H---PFDGYKNEPVILFDEFRS-SLPLSDMLNYLDGY
pCRESS2|WP_013853241.1/1-309 GKTRYVMESNGYENVYRITDYK-H---PFDGYQGQPVICFEEFRS-SLPIASMLNYLDGY
pCRESS2|WP_159646754.1/1-307 GKTRYVMEKHGYENVYRITDYK-H---PFDGYQGQSVICFEEFRS-SLSIASMLNYLDGY
pCRESS2|WP_148509798.1/1-335 GKTRSIMEQYGYENVFRVTDYA-H---PFDTYKGQDVIIFEEFRS-SIKISDMLIYLEGY
pCRESS2|WP_073271755.1/1-333 GKTRGIMEMYGYQNIFRVTDYE-H---PFDNYKGQDIIIFEEFRS-SLKIQDMLNYLDGY
pCRESS2|WP_077861636.1/1-333 GKTRSIMDFFGDDKVFRITDYK-H---PFDNYQCQDVVVFEEFRS-DLKVQDMLNYLDVY
pCRESS2|WP_195268069.1/1-315 GKTRSVMEKYGYPNVFRITDYQ-H---PFDNYHSQDVVIFEEFRS-SLKIQDMLNYLDGY
pCRESS2|WP_090414108.1/1-313 GKTRSVMEKFGYENVYRVTDYD-H---PFDGYKGQDVVIFEEFRS-SLKIQEMLNYLDGY
pCRESS2|WP_096919280.1/1-316 GKTRSVMDQYGYENVYRITDYD-H---PFDSYKGQDVVIFEEFRS-SLKIQEMLNYLDRY
pCRESS2|WP_046058113.1/1-332 GKTRGVMEQYGYSNVFRITDYN-N---PFDSYKGQDVIIFEEFRS-SLKIQDMLNYLDGY
pCRESS2|WP_160358929.1/1-333 GKTRGVMEQYGYSNVFRITDYI-H---PFDNYKGQDIVIFEEFRS-SLKIQDMLNYLDGY
pCRESS2|WP_160358328.1/1-332 GKTRGVMEQYGYSNVFRVTDYD-H---PFDSYKGQDVIIFEEFRD-SLKISDMLNLLDGY
pCRESS2|WP_077360324.1/1-334 GKTRGVMEHYGYSNVFRVTDYD-H---PFDSYKGQDVIIFEEFRD-SLKISDMLNLLDGY

pCRESS2|MBE6914211.1/1-344   P-LELPCRYANKWAAYDTVYILSTSPLSDQYRDEQFSDPAVWRAFLRRLTSIIQYLPDNQ
pCRESS2|MBQ7083837.1/1-313   P-LMLPARYNDRVACFTTVYITSNLPLSEQYVSAQCDRPETWKAFLRRINHVFEFLADGT
pCRESS2|MBS5622575.1/1-322   P-LMLPARYSDKVACYTKVYITSNLPLSRQYQAVQQYHPETWQAFLRRIRTFTEYRANGA
pCRESS2|MBS5590633.1/1-318   P-LTLPARYSDRIACYTTVYLTSNIPLEAQYPDIQRYKSETWRAFLRRIHVVREFWRDGT
pCRESS2|MBQ7085156.1/1-317   P-LSLPARYTDRTACYTKIYITSNLPLREQYQDVQEYRPETWKALLRRIHRIVEYHADGT
pCRESS2|MBQ9861045.1/1-318   P-LSLPARYSDRVACYTRVYITSNLPLEKQYRNVQWDSLETWRAFIRRIHKVLEYRADGS
pCRESS2|PWM47686.1/1-318     P-LTLPARYTDRVACYTTVYITSNVPLSEQYMDIQRYQLETWRAFLRRVQNIIEYLPDGS
pCRESS2|WP_154250614.1/1-320 P-LHLPARYNDRVACYTKVYLTSNLPLEKQYRAEQWDRPETWRAFLRRIHNVIEYLPDGS
pCRESS2|WP_191405172.1/1-322 P-LALPARYNDKTACYTKVYITSNLPLEKQYRDEQWDRPETWRAFLRRIQNVIEYLPDGS
pCRESS2|HIU43723.1/1-320     P-LALPARYNDKTACYTKVYITSNLPLEKQYWAEQQGRPETWLALLRRIQNIIEYLPDGS
pCRESS2|MBQ2772718.1/1-313   P-LMLPARYSDKVACFTKIYITSNLPLHEQYKAEQTSRPETWNAFLRRIDKVYAYHADGT
pCRESS2|MBQ4052127.1/1-313   P-LMLPARYTDRTACFTKVYITSNIPLNEQYIDVRHNRLETWKAFIRRIDHVFMYMPDGS
pCRESS2|DAX33636.1/1-339     P-LELPARYMNRVACFTKIFIISNIDIRNQYPNIQKEEKETWNAFLRRIKTVKVYINDTV
pCRESS2|HHX23870.1/1-340     P-LSLPARYAQRVACYTKVYIISNIDLRAQYPNIQQNEPASWKAFVRRINKVIEYRYNGS
pCRESS2|HIZ54828.1/1-354     P-LNLPARYAPRVACYEVVYIISNIDLKDQYPNIQATEPESWLALLRRIHHVIEYRKDGP
pCRESS2|MBO6302000.1/1-338   P-LSLPARYANRVACFETVYIISNIDLKEQYPNVQDNEPKTWRAFLRRIHKVIEYHADGT
pCRESS2|WP_195969905.1/1-343 P-LALPARYSQRQACYTTVYIISNIDLSQQYKNVQENEPATWKAFLRRIHHVIEYHQDKP
pCRESS2|HJB14131.1/1-344     P-LALPARYANRQACYTTVYLISNIGLSAQYRNLQENEPATWKAFLRRIHHVIEYHRDKP
pCRESS2|WP_053167095.1/1-349 P-LELPSRYSNKQATFTKVYILSNSPLRKQYETVQIEKIEVWRAFLRRIKKVLLFDKQGT
pCRESS2|WP_151075041.1/1-321 P-LNLPCRYTNRVACYKAVYIISNLCLSKQYTDIQFDSPATFAALLRRIHTVVQYTGPGQ
pCRESS2|NBI10739.1/1-322     P-LTLPARYSNRVACFTKVYIISNLCLSKQYPDEQYSSPATFAALLRRIQKVVQYTGPGQ
pCRESS2|WP_087182116.1/1-353 P-LELRCRYANKVACFTTVYIISNIPLYEQYPNVQSSDKETWNALLRRIQTVRDYHKDGS
pCRESS2|HJC72913.1/1-331     P-LELRCRYSNKIACFTVVYIISNIPLESQYPYIQQVDKETWNALLRRIHKIVDYHKDGT
pCRESS2|OIZ61661.1/1-327     P-LELRCRYANKTACFTKVYIISNLSLQAQYPIIQCEQPETWQALLRRIHHIIEYRPKEE
pCRESS2|NLT62940.1/1-341     P-CDLPARYANKTACFTKVYIISNIDLSSQYPHIQIDQPETWNSLIRRIKKVIYITSGGR
pCRESS2|MBQ8804498.1/1-354   P-IQLPARYSNRYACYDFLYIISNWTLEEQYSDVQKSNPESWKAFLRRIHEVRIYSEDGT
pCRESS2|HHT87458.1/1-334     P-LQLPARYNNKQACYHYVYIVSNWRLEEQYQNIRQEHPKTWQAFLRRIHKVRIYKDVGV
pCRESS2|MBQ2744854.1/1-331   P-VKLGCRYNNKVACYTTVYIVSNISVQKQYPSVQREEWESYQAFLRRINRVWEYTKDGI
pCRESS2|HAS79036.1/1-355     P-LNLPARYCNRVACYTTVYIVSNIPLQDQHKRIQMEESRSWLAFIRRIKDVTYFETSSA
pCRESS2|MBQ9946468.1/1-327   P-IELPCRYSDKSASFTKVFIISNIPFNEQYREIQRNEPESWNAFVRRINKIIKFEKNTD
pCRESS2|HIR10655.1/1-336     P-CRLPARYADKIACYDKVFIVSNIPLSKQYPNIQVEDSESWNALVRRINKITQFTRNAP
pCRESS2|MBQ8245628.1/1-310   P-CKLPARYTDKVACYTKVYIISNIKLSEQYKNIQTEQLQSWNALIRRINTILQYNSNEI
pCRESS2|NBI89870.1/1-363     PNCSLRARYADKVACFTKVVFISNIPLEEQYPNVQEDSAATWRAFLRRIQRVYHHITKDN
pCRESS2|MBQ7888413.1/1-306   P-CRLPARYSDKAACYTTVYINSNIPLSEQYKQEQIHEPRSYDAFIRRINKCFEYKIQSE
pCRESS2|HHY52469.1/1-337     P-LELPCRYANRVACFTKVYIISNIPLELQYPNIRTETPSVWDAFIRRIHQVMVFYASNQ
pCRESS2|MBS7193760.1/1-300   P-VNLPSRYTDKPAAFTKVYIISNIPIEKQYVEVQKYEPATYKAFIRRFTQEPIELIG--
pCRESS2|PKM73099.1/1-310     P-TPLACRYADRQACYTKVFIISNIPLEKQYRDVQREDAESWIALKRRIQHVYEMLPDA-
pCRESS2|MBP8640493.1/1-311   P-MVLPCRYSNKQACYTKVYILSNIPLEQQYRNIQAEQKETWEALLRRINHNYEMLPDA-
pCRESS2|MBE6943764.1/1-323   P-VMLPCRYNNRVACYTKVFIISNIPLEKQYTNIQQECPKTWEAFLARIDHTQHMTKQF-
pCRESS2|MBQ8354995.1/1-323   P-VELPCRYANKVACYTKVYLVSNIPLDEQYPNVQQQEPESWNAFKRRIHEVRCMTKQF-
pCRESS2|MBE6951227.1/1-310   P-VELPCRYANKVARFTKVFLVSNIPLEQQYPNVQQNEPGSWAAFRRRIQMEHHMTKDF-
pCRESS2|MBQ7098699.1/1-322   P-VELPCRYANKQARFTKVFLVSNIPLEQQYPSVQIEKPGDWAAFRRRIQVVQHKTRDF-
pCRESS2|HCQ51760.1/1-322     P-VMLPCRYADKVACYTKVYIISNIPLEKQYPLVQVEEPAGYAAFLRRINEKY-------
pCRESS2|MBQ9859518.1/1-311   P-VMLPCGYANKVACFDRVYIISNIPLEQQYPNVQHNEPETYAAFLRRIHDVEEMLPGF-
pCRESS2|MBE6970716.1/1-307   P-LQLPCRYADKTACYTSVYIVSNIPLESQYPNIQHDEPESFCAFRRRIHE--VW-----
pCRESS2|MBP3501433.1/1-308   P-VMLPCRYADKVACYTRVVIISNIPLEQQYPNVQREEPVTFAALKRRIHQVIEF-----
pCRESS2|MBE7002939.1/1-309   P-LMLPCRYGDKVACYETVFLVSNIPIEQQYPNVQHDEPETWRAFLRRFESGGVY-----
pCRESS2|QUO34316.1/1-309     P-LMLPCRYSNKVACFTKVFLVSNIPLSDQYPNVQVTEPETYRAFCRRINQGAL------
pCRESS2|CDB27189.1/1-309     P-LMLPCRYSNKVACYTKVFLISNIPLSAQYPNVQLSEPETYRAFCRRINQGEL------
pCRESS2|MBF1114342.1/1-322   P-IDLPCRYSNKVACFTKVFIISNIDLLAQYTDIQRKEVETYRAFLRRINKIIYFDYSQ-
pCRESS2|MBQ7067249.1/1-336   P-LDLPCRYNNKQACYTKVFIISNIPLEEQYRDIKREHVETWKAFLRRIHAVKVYDDAEH
pCRESS2|MBP3460350.1/1-348   P-LDLPCRYNNKIACYTKVFINSNISLESQYTDIQKEYKETWLAFLRRISCVKEFNDKG-
pCRESS2|MBO5141545.1/1-353   P-LDLPCRYNNKVACYTKVFINSNFSLEEQYKDIQKEHTETWLAFLRRITCVKEYGDNG-
pCRESS2|MBD5516086.1/1-358   P-LELPCRYNNKTACYTKVYILSNTDLSEQYQEEQKYSRETWNAFLRRISAVKIFDEHG-
pCRESS2|MBO5472207.1/1-334   P-LDLPCRYNNRTACYTKVYILSNADLSDQYRDVQRESKETWNAFLRRIQAVKVFDEKG-
pCRESS2|MBD5495489.1/1-337   P-LYLPCRYNNKVACFTKVYILTNIPLSQQYVDTQREYEETWKAFLRRINCVKTFGEKG-
pCRESS2|MBD5513910.1/1-349   P-LDLPCRYNNKVACYTKVYILSNVAFDEQYRDVFREHPKTFEAFRRRISCIKKFTENG-
pCRESS2|MBD5505361.1/1-358   P-LDLPCRYNNKVACYTKVYILSNVAFDEQYRDVFREHPKTFEAFRRRINCIKKFTEKG-
pCRESS2|NCB50251.1/1-323     P-IPLPCRYTNRQACYTQIYIISNIPLEDQYRQMQIEQRNSWEAFLRRIDEVIQFPPPE-
pCRESS2|WP_204900436.1/1-325 P-LMLPCRYANRQACYTKVYLISNVPLENQYRWVQMDEPLTWKAFLRRIHHVVEYTAEG-
pCRESS2|WP_092268079.1/1-339 P-TELPCRYANKQACFTKVYIISNIPFEQQYPNIRLEKPTTWAALKRRIQKVIHFGANE-
pCRESS2|WP_154969585.1/1-299 P-LELPCRYSNKQACFTNVYIISNISFEEQYSCIKREQTSTWNALRRRIHHFSKIENN--
pCRESS2|MBE7047603.1/1-350   P-VMLPCRYTDKVACFTKVYIISNLDLKAQYPDIQRHAPETWKAFLRRIHKVQTYQNDK-
pCRESS2|MBD5549148.1/1-334   P-IALPCRYADKIACYTKVYILSNIDIREQYTDIQHHNEETWKAFLRRINTIKVFTQNN-
pCRESS2|WP_044928503.1/1-333 P-VTLPCRYSDKVACYTKAYILSNIDLKEQYPDIQTYSPETWKAFLRRIHKVQVFKNGK-
pCRESS2|MBR1649971.1/1-327   P-LMLPCRYSDKVACYTKAFILSNIDLKEQYQDIQRYNPETWKAFLRRIQKVRVFQNGK-
pCRESS2|WP_118540591.1/1-340 P-VVLPCRYSNKQACFTKVYITTNISLAEQYKNVQRDCVEDFHAFLRRIHSVKHYTP-K-
pCRESS2|WP_118533061.1/1-329 P-VVLPCRYANKQACFTQVYICSNIPLAKQYTNIQLDSSEDYNAFLRRIHYVMHYVVGK-
pCRESS2|SCJ37578.1/1-329     P-VVLPCRYANKQACFTKVFICTNIPLAKQYTNVQLDSCEDYNALLRRIHYVMHYVAGK-
pCRESS2|WP_215653246.1/1-336 P-LELPCRYANRYACYTKVYLISNIPLSEQYPNVKRDEYGSWLAFLRRIQTVKYFSQGT-
pCRESS2|DAH55655.1/1-329     P-LELPCRYLNKYACFTKVYIISNIPLAKQYTGAQVDNYETWLAFIRRIHTVKEFKDGK-
pCRESS2|CUP05665.1/1-345     P-VELPCRYANKYACYTKVYIITNVPLSKQYPAVQLDESVSWLAFLRRIHKVKKYTYEG-
pCRESS2|WP_125140341.1/1-329 P-LELPCRYNNKFSCFTKVYITTNISLSQQYTGVQIDYPSTWFAFLRRINKVVNYQAGG-
pCRESS2|WP_024346646.1/1-336 P-VELPCRYNNKFACFTKVYIVTNIPLSRQYPMIQREQNATWLAFLRRIHRIVHYKDGT-
pCRESS2|RKJ00707.1/1-355     P-LELPCRYTNKYACYTKVYIVSNIPLIKQYPNVQSESPDDWPALIRRINTIMHFTESK-
pCRESS2|RKI98750.1/1-340     P-VELPCRFFNKYACYTKVYIITNIPLSQQYPELQIDSPESWLALMRRINTVVHFTESG-
pCRESS2|MBS6914602.1/1-333   P-LELPCRYANKFACYTKVYIVSNIPLASQYPHVQREEPATWLALLRRIKAVLHFTESG-
pCRESS2|WP_087217720.1/1-329 P-LELPCRYLNKVACYTKVYIVSNIPLRQQYSNVQREEPETWLALLRRIKDVKHYTKLG-
pCRESS2|DAR19548.1/1-347     P-LELPCRYNNKYACYTQVYIISNIPISQQYTQLQIDSLESYYAFLRRINSVHHYTGGK-
pCRESS2|DAW04674.1/1-348     P-LELPCRYNNKYACYTQVYIISNVPLSQQYTQLQIDSIESYYALLRRITQVHHYTGGK-
pCRESS2|WP_118540574.1/1-343 P-LELPCRYNNKVACFTKVYLITNIPLSEQYTNIQTESPETWNAFLRRIKHVVQYKEHD-
pCRESS2|RHO09905.1/1-337     P-LELPCRYSNKVACYTKVYVITNIPLTEQYTQLQREQPETWCALLRRFHHVVHYTSHD-
pCRESS2|WP_171332241.1/1-332 P-LELPCRYANKYACYTKVYIISNIPLSEQYRNQPQET---FEAFLRRLNGVLHYTGHG-
pCRESS2|WP_024734544.1/1-337 P-LELPCRYNNKYACYTKVYIISNVSLSQQYTNLQVEEYSSYLAFLRRINRILHFAGGV-
pCRESS2|MTK08636.1/1-324     P-LELPCRYANKYACYTKVYLISNVPLSQQYTQLQIENYESYLAFLRRIHNVHHYTGGS-
pCRESS2|MBE6940766.1/1-318   P-LELPCRYANKVACYTKVYLISNIPLEQQYRNVQVDNPETWNAFRRRIKDVQRMVNDF-
pCRESS2|DAP91373.1/1-341     P-VELKARYCNKQACFTKVYIISNIDLRDQYPTIQREDDKTWQAFLRRIKEVQVFDGKD-
pCRESS2|MBD5531711.1/1-339   P-VELRSRYVNKQACYTKVYVISNIDIKDQYPQIQRDEPRSWRAFLRRFSSVQIYTKTG-
pCRESS2|MBQ8434835.1/1-333   P-LELPCRYANKIACYTKVYIISNISLIQQYESVQMNYPEIWNAFIRRIHKVVYYAAID-
pCRESS2|WP_072743412.1/1-339 P-LELPCRYVNKVACFTKVFIITNINLTEQYRANFCQDKETWDAFIRRINKVRVYKKIN-
pCRESS2|WP_085833821.1/1-344 P-VELPCRYVNRVACFTKVYIISNINLTEQYSKIYDENKETWDAFIRRIHKVRVYTNIN-
pCRESS2|WP_076224074.1/1-323 P-VELPCRYVNKVACFTKVYILSNINLTEQYKNFFHENRETWYAFIRRIHKVRVYSDVG-
pCRESS2|WP_118344797.1/1-332 P-IKLPARYANKQACFTKIFIISNWELERQYQELQVTDKESYNAFLRRIDYVDIFFPLN-
pCRESS2|WP_117896408.1/1-347 P-LTLPCRYQNKQACYTEVYIISNVALEDQYKQIQADQPETWAALLRRIHNVKLFLSFG-
pCRESS2|WP_018597672.1/1-327 P-VELPCRYANKVACFTQIYIITNIPLNEQYTDLQRAQMETWQAFLRRIHEVHVYVGGQ-
pCRESS2|MBO5524253.1/1-326   P-VELRCRYANKVACFTEVYIISNISLRDQYTDIQRLQGETWKAFLRRIHDVEIFINGE-
pCRESS2|DAW90881.1/1-326     P-VELRCRYANKVACYTKVYLVSNIPLTDQYRDIQDTQSETWNAFLRRIHSVKIYLDGT-
pCRESS2|WP_117922149.1/1-328 P-VELRCRYANKQACFTKVYIVSNISLRDQYRDLQRDQYETWCAFLRRIHEVRIFKDGK-
pCRESS2|HBA05901.1/1-329     P-VELRCRYANKVACYTKVYIISNIALTEQYTDIQKYQPESWNAFLRRINKVRVHVKDK-
pCRESS2|HAD66311.1/1-330     P-VELRCRYANKVACYTKVYIVSNIALTEQYTDIQKCQPETWNAFLRRINKVRVHVKDK-
pCRESS2|WP_120409090.1/1-370 P-LSLPCRYNDRTACYTVVFIVSNIDLRLQYDTQQRTERETWRAFLRRIQKVKVFKDNR-
pCRESS2|WP_013853241.1/1-309 P-LELPCRYSNKIACYTSVYIVSNISLEKQYEYEQENETETWNAFLRRIHHEIVHSKNG-
pCRESS2|WP_159646754.1/1-307 P-LELPCRYSNKIACYTTVYIISNIELIHQFKYEQVNEKETWRAFLRRINNEIVYSKKR-
pCRESS2|WP_148509798.1/1-335 P-TELPCRYTNKVACFTKVYLITNIDLFKQYETVQSESPQTWQAFLRRIKTIKHYQSAD-
pCRESS2|WP_073271755.1/1-333 P-LELPCRYANKIACFTQVYIITNIPLSDQYEGIQRDCKETWDAFLRRIHRVICMQEKQ-
pCRESS2|WP_077861636.1/1-333 P-LELPSRYSNKIACYTKVFIVTNISLEEQYEGIQKNFKDTWKAFLRRIHKVIQYTTNN-
pCRESS2|WP_195268069.1/1-315 P-LELPCRYANKYACYTKVYIITNIPFEEQYDNIQHVSPETFNAFKRRIHKILHYKDKN-
pCRESS2|WP_090414108.1/1-313 P-LELPCRYMNRIACFTKVYIITNIPLREQYELVQASYPETWAAFNRRITSVYEMIQ---
pCRESS2|WP_096919280.1/1-316 P-LELPCRYLNKIACYTKVYIISNIPLTCQYDFIQQQYPETWEAFCRRIYNIKHFTREK-
pCRESS2|WP_046058113.1/1-332 P-LELPCRYANKIACFTKVYIITNIALEHQYDSIQKEFNETWNAFLRRIHKIKYFNGND-
pCRESS2|WP_160358929.1/1-333 P-LELPCRYTNKIACFTKVFIITNIDLFEQYESVQKEHNETWRAFLRRIHMVKQYTINN-
pCRESS2|WP_160358328.1/1-332 P-LELPCRYANKIACYTKVYIITNLDLNDQYKGVQVKHPETWRAFLRRIHKIKHYTKSS-
pCRESS2|WP_077360324.1/1-334 P-LELPCRYANKIACYTKVYIITNLDLHDQFKGVQLKHPETWKAFLRRIHKVKQYTNNS-

pCRESS2|MBE6914211.1/1-344   RAYYKV-DS--DFNIVR-------ADLDDTNPD--FPDGRS--SV---------------
pCRESS2|MBQ7083837.1/1-313   IVEREE-KI---------------------------------------------------
pCRESS2|MBS5622575.1/1-322   PITRPV-SEWR---------------WMLEDG----------------------------
pCRESS2|MBS5590633.1/1-318   IQEVIY-DTKR---------------KI--------------------------------
pCRESS2|MBQ7085156.1/1-317   TTERRK-NDEP---------------TR--------------------------------
pCRESS2|MBQ9861045.1/1-318   VREIFY-KGDV---------------EE--------------------------------
pCRESS2|PWM47686.1/1-318     TIRHKE-GGLP---------------L---------------------------------
pCRESS2|WP_154250614.1/1-320 TVQRKK-GGFP---------------YDPK------------------------------
pCRESS2|WP_191405172.1/1-322 TVQRKK-GGFP---------------YDPK------------------------------
pCRESS2|HIU43723.1/1-320     TVQWKK-GGFP---------------YDPK------------------------------
pCRESS2|MBQ2772718.1/1-313   VDEVDF-K----------------------------------------------------
pCRESS2|MBQ4052127.1/1-313   IEEIYF-K----------------------------------------------------
pCRESS2|DAX33636.1/1-339     -REMPL-DTYLKYEYPF--------LISTPFD------------------SEVIQ-----
pCRESS2|HHX23870.1/1-340     PVDYGS-AE--EYLYTR---------NEMPG----WVAEAE--KAEEIQ----EELPF--
pCRESS2|HIZ54828.1/1-354     PIDHGS-AK--KYIFP-----------ELPK----WVEEAQ--K--MKP----EQLEI--
pCRESS2|MBO6302000.1/1-338   TTDHGN-AA--DYVLQ-----------PVPA----WVREID--TEQAKL----DELPL--
pCRESS2|WP_195969905.1/1-343 PTDHGP-AL--DYIFPP--------PKPTPD----WVREIE--ADETPP----EQFGLPF
pCRESS2|HJB14131.1/1-344     PTDHGP-AL--DYIFPP--------PKPVPD----WVKEIE--DEETPP----EQFGLPF
pCRESS2|WP_053167095.1/1-349 HKEFTT-DE--FLHWTA--------PANILAEKFGISKLIK-------------------
pCRESS2|WP_151075041.1/1-321 FVEYDT-AE--YMDNPF--------LGG----RR--------------------------
pCRESS2|NBI10739.1/1-322     YVEYET-AE--YMENPF--------LGG----RWL-------------------------
pCRESS2|WP_087182116.1/1-353 VHEYTM-EE--YLNGFI--------VLDPARYPLPFKNPHN--REPRPVSSEQTDLAQAF
pCRESS2|HJC72913.1/1-331     VYEYST-HQ--YFNEVR--------MVDIPDGDSPF------------------------
pCRESS2|OIZ61661.1/1-327     -I---------YEQFTL--------F----DGKEIFNE----------------------
pCRESS2|NLT62940.1/1-341     -YEYSA-EQ--YAVPTV--------E----PEISYFVDIVS--DEETPFDSKGEKI----
pCRESS2|MBQ8804498.1/1-354   ITTYDS-VD--KYLKRDEQF-------HPVTEPIPFEAEQT----ELPFEE---------
pCRESS2|HHT87458.1/1-334     WEEYDT-TE--YLNGF---------HRIRDGERTPFD-----------------------
pCRESS2|MBQ2744854.1/1-331   NERQVK------------------YDEWQPCKTTPFKIAK--------------------
pCRESS2|HAS79036.1/1-355     RYSYDI-NH------SS-FYLKSTDEIIKHGTSYTLADELGDISEFTLLSGGVEDVV---
pCRESS2|MBQ9946468.1/1-327   LPFSDN-EN-----------NIVKIEESPQIYCIKNR-----------------------
pCRESS2|HIR10655.1/1-336     FFET----N-----------EVEQIEEIVDSYLLP-------------------------
pCRESS2|MBQ8245628.1/1-310   ------------------------IEEFPDDYII--------------------------
pCRESS2|NBI89870.1/1-363     IIEYKS-VD--DYMHR-----GEGFQPLPDGAETPFDEAEGYRQEEMPFD----------
pCRESS2|MBQ7888413.1/1-306   NAKSGI------------------------------------------------------
pCRESS2|HHY52469.1/1-337     YDEFTT-KE--YLNHTSNSYSNTTWKEVNNDGDMPF------------------------
pCRESS2|MBS7193760.1/1-300   ------------------------------------------------------------
pCRESS2|PKM73099.1/1-310     -------------------------S-GDD-----WTKE---------------------
pCRESS2|MBP8640493.1/1-311   -------------------------KDGDG-----WLKE---------------------
pCRESS2|MBE6943764.1/1-323   -------------------------QELPPDPSFDPGSIFDNKGVS--------------
pCRESS2|MBQ8354995.1/1-323   -------------------------EELSQDDDLDWDAIFGESGG---------------
pCRESS2|MBE6951227.1/1-310   -------------------------EELPPDDSFDPAAIFGESGV---------------
pCRESS2|MBQ7098699.1/1-322   -------------------------EELPTDDSFDPDAIFGESGV---------------
pCRESS2|HCQ51760.1/1-322     -------------------------EMLADDAAAPF------------------------
pCRESS2|MBQ9859518.1/1-311   -------------------------EETRGCGDV--------------------------
pCRESS2|MBE6970716.1/1-307   -------------------------EMSDESADMPF------------------------
pCRESS2|MBP3501433.1/1-308   --------------------------LPDDDPDMPF------------------------
pCRESS2|MBE7002939.1/1-309   -------------------------ELLAGADGLPF------------------------
pCRESS2|QUO34316.1/1-309     -------------------------EMQADSGDEPF------------------------
pCRESS2|CDB27189.1/1-309     -------------------------EMQADTGKEPF------------------------
pCRESS2|MBF1114342.1/1-322   KEEFESVNSYL--ESRG-------VKI---------------------------------
pCRESS2|MBQ7067249.1/1-336   IREFYCIDDYL--KRWE-------PITE---REIKQVFAYANK-----------------
pCRESS2|MBP3460350.1/1-348   IIDYANTDDYI--NRWK-------KIDM---NSTPFKESYEQE--KMDL----VSDWIKY
pCRESS2|MBO5141545.1/1-353   IVDYANTDDYI--NRWK-------QVNL---NDTPFVERYEQE--KMDL----VSDWIRY
pCRESS2|MBD5516086.1/1-358   IKDYKSPEEYL--LRLR-------PCSSSP-FDKDFDEKYEQE--MLDL----KGKEKKK
pCRESS2|MBO5472207.1/1-334   IRDYKSPEEYL--LSFK-------PCESSP-WDKDFEKEYK-------------------
pCRESS2|MBD5495489.1/1-337   LIKYESVHDHL--YGF---------HEVKEMEQYAQMEMYPDI--PFE------------
pCRESS2|MBD5513910.1/1-349   LVDYQNMEDYE--HSRL-------MEGLEKENPFTIKEKYEQE--KLDL----RRGK---
pCRESS2|MBD5505361.1/1-358   LVDYRNMEDYE--HSRL-------LEGLEKENPFTSKEKYEQE--MLDL----KRMERKK
pCRESS2|NCB50251.1/1-323     KFYEV-----S--DDEP--------C--------PFEEADNDLAR---------------
pCRESS2|WP_204900436.1/1-325 CNAEP----------------------------VPAQETLSGFTE--IN----EDEGLPF
pCRESS2|WP_092268079.1/1-339 LMTYHF----G--QGTP--------ISLPNVEVTPAAETHSRLAQETIH----ESDKS--
pCRESS2|WP_154969585.1/1-299 ------------------------------------------------------------
pCRESS2|MBE7047603.1/1-350   VTE-YALFDYL--YDFR-------MLTAEQISMLPFDDNGGN------------------
pCRESS2|MBD5549148.1/1-334   ARE-YTVKDYF--DAFR-------YLTEKELQEIPFDNHKDGK-----------------
pCRESS2|WP_044928503.1/1-333 VET-YSLFDYL--NEFQ-------MLTAEQMTFCPFKEG---------------------
pCRESS2|MBR1649971.1/1-327   TDE-YRLYDYL--YEFQ-------MLTAEQLKLCPFYEG---------------------
pCRESS2|WP_118540591.1/1-340 GIRIGHIQVAP--DGFR-------TLFDSEF--VPFES----------------------
pCRESS2|WP_118533061.1/1-329 DVQIYHLEPDP--YGFH-------QVEV-GS--TPFDKAL--------------------
pCRESS2|SCJ37578.1/1-329     DVQIYALEPDP--YGFH-------QVEV-GE--TPFDKAI--------------------
pCRESS2|WP_215653246.1/1-336 -VKVSNVSVDS--NGFR-------ELPAGEEL-IPFDSPNDVGTD---------------
pCRESS2|DAH55655.1/1-329     -ITLYDIEQDK--DGWR-------QVLRGESP-FSTNS----------------------
pCRESS2|CUP05665.1/1-345     -IQESHIEITK--DGFR-------TVLDGEF--IPFREVVNGSKNVVER----LAL----
pCRESS2|WP_125140341.1/1-329 EIKTQKIEMGK--DGFY-------SLLDYEK--VPFAV----------------------
pCRESS2|WP_024346646.1/1-336 -VEYSKIVVSD--DGFT-------TIVDDNP--FEVALDGIKSASC--------------
pCRESS2|RKJ00707.1/1-355     -INVQKIEKFT--DGFY-------HIVPGEE--VPFHDIEKIVGSFEI------------
pCRESS2|RKI98750.1/1-340     -ITCKKVEILP--GGFL-------RLTENEE--VPFHDIKETAVRA--------------
pCRESS2|MBS6914602.1/1-333   -VFAQKIEIGR--DGFY-------KLLTSDI--TPFD-----------------------
pCRESS2|WP_087217720.1/1-329 -VENQRIKIDE--NGFW-------RIVSIGV--ESRYDG---------------------
pCRESS2|DAR19548.1/1-347     -IEISHISLVG--NGFR-------PVLDDEIDMIPFKEIKN-ENSEMDS----SIVEP--
pCRESS2|DAW04674.1/1-348     -IEMSHIEIVG--NGFR-------PVLDDQIDMIPFKEIKIDENSEMDS----AIVEP--
pCRESS2|WP_118540574.1/1-343 -ILKHNIRLLD--GGFV-------GLLDDEG--VPFDKIKVADISKL-------------
pCRESS2|RHO09905.1/1-337     -ILKHNIHFVG--DGFV-------ELLDDEN--QPFDKVRISSIAG--------------
pCRESS2|WP_171332241.1/1-332 -VEKSRIELIG--SGFR-------LLTNGEM--TPFDKMEVSMIL---------------
pCRESS2|WP_024734544.1/1-337 -IERSKIELIG--NGFR-------TLLDGEF--CAFADAEGGALNAT-------------
pCRESS2|MTK08636.1/1-324     -IEVGKIELLS--HGFH-------VIPFEEV--P--------------------------
pCRESS2|MBE6940766.1/1-318   PLLPD---------------------------DPDFDPDDIFG-----------------
pCRESS2|DAP91373.1/1-341     VHIVDC-QEYI--KSDW-------KPCF---DAPFQNKDD-NKKSN--------------
pCRESS2|MBD5531711.1/1-339   VITMEI-NSYL---SDF-------TPCL---DGTPFEDDK-AGKEKGTK-----------
pCRESS2|MBQ8434835.1/1-333   NFIEYETKEFL--DLCS-------NETEGVIYDGT-------------------------
pCRESS2|WP_072743412.1/1-339 TYDEYTTEEYL--KCSW-------FYDEDLCNDNPFED----------------------
pCRESS2|WP_085833821.1/1-344 EFKEYDTKDYL--KKSW-------IYTKLSEE----------------------------
pCRESS2|WP_076224074.1/1-323 IFKEYNTEDYL--TSSQ-------IFTKGVSDENPFEN----------------------
pCRESS2|WP_118344797.1/1-332 QYRFSR-EQYF--SGFV-------PAVY--T---PFDELENIIHH---------------
pCRESS2|WP_117896408.1/1-347 ECDYTM-EQYK--DMVM-------TPRS--LKE-SIDDAQRELADRMTA----HFGRNKF
pCRESS2|WP_018597672.1/1-327 VYKGSC-EDYI--NGFL-------PPVG--KT--PFDEK---------------------
pCRESS2|MBO5524253.1/1-326   VHKGTC-KEYM--EGFI-------PTRK--KWE-DVK-----------------------
pCRESS2|DAW90881.1/1-326     VNEMSC-SDYI--NGFH-------PISR--AQV-PFN-----------------------
pCRESS2|WP_117922149.1/1-328 IHTGTC-KEFM--DGFI-------KLSN--DEK-TVFDK---------------------
pCRESS2|HBA05901.1/1-329     VHEGTC-SEYI--NGFV-------PALD--NEI-PFNRPD--------------------
pCRESS2|HAD66311.1/1-330     VHEGTC-NEYI--NGFV-------PALD--NEI-PFNRPD--------------------
pCRESS2|WP_120409090.1/1-370 VALYTM-EQYL--YGFL-------SVPE--DEGTPFDKEGKHG-----------------
pCRESS2|WP_013853241.1/1-309 QAEKEGN-----------------------------------------------------
pCRESS2|WP_159646754.1/1-307 IKNRK-------------------------------------------------------
pCRESS2|WP_148509798.1/1-335 NVQEYHTEDYI--SGFY-------KLTN--NEYTPFNE----------------------
pCRESS2|WP_073271755.1/1-333 SDIFTV-KEYF--SKDT-------DFVP--V---RYIQEQIPFND---------------
pCRESS2|WP_077861636.1/1-333 VYEYTL-QEYL--DRDL-------TPVD--D-KSPFEQEKMEV-----------------
pCRESS2|WP_195268069.1/1-315 KIEK---EDYF--DQLS-------LL----------------------------------
pCRESS2|WP_090414108.1/1-313 -DDDND--------------------------LEGFHQLSF-------------------
pCRESS2|WP_096919280.1/1-316 PVEDEK--------------------------IDGFEQLSF-------------------
pCRESS2|WP_046058113.1/1-332 VDTFNSVNEYF--DR-L-------TLVN--DNAEIFKQESI-------------------
pCRESS2|WP_160358929.1/1-333 VYDYSL-QEYL--DRDL-------IPVN--DCISPFEQEKMEV-----------------
pCRESS2|WP_160358328.1/1-332 VSDYTL-QEYL--DRDL-------ILVD---EISPFEQEKLEV-----------------
pCRESS2|WP_077360324.1/1-334 INEFTV-DEYI--NQ-L-------TKVD---EVSPFEQEKMNMKEV--------------

pCRESS2|MBE6914211.1/1-344   -----------
pCRESS2|MBQ7083837.1/1-313   -----------
pCRESS2|MBS5622575.1/1-322   -----------
pCRESS2|MBS5590633.1/1-318   -----------
pCRESS2|MBQ7085156.1/1-317   -----------
pCRESS2|MBQ9861045.1/1-318   -----------
pCRESS2|PWM47686.1/1-318     -----------
pCRESS2|WP_154250614.1/1-320 -----------
pCRESS2|WP_191405172.1/1-322 -----------
pCRESS2|HIU43723.1/1-320     -----------
pCRESS2|MBQ2772718.1/1-313   -----------
pCRESS2|MBQ4052127.1/1-313   -----------
pCRESS2|DAX33636.1/1-339     -----------
pCRESS2|HHX23870.1/1-340     -----------
pCRESS2|HIZ54828.1/1-354     -----------
pCRESS2|MBO6302000.1/1-338   -----------
pCRESS2|WP_195969905.1/1-343 -----------
pCRESS2|HJB14131.1/1-344     -----------
pCRESS2|WP_053167095.1/1-349 -----------
pCRESS2|WP_151075041.1/1-321 -----------
pCRESS2|NBI10739.1/1-322     -----------
pCRESS2|WP_087182116.1/1-353 -----------
pCRESS2|HJC72913.1/1-331     -----------
pCRESS2|OIZ61661.1/1-327     -----------
pCRESS2|NLT62940.1/1-341     -----------
pCRESS2|MBQ8804498.1/1-354   -----------
pCRESS2|HHT87458.1/1-334     -----------
pCRESS2|MBQ2744854.1/1-331   -----------
pCRESS2|HAS79036.1/1-355     -----------
pCRESS2|MBQ9946468.1/1-327   -----------
pCRESS2|HIR10655.1/1-336     -----------
pCRESS2|MBQ8245628.1/1-310   -----------
pCRESS2|NBI89870.1/1-363     -----------
pCRESS2|MBQ7888413.1/1-306   -----------
pCRESS2|HHY52469.1/1-337     -----------
pCRESS2|MBS7193760.1/1-300   -----------
pCRESS2|PKM73099.1/1-310     -----------
pCRESS2|MBP8640493.1/1-311   -----------
pCRESS2|MBE6943764.1/1-323   -----------
pCRESS2|MBQ8354995.1/1-323   -----------
pCRESS2|MBE6951227.1/1-310   -----------
pCRESS2|MBQ7098699.1/1-322   -----------
pCRESS2|HCQ51760.1/1-322     -----------
pCRESS2|MBQ9859518.1/1-311   -----------
pCRESS2|MBE6970716.1/1-307   -----------
pCRESS2|MBP3501433.1/1-308   -----------
pCRESS2|MBE7002939.1/1-309   -----------
pCRESS2|QUO34316.1/1-309     -----------
pCRESS2|CDB27189.1/1-309     -----------
pCRESS2|MBF1114342.1/1-322   -----------
pCRESS2|MBQ7067249.1/1-336   -----------
pCRESS2|MBP3460350.1/1-348   DKK--------
pCRESS2|MBO5141545.1/1-353   DRK--------
pCRESS2|MBD5516086.1/1-358   NDDNGSNSKGK
pCRESS2|MBO5472207.1/1-334   -----------
pCRESS2|MBD5495489.1/1-337   -----------
pCRESS2|MBD5513910.1/1-349   -----------
pCRESS2|MBD5505361.1/1-358   NDDNGSNSKGK
pCRESS2|NCB50251.1/1-323     -----------
pCRESS2|WP_204900436.1/1-325 -----------
pCRESS2|WP_092268079.1/1-339 -----------
pCRESS2|WP_154969585.1/1-299 -----------
pCRESS2|MBE7047603.1/1-350   -----------
pCRESS2|MBD5549148.1/1-334   -----------
pCRESS2|WP_044928503.1/1-333 -----------
pCRESS2|MBR1649971.1/1-327   -----------
pCRESS2|WP_118540591.1/1-340 -----------
pCRESS2|WP_118533061.1/1-329 -----------
pCRESS2|SCJ37578.1/1-329     -----------
pCRESS2|WP_215653246.1/1-336 -----------
pCRESS2|DAH55655.1/1-329     -----------
pCRESS2|CUP05665.1/1-345     -----------
pCRESS2|WP_125140341.1/1-329 -----------
pCRESS2|WP_024346646.1/1-336 -----------
pCRESS2|RKJ00707.1/1-355     -----------
pCRESS2|RKI98750.1/1-340     -----------
pCRESS2|MBS6914602.1/1-333   -----------
pCRESS2|WP_087217720.1/1-329 -----------
pCRESS2|DAR19548.1/1-347     -----------
pCRESS2|DAW04674.1/1-348     -----------
pCRESS2|WP_118540574.1/1-343 -----------
pCRESS2|RHO09905.1/1-337     -----------
pCRESS2|WP_171332241.1/1-332 -----------
pCRESS2|WP_024734544.1/1-337 -----------
pCRESS2|MTK08636.1/1-324     -----------
pCRESS2|MBE6940766.1/1-318   -----------
pCRESS2|DAP91373.1/1-341     -----------
pCRESS2|MBD5531711.1/1-339   -----------
pCRESS2|MBQ8434835.1/1-333   -----------
pCRESS2|WP_072743412.1/1-339 -----------
pCRESS2|WP_085833821.1/1-344 -----------
pCRESS2|WP_076224074.1/1-323 -----------
pCRESS2|WP_118344797.1/1-332 -----------
pCRESS2|WP_117896408.1/1-347 RN---------
pCRESS2|WP_018597672.1/1-327 -----------
pCRESS2|MBO5524253.1/1-326   -----------
pCRESS2|DAW90881.1/1-326     -----------
pCRESS2|WP_117922149.1/1-328 -----------
pCRESS2|HBA05901.1/1-329     -----------
pCRESS2|HAD66311.1/1-330     -----------
pCRESS2|WP_120409090.1/1-370 -----------
pCRESS2|WP_013853241.1/1-309 -----------
pCRESS2|WP_159646754.1/1-307 -----------
pCRESS2|WP_148509798.1/1-335 -----------
pCRESS2|WP_073271755.1/1-333 -----------
pCRESS2|WP_077861636.1/1-333 -----------
pCRESS2|WP_195268069.1/1-315 -----------
pCRESS2|WP_090414108.1/1-313 -----------
pCRESS2|WP_096919280.1/1-316 -----------
pCRESS2|WP_046058113.1/1-332 -----------
pCRESS2|WP_160358929.1/1-333 -----------
pCRESS2|WP_160358328.1/1-332 -----------
pCRESS2|WP_077360324.1/1-334 -----------
