# Supplementary material for: A Structural Perspective of Reps from CRESS-DNA Viruses and Their Bacterial Plasmid Homologues
Source: Viruses. 2021 Dec 25;14(1):37. doi: 10.3390/v14010037 (PMC8780604; doi:10.3390/v14010037)
Supplement: Supplementary file 1 [file viruses-14-00037-s001.zip › SupplementarySequences/pCRESS3.aln]

CLUSTAL O(1.2.4) multiple sequence alignment
pCRESS3|WP_055838650.1/1-411 --MDVALWMKDEMEKLRQEEAAASAAPAAGNPGSIEKAREP---EEGSSSAPFSVPSKNP	55
pCRESS3|WP_148071010.1/1-391 ----------MDLAQLDKQQTEDRINAE---SA--AALDRT---EAPESANPSPAPAPNP	42
pCRESS3|WP_204621848.1/1-402 MSDPIAAWMAEEIARMRV--AEERKGVET--LG--DAVAPE---PVTAGPDPSPAPAPNR	51
pCRESS3|QNG40965.1/1-330 -----------------------------------------------------MSEIDTK	7
pCRESS3|QNG41012.1/1-295 ------------------------------------------------------MEDKKN	6
pCRESS3|PWM69949.1/1-344 ---------------------------------MDENGI------KIDLNALDETDEKPK	21
pCRESS3|RXI22674.1/1-342 ----------------------------------MDDKI------KIDLSVSDET-TETK	19
pCRESS3|MBS5023006.1/1-342 ----------------------------------MDDKI------KIDLSVTDET-PAPK	19
pCRESS3|AXH76828.1/1-287 ------------------------------------------------------------	0
pCRESS3|MBQ7083837.1/1-313 ----------------------------------------------------------ME	2
pCRESS3|MBS5622575.1/1-322 ----------------------------------------------------------MA	2
pCRESS3|MBS5590633.1/1-318 ----------------------------------------------------------MA	2
pCRESS3|MBQ7085156.1/1-317 -----------------------------------------------------------M	1
pCRESS3|MBQ9861045.1/1-318 ----------------------------------------------------------MG	2
pCRESS3|PWM47686.1/1-318 ---------------------------------------------------------MFR	3
pCRESS3|WP_154250614.1/1-320 ----------------------------------------------------------MG	2
pCRESS3|WP_191405172.1/1-322 ---------------------------------------------------------MAT	3
pCRESS3|HIU43723.1/1-320 ----------------------------------------------------------ME	2
pCRESS3|MBQ2772718.1/1-313 ----------------------------------------------------------MA	2
pCRESS3|MBQ4052127.1/1-313 ----------------------------------------------------------MA	2
pCRESS3|WP_151075041.1/1-321 ---------------------------------------------------------MPT	3
pCRESS3|NBI10739.1/1-322 -----------------------------------------------------------M	1
pCRESS3|WP_087182116.1/1-353 --------------------------------------------------------MANN	4
pCRESS3|OIZ61661.1/1-327 ---------------------------------------------------MFCKGGERL	9
pCRESS3|NLT62940.1/1-341 -----------------------------------------------------------M	1
pCRESS3|HHX23870.1/1-340 ---------------------------------------------------------MEI	3
pCRESS3|HIZ54828.1/1-354 ------------------------------------------MQSKQNHQVPPDEEKERK	18
pCRESS3|MBO6302000.1/1-338 --------------------------------------------------------MAGT	4
pCRESS3|WP_195969905.1/1-343 -----------------------------------------------------------M	1
pCRESS3|MBQ7888413.1/1-306 -----------------------------------------------------------M	1
pCRESS3|HIR10655.1/1-336 ---------------------------------------------MQTNLEEGGEPLLQA	15
pCRESS3|HHY52469.1/1-337 -----------------------------------------------------------M	1
pCRESS3|MBS7193760.1/1-300 ----------------------------------------------------------MA	2
pCRESS3|PKM73099.1/1-310 ----------------------------------------------------------MA	2
pCRESS3|MBP8640493.1/1-311 ----------------------------------------------------------MA	2
pCRESS3|WP_053167095.1/1-349 ---------------------------------MID--------SNKQTDESVEKVIAPK	19
pCRESS3|DAP91373.1/1-341 --------------------------------------------------MSVLNDTDVY	10
pCRESS3|MBQ2744854.1/1-331 ----------------------------------------------------MKDNTEKK	8
pCRESS3|WP_204900436.1/1-325 -----------------------------------------------------------M	1
pCRESS3|WP_092268079.1/1-339 -----------------------------------------------------------M	1
pCRESS3|WP_117896408.1/1-347 ----------------------------------------------------------MA	2
pCRESS3|WP_118540591.1/1-340 -----------------------------------------------MAATSKTDAPDKK	13
pCRESS3|MBS5074371.1/1-345 -------------------------------------------------------MGENV	5
pCRESS3|WP_125140341.1/1-329 ----------------------------------------------------------MA	2
pCRESS3|RKI98750.1/1-340 ------------------------------------------------------MENKSQ	6
pCRESS3|MBS6914602.1/1-333 ----------------------------------------------------MAATTELQ	8
pCRESS3|MBP3460350.1/1-348 ----------------------------------------------------------MD	2
pCRESS3|MBO5141545.1/1-353 ------------------------------------------------------MSTKKK	6
pCRESS3|MBR1649971.1/1-327 ------------------------------------------------------------	0
pCRESS3|WP_120409090.1/1-370 --------MI-------PEE----NKPNNTKENIISDKKPDNNISDDNRKDNPDRPVPDK	41
pCRESS3|WP_160358929.1/1-333 ----------------------------------------------------------MK	2
pCRESS3|WP_090414108.1/1-313 -----------------------------------------------------------M	1
pCRESS3|WP_133968632.1/1-316 -----------------------------------------------------------M	1
pCRESS3|MBO5524253.1/1-326 -----------------------------------------------------------M	1
pCRESS3|WP_117922149.1/1-328 -----------------------------------------------------------M	1
pCRESS3|HAD66311.1/1-330 ----------------------------------------------------------ME	2
pCRESS3|HBA05901.1/1-329 -----------------------------------------------------------M	1
pCRESS3|WP_055838650.1/1-411 KDPEARRWMLTLPE---SEYDQAEIEKRLG----KYKAVVGQLEA------APTTGYLHW	102
pCRESS3|WP_148071010.1/1-391 KDRESRRWMLTLPE---SEYDRAEVEKRLG----KYKAVIGQLEE------APTTGYRHW	89
pCRESS3|WP_204621848.1/1-402 KDTEARRWLLTLPE---SEYSETDVRTRLG----KYKAVIGQLEA------APTTGYRHW	98
pCRESS3|QNG40965.1/1-330 TDTRVRSWIVTLPA---ETYDKETVEEALK----IYSYR-GQLERGTGLTEASPEGYLHW	59
pCRESS3|QNG41012.1/1-295 RDTTSRSWLLTLPA---EVYTKDYVIEQLG----MYAFVAGQLEK------GNDTDYIHW	53
pCRESS3|PWM69949.1/1-344 KNKQARDWCFTINNPVQSEQEFLE---YLK-TVSDLRYVVFQRER------APETGTEHY	71
pCRESS3|RXI22674.1/1-342 KNSQARDWCFTINNPVQTEQEFLS---YLQ-SVPDLRYVVFQREK------APETGTEHY	69
pCRESS3|MBS5023006.1/1-342 KNTQARDWCFTINNPVQTEQEFME---YLQ-TIKDLRYAVFQRER------APETGTEHY	69
pCRESS3|AXH76828.1/1-287 MAQRVRRWCGTLNNPTEAEMAHLLELNEA-----VVKRCQVGMEV------GDS-GTNHL	48
pCRESS3|MBQ7083837.1/1-313 IDKQSKYWFLTINNPEDHNITEKTIEETLN--LFQLEYWCYGQEI------SES-ETPHF	53
pCRESS3|MBS5622575.1/1-322 KNEQSRKYLLTINNPADCGLTHDKIKALVQ--SLSPAYFCMADEI------AST-GTHHT	53
pCRESS3|MBS5590633.1/1-318 SDPQGKKWQLTWNNPQSYGLTRDAILEILS--QLPLEYFCLCDEI------ATT-GTPHT	53
pCRESS3|MBQ7085156.1/1-317 SNSQSRKWLMAINNPQECGFDHSHICELLM--KFFPDYFCMADEI------AKT-GTFHT	52
pCRESS3|MBQ9861045.1/1-318 NNTQSRKWSLVINNPQECGLDHSAIVEILR--KFSPAYFCMADEI------ATT-GTYHT	53
pCRESS3|PWM47686.1/1-318 NNSQARKWTLTINNPLEAGLDHDSIRDILL--RFSPSYYCMADEI------ATT-GTHHT	54
pCRESS3|WP_154250614.1/1-320 YNAQARKWLMVINNPAEAGLDHAAITEIVL--KFHPTYFCMADEI------ATT-GTYHT	53
pCRESS3|WP_191405172.1/1-322 GDPQSKKWLLVINNPQDCGLDHERLKEIMS--LFHPLYYCMADEI------ATT-GTYHT	54
pCRESS3|HIU43723.1/1-320 TNSKSRKWALVVNNPQEAGLTHAALTEILH--KFAPAYFCMADEI------ATT-GTYHT	53
pCRESS3|MBQ2772718.1/1-313 TSEQSRKWMLTINNPQTCELDHDRIREILS--LFSLRYCCMADEI------ATT-GTYHT	53
pCRESS3|MBQ4052127.1/1-313 ANPQSRKWMLTINNPQDCGLDHSGMQRLLS--LFCPDYFCLADEI------ATT-GTFHT	53
pCRESS3|WP_151075041.1/1-321 KDPQGRKWLLTINNPKGKNLDHNKIHEILK-EFTPLVYCCMADEV------GQ---TPHT	53
pCRESS3|NBI10739.1/1-322 LDTRHRKYILTINNPNPD-WTHEKIRSALE--TLQLKYWCMSDEI------GLQEHTPHT	52
pCRESS3|WP_087182116.1/1-353 KNEQGRKWQLTINNPDQYSMTPEIIKQKVF-TFNSLLYFCFAYEI------GLETKTKHV	57
pCRESS3|OIZ61661.1/1-327 KDTQSRKWQITLNFRNKKQIDHATIKIELS-AIKPIQYYCMADEI------GLKEQTPHI	62
pCRESS3|NLT62940.1/1-341 SDPKSRKWQLTLNNPEEKGLDHTAIKNELS-ELKSIIYYCMADEI------GLEQKTPHT	54
pCRESS3|HHX23870.1/1-340 RDIQSRKWQLTINNPQEHKISRDDIRASIN-ELKSVVYYAMCDEV------GEG-GTPHT	55
pCRESS3|HIZ54828.1/1-354 ADSQARKFQLTINNPQEKSLSHEAIKSKLG-NLKPVIYFCLADEI------GAETHTPHT	71
pCRESS3|MBO6302000.1/1-338 KDPQGRKWLLTINNPADKGQDHQQIKNTLM-LFSSLVYYCMADEQ------GQT---YHT	54
pCRESS3|WP_195969905.1/1-343 NDPQARKWQITINNPQDKQLDHDKIKLCLG-QLKSAVYYCMADEV------GLETHTPHT	54
pCRESS3|MBQ7888413.1/1-306 SNKRSRKFQLTINNPAEHEMTHEVIKETLN-TVSNIVYWCMCDEM------G---SCYHT	51
pCRESS3|HIR10655.1/1-336 KDTRSRKYQLTINNPAEKGYSHEKIRSILD--GSNTVYYCLCDET------GEN-GTFHT	66
pCRESS3|HHY52469.1/1-337 ADTACRKWQLTINNPLGYGFTHDRIKEELS-KLKSLIYWCMSDEV------GGKESTPHT	54
pCRESS3|MBS7193760.1/1-300 RKKSSRKFQITINNPIDKGYTHEQIKTILN-EF-SLVYACFCDEI------GLESGTPHT	54
pCRESS3|PKM73099.1/1-310 RTQASRRYQLTLNNPELHDWSHEFIKNAIG-TFAGLIYWCMCDEI------GET-GTPHT	54
pCRESS3|MBP8640493.1/1-311 RTQASRKYQLTLNNPEKHDWSHEYIKNALG-TFSSMVYWCMCDEI------GEE-GTPHT	54
pCRESS3|WP_053167095.1/1-349 KDSKSRKYLLTINNPTKDMITHESIQEILATKFKSLLYACMSDEV------A---SQHHK	70
pCRESS3|DAP91373.1/1-341 KNLRSRKWLLTINNPIDKGFTHEVLKDLLL-KLK-VSYWCMSDET------GEN-GTYHT	61
pCRESS3|MBQ2744854.1/1-331 NDCQSRKWQITINNPDLKGYTHDKIIELVG-NFKSLIYMCLSDET------GKQ-GTFHT	60
pCRESS3|WP_204900436.1/1-325 SDTQCRKWQLTINNPIEKGFTHTHIANELK-TLKSLVYYCMADEA------G---HTHHT	51
pCRESS3|WP_092268079.1/1-339 RDSQSRKWQITINNPIEKGFDHQKIKGVLS-ELKSLQYCAMADEA------G---QTHHT	51
pCRESS3|WP_117896408.1/1-347 KNTRSRKWQITINNPIEKDFTHEKIREKIE-DFKSRIYACWCDET------GEQ-GTYHT	54
pCRESS3|WP_118540591.1/1-340 KDPQSRKWQLTFNNPVEKGYTHDRLKDILS-SMKSVVYWCMADEI------GEE-GTYHT	65
pCRESS3|MBS5074371.1/1-345 KDSQSRKWQLTINNPVEKGFTHEKLNSILA-SMSSVIYYCMADEI------GEN-QTYHT	57
pCRESS3|WP_125140341.1/1-329 KDTQSRKWQLTINNPVEKGFTHDKLREIVG-TMSSVIYWCMADEV------GEE-GTYHT	54
pCRESS3|RKI98750.1/1-340 KDTQSRKWQVTINNPTEKGYTHIRLKEILS-EIKSLIYWCMSDEV------GEN-ETYHT	58
pCRESS3|MBS6914602.1/1-333 KDTQSRKWQLTINNPVDKGYTHAYIQELID-GMKSVIYWCMSDEI------GEN-ETYHT	60
pCRESS3|MBP3460350.1/1-348 DNTQSRKWLLTINNPSEHDMTHEDIKLILS-KFKAVRYWCMCDEI------GGKQSTYHT	55
pCRESS3|MBO5141545.1/1-353 VSDQSRKWLLTINNPSEHGLTHDSIKIALS-KIKNLDYWCMCDEI------GGNTKCYHT	59
pCRESS3|MBR1649971.1/1-327 MDIQSRKWQLTINNPQHKQLTHEEIKYILN-MFKSIQYYCLSDEI------A---GTHHT	50
pCRESS3|WP_120409090.1/1-370 NDKQSRKWQITINNPAKKGLSHDALKELLS-QIKPVQYYCMSDEM------G---STHHT	91
pCRESS3|WP_160358929.1/1-333 NDSQSRKWQITINNPVDKGFTHEKLKEILS-EFKSLIYWCMSDEI------GEN-GTYHT	54
pCRESS3|WP_090414108.1/1-313 RDSNSRKWQITINNPAQKGFTHEYIRELLA-TFKSLVYWCMSDEI------GEE-GTYHT	53
pCRESS3|WP_133968632.1/1-316 KDTRSRKWQITINNPKEKGFDHERIKEQLG-TFKSCVYWCLSDEI------GET-GTYHT	53
pCRESS3|MBO5524253.1/1-326 GDVQSRKWLLTINNPVDKGYTHEFIKSQLS-KMKSCEYWCMSDEI------GLMGQTYHT	54
pCRESS3|WP_117922149.1/1-328 NDVQSRKWLVTINNPKEKGFKHDKLKTILQ-GFKGCLYWCMSDEI------GHEGGTYHT	54
pCRESS3|HAD66311.1/1-330 NDVRSRKWLVTINNPVEKGFDHNAIKAQLQ-LFKNCAYWCMSDEI------GKDGGTYHT	55
pCRESS3|HBA05901.1/1-329 GEIQSRKWLITINNPDEKGFKHDNIKEILK-KYKGCLYWCMSDEI------GNEGGTYHT	54
: : . * . *
pCRESS3|WP_055838650.1/1-411 QLYL-ETKSALRFSTLRKLF------PKGHYKPAR-DTRIQCVRYCTRED----------	144
pCRESS3|WP_148071010.1/1-391 QLYL-EAKSAVRFSTLRKLF------PKGHYTPAR-ETRIQCVRYCTKET----------	131
pCRESS3|WP_204621848.1/1-402 QLYL-ESKSAIRFSTLRKLF------PKGYYEAAK-KTRIAGVSYCTRED----------	140
pCRESS3|QNG40965.1/1-330 QIWI-ENDEAIRFSTLKNKF------PKGHFEVRK-GTKQQAYEYVTKSD----------	101
pCRESS3|QNG41012.1/1-295 QLMV-EHSGPIRFSTLRNKF------PKGHFDMRR-GTAQQVYDYVTKSD----------	95
pCRESS3|PWM69949.1/1-344 QGYF-EFTQPKWFTTIKKYLSKNTIGVDAHIEQRR-AKRTQARLYCMDEE----------	119
pCRESS3|RXI22674.1/1-342 QGYF-EFTQQKWFTTIKKYLSKENIGVDAHIEARR-GKRSQAREYCMDEE----------	117
pCRESS3|MBS5023006.1/1-342 QGYF-EFTQPKWFGGIKRCLSKETIGVDAHIEQRK-GKRSQAREYCMDEE----------	117
pCRESS3|AXH76828.1/1-287 QFFI-HFQNAKTMTAVKKFMFA---SKRAHLESAR-GTDFENWNYTSKDN----------	93
pCRESS3|MBQ7083837.1/1-313 HVLF-CVKTSSRFSTVKKRF------PTAHIEAIK-GTPLETRDYICKEG-KWKGHEKAK	104
pCRESS3|MBS5622575.1/1-322 HVFL-YRPSPVRWHTVKNLF------PTAHIDKAY-GSAQENRDYIQKGG-KWSDTEKAE	104
pCRESS3|MBS5590633.1/1-318 HAFL-YAHSNMRFSTIQRKF------PTAHIERVQ-GTARQNRDYIAKEG-KWADTEKAE	104
pCRESS3|MBQ7085156.1/1-317 HVFL-YSHSPIRFSTLKNRF------PIAHIEKAY-GSAKENRDYILKEG-KWELDEKAE	103
pCRESS3|MBQ9861045.1/1-318 HIFL-YSPSPIRFSTVKNRF------PTAHIDKTY-GSAKENRDYIRKEG-KWAETDKAE	104
pCRESS3|PWM47686.1/1-318 HVFM-FSPSPVRFSTIKARF------PTAHIEKAY-GSARTNRDYITKSG-KWADTAKAE	105
pCRESS3|WP_154250614.1/1-320 HIFF-CTRSPVRFSTIKKRF------PTAHIERAY-GTPRENKEYISKTG-VWADTDKVE	104
pCRESS3|WP_191405172.1/1-322 HGYL-YTHSPVRFSTLKNRL------PTAHIEKAY-GTSRENRDYIRKSGEKWAGTEKAE	106
pCRESS3|HIU43723.1/1-320 HIFL-YAVSAIRFSTLKNRF------PTAHIEKAY-GSVQDNRDYICKSG-KWADTDKAE	104
pCRESS3|MBQ2772718.1/1-313 HIFL-HCKSSIRFETVKNRF------PTAHVEKAL-GTAWENREYIQKSG-KWANSEKAE	104
pCRESS3|MBQ4052127.1/1-313 HIFI-YSKSPIRFSTLKNRF------PTAHIEKAF-GSAKDNRDYIRKEG-KWLEDKKAE	104
pCRESS3|WP_151075041.1/1-321 HVFM-AFRSSVRFSTIKRRF------PEAHIDRAE-GTAAECRAYVEKSG-KWAGSEKAE	104
pCRESS3|NBI10739.1/1-322 HVFFVAKTSAIRFSTVKGLF------STAHIEPAQ-GNSEENRAYIQKSG-KWADDEKAD	104
pCRESS3|WP_087182116.1/1-353 HIYL-ASDVPIRFSTLKKRF------PSAHIERTI-GTSQENRDYIKKEG-KWENDPKKD	108
pCRESS3|OIZ61661.1/1-327 HIFI-ACSSPVRFSTIKRHF------PDGHIEQAR-GSCEENKAYVEKSG-KWKNDSKSD	113
pCRESS3|NLT62940.1/1-341 HIFI-AASSPIRFSSLKRRF------PDAHIEQAR-GTSEENKVYIEKSG-KWADDSKSD	105
pCRESS3|HHX23870.1/1-340 HIYI-AAKAGLRFSTLKKRF------PTAHIEKAL-GSHEENRAYLKKEG-EKYA-DKAD	105
pCRESS3|HIZ54828.1/1-354 HIFL-YCRSPVRFSRIKKLF------PEAHIEVAR-GTCKANKEYVEKSG-RWSEDKKAD	122
pCRESS3|MBO6302000.1/1-338 HVFF-TLDHPMRFSTIKNRF------PEAHLDRAE-GTAAECRDYVAKSG-KWENDEKAD	105
pCRESS3|WP_195969905.1/1-343 HIYV-QLKSPAKFSRIKKLF------PDAHIEQAH-GSPSENRDYIAKSG-RWADDPKAD	105
pCRESS3|MBQ7888413.1/1-306 HLYL-HFSNARTFQTMKNLF------PSAHIEIAH-GTAQQNRDYIRKEG-KHADTDKAE	102
pCRESS3|HIR10655.1/1-336 HIYV-CYANAVHFSVMKKRF------AEAHIEAAR-GSSQENRDYIRKEG-KYLDSDKKE	117
pCRESS3|HHY52469.1/1-337 HLFV-AAKSAIRFSTMKNRF------PQAHIEKAE-GTARQNRDYIFKEG-KWENDEKHG	105
pCRESS3|MBS7193760.1/1-300 HIFL-IAKNGVMFDTVQKRF------YGAHIEPAR-GSNLGNYNYIRKIG-ERYE-NKKE	104
pCRESS3|PKM73099.1/1-310 HIFV-MFKNAVQFTTIQKVF------YGAHIEAAR-GSNQENRDYIRKEG-AGIEEKKKE	105
pCRESS3|MBP8640493.1/1-311 HLFV-VFKNAVEFAALQKPF------YGAHLEPSK-GSNQENRDYIRKEG-KWAEDKKKE	105
pCRESS3|WP_053167095.1/1-349 HVFL-AFSSPVRFSQIKKYF------PSAHIDKSR-GTAENNRHYVFKEG-KWADTNKAE	121
pCRESS3|DAP91373.1/1-341 HIYL-YRDNAISAKRLHNLF------PGAHRDYAR-GTSQENRDYVFKEG-KWLNSEKGT	112
pCRESS3|MBQ2744854.1/1-331 HIYL-HFSSAVRQSSIKKHF------EGGHFEVSK-GTAQQNRDYVFKEG-KWKGTDKEE	111
pCRESS3|WP_204900436.1/1-325 HIYA-AFSSAVRFSTLKAHF------PEAHLETAR-GSSAQNRDYISKSG-KWEHNTKHG	102
pCRESS3|WP_092268079.1/1-339 HIYI-VCSSAIRFSTLKNKF------PEAHLEIAK-GSSEQNREYIQKSG-KWENDKKHG	102
pCRESS3|WP_117896408.1/1-347 HIYL-VCNSAVYFDTVKKRF------EGAHIEMAR-GTSQENRDYCLKEG-KYQDSEKKS	105
pCRESS3|WP_118540591.1/1-340 HLFL-QGRGGILFSTIKRRF------DGGHFEIAKYGTAQQNRDYISKSG-KWEHDKKHE	117
pCRESS3|MBS5074371.1/1-345 HVFL-CGRSGIRFSTLKKQF------EGAHFEMAK-GTAEQNMQYVSKTG-KWLNDRKHE	108
pCRESS3|WP_125140341.1/1-329 HVYL-HGKGGIRFSTVKKNF------EGSHIEMAK-GTAQQNMEYVSKTG-KWKDNKKSE	105
pCRESS3|RKI98750.1/1-340 HLYL-QGRSGIRFSTLKKRF------EGAHFEMAR-GTAQQNMEYVSKTG-KWKDDKKSD	109
pCRESS3|MBS6914602.1/1-333 HIYL-HGRGGIRFSTLRKAF------EGAHLEMAK-GTAQQNMEYVSKTG-KWKDDKKSD	111
pCRESS3|MBP3460350.1/1-348 HLFI-KSDTPIKFKTVKNKF------PPAHIDFCR-GTNQANRDYIRKEG-KYANSDKSD	106
pCRESS3|MBO5141545.1/1-353 HLYFYRKKSPMKFSFVKNLF------PAAHFDYPL-GTAEQNRDYIRKEG-KYKDSEKSL	111
pCRESS3|MBR1649971.1/1-327 HIYL-LFKSPVRFTTIKNKF------PQAHIEKAY-GTSAQNREYVFKEG-KWEQDKKKE	101
pCRESS3|WP_120409090.1/1-370 HIYI-CCMSPVRFSTLKNKF------PTAHIELAR-GTSIQNRDYVFKEG-KWEKDKKHE	142
pCRESS3|WP_160358929.1/1-333 HIYM-ALNSATRFSTVKNRF------QGAHFEMAN-GTSKQNRDYVFKEG-KWEKDKKKE	105
pCRESS3|WP_090414108.1/1-313 HIFG-AFSSCVRFSTIKKKF------EGAHFEMAK-GTSKENRDYIFKEG-KWAKDKKKE	104
pCRESS3|WP_133968632.1/1-316 HVFM-ACSDAVRFSTIKKKF------ERAHFEMAK-GTSKENRDYIFKEG-KWEKDKKKE	104
pCRESS3|MBO5524253.1/1-326 HIFI-AFGSGVRFSTLHKKF------EGAHFDVAK-GTCEQIREYVFKIG-KWLNTEKED	105
pCRESS3|WP_117922149.1/1-328 HIFL-VCSGAVRFSTMKKRF------DGAHFDVCK-GTSSENRDYVFKCG-RWSNTDKED	105
pCRESS3|HAD66311.1/1-330 HVFI-CCTGAVRFSTLKKRF------DGAHFDVCK-GTAVDNKNYVFKEG-KWSGSEKED	106
pCRESS3|HBA05901.1/1-329 HIFM-VCSGAVRFSTMKKRF------EGAHFDVCK-GTSADNRDYVFKLG-KWSNTSKEE	105
: :: : .: . *
pCRESS3|WP_055838650.1/1-411 KRAASGAVINLGQLDLTLKQGK-RTDL-DSYSEQIMLEGKSADEVIHDDPRAVIYASH-L	201
pCRESS3|WP_148071010.1/1-391 SRVGE--QLNLGQLNFAVKQGK-RTDL-DSYAEQIMIEGKSADEVIWDDARAVKFEKQ-L	186
pCRESS3|WP_204621848.1/1-402 KRVPNTPILTVGQLDFTVKQGK-RTDL-DSYLEQIVLEGKSADEVIWDDPRATKFEKQ-L	197
pCRESS3|QNG40965.1/1-330 TAQGV--LIYNGAIDMSVSQGS-RSDL-VRYAEQVL-DGVRVHELVKSEPKALRYMKM-L	155
pCRESS3|QNG41012.1/1-295 TSLGE--TIEIGEYDFTSYQGK-RNDL-WRYRDLIM-EGWTPDEIIIAPENPSAYIHR-N	149
pCRESS3|PWM69949.1/1-344 TRISP-TYYEYGEFIED-G--E-RTDL-TDIMRDIE-NDISFYDLSKKHGNRFIRVMKWA	172
pCRESS3|RXI22674.1/1-342 TRISP-QFYEYGEFIED-G--E-RTDL-TDIMHDIE-NGMSFYDLSKKHGDRFIRVMKWA	170
pCRESS3|MBS5023006.1/1-342 TRISP-QYYEYGEFIED-G--E-RTDL-TDIMHDIE-NGMSFYDLSKKHGNRFIRVMKWA	170
pCRESS3|AXH76828.1/1-287 ----N-VLFSCGDEPREEGE---LSDW-EKIVVMIN-EGYSNLEIIERFPSQGMRCQTAL	143
pCRESS3|MBQ7083837.1/1-313 TFIEG-SFREWGVIPIVYGK-K-ASKM-ELLLENIK-DGLSTQAIIDTTPAFAFRVKD-I	158
pCRESS3|MBS5622575.1/1-322 TVVPN-SFEEFGHMPLPQSE-K-APEM-TVLLEDIA-AGKTTSQIIRENPKLAFRVKE-I	158
pCRESS3|MBS5590633.1/1-318 TSVAG-SFYEWGTLPTEQEE-H-SPAM-SRLLQSVK-EGRSTMEIIEETPAFAFKTRD-I	158
pCRESS3|MBQ7085156.1/1-317 TKVEG-SFYEHGEVPKEKEE-K-NPRM-SKLIEDIR-EGKQAVEIIDESPEFAFRVRD-L	157
pCRESS3|MBQ9861045.1/1-318 TKVPD-TFLEWGDMPAEKEE-K-APQM-YKLIQEVR-DGISTANIIEGSPNLAFRVRD-I	158
pCRESS3|PWM47686.1/1-318 TSVIG-AFEEWGNLPAEKEE-E-SPEM-FALIQELR-EGKTIMEIVNDNPKLAFRIRD-I	159
pCRESS3|WP_154250614.1/1-320 TSVPG-TFAEWGELPADSED-K-APEM-FQLMQELR-SGKSTMEILEEHPNLAFRIRD-I	158
pCRESS3|WP_191405172.1/1-322 TSVPG-TFFEFGQLPTEAEE-K-SPVM-HQLLQSVK-EGMTNTEIIEQTPSMAFRIRE-I	160
pCRESS3|HIU43723.1/1-320 TSVPG-TFEEWGEAPPERAE-K-HPEM-FRLVQNIR-AGMTTTEIIDDCPGMAFRIRE-I	158
pCRESS3|MBQ2772718.1/1-313 TSVEG-TFYELGDVPTKSEE-S-NPMM-YKLLQDVK-DGRTNTEIIEENPSLAFKIRD-I	158
pCRESS3|MBQ4052127.1/1-313 TSVVG-SFYEFGLIPSECEE-R-DPKM-YKLLQNVK-DGLSTTEIIDESPNFAFKSRD-I	158
pCRESS3|WP_151075041.1/1-321 TAVPG-TFEEWGELPIEKQG-E-RTDL-AQLYEFIK-DGLSNYEIMEQNPDYLLNLEK-I	158
pCRESS3|NBI10739.1/1-322 TSVPD-TFEEWGELPKEHQG-E-RRDL-EILYEYIK-EGLSNFEIMERNPDYLLNLEK-I	158
pCRESS3|WP_087182116.1/1-353 TSIPD-TFFEWGEMPKERQG-E-RSDL-ALLYDYVK-DGLSNYEILERCPMFMTRLTD-I	162
pCRESS3|OIZ61661.1/1-327 TSIKG-TFEEWGEMPIERQG-A-RSDL-DFLYQLVK-DGKSNYEILEENPEYLLRLTD-I	167
pCRESS3|NLT62940.1/1-341 TSIEG-TFEEWGEMPIERPG-S-RTDL-DLLYQLIK-DGKSNYEILEESASFILRLTD-V	159
pCRESS3|HHX23870.1/1-340 TNLHD-TFEEDGDLPEEPGQGY-RSDI-SLLYNLIV-DGATNAEIMAEYPNLTIHINR-M	160
pCRESS3|HIZ54828.1/1-354 TAVSG-TFEEWGEMPVERENGVAHSNM-TRLVSLIG-DGYSNAEIMEQDPNLAIHISK-M	178
pCRESS3|MBO6302000.1/1-338 TRIDG-TFEEWGELPDEPGQGA-RTDI-AAVYEMIA-DGKSNAEIMRENPDLAAQISR-M	160
pCRESS3|WP_195969905.1/1-343 TSTPG-TFEEWGDLPDEPGQGF-RSDI-AQLYHMIS-DGLSNAEIMAQNPDLAIHISR-M	160
pCRESS3|MBQ7888413.1/1-306 TNLKD-TFEESGTLPEEHQG-R-RSDL-FEAREMLA-DGCSVHDVIQEFPHLMLQQKA-L	156
pCRESS3|HIR10655.1/1-336 TNHIE-TFEEYGKMPLDKAA-K-NEKVSEQVLQMIE-DGYSDADIMRRFPSCFTKLSH-V	172
pCRESS3|HHY52469.1/1-337 TKVPG-TQEEWGELPPDQPG-H-RSDF-DRAFEMLE-SGCSVMEVIREMPPLLRYKSM-L	159
pCRESS3|MBS7193760.1/1-300 TNLAD-TFEEIGTLPKDRKE-G-STLS-EEIYEMIE-NGCTPYEIIKEHPSTYTQIPN-I	158
pCRESS3|PKM73099.1/1-310 TNIPE-TFEEYGELPPDRAQ-G-VSEN-AEIYEMIK-QGKTDFEILEEHPNAINRLDK-I	159
pCRESS3|MBP8640493.1/1-311 TNLSN-TFEEYGELPPDRAE-G-AKET-TAIVQMVK-EGASNYEILEAYPNAMSKLEK-I	159
pCRESS3|WP_053167095.1/1-349 TNLKE-THWEWGEIPNERSG-N-RTDL-AELYELIQ-DGFSNAEIIEQNPDNILFLQH-I	175
pCRESS3|DAP91373.1/1-341 TNHRD-THEEYGEMPIERPG-A-RNDL-ADLYDMIK-DGYTDGEILAADPKYMMYMDK-I	166
pCRESS3|MBQ2744854.1/1-331 TNHVD-SHYEQGELPLERQG-H-RSDL-DDLYDMIS-SGMTNFDIIKENPSYIMQIDK-I	165
pCRESS3|WP_204900436.1/1-325 TRIPG-TFEEWGEIPEEHQG-K-RTDL-NDLYQMVK-EGATDLEILEIHPRAMMYLDK-I	156
pCRESS3|WP_092268079.1/1-339 TVIPG-TFEEFGEMPIERQG-A-RNDL-ADLYDMIK-NGMSNYEIIEENPDYLLRISD-I	156
pCRESS3|WP_117896408.1/1-347 TNHPE-TFEEIGEMPVERPG-A-RNDL-ADLYAMIK-DGMTDADIIDDDPRYILYMDK-I	159
pCRESS3|WP_118540591.1/1-340 TKVDG-TFEEWGEMPVERQG-A-RNDL-ADLYSMIK-DGLTDFEIVEQVPDFMFQLDR-I	171
pCRESS3|MBS5074371.1/1-345 TCIDG-TFEEYGEMPIERQG-K-RNDL-DDLYGMIK-DGLSNYEIMEQMPEAMLNLDK-I	162
pCRESS3|WP_125140341.1/1-329 TSVPG-TFEEFGEMPMERQG-K-RNDI-DDLYCMIK-EGLSDYDILEQMPESLLNLDK-L	159
pCRESS3|RKI98750.1/1-340 TSIPG-TFEEWGEMPVERQG-R-RNDL-DDLYSMIK-DGYTDYQILEVMPESLLNLDK-L	163
pCRESS3|MBS6914602.1/1-333 TSVPE-TFEEFGELPVERQG-R-RNDL-DDLYCMIK-DGYSNYQILETMPESMLNIDK-L	165
pCRESS3|MBP3460350.1/1-348 TNLKD-TFEESGECPEENQG-R-RNDL-NFLYECIK-DGLSNYEIMEINPDYMMQLDK-I	160
pCRESS3|MBO5141545.1/1-353 TNLKD-TFEEFGECPVERQG-Q-RNDL-NFLYDCIK-DGLSNFEILELNPSYMMRLDK-V	165
pCRESS3|MBR1649971.1/1-327 TNLAE-THEEWGDLPEERQG-A-RNDC-AELYEMVT-EGKSNYEIIEGNPNFIKQVER-I	155
pCRESS3|WP_120409090.1/1-370 TNLRD-THEEYGEMPIERQG-A-RNDL-ADLYDMIK-QGASDYEILDSNPEYLNHIER-M	196
pCRESS3|WP_160358929.1/1-333 TNLAD-THEEFGDMPVERQG-Q-RNDL-IDLYDMIK-SGLSNYEIIEEDPAYMLNIDK-I	159
pCRESS3|WP_090414108.1/1-313 TNLVD-THEEFGDMPVERQG-Q-RNDL-IDLYDMIK-QGMTNYDIMEENPAYMMNLDK-I	158
pCRESS3|WP_133968632.1/1-316 TNLPE-THEEFGDMPVERQG-Q-RNDL-IDLYDMIK-QGLSNYDIIEENPAYMMHIDK-I	158
pCRESS3|MBO5524253.1/1-326 TRVEG-TQEEYGEVPVERQG-K-RNDI-DDLYDMIK-QGMTDYEILEQHSQYMLNMDK-I	159
pCRESS3|WP_117922149.1/1-328 TRVED-TQEEWGELPVERQG-H-RNDI-DDLYAMIK-EGLTNYEIIESNPQYLLNLDK-I	159
pCRESS3|HAD66311.1/1-330 TRVDG-TQEEYGECPVERQG-Q-RNDI-TDLYAMIK-EGLTNYEIIESNPQYMLNIDK-I	160
pCRESS3|HBA05901.1/1-329 TRVEG-TQEEWGDMPVERQG-H-RNDI-DDLYAMIK-EGLTNYEIIESNPQYMLNIDK-I	159
* : . :
pCRESS3|WP_055838650.1/1-411 WQLELIRDR--ETWGKKFRELEVHYIHGGTRTGKTSALFETYGYEAIYRVPNWKNP----	255
pCRESS3|WP_148071010.1/1-391 NSLQLIRDR--KTWGNVFREVEVHYIHGGTRTGKTSALYETYGYEGIFRVPNWRNP----	240
pCRESS3|WP_204621848.1/1-402 KSLELIRDR--KTWGNKFREIEVHYIHGGTRTGKTSALYETYGYAGVFRVPNWKNP----	251
pCRESS3|QNG40965.1/1-330 EDLQQKEDG-HRQKILGWRPVKVTYLSGPTRVGKSRNVVGSYEPGEVYRVTDYKHP----	210
pCRESS3|QNG41012.1/1-295 HLIALYEVFKKDMYSKVERDIEVNYLYGPTGVGKTRHIYDN--CNDFYRVTAYKNP----	203
pCRESS3|PWM69949.1/1-344 KEYRQAYL--ENKYKRQFRKMNVYYIYGSAGCGKTSYVYSKHGYDEVYRTTNYEFG---W	227
pCRESS3|RXI22674.1/1-342 KEYRQSHL--ENKFKRVFRNMKVYYIYGSAGCGKTSYVFQKHGYDDVYRTTNYEFG---W	225
pCRESS3|MBS5023006.1/1-342 KEYRQSHL--ENKFKRVFRDMKVYYIYGSAGCGKTSYVFQKHGYDDVYRTTNYEFG---W	225
pCRESS3|AXH76828.1/1-287 DKYR--LE--YDRKHMGWRDVEVTYLTGETGVGKTRHVMEKYGYSNVYRVTNHKNP----	195
pCRESS3|MBQ7083837.1/1-313 DILRETYL--AEKYQTEEREVSVTYLFGATGTGKTRSIYDKHPAPDICRITNYG-KNGVK	215
pCRESS3|MBS5622575.1/1-322 DVLRQTLL--SEKYAEQNRIVETQYLYGATGTGKTSGIYRRHDPRDIYRVTNYRNGRGVS	216
pCRESS3|MBS5590633.1/1-318 DTLREAVT--AAQYGKENRDLTVYYLYGASGAGKTRSIYQAHPAGDICRITDYGGKNGVR	216
pCRESS3|MBQ7085156.1/1-317 EILREALL--SEKFKNENKEVFVSYLYGASGTGKTKSIYEKHAAKDICRITNYRQGKGIS	215
pCRESS3|MBQ9861045.1/1-318 DTLRQTLL--SDRYASENRKIEVWYIFGASGTGKTRGIYERHDAKDICRITNYRNGRGIS	216
pCRESS3|PWM47686.1/1-318 EILRQTIL--EEKYSAENRKLEVTYLYGASGTGKTWGIFAKHDPRSICRITDYGGKNGVR	217
pCRESS3|WP_154250614.1/1-320 ELLRQTIL--AEKYSAENRKLEVTYLYGASGVGKTWGIFEQHDPWEICRITNYRGTRDIS	216
pCRESS3|WP_191405172.1/1-322 DVLRQTLL--AEKYAVENRKLEVSYLYGSTGAGKTWGIYERHDPRSIYRVTNYRASRGIS	218
pCRESS3|HIU43723.1/1-320 DLLRQTLT--AEKYAVENRKLEVAYLYGSTGAGKTWGIYERHDPRSIYRVTNYRASRGVS	216
pCRESS3|MBQ2772718.1/1-313 DAVRENYR--KDKYIAEYREVQVIYLFGASGTGKTSSIYNKHPMSEICRITSYGNRNGML	216
pCRESS3|MBQ4052127.1/1-313 DTLREAYR--AEQYMSQNRKLTVTYLYGATGTGKTSGIYKKHPATEICRITDYNGKNGVR	216
pCRESS3|WP_151075041.1/1-321 ERARQAVR--EQQYRNTFRKLKTTYIWGPTGVGKTRSVMEQYSYSGVYRVTDYMHP----	212
pCRESS3|NBI10739.1/1-322 DRVRQAIR--EQEYRETFRQITATYIWGQTGTGKTRKIMEKYRYSGVYRVTDYAHP----	212
pCRESS3|WP_087182116.1/1-353 DRARATIR--REQYKNTFRHLQVIYISGATGTGKTRTVMEENGYEAVYRVTDYEHP----	216
pCRESS3|OIZ61661.1/1-327 ERVRQTVK--AEEFRTIFREMEVTYIWGRTGTGKTRYVMEQQGYAAVYRVTEYEHP----	221
pCRESS3|NLT62940.1/1-341 ERARQTVL--VHNFRSDFRELDITYIWGTTGVGKTRSVMEYYEYENVYRVTNYSHP----	213
pCRESS3|HHX23870.1/1-340 DKIRQNVL--EEVYKEKFRELTVTYIFGPTETGKTRGVLEKYGYSAVYRVTDYDHP----	214
pCRESS3|HIZ54828.1/1-354 DKIRQDIL--EARYKKNPRRLKVSYIWGPTGTGKTRSVFDKNGFENVYRVTDYQHP----	232
pCRESS3|MBO6302000.1/1-338 DKIRQDIL--EERYRTTFRKLTVIYIFGPTETGKTRGVMERHGYGDVFRITDYAHP----	214
pCRESS3|WP_195969905.1/1-343 DKIRQDIL--EARYRDEFRQLDVTYIFGPTATGKTRGVMEKHGYSNVYRVTDYTHP----	214
pCRESS3|MBQ7888413.1/1-306 EQYRQSML--FEKFRDVERDVTVIYQYGDTGTGKSRGVYKNHGFRDVYTVTNYEHP----	210
pCRESS3|HIR10655.1/1-336 EKARQTLL--EEKYNTERRNVQVYYIYGETGTGKTRFVMDSFGYANVYKVTNYEHP----	226
pCRESS3|HHY52469.1/1-337 EQTRQELL--AERFRHEFRLLDVTYIFGSTGLGKTRYVMEKYGYENVCQITGYQHG---C	214
pCRESS3|MBS7193760.1/1-300 ERAIALYN--AEKVKNIFRKLEVVYIWGQTGVGKTRYVLEKYGYTNVYRVTNYQNP----	212
pCRESS3|PKM73099.1/1-310 RQARLTVQ--NEIFGDKPRFVEVTYIWGKTGVGKTRSVTEKYGYRNVYRVTNYKHP----	213
pCRESS3|MBP8640493.1/1-311 DRTRQTYQ--EEKYKNIFRKLDVTYLWGAAGVGKTRSVMEEYGYDKVYKVTNYIHP----	213
pCRESS3|WP_053167095.1/1-349 DRTRKAIL--EEKFKSNWRNLDVTYIFGPTGTGKSRHVMEKYGYENVFRITDYLHP----	229
pCRESS3|DAP91373.1/1-341 ERVRQTLL--CEDNADRWRNVRTTYIWGLTGTGKTRTVMETYGYRKVYRVTDYDHP----	220
pCRESS3|MBQ2744854.1/1-331 DKVRQTLL--NEKYRKVFRMVDVTYIYGSTGVGKTRGIAQRHGYENIYIVDDYRNP----	219
pCRESS3|WP_204900436.1/1-325 ERVRQTLK--AEKYATEFRMLNVTYIWGPTGTGKTRGVMEEYGYDKVCRVTDYDHP----	210
pCRESS3|WP_092268079.1/1-339 ERVRQMVR--AEEFKNIIRKLEITYVFGSTGLGKTRHVLEKYGFTNVYRVTDYSHP----	210
pCRESS3|WP_117896408.1/1-347 ERVRQSLL--NQQYADKWRDLHVTYIYGQAGSGKSRYVTDLYGYTSVYRVTDYDHP----	213
pCRESS3|WP_118540591.1/1-340 EQVRQMLK--DEQYKDVRRDVYTEYIYGTTGTGKTRSVMDKYGYRNVYRVTDYSHP----	225
pCRESS3|MBS5074371.1/1-345 EITRQTLI--QEKYKNQWRDVQVEYIYGDTGSGKTRSIMEQYGYSNVFRVTDYLHP----	216
pCRESS3|WP_125140341.1/1-329 DRVRQVLN--QEKYKNEFRELQVSYIYGDTGTGKTRSIMEKYGYSNVFRVTDYSHP----	213
pCRESS3|RKI98750.1/1-340 DKVRQVLH--YEDFKDTYRNVDVCYVYGDTGTGKTRSVLEKHGYSNVYRVTDYRHP----	217
pCRESS3|MBS6914602.1/1-333 DKVRQTII--QEQYKEACRFLEVYYVYGDTGVGKTRSIMEKYGYSNVFRVTDYAHP----	219
pCRESS3|MBP3460350.1/1-348 EYCRQIVR--NEQFKNTFRDLNVEYRFGKTGKGKTREIMESYGYENVYRITDYLHP----	214
pCRESS3|MBO5141545.1/1-353 DYCRQILH--NESFKNVFRELTVEYRFGKTGRGKTRDIMDQYGYVNVYRVTDYIHP----	219
pCRESS3|MBR1649971.1/1-327 DKVRQIVQ--EEQFKEIFRNLEVEYIFGDTGSGKTRCVMEKYGYSNVYRVTNYKNP----	209
pCRESS3|WP_120409090.1/1-370 EKVRQTIY--RDLYKKRFRELDVTYIWGDTGSGKTRSVMEEYGYINVYRITSYAHP----	250
pCRESS3|WP_160358929.1/1-333 ERARQIVR--EEKHKDTFRELEVTYIFGSTGTGKTRGVMEQYGYSNVFRITDYIHP----	213
pCRESS3|WP_090414108.1/1-313 EKARQIVK--EEKYKNIFRELEVTYLWGATGTGKTRSVMEKFGYENVYRVTDYDHP----	212
pCRESS3|WP_133968632.1/1-316 ERARQIVK--EEKFKNVYRDLEVTYIWGDTGTGKTRSVMDQYGYENVYRITDYTHP----	212
pCRESS3|MBO5524253.1/1-326 ERCRQVVM--EERYKNEWRALHVTYIYGETGRGKTRSVMEKYGYDKVYRVTDYEHP----	213
pCRESS3|WP_117922149.1/1-328 ERARQTVL--EEKYKNDWRELTTVYIYGDTGSGKTRSIMEQYGYSNVFRVTDYEHP----	213
pCRESS3|HAD66311.1/1-330 ERVRQTVL--EERYKKDWRDLQTIYIYGTTGSGKTRSVMEKYGYDKVFRVTDYEHP----	214
pCRESS3|HBA05901.1/1-329 ERVRQTIL--EERYKKDWRDLQTIYIYGTTGSGKTRSVMEKYGYDKVFRVTDYDHP----	213
: : * * : **: : .
pCRESS3|WP_055838650.1/1-411 FDGYRGQDILLLDEYNTSVPMVDLLKLLEGYPLEVSARYSDKIAKFTTVFIVSNLELSEQ	315
pCRESS3|WP_148071010.1/1-391 FDGYKGEDIVVLDEYNTSVAMVDMLKILEGYPLELAARFSDKTAKFTKVFIVSNLRVSQQ	300
pCRESS3|WP_204621848.1/1-402 FDGYAGEDVLVLDEYNTSVTIADMLKVLEGYPLEMSARYSDKVAKYTKVFIVSNLCLDQQ	311
pCRESS3|QNG40965.1/1-330 FDAYAGEKVLVLDEFRGQIEFSTMLNLLDGHVMELPARYNNRWANYEEVWVVSNHELNKQ	270
pCRESS3|QNG41012.1/1-295 FDDYEAQTTLVLDEFAGQMELDLVLNVLDRYPLRLPCRYRDKWACYEKVWIVSNLAPDEV	263
pCRESS3|PWM69949.1/1-344 IDDYNGEKVLFLDEFRSSFKISEILDYLDGQPLRIRGRQFNRVACYDTVYIVSNIPLNEQ	287
pCRESS3|RXI22674.1/1-342 IDDYNGEKILFLDEFRSSFKISEILDYLDGQPIRIRGRHYNRVACYDTVYIVSNLSLKEQ	285
pCRESS3|MBS5023006.1/1-342 IDDYNGEKILFLDEFRSSFKISEILDYLDGQPIRIRGRHYNRVACYDTVYIVSNLSLKEQ	285
pCRESS3|AXH76828.1/1-287 FDTYVGQEVVVFEEFRSQQKVENMLNWLDGYPVELPARYADKLAKFTKVYIISNWEWEMQ	255
pCRESS3|MBQ7083837.1/1-313 FDAYHGHDILVLEEFASQIPIEEMLNILDRYPLMLPARYNDRVACFTTVYITSNLPLSEQ	275
pCRESS3|MBS5622575.1/1-322 FDDYHGQDVIVFEEFASQIPIEEMLNLLDVYPLMLPARYSDKVACYTKVYITSNLPLSRQ	276
pCRESS3|MBS5590633.1/1-318 FDAYHGQPVLVLEEFYSQIPIETMLNLLDIYPLTLPARYSDRIACYTTVYLTSNIPLEAQ	276
pCRESS3|MBQ7085156.1/1-317 FDGYNGQDVLVFEEFNSQIPIEEMLNYLDIYPLSLPARYTDRTACYTKIYITSNLPLREQ	275
pCRESS3|MBQ9861045.1/1-318 FDGYTGQDVLVFEEFHSQIPIEDMLNYLDIYPLSLPARYSDRVACYTRVYITSNLPLEKQ	276
pCRESS3|PWM47686.1/1-318 FDAYHCQDVLVLEEFHSQIPIAAMLNYLDIYPLTLPARYTDRVACYTTVYITSNVPLSEQ	277
pCRESS3|WP_154250614.1/1-320 FDGYNGQDVLVFEEFNSQVPIEDMLNYLDIYPLHLPARYNDRVACYTKVYLTSNLPLEKQ	276
pCRESS3|WP_191405172.1/1-322 FDGYHGQEVLVFEEFNGQIPIEDMLNYLDIYPLALPARYNDKTACYTKVYITSNLPLEKQ	278
pCRESS3|HIU43723.1/1-320 FDGYHGQDVLVFEEFNSQIPIEDMLNYLDIYPLALPARYNDKTACYTKVYITSNLPLEKQ	276
pCRESS3|MBQ2772718.1/1-313 FDAYHGQDVLVFEEFNSQIPIETMLNYLDIYPLMLPARYSDKVACFTKIYITSNLPLHEQ	276
pCRESS3|MBQ4052127.1/1-313 FDAYHGQDVLVFEEFNSQIPIEAMLNYLDIYPLMLPARYTDRTACFTKVYITSNIPLNEQ	276
pCRESS3|WP_151075041.1/1-321 FDSYAGEEVLLLDEYGSNFKIRDLLNYLDGYPLNLPCRYTNRVACYKAVYIISNLCLSKQ	272
pCRESS3|NBI10739.1/1-322 FDSYQGEDVLLLDEYNSNFKIRDLLNYLDGYPLTLPARYSNRVACFTKVYIISNLCLSKQ	272
pCRESS3|WP_087182116.1/1-353 FDSYAGQEALVLDEFRSQLKISEMLNILDGYPLELRCRYANKVACFTTVYIISNIPLYEQ	276
pCRESS3|OIZ61661.1/1-327 FDGYAGQETLVLDEYRSQLKISELLNLLDGYPLELRCRYANKTACFTKVYIISNLSLQAQ	281
pCRESS3|NLT62940.1/1-341 FDNYSGQDVMLFDEYRGDFKIGELLNYLDGYPCDLPARYANKTACFTKVYIISNIDLSSQ	273
pCRESS3|HHX23870.1/1-340 FDRYSSQPVLLFDEFRSSLRVQDMLLFLEGYPLSLPARYAQRVACYTKVYIISNIDLRAQ	274
pCRESS3|HIZ54828.1/1-354 FDRYAQEPVLLLDEYRSNFTVGDLLDYLDIYPLNLPARYAPRVACYEVVYIISNIDLKDQ	292
pCRESS3|MBO6302000.1/1-338 FDRYAQEPVMCFDEFRSSLPIGDMLNYLDGYPLSLPARYANRVACFETVYIISNIDLKEQ	274
pCRESS3|WP_195969905.1/1-343 FDRYAQEPVLLFDEFRSSLMVGDMLDYLDGYPLALPARYSQRQACYTTVYIISNIDLSQQ	274
pCRESS3|MBQ7888413.1/1-306 FDGYEGQPVIMFEEFRGQIPLAEMLMYLDRYPCRLPARYSDKAACYTTVYINSNIPLSEQ	270
pCRESS3|HIR10655.1/1-336 FDRYNGEPVLLLDEFRSSLPFGDMLQYLDIYPCRLPARYADKIACYDKVFIVSNIPLSKQ	286
pCRESS3|HHY52469.1/1-337 FDKYRGEDVMLFDEFHSSLKIQDMLNFLDGYPLELPCRYANRVACFTKVYIISNIPLELQ	274
pCRESS3|MBS7193760.1/1-300 FDGYKNEDVILFDEFRSNLRIDDMLKYLDGYPVNLPSRYTDKPAAFTKVYIISNIPIEKQ	272
pCRESS3|PKM73099.1/1-310 FDQYQGQDVILFDEYRSQLTISEFLNYLDVHPTPLACRYADRQACYTKVFIISNIPLEKQ	273
pCRESS3|MBP8640493.1/1-311 FDEYKGQDVMLFDEFRSSLLISELLHYLDGYPMVLPCRYSNKQACYTKVYILSNIPLEQQ	273
pCRESS3|WP_053167095.1/1-349 FDSYRQQDVIVFEEFTSSLKIQDMLNYLDGYPLELPSRYSNKQATFTKVYILSNSPLRKQ	289
pCRESS3|DAP91373.1/1-341 FDSYKGQDVIVFDEFRSSLQMTQMLDYLDGYPVELKARYCNKQACFTKVYIISNIDLRDQ	280
pCRESS3|MBQ2744854.1/1-331 FDDYEGQDIVVFDEFRSSLPMEKMLRYLDGHPVKLGCRYNNKVACYTTVYIVSNISVQKQ	279
pCRESS3|WP_204900436.1/1-325 FERYNGEDIIVFDEFRSQLRISDMLNYLDGYPLMLPCRYANRQACYTKVYLISNVPLENQ	270
pCRESS3|WP_092268079.1/1-339 FDGYKSEDVLLFDEFHSQLPITQMLMYLEGYPTELPCRYANKQACFTKVYIISNIPFEQQ	270
pCRESS3|WP_117896408.1/1-347 FDGYKGEAVIVFEEYRGQLKISDLLNYLDGYPLTLPCRYQNKQACYTEVYIISNVALEDQ	273
pCRESS3|WP_118540591.1/1-340 FDGYQGQDVILFEEFRSSLSLGDMLKYLDGYPVVLPCRYSNKQACFTKVYITTNISLAEQ	285
pCRESS3|MBS5074371.1/1-345 FDGYKNQDVVIFEEFRSSIRFTEMLTLIEGYPVELPCRYANKYACYTKVYIITNVPLSKQ	276
pCRESS3|WP_125140341.1/1-329 FDNYHGQDVIIFEEFRSSFPIQDMLNYLDGYPLELPCRYNNKFSCFTKVYITTNISLSQQ	273
pCRESS3|RKI98750.1/1-340 FDSYRGQDVVVFEEYRSDFKINNLLNYTDGHPVELPCRFFNKYACYTKVYIITNIPLSQQ	277
pCRESS3|MBS6914602.1/1-333 FDSYREQDVMVFEEFRSGFTIREMLNYLDIYPLELPCRYANKFACYTKVYIVSNIPLASQ	279
pCRESS3|MBP3460350.1/1-348 FDSYKGQDIIVFEEFRSSLRIQDMLNYLDGYPLDLPCRYNNKIACYTKVFINSNISLESQ	274
pCRESS3|MBO5141545.1/1-353 FDAYKGQDIVVFEEFRSSLKISDMLNYLDGYPLDLPCRYNNKVACYTKVFINSNFSLEEQ	279
pCRESS3|MBR1649971.1/1-327 FDQYQGQDVIAFEEFQSSIPINQMLVYLDGYPLMLPCRYSDKVACYTKAFILSNIDLKEQ	269
pCRESS3|WP_120409090.1/1-370 FDGYKNEPVILFDEFRSSLPLSDMLNYLDGYPLSLPCRYNDRTACYTVVFIVSNIDLRLQ	310
pCRESS3|WP_160358929.1/1-333 FDNYKGQDIVIFEEFRSSLKIQDMLNYLDGYPLELPCRYTNKIACFTKVFIITNIDLFEQ	273
pCRESS3|WP_090414108.1/1-313 FDGYKGQDVVIFEEFRSSLKIQEMLNYLDGYPLELPCRYMNRIACFTKVYIITNIPLREQ	272
pCRESS3|WP_133968632.1/1-316 FDSYKGQDVVIFEEFRSSLKIQEMLNYLDRYPLELPCRYLNKIACYTKVYIISNIPLTCQ	272
pCRESS3|MBO5524253.1/1-326 FDGYKGQAVLVFEEFRSNIRIWDMLNYLDGYPVELRCRYANKVACFTEVYIISNISLRDQ	273
pCRESS3|WP_117922149.1/1-328 FDGYKGQDVIVFEEFRSSLRIGDMLNYLDGYPVELRCRYANKQACFTKVYIVSNISLRDQ	273
pCRESS3|HAD66311.1/1-330 FDGYKGQDVIVFEEFRSSIRIGEMLNYVDGYPVELRCRYANKVACYTKVYIVSNIALTEQ	274
pCRESS3|HBA05901.1/1-329 FDGYKGQDVIIFEEFRSSIRMGEMLNYVDGYPVELRCRYANKVACYTKVYIISNIALTEQ	273
:: * . : ::*: . .* : : * : : : :: :*
pCRESS3|WP_055838650.1/1-411 HQTIQHEHPKQWAALGARLTSVSELVIEGEGDDARGKLRVHKG------TPPQLDH--YL	367
pCRESS3|WP_148071010.1/1-391 HRTLQEEHPEQWEAFKARLTSVSEMLP-------GGKLQVEKG------MPPQLNH--YL	345
pCRESS3|WP_204621848.1/1-402 HRTIQEEHPEQWAAFLARLTSVSEMVP-------GGKLIVSKG------MPPQLDH--FL	356
pCRESS3|QNG40965.1/1-330 FAEVRESSAVDWNAFEARFHAVKRMTGTGKIEDISGFYNVSEF------KEERLEV--DE	322
pCRESS3|QNG41012.1/1-295 YDVWIESE--RLKAFRRRLHNVYCMVAPGELVAE--------------------------	295
pCRESS3|PWM69949.1/1-344 YKKIQDYEPKSWAAFLRRITAVYNFDISKETPVNKFTGELKKS-------PTLIEIADDS	340
pCRESS3|RXI22674.1/1-342 YTNIQQSEPKTWAAFCRRITAVYDFDKSKDIPVNKFTGELKKP-------PTLIEIADGG	338
pCRESS3|MBS5023006.1/1-342 YKNIQADEPKTWAAFCRRITAVYNFDISKDIPVNKFTGELRKP-------PTLIPIDDDS	338
pCRESS3|AXH76828.1/1-287 YSNLREEYPSTYAAWARRVPTRLEMKLQDQAE----------------------------	287
pCRESS3|MBQ7083837.1/1-313 YVSAQCDRPETWKAFLRRINHVFEFLADGTIVER-EEKI---------------------	313
pCRESS3|MBS5622575.1/1-322 YQAVQQYHPETWQAFLRRIRTFTEYRANGAPITR-PVSEWRWMLE-------------DG	322
pCRESS3|MBS5590633.1/1-318 YPDIQRYKSETWRAFLRRIHVVREFWRDGTIQEV-IYDTKRKI-----------------	318
pCRESS3|MBQ7085156.1/1-317 YQDVQEYRPETWKALLRRIHRIVEYHADGTTTER-RKNDEPTR-----------------	317
pCRESS3|MBQ9861045.1/1-318 YRNVQWDSLETWRAFIRRIHKVLEYRADGSVREI-FYKGDVEE-----------------	318
pCRESS3|PWM47686.1/1-318 YMDIQRYQLETWRAFLRRVQNIIEYLPDGSTIRH-KEGGLPL------------------	318
pCRESS3|WP_154250614.1/1-320 YRAEQWDRPETWRAFLRRIHNVIEYLPDGSTVQR-KKGGFPYDPK---------------	320
pCRESS3|WP_191405172.1/1-322 YRDEQWDRPETWRAFLRRIQNVIEYLPDGSTVQR-KKGGFPYDPK---------------	322
pCRESS3|HIU43723.1/1-320 YWAEQQGRPETWLALLRRIQNIIEYLPDGSTVQW-KKGGFPYDPK---------------	320
pCRESS3|MBQ2772718.1/1-313 YKAEQTSRPETWNAFLRRIDKVYAYHADGTVDEV-DFK----------------------	313
pCRESS3|MBQ4052127.1/1-313 YIDVRHNRLETWKAFIRRIDHVFMYMPDGSIEEI-YFK----------------------	313
pCRESS3|WP_151075041.1/1-321 YTDIQFDSPATFAALLRRIHTVVQYTGPGQFVEY-DTAEYMDNP--------FLG-----	318
pCRESS3|NBI10739.1/1-322 YPDEQYSSPATFAALLRRIQKVVQYTGPGQYVEY-ETAEYMENP--------FLG-----	318
pCRESS3|WP_087182116.1/1-353 YPNVQSSDKETWNALLRRIQTVRDYHKDGSVHEY-TMEEYLNGFI-------VLD-----	323
pCRESS3|OIZ61661.1/1-327 YPIIQCEQPETWQALLRRIHHIIEYRPKEEI--------YEQF-T-------LFD-----	320
pCRESS3|NLT62940.1/1-341 YPHIQIDQPETWNSLIRRIKKVIYITSGGRY-EY-SAEQYAVP-T-------VEP-----	318
pCRESS3|HHX23870.1/1-340 YPNIQQNEPASWKAFVRRINKVIEYRYNGSPVDYGSAEEYLYT-RNE--MPGWVAEAEKA	331
pCRESS3|HIZ54828.1/1-354 YPNIQATEPESWLALLRRIHHVIEYRKDGPPIDHGSAKKYIFP---E--LPKWVEEAQK-	346
pCRESS3|MBO6302000.1/1-338 YPNVQDNEPKTWRAFLRRIHKVIEYHADGTTTDHGNAADYVLQ---P--VPAWVREIDTE	329
pCRESS3|WP_195969905.1/1-343 YKNVQENEPATWKAFLRRIHHVIEYHQDKPPTDHGPALDYIFPPPKP--TPDWVREIEAD	332
pCRESS3|MBQ7888413.1/1-306 YKQEQIHEPRSYDAFIRRINKCFEYKIQSENAKS--------GI----------------	306
pCRESS3|HIR10655.1/1-336 YPNIQVEDSESWNALVRRINKITQFTRNAPFFETNEVE-QIEEIVDS-----YLLP----	336
pCRESS3|HHY52469.1/1-337 YPNIRTETPSVWDAFIRRIHQVMVFYASNQYDEF-TTKEYLNHTSNSYSNTTWKEVNNDG	333
pCRESS3|MBS7193760.1/1-300 YVEVQKYEPATYKAFIRRFTQEPIELIG--------------------------------	300
pCRESS3|PKM73099.1/1-310 YRDVQREDAESWIALKRRIQHVYEMLPDAS-GDD------------------WTKE----	310
pCRESS3|MBP8640493.1/1-311 YRNIQAEQKETWEALLRRINHNYEMLPDAKDGDG------------------WLKE----	311
pCRESS3|WP_053167095.1/1-349 YETVQIEKIEVWRAFLRRIKKVLLFDKQGTHKEF-TTDEFL-H---------WTAPANIL	338
pCRESS3|DAP91373.1/1-341 YPTIQREDDKTWQAFLRRIKEVQVFDGKDVHIVD--CQEYIKS---------DWKPCF--	327
pCRESS3|MBQ2744854.1/1-331 YPSVQREEWESYQAFLRRINRVWEYTKDGINERQVKYDEWQPC-----------------	322
pCRESS3|WP_204900436.1/1-325 YRWVQMDEPLTWKAFLRRIHHVVEYTAEGCNAEPVPAQETLSG---------FTEINEDE	321
pCRESS3|WP_092268079.1/1-339 YPNIRLEKPTTWAALKRRIQKVIHFGANELMTYH-FGQGTPIS------------LP--N	315
pCRESS3|WP_117896408.1/1-347 YKQIQADQPETWAALLRRIHNVKLFLSFGECDYT--MEQYKDM---------VMTPRSLK	322
pCRESS3|WP_118540591.1/1-340 YKNVQRDCVEDFHAFLRRIHSVKHYTPKG-IRIG-HIQVAPDG---------FRTLFDSE	334
pCRESS3|MBS5074371.1/1-345 YPAVQLDESVSWLAFLRRIHKVKKYTYEG-ILES-HIEITKDG---------FRTVLDGE	325
pCRESS3|WP_125140341.1/1-329 YTGVQIDYPSTWFAFLRRINKVVNYQAGGEIKTQ-KIEMGKDG---------FYSLLDYE	323
pCRESS3|RKI98750.1/1-340 YPELQIDSPESWLALMRRINTVVHFTESG-ITCK-KVEILPGG---------FLRLTENE	326
pCRESS3|MBS6914602.1/1-333 YPHVQREEPATWLALLRRIKAVLHFTESG-VFAQ-KIEIGRDG---------FYKLLTSD	328
pCRESS3|MBP3460350.1/1-348 YTDIQKEYKETWLAFLRRISCVKEFNDKGIIDYA-NTDDYINR---------WKKIDMN-	323
pCRESS3|MBO5141545.1/1-353 YKDIQKEHTETWLAFLRRITCVKEYGDNGIVDYA-NTDDYINR---------WKQVNLN-	328
pCRESS3|MBR1649971.1/1-327 YQDIQRYNPETWKAFLRRIQKVRVFQNGKTDEYR--LYDYLYE---------FQMLTAEQ	318
pCRESS3|WP_120409090.1/1-370 YDTQQRTERETWRAFLRRIQKVKVFKDNRVALYT--MEQYLYG---------FLSVPEDE	359
pCRESS3|WP_160358929.1/1-333 YESVQKEHNETWRAFLRRIHMVKQYTINNVYDYS--LQEYLDR---------DLIPVNDC	322
pCRESS3|WP_090414108.1/1-313 YELVQASYPETWAAFNRRITSVYEMIQ---DDDN-------------------------D	304
pCRESS3|WP_133968632.1/1-316 YDYIQQQYPETWEAFCRRIYNIQHFTREQPVEDE-------------------------K	307
pCRESS3|MBO5524253.1/1-326 YTDIQRLQGETWKAFLRRIHDVEIFINGEVHKGT--CKEYMEG---------FI-PTRKK	321
pCRESS3|WP_117922149.1/1-328 YRDLQRDQYETWCAFLRRIHEVRIFKDGKIHTGT--CKEFMDG---------FI-KLSND	321
pCRESS3|HAD66311.1/1-330 YTDIQKCQPETWNAFLRRINKVRVHVKDKVHEGT--CNEYING---------FV-PALDN	322
pCRESS3|HBA05901.1/1-329 YTDIQKYQPESWNAFLRRINKVRVHVKDKVHEGT--CSEYING---------FV-PALDN	321
. : *.
pCRESS3|WP_055838650.1/1-411 TGKPVEIVLPAQAPALAR-GSVVSEAEAADDPDDFEDDDFFFDED-------	411
pCRESS3|WP_148071010.1/1-391 EQRPVEILLPGEKPTQCSLASV----QALADDDHFEDGEFADEADEFFGN--	391
pCRESS3|WP_204621848.1/1-402 EQKPVEIVLPYEKLSAPKPAVVVAEAAALDDLDDFE------SDDDLFGDAD	402
pCRESS3|QNG40965.1/1-330 D---VKRNLRK-----------------------------------------	330
pCRESS3|QNG41012.1/1-295 ----------------------------------------------------	295
pCRESS3|PWM69949.1/1-344 -------DLPF-----------------------------------------	344
pCRESS3|RXI22674.1/1-342 -------IMPF-----------------------------------------	342
pCRESS3|MBS5023006.1/1-342 -------DLPF-----------------------------------------	342
pCRESS3|AXH76828.1/1-287 ----------------------------------------------------	287
pCRESS3|MBQ7083837.1/1-313 ----------------------------------------------------	313
pCRESS3|MBS5622575.1/1-322 ----------------------------------------------------	322
pCRESS3|MBS5590633.1/1-318 ----------------------------------------------------	318
pCRESS3|MBQ7085156.1/1-317 ----------------------------------------------------	317
pCRESS3|MBQ9861045.1/1-318 ----------------------------------------------------	318
pCRESS3|PWM47686.1/1-318 ----------------------------------------------------	318
pCRESS3|WP_154250614.1/1-320 ----------------------------------------------------	320
pCRESS3|WP_191405172.1/1-322 ----------------------------------------------------	322
pCRESS3|HIU43723.1/1-320 ----------------------------------------------------	320
pCRESS3|MBQ2772718.1/1-313 ----------------------------------------------------	313
pCRESS3|MBQ4052127.1/1-313 ----------------------------------------------------	313
pCRESS3|WP_151075041.1/1-321 ---GRR----------------------------------------------	321
pCRESS3|NBI10739.1/1-322 ---GRWL---------------------------------------------	322
pCRESS3|WP_087182116.1/1-353 ---PARYPLPFKNPHNREPRPVSSEQTDLAQA--F-----------------	353
pCRESS3|OIZ61661.1/1-327 ---GKEI---FNE---------------------------------------	327
pCRESS3|NLT62940.1/1-341 ---EISY---FVDIVSDEETPFDSKGEKI-----------------------	341
pCRESS3|HHX23870.1/1-340 EEIQEELPF-------------------------------------------	340
pCRESS3|HIZ54828.1/1-354 -MKPEQLEI-------------------------------------------	354
pCRESS3|MBO6302000.1/1-338 QAKLDELPL-------------------------------------------	338
pCRESS3|WP_195969905.1/1-343 ETPPEQFGLPF-----------------------------------------	343
pCRESS3|MBQ7888413.1/1-306 ----------------------------------------------------	306
pCRESS3|HIR10655.1/1-336 ----------------------------------------------------	336
pCRESS3|HHY52469.1/1-337 -------DMPF-----------------------------------------	337
pCRESS3|MBS7193760.1/1-300 ----------------------------------------------------	300
pCRESS3|PKM73099.1/1-310 ----------------------------------------------------	310
pCRESS3|MBP8640493.1/1-311 ----------------------------------------------------	311
pCRESS3|WP_053167095.1/1-349 -------AEKFG----------ISKLIK------------------------	349
pCRESS3|DAP91373.1/1-341 -------DAPFQNKDDNKKSN-------------------------------	341
pCRESS3|MBQ2744854.1/1-331 ------KTTPFKIAK-------------------------------------	331
pCRESS3|WP_204900436.1/1-325 -------GLPF-----------------------------------------	325
pCRESS3|WP_092268079.1/1-339 -----VEVTPAAETHSR----LAQETIHESDKS-------------------	339
pCRESS3|WP_117896408.1/1-347 ------------ESIDDAQRELADRMTAHFGRNKFRN---------------	347
pCRESS3|WP_118540591.1/1-340 -------FVPFES---------------------------------------	340
pCRESS3|MBS5074371.1/1-345 -------FIPFREVVNGSKN-VVERLA-L-----------------------	345
pCRESS3|WP_125140341.1/1-329 -------KVPFAV---------------------------------------	329
pCRESS3|RKI98750.1/1-340 -------EVPFHDIKETAVR-A------------------------------	340
pCRESS3|MBS6914602.1/1-333 -------ITPFD----------------------------------------	333
pCRESS3|MBP3460350.1/1-348 -------STPFKESYEQEKMDLVSDWI-KYDKK-------------------	348
pCRESS3|MBO5141545.1/1-353 -------DTPFVERYEQEKMDLVSDWI-RYDRK-------------------	353
pCRESS3|MBR1649971.1/1-327 -----LKLCPFY----EG----------------------------------	327
pCRESS3|WP_120409090.1/1-370 -------GTPFD----KEGKHG------------------------------	370
pCRESS3|WP_160358929.1/1-333 -------ISPFE----QEKMEV------------------------------	333
pCRESS3|WP_090414108.1/1-313 -------LEGFH----QLSF--------------------------------	313
pCRESS3|WP_133968632.1/1-316 -------IEGFE----QLSF--------------------------------	316
pCRESS3|MBO5524253.1/1-326 -------WEDVK----------------------------------------	326
pCRESS3|WP_117922149.1/1-328 -------EKTVF----DK----------------------------------	328
pCRESS3|HAD66311.1/1-330 -------EIPFN----RPD---------------------------------	330
pCRESS3|HBA05901.1/1-329 -------EIPFN----RPD---------------------------------	329
