# Supplementary material for: A Structural Perspective of Reps from CRESS-DNA Viruses and Their Bacterial Plasmid Homologues
Source: Viruses. 2021 Dec 25;14(1):37. doi: 10.3390/v14010037 (PMC8780604; doi:10.3390/v14010037)
Supplement: Supplementary file 1 [file viruses-14-00037-s001.zip › SupplementarySequences/pCRESS4.aln]

CLUSTAL O(1.2.4) multiple sequence alignment
MBS5632889.1 ------------------------------------------------------------	0
WP_201088246.1 ------------------------------------------------------------	0
WP_205133532.1 ------------------------------------------------------------	0
WP_099391202.1 ------------------------------------------------------------	0
CRY97508.1 ------------------------------------------------------------	0
WP_066646972.1 ------------------------------------------------------------	0
MBR1572090.1 ------------------------------------------------------------	0
RHD04523.1 ------------------------------------------------------------	0
EEG92439.1 ------------------------------------------------------------	0
CBL40434.1 ------------------------------------------------------------	0
WP_146965079.1 ------------------------------------------------------------	0
NCD35478.1 ------------------------------------------------------------	0
WP_117099775.1 ------------------------------------------------------------	0
MBR6618739.1 ------------------------------------------------------------	0
ERI66470.1 ------------------------------------------------------------	0
HBA48496.1 ------------------------------------------------------------	0
RKJ44300.1 ------------------------------------------------------------	0
MBR4314494.1 ------------------------------------------------------------	0
MBQ6435122.1 ------------------------------------------------------------	0
MBR6439029.1 ------------------------------------------------------------	0
HAT03123.1 ------------------------------------------------------------	0
WP_191397458.1 ------------------------------------------------------------	0
RHQ19702.1 ------------------------------------------------------------	0
CRY93789.1 ------------------------------------------------------------	0
WP_197067812.1 MSTAD-RTITIVPADLTPPGGPDLAPAAGGLPGAVPSGENPVLTV-EDDFA----GNGYT	54
WP_072041947.1 MNAAE-RTSALVSADLTPPGGPGLAPAEGGLPVVDPNVANPVLAV-EDLLE----ENGYT	54
HIW92426.1 MHADA-RDLSSNPTDLTPPGGTTEALGEAEVPVVDPNDENHVRAA-EDDLE----GNGYT	54
WP_193102231.1 MHAID-HNLGTAPADLTPPGGPDLAPAEGGLPNTVPNGESSALSF-EDDFA----GNGYT	54
WP_083852949.1 MHPDA-RNLSTDPVDLTPPGGPGLAPAEGGVPGAVPSDGNRALPV-GDDFA----GNGYT	54
GEE02257.1 MTTDTPASIGVDWTCVRIPIT-------------------------ATDFE----IKTDS	31
WP_008376925.1 ----MSTAMVLDWTTIEPPLSPA-----VSLPSSEPDDETHPDRA-ADGFV----IKTDS	46
WP_194594798.1 -------------------------------------------------MM----ALVAS	7
WP_192595325.1 ------------------------------------------------------------	0
HCG55821.1 MS---GRR---ARAQRRQPADLPLSPNR-GSAAT-------EGGSETTVIL----GSEDE	42
CEI31812.1 MS---GRR---ARLRRKAAQEHASATGR-LA------------AVDTSTIV----EPEAA	37
WP_083871812.1 MS-ITDKG---KTTKRKG-KAATTGKGK-GKATTPKRKSTTNNAPQTDEHL----EVNIG	50
WP_201471370.1 ------------------------------------------------------------	0
WP_143017921.1 ------------------------------------------------------------	0
WP_071569261.1 ------------------------------------------------------------	0
WP_070540949.1 ------------------------------------------------------------	0
WP_131820178.1 ------------------------------------------------------------	0
WP_154762437.1 ------------------------------------------------------------	0
WP_203233879.1 ------------------------------------------------------------	0
MBS6364028.1 ------------------------------------------------------------	0
EJZ85054.1 MTSPTITT---FSPTREGPSAPTLAPEG-GTPSCENDCLSTAEWNEKQGFEGISEQPKNP	56
WP_194669225.1 ------------------------------------------------------------	0
WP_044572803.1 ------------------------------MSDTESNVESTAK-----SFL------TES	19
PBB08128.1 ------------------------------------------------------------	0
MBS5632889.1 ---------------------------MQK------------------------------	3
WP_201088246.1 ------------------------------------------------------------	0
WP_205133532.1 ---------MAYKTKNSV--KGERKLGLQAVKEMEAAP-------------------G--	28
WP_099391202.1 ------------------------------------------------------------	0
CRY97508.1 ------------------------------------------------------------	0
WP_066646972.1 ------------------------------------------------------------	0
MBR1572090.1 ------------------------------------------------------------	0
RHD04523.1 ------------------------------------------------------------	0
EEG92439.1 ------------------------------------------------------------	0
CBL40434.1 ------------------------------------------------------------	0
WP_146965079.1 ------------MKKGKV--KKKNKRNIQKKNKETNLP-------------------N--	25
NCD35478.1 ------------------------------------------------------------	0
WP_117099775.1 ------------------------------------------------------------	0
MBR6618739.1 ------------------------------------------------------------	0
ERI66470.1 ---------------------------MEKRG----------------------------	5
HBA48496.1 ------------------------------------------------------------	0
RKJ44300.1 ------------------------------------------------------------	0
MBR4314494.1 ------------------------------------------------------------	0
MBQ6435122.1 ------------------------------------------------------------	0
MBR6439029.1 ------------------------------------------------------------	0
HAT03123.1 ------------------------------------------------------------	0
WP_191397458.1 ------------------------------------------------------------	0
RHQ19702.1 ------------------------------------------------------------	0
CRY93789.1 ------------------------------------------------------------	0
WP_197067812.1 AAQTDPDDSEATVDPSSD--QGINAD-------QHARP-----SLGGRASVSETDASA--	98
WP_072041947.1 AAQSDSAGSDTTADLSSD--LGSTAA-------IHARP-----SLGGRASVSETAAQA--	98
HIW92426.1 AAPIKSDDPNTTADFTSD--LGTNAD-------QHARP-----SLGGRASVSETAAQA--	98
WP_193102231.1 AAQTDSDDSEATVDPSSG--QGTNAD-------QHARP-----SLGGRASVSETAAQA--	98
WP_083852949.1 AAPTDSGESEIPADLSSD--QGTVAA-------LHARP-----SLGGRASVSETAAPA--	98
GEE02257.1 DAGVTFDDSEVSPETIDG--LHFHPP-------MRARH-----FLGWRASVSETDTVA--	75
WP_008376925.1 AASADSDASEDRPGTIAE--LAFRVP-------TRARH-----FLGWRAAVLETAADP--	90
WP_194594798.1 RETVDL-AHEEAAPPGSA---GLIAG------GTVLVPPAHLTVESVDLSTSEGVSSAK-	56
WP_192595325.1 ------------------------------------MSPTVADTRSTRFSESEHSFPVQT	24
HCG55821.1 VVSVVF----GPSDSQSS---RSGGG------TMGLCPPASNEVVSVVFDGSET--NST-	86
CEI31812.1 SRSSCFSSQHPATPAETH---GSSGG------TLGLCPPAATEVVSVVLDDMQS--EDTT	86
WP_083871812.1 VDSVDSDSS-DSTDPTST---SVSGR------GARACAPRPNHTVETVDSAD--------	92
WP_201471370.1 ------------------------------------------------------------	0
WP_143017921.1 ------------------------------------------------------------	0
WP_071569261.1 -----------------------------MTEDATLAPE---------------------	10
WP_070540949.1 ---------MPKYEKCDE---------KHTTEDTVLAPE---------------------	21
WP_131820178.1 ---------MRNFPKSVV---------THTKLALPPGKS---------------------	21
WP_154762437.1 ---------MLNRPEGDE---------THTPVALP-------------------------	17
WP_203233879.1 ------------------------------------------DAVDLVDFGQNRL--SSD	16
MBS6364028.1 ---------------------------------------------------------MTT	3
EJZ85054.1 VVLVVPGSSAPTFPCNSN--------DNARDTGL------VSRAVGSVVFGSETT--KND	100
WP_194669225.1 -------MSDKTLPAETPVSPVAAAQQTQKPHEYAAEPA--GGLL-----GSPR------	40
WP_044572803.1 VDFVDSDFSDDFLPAETATSCGTNAGG----TELVLAPKSAADLVDHVDSESVS------	69
PBB08128.1 --------------------MDLGLPS----TELAAGPD-----------GGPE------	19
MBS5632889.1 ----------------VQFLFIVQFCLL---SLCNFAIIYTRKTKGQVKNMTNVVQLKKG	44
WP_201088246.1 ------------------------------------------------------------	0
WP_205133532.1 --------YDPQATLALAQANLDAFGKL-----------DDLDDASFIACMNDMRANHPD	69
WP_099391202.1 ------------------------------------------------------------	0
CRY97508.1 ------------------MRKILIYEVI-----------YVSESEKMTGVTPDMVGLTPG	31
WP_066646972.1 -------------------------------------------------MAD--------	3
MBR1572090.1 ------------------------------------------------------------	0
RHD04523.1 ------------------------------------------------------------	0
EEG92439.1 ------------------------------------------------------------	0
CBL40434.1 -------------------------------------------------MT---------	2
WP_146965079.1 --------N------EVEQEKIKVVK-A-----------SVLK------FS---------	44
NCD35478.1 ------------------------------------------------------------	0
WP_117099775.1 ------------------------------------------------------------	0
MBR6618739.1 ------------------------------------------------------------	0
ERI66470.1 --------------------KGGAFGAR-----------KILG-----------------	17
HBA48496.1 ------------------------------------------------------------	0
RKJ44300.1 ------------------------------------------------------------	0
MBR4314494.1 --------------------MLLVFCLT-----------YVLK------L----------	13
MBQ6435122.1 ------------------------------------------------------------	0
MBR6439029.1 ------------------------------------------------------------	0
HAT03123.1 ------------------------------------------------------------	0
WP_191397458.1 ------------------------------------------------------------	0
RHQ19702.1 ------------------------------------------------------------	0
CRY93789.1 ------------------------------------------------------------	0
WP_197067812.1 ----------PTSVASVDFAELDVPGADPSDDVAPFV---VESTPAQIAEA---------	136
WP_072041947.1 ----------PTSATPVDFAEMDVPGADPGDEVEAFV---VESTPAQVAEA---------	136
HIW92426.1 ----------PTSVAVVEFADLDVPGADPIDDMEPFV---VDSTPAQVAEA---------	136
WP_193102231.1 ----------PTSTEPVDFAEMDVPGADPGDEVEAFV---VESTPAQVAEA---------	136
WP_083852949.1 ----------PTSGASVDFAELDVPGADPGDEVEPFV---VESTPAQVAEA---------	136
GEE02257.1 -ALETTANATPLETDAVDFADLDVPGADPSDDVSPVV---VVSTPEQVAEA---------	122
WP_008376925.1 ------------APETSDFAELAVPGADPGDDVLPFV---VESTDEQVAEA---------	126
WP_194594798.1 ------------------A--DEEEP----APADPFAPG---------------------	71
WP_192595325.1 DDSKDASTA---LPEALQL--LDLVG----TDEDPYAEG---------------------	54
HCG55821.1 -----SVGE---LPETLRL--LDLVG----TDEDPYKEG---------------------	111
CEI31812.1 SGGDPASDE---LPEALRL--LDLAG----SDEDPYKDG---------------------	116
WP_083871812.1 -------------PE------PTEVD----PGGNQYAEG---------------------	108
WP_201471370.1 ------------------------------------------------------------	0
WP_143017921.1 ------------------------------------------------------------	0
WP_071569261.1 -SEPQTVKA---LPESLQL--LQLVD----TDECPYRPG---------------------	39
WP_070540949.1 -SEPQTVKA---LPESLQL--LQLVG----TDKCPFGPG---------------------	50
WP_131820178.1 -AESAEFAK---LHENLQL--LGRVG----TDDCPYKEG---------------------	50
WP_154762437.1 -EQPTEFAK---LHENLQM--LARVG----TENCPYKTD---------------------	46
WP_203233879.1 AAAVGSDAA---LPEALRL--LDLVG----TEDDPYGDG---------------------	46
MBS6364028.1 PA--STGDS---TPDALRL--LGLVD----TDDDPYQDG---------------------	31
EJZ85054.1 WN--DYSES---TPEALRF--LGLVG----TDEDPYRDG---------------------	128
WP_194669225.1 ------------------------PE----TPVSPVTPAATRVADTQLEAV---------	63
WP_044572803.1 ------------------------EA----SVLEPYAVG---------------------	80
PBB08128.1 ------------------------PR----ASTDPYAPG---------------------	30
MBS5632889.1 AVPNFGGT-----E-SGTSAKTEKPKSKRVRRVKIIQYENNPVTGESL------------	86
WP_201088246.1 ----------------------MAKSKIRSRFYMIMQYEKNPLTGEDL------------	26
WP_205133532.1 IYPVFWWWRKAEEQAGRRQEEDGEGTESRYKFFMVTQFLLDPFAAEWEDDRQTLKPGVAP	129
WP_099391202.1 -----------------------MANNLTARVFQLVQFFVNPKTGEKL------------	25
CRY97508.1 TDPN-------KTRATGGKKKAQPKKELKSRIFNCLQYEKNPKTGADL------------	72
WP_066646972.1 -D--------------TVAIQASGDKTPRGRIFNCLQYEYNPKTGACL------------	36
MBR1572090.1 ----------------------------MAKVFNIVQYIKHPITGERL------------	20
RHD04523.1 --------------------------MVMPKVFNIMQYCKHPITGEVL------------	22
EEG92439.1 --------------------------MVMPKVFNIMQYCKHPITGEVL------------	22
CBL40434.1 -----------N-ENMTTATTGTTEPKKTYRTFEIMQYEYNPKTGEDL------------	38
WP_146965079.1 -----------DLSLEERQDLKEKYKKNRQRTFNIMQYVEHPETGEPL------------	81
NCD35478.1 -----------------MESLPKPKKELSSRVFHIVQYLNHPTTGEIL------------	31
WP_117099775.1 ---------------------MSTEKISKYRMFTFMQYLRHPETGEEL------------	27
MBR6618739.1 --------------MENSKNSAKKKNGGGSRTFHIVTYVIHPGTGETI------------	34
ERI66470.1 -------------KLIIIERSNIMAKKKGFYNYNIMQYEKHPETGDEL------------	52
HBA48496.1 -------------------------MSLRARVYNIMQYEKHPTTGEVL------------	23
RKJ44300.1 -----------------------------------MQYEKNPKTGEDL------------	13
MBR4314494.1 -----------AIICVVLEIIVGDLMGIKARIFNIMQYEKHPETGKYL------------	50
MBQ6435122.1 --------------------------MAKWRIFNVMQYEKHLETGETL------------	22
MBR6439029.1 --------------------------MARARIFNIMQYEKHPETGEIL------------	22
HAT03123.1 ---------------------------MRARIFNIMQYQNHPKTGEPL------------	21
WP_191397458.1 -----------------------MLDLIRCRAFWFSSDL-------DH------------	18
RHQ19702.1 ---------------------------MKARIFNIMQYKRHPKTGEIL------------	21
CRY93789.1 ---------------------------MKARIFNIMQYEKHPETGEKL------------	21
WP_197067812.1 --KAFFASVKAS---ESADQKKRA--RKVSRVISVMQYHQHPETGEVI------------	177
WP_072041947.1 --KDFFARAKAA---ESSEQVKRA--RMQSRVFSVMQYREHPETGEVM------------	177
HIW92426.1 --KAFFTTAKAA---ESTEQAQRA--RMQSRVFSVMQYREHPETGEVM------------	177
WP_193102231.1 --KEFFARAKAA---ESPEQVKRA--RMQSRVFSVMQYREHPETGEVM------------	177
WP_083852949.1 --KAFFAAAKTA---ESPEQAKRA--RMQSRVFSVMQYREHPETGEVM------------	177
GEE02257.1 --RAFFARAKAD---ESAAQKQRT--RKVSRVFSAMQYHRNPATGEVM------------	163
WP_008376925.1 --RRFFRDAKGA---ESKAQKSRA--RTQSRVFSVMQYRKNPDSGVVM------------	167
WP_194594798.1 -----------------GPWHYAE--SVKGRIFMITTDWVHPDTGEVL------------	100
WP_192595325.1 -----------------GKWAYAK--DHGGTCFFITNNEKHDSG-RTL------------	82
HCG55821.1 -----------------GAWAYAE--ELGGRVFFITQNERYTDG-RVL------------	139
CEI31812.1 -----------------GEWAYADSDDLGGRVFLITQNERYLDTTRVL------------	147
WP_083871812.1 -----------------GKWHYAE--QIKGRIFTITTDCVHPDTGEVL------------	137
WP_201471370.1 -----------------------------------MQYSHHAETGEVM------------	13
WP_143017921.1 -----------------------------------MQYAQHAETREVM------------	13
WP_071569261.1 -----------------GKWHKAE--RKKFSAFFITQQAFYDGYG-DL------------	67
WP_070540949.1 -----------------GKWHKHD--RKKFSVFFITQQAFYDGYG-DL------------	78
WP_131820178.1 -----------------GKLAYAE--KLQGRCFTIMQYTHYNGVE--I------------	77
WP_154762437.1 -----------------WAYADEK--DMEGREFFVTQNTHYNGVE--I------------	73
WP_203233879.1 -----------------GEWSYAN--ENGGRCFFITQNLVYPVTGRVL------------	75
MBS6364028.1 -----------------GPWAYAN--EPGGRVFMVTQNLEHPSTGQTL------------	60
EJZ85054.1 -----------------GPWAYAN--EPGGRVFMITQNLSHPSTGQTL------------	157
WP_194669225.1 --RTFFEAAKAA---ETDSQIKRA--SLSATVFSIMQYEVHPDTGEAM------------	104
WP_044572803.1 -----------------GAWHYAE--ALKGRCFEIVQDEKHPDTGAIL------------	109
PBB08128.1 -----------------GPWAYAV--TKCGRIFKIQSAWIHPDSGATL------------	59
MBS5632889.1 NFDEQNILNAL------AYFSHR----TKRWAWIKHDKDVITEADIRDEVIDNKD-----	131
WP_201088246.1 FFNEAVIIKGI------AERQKS----LQAWAYIRHDKDKYNQDDD--------------	62
WP_205133532.1 WIDTPQIEAGL--------DHKS----IKRWCWIWHDRDIYTEEDEIADR----------	167
WP_099391202.1 LDDDYANKLAVYLSAMMQKHSHL----IKDFAIIVHDQDIYTEQEVEEHIVKLREEYAKS	81
CRY97508.1 HFTEANILKCV--------AHKS----ITRYAYIRHDKDVVTEWDVENGTGS--------	112
WP_066646972.1 NFTEANILACM--------KHKT----ITRYAYIKHDKDVVTESDIETGRGT--------	76
MBR1572090.1 LDR-NTIEEVL-------ASYKL----IKEFGYILHDSDFYTEEDEVSELESLKDEWEKL	68
RHD04523.1 ITE-EQIKSLF--------ERRT----IKSLAYILHDEEDFDEGDEENDLNRCEKEYEKL	69
EEG92439.1 ITE-EQIKSLF--------DRRT----IKLLAYILHDEEDFDEEDEENDLNRCKKEYEKL	69
CBL40434.1 HFNRAVIMKAL--------AHKT----IKQWIYVRHDRDKN-------------------	67
WP_146965079.1 ITE-DRIKDAL--------SKFG----QCRYAYILHDKDKK-------------------	109
NCD35478.1 LTE-ETVKAAL-------AKYKS----ISEWAYIIHDRDIK-------------------	60
WP_117099775.1 YSEAEVL-KAL--------EKKS----IKEWAYAIHDKDPRSQQEFDAYVNKH-------	67
MBR6618739.1 LTKDDAI-EII-------NHHKQ----IKQCALILHDKDVYTKAEEINN-----------	71
ERI66470.1 LTE-EKIKSVV-------AKYKS----IDRWAYIIHDKDVYTEANEEAN-----------	89
HBA48496.1 LTE-ETIKQAL-------S-HDS----IMQWAYIRHDKDVYSEKDEKDD-----------	59
RKJ44300.1 HFNEEVIKDGL--------DHKT----IKRFAYIKHNKDPYTLEEEKQG-----------	50
MBR4314494.1 MTE-EKIKDAL--------LHRT----IERWAYIYHDKDVYTELDEERD-----------	86
MBQ6435122.1 LTE-EQIRVAL-------LSHRT----VKRWAYICHDKDVYLALDEEQN-----------	59
MBR6439029.1 LTE-EKIKVAL-------FSHRT----IKRWAYICHDKDVYSVLDEEQN-----------	59
HAT03123.1 LSE-DTIISSL--------SHKG----IEQWGYILHDQDVHTQQECDRYIKDH-------	61
WP_191397458.1 TSL-EVIMEGV--------SHKS----ITKWAYVLHDKDVYTKEDVEKEIARLKKEYKKC	65
RHQ19702.1 LTE-EQILNAL--------DHKS----ILKYGYILHDKDVYMDADEMDD-----------	57
CRY93789.1 IDE-DVIKVAL--------AHKS----IKQWAYIDHDADVYSLRDEADD-----------	57
WP_197067812.1 FTQ-EQLDEGL--------AALADR--LYRWAYIWHDSDRLVEVDEGTT-----------	215
WP_072041947.1 LTQ-EQIDEGL--------AALGDR--LHRWAYVWHPYDRLVEVDEGTG-----------	215
HIW92426.1 LTQ-EQIDEGL--------AAMGDRYALHRWAYVWHPYDRLVEVDEGTG-----------	217
WP_193102231.1 LTQ-EQMDEGL--------AALGDR--LHRWAYVWHPYDRLVEVDEGTG-----------	215
WP_083852949.1 LTQ-EQIDEGL--------AALGDR--LHRWAYVWHPYDRLVEVDEGTG-----------	215
GEE02257.1 FTQ-EQLDAGL--------AALADR--LFRWAYIWHDRDRLVEVDAGTG-----------	201
WP_008376925.1 LTQ-EQIDQGI--------KTLGGR--LHKWAYIWHPYDRLVEVEESTG-----------	205
WP_194594798.1 ITP-AVVEERI--------LRKG----NLRTAWINHDKDPFTSEDGLSN-----------	136
WP_192595325.1 LTE-ETIEKAL--------GRKG----MTKWAWIKHDQDTYTAKEAKKI-----------	118
HCG55821.1 LDE-AQIERAV--------ARKG----ITRWAWVKHDKDVISEDDVKRN-----------	175
CEI31812.1 MSE-ERIGKAV--------GKKG----MTDWAWIKHDQDQYTVEEAEKL-----------	183
WP_083871812.1 LTV-ETIEKRL--------SKSS----VEYFAWVLHDKDCFTESDLEGN-----------	173
WP_201471370.1 VNQ-AQLERGL--------HRAS----IKRWAYAWHDQDQFDAADVEYQRS---------	51
WP_143017921.1 MTQ-AQLDRGL--------QRTS----IKRWAYAWHDKDQFDAADVEHQKS---------	51
WP_071569261.1 LTE-ERIQEAL--------APKG----MTYWAYINHDRDTYTPKDFKSKYT---------	105
WP_070540949.1 LTE-ERIREAL--------APKG----MTDWAYILHDRDTYTAKDFKSKYT---------	116
WP_131820178.1 FSL-EQVQRAC--------AKKG----MTLWAYIVHDADTCSEEDIANG-H---------	114
WP_154762437.1 FSV-EQIQRVC--------DMKG----MTEWSYIVHDKDTYTN-----------------	103
WP_203233879.1 ITT-EEVAKRV--------QRKG----NTRWAWILHDKDVYGPQEV----S---------	109
MBS6364028.1 ITT-EQVEKAL--------AKKG----VKRFAWILHDKDVYTAAEV----A---------	94
EJZ85054.1 ITT-EQVGKAL--------AKKG----VKRFAWILHDKDVYTSAEV----A---------	191
WP_194669225.1 ITQ-AQIDQGL--------SMDS----IKRYAYAWHDLDRFDAQEAAEQQG---------	142
WP_044572803.1 LTR-ERIEKVL--------AKRP----NDLHSWVRHDRDQYTDEDL----V---------	143
PBB08128.1 ITK-ERVEQAV--------RRKG----NLRTAWIDHDRDVYSEEDV----A---------	93
* :
MBS5632889.1 --------------VRHSPEDIGRPKGTHYHVVMELTN----AASISAIAKRFG------	167
WP_201088246.1 ---------------IPEGKEIGDNRPAHWHVMLHFKN----AVEVGSLAKSFG------	97
WP_205133532.1 ----------------TGRIKAGDRKFKHAHIVIEVPG----KVPISTIARWFK------	201
WP_099391202.1 GNT--DENGLDNYIQENQYKFVSQPKPKHIHVVITTGK---TPTPISRIADILSLTNETA	136
CRY97508.1 ----------------YTEADLGQPKGVHWHIVLETAK---GLMPVSTIARWLG------	147
WP_066646972.1 ----------------YTDADLNKPKGVHWHVVIETAN---NAYPASTIAKWLN------	111
MBR1572090.1 PKKK-NKIKLENYIKKNHYKIAGNKKAPHWHIVLRFDR----NMQIETIAKWFG------	117
RHD04523.1 PEEEKKETSLEEYVKKNHWKKAGNKKPPHFHVVFRTDR----NTDLETVADWLG------	119
EEG92439.1 SEEEKKETSLEEYVKKNHWKKAGDKKPPHFHVVFRTDR----NTDLETVADWLG------	119
CBL40434.1 --------------------DDGTPKAPHWHVYIYCNP----AKSLDDISKWFG------	97
WP_146965079.1 --------------------EDGSEKKPHFHIVIQTQS----PVNLIVVAERFD------	139
NCD35478.1 --------------------DDGSIKPPHFHIVLRIPR---SPTSLKNVASWFG------	91
WP_117099775.1 --------------NEEPTWNVGDPKPVHIQGVIKVTP----AQSVETIAKWFN------	103
MBR6618739.1 -----------------NQHTAGTLKPAHLHIVFKTDK----YLSVETVAKWFG------	104
ERI66470.1 -----------------PDHKAGTKKPKHFHIALKMKD---NCIELDTVAKWFG------	123
HBA48496.1 -----------------PSHKQGYYKPPHWHICLRMKT---NCTELPTIAKWFG------	93
RKJ44300.1 ------------------KGKAGELKNDHWHVVLECPG----KVDIKYIAKWFN------	82
MBR4314494.1 -----------------SRHKRGENKPAHWHIVVEMDS---HQVDVGVIARWFG------	120
MBQ6435122.1 -----------------SDHKAGEIKPRHWHIVLECGS----NVEIGVVARWLG------	92
MBR6439029.1 -----------------PDHKAGETKPRHWHIALECPD---TALEIGVIARWFG------	93
HAT03123.1 -------------QGEQPSWKVGDVKPPHWHIVIKFKN----SSDTATVAKWLG------	98
WP_191397458.1 HNA--LMITEEEYIATHAKAKIGALKNKHWHVALYCDS----AVSADTIAKWFG------	113
RHQ19702.1 ---------------P--DHKSGDLKPPHWHIVLQCSQ----RLEIDTIAKWFG------	90
CRY93789.1 ---------------ETGRRKAGETKPKHWHIVCRCQA----AVEVSTIARWFK------	92
WP_197067812.1 ------------------EMVCCGLKGLHVHIVLWFKDIDGPRPTVRTVSDALT------	251
WP_072041947.1 ------------------ETVCCGIKGLHAHMVLWVADADGPRPTIRTVSDAFS------	251
HIW92426.1 ------------------EHRCIGFKGLHVHMVLWFDG--DARPTIRTVSDAFS------	251
WP_193102231.1 ------------------ETVCCGIKGLHAHMVLWVADADGPRPTIRTVSDAFS------	251
WP_083852949.1 ------------------ETVCCGIKGLHAHMVLWVADADGPRPTIRTVSDAFS------	251
GEE02257.1 ------------------DAVCCGIKGLHAHLVLWVADGDGARPTIRTVSDAFE------	237
WP_008376925.1 ------------------EVTCCGVKGLHAHMVLWIADSDGPRPSIRTISDAFA------	241
WP_194594798.1 -----------------PRAVVGAAKPAHVHIVEERKN----ATTLAAVARAWG------	169
WP_192595325.1 -----------------QGAVEGHPKADHFHIVLLRKS----FATIAQIAQAFG------	151
HCG55821.1 -----------------PAAVLGDPKADGYHVAVERKS----FASVGQIARLFG------	208
CEI31812.1 -----------------PGVVAGHRKADHFHIAVRRKS----FSTLGQIARAFG------	216
WP_083871812.1 -----------------PRAVLGEHKPDHFHVVMQLKN----QASVGQVARGYK------	206
WP_201471370.1 ---------------KGRQVEVGDLKPRHVHVVLQCDD----NYTIRQISNWLM------	86
WP_143017921.1 ---------------KGRQVEVGDLKPLHVHVVLQCED----NYSIRQISNWLM------	86
WP_071569261.1 ---------------PPKGAAVGDKKLAHFHIALLCKS----YKTIAAVAKAFG------	140
WP_070540949.1 ---------------PPKGAAVGGKKPAHWHIVIFCKS----RKSIAAVAKALG------	151
WP_131820178.1 ---------------APEGAQVGDLKPAHVHIVVLRKS----QATLASIARAFG------	149
WP_154762437.1 ----------------------GDLKAEHIHGAFKRKN----VATVGQVARWLG------	131
WP_203233879.1 ---------------ENPALTLGAHKADHVHIAISRKS----YASVADMARMFE------	144
MBS6364028.1 ---------------KNPVLVQGSPKAPHVHVVIQRSS----FASIAQVARAFG------	129
EJZ85054.1 ---------------KNSALVQGSPKAPHVHVVIQRSS----FASIAQVARAFG------	226
WP_194669225.1 ---------------KGRQVAAGALKPRHVHLVVQCDH----DYTIRQISNWFM------	177
WP_044572803.1 ---------------KNPRAVLGEYKVPHFHIAEKRKN----EASVGQVARAYD------	178
PBB08128.1 ---------------ANPRAVLGQLKPAHVHVVEERRN----STSVAAVARAYG------	128
: : ::
MBS5632889.1 -VPAQYVEVI-------------EGSTKTHDAVLDCIAYLTHEDAK--------------	199
WP_201088246.1 -VPENYVEAW-------------RGAG----SFLDGIQYLTHEHRR--------------	125
WP_205133532.1 -VPPQQVTIL-------------RGRG----AFLDGSEYLVHESPR--------------	229
WP_099391202.1 KIPENCIQIV-------------KGRG----GFEDACVYLTHIDER--------------	165
CRY97508.1 -IPESMVEIP-------------KGRG----AFIDCVEYLRHSDIR--------------	175
WP_066646972.1 -IPENMVEIP-------------KGRG----AFIDCVEYLRHSDIH--------------	139
MBR1572090.1 -ISMQYVELP-------------KGRQ----SFLDCIQYLTHESEK--------------	145
RHD04523.1 -IPVQYVDGARYR------KGERDGQL----TFVDLLRYLTHESEK--------------	154
EEG92439.1 -IPVQYVDGARYR------KGERDGQL----TFVDLLRYLTHESEK--------------	154
CBL40434.1 GVPTNMIELK-------------VGKH----SFLDCAEYFTHEKQP--------------	126
WP_146965079.1 -IMPNFIDIP-------------KGRN----SFGDCCEYLTHENPK--------------	167
NCD35478.1 -IAQNYVDVP-------------KGRG----AFYDCIMYLTHEFNP--------------	119
WP_117099775.1 -LPPQFIEIK-------------SGRN----TFLDCVQYLTHETEK--------------	131
MBR6618739.1 -ISSNFIDLP-------------KGKG----AFTDSLRYLTHESES--------------	132
ERI66470.1 -ILPNYVEIP-------------KGRG----AFLDCVQYMTHERTE--------------	151
HBA48496.1 -IKENYIDMP-------------KGRS----AFLDCVKYLTHADVK--------------	121
RKJ44300.1 -VPEQYIELP-------------KGRG----AFLDKVAYLTHESEK--------------	110
MBR4314494.1 -IPENFVNVV-------------KGAG----KFLDCVEYLTHENEK--------------	148
MBQ6435122.1 -VAENFVETA-------------KGAG----AFLDCVQYLTHEQEK--------------	120
MBR6439029.1 -IAENFVETA-------------KGAG----AFLDCVEYLTHEQSK--------------	121
HAT03123.1 -ITENYVQVP-------------KGMG--PGKFLDCIEYLTHESKK--------------	128
WP_191397458.1 -LPTNMLEFP-------------KGRG----AFMECVEYLTHEAEK--------------	141
RHQ19702.1 -IAPNFIDIP-------------KGKG--RDKYIDCIEYLTHEHPT--------------	120
CRY93789.1 -IPENFVDVP-------------KGQG----AFLDCVEYLTHEREE--------------	120
WP_197067812.1 -VPSPRVRVPNEVDEIE----KNAGRGAAEKAFYDLCEYLCHETRGASGIVGIHHPDRHY	306
WP_072041947.1 -IPSARVKPPKETAEQD--GTEHKGRGAAEKAFFDLAEYLPHESRGRDATPGIHQSDRHY	308
HIW92426.1 -IPSARVKPPKETAE-D--GAEHKGRDAAPKAFFDLSEYLPHESRGKDAVPGVHQSDRHY	307
WP_193102231.1 -IPSARVKPPKETAEQD--GTEHKGRGAAEKAFFDLAEYLPHESRGKNAIRGTHQSDRHY	308
WP_083852949.1 -IPSARVKPPKETAEQE--GTEHKGRGAAEKAFFDLAEYLPHESRGKNAIPGIHQPERHY	308
GEE02257.1 -IPSAKVRVPNEVDE----IEKRAGRGAAEKVFFDLCEYLPHESRGSGAIPGIHQLDRHY	292
WP_008376925.1 -IPSAVVRTPKETTADDPASVEHKGRGAAEKAFYDLCEYLPHESRGSDAIPGIHQQDRHY	300
WP_194594798.1 -IAPNFIKM-----------------RSGHGVFLDLVEYLTHEHVR--------------	197
WP_192595325.1 -VPPNQVEP------------------KPPSAFLDLVEYLTHENPN--------------	178
HCG55821.1 -VSPSQVEV------------------KPQGSFMDLVEYLTHEHPN--------------	235
CEI31812.1 -VPPNAVEI------------------KPQGAFMDLIEYLTHEHPN--------------	243
WP_083871812.1 -LHPGCVRK-----------------KEGQGTFLDCIEYLTHEHEK--------------	234
WP_201471370.1 -IPSARVKIPSE-------EGEYRGNGAREKAFFDFGEYLTHEGRK--------------	124
WP_143017921.1 -IPSARVKIPSE-------EGEYRGNGAREKAFFDFGEYLTHENRK--------------	124
WP_071569261.1 -VPPQYVEG------------------KPPSAFLPLCRYLTHEDPA--------------	167
WP_070540949.1 -VPPQYVEG------------------KPPSAFLPLCKYLTHEDPA--------------	178
WP_131820178.1 -VPPQNVDV------------------KSVKAYPYLCEYLTHEHPD--------------	176
WP_154762437.1 -VPPQQVEL------------------KRGGAYPYLVEYLTHEHPD--------------	158
WP_203233879.1 -VPPQQVEP------------------RPPSAFLDLVEYLTHENDK--------------	171
MBS6364028.1 -MPPQCVES------------------KPPSAFLDLVEYLTHENPK--------------	156
EJZ85054.1 -VPPQCVEP------------------KPPSAFLDLVEYLTHENPK--------------	253
WP_194669225.1 -VPAARVKMPREFAQAEG-RKSYLGNGAREKAFFDLCQYLTHEGSK--------------	221
WP_044572803.1 -VAPQYVRV------------------KPITAFLDLVDYQTHGLER--------------	205
PBB08128.1 -LPPEQVEV-----------------AKGRGAFLDCCEYLTHEHTQ--------------	156
: : * *
MBS5632889.1 ------Q-QQYGKHLYDRDEVYISDS------NIWIDVDNQKAREALTKG---------G	237
WP_201088246.1 ------QYQDLGKHRYEREEVKFASE--EIAQHFWERLDDRTERLINTLP---------K	168
WP_205133532.1 ------A-VEQHKTHYGDDEVHTSPG--F---DFRKELTDLQAHRAKFGK--RSG---EM	272
WP_099391202.1 ------Q-QALGKYEYDSTKVI--SS--F---DYDLLVDNYYRSKKKYGI--------LL	203
CRY97508.1 ------Q-ELKGKYVYEADEVK--AN--F---DWQTEVTEMVLRKTKYER--------PL	213
WP_066646972.1 ------Q-ALKGKYEYGVDEVK--AN--F---DWQTEVEALILRKTEYER--------PL	177
MBR1572090.1 ------E-QKAGKYRYDDSKVI--AN--F---DWRARLDELKKKREKYGS---------K	182
RHD04523.1 ------E-QAKGKHRYPDEKVI--AN--F---DWRKMIEEADVRAEKYGN---------I	191
EEG92439.1 ------E-QAKGKHRYPDEKVI--AN--F---DFRAMIDEADIREARYGN---------K	191
CBL40434.1 -----------TKALYDDTKLY--SN--M---PWRQMLNERDEKRAKYGD----E---DI	161
WP_146965079.1 ------E-QEKGKHLYNDSEIR--AN--F---NFRELIDKTVTIRMNSEL--RG----GV	207
NCD35478.1 -----------DKTRYIDEAVQ--AN--F---DWKTAVSEYLTQKEKSFK--RG----SR	155
WP_117099775.1 ------Q-QALGKHRYDDSEIK--AN--F---DFREKLTEREEMRLWYGQ--------EL	169
MBR6618739.1 ------E-QALGKHLYSDDEVIT-KN--L---DFREYLTKQENNKKLYNQ----E---DI	172
ERI66470.1 ------Q-QEQGKFRYADLEIQ--AN--F---DWRAELDKRDEMKAKWGK--G-----EL	190
HBA48496.1 ------Q-QEQGKHRYPDAEVK--SD--F---DWKAELERRDERKAKYGK--KGD---SM	162
RKJ44300.1 ------E-QAKGKALYDDDEVI--AN--F---DWRKELIEREENKLKYGG--------DL	148
MBR4314494.1 ------Q-QELGKYRYDDTEIK--AN--F---DFRTCLTKRLENRMRYGRYRIGK---SL	191
MBQ6435122.1 ------Q-QLLGKRLYADSEVK--SN--F---EFRAELDKRAENRAKYNR--------DL	158
MBR6439029.1 ------Q-QRLGKFRYPDEEVKTIEG--F---DFRAELDKRMESRARYGR--------SV	161
HAT03123.1 ------Q-QSQGKHLYSDEEVH--SN--F---DFRAELNQRATNKIEYGE--------DL	166
WP_191397458.1 ------Q-QALGKYRYPDEEVT--AN--F---DWRSELDKFQQSRLRSGK--------PL	179
RHQ19702.1 ------Q-QKLGKHLYSDEEVH--SN--F---DYRSLLTKRRKDLEKYGT--------DL	158
CRY93789.1 ------Q-QALGKRLYEDERVR--AN--F---DFREDLEERAEKRLKYGR--------DT	158
WP_197067812.1 LVDKSQQ-GQPGKYQYGRGRVV--AN--F---DFSASLDAHMATRHDAA---EGG---TG	352
WP_072041947.1 LVDKTQE-GKPGKYQYGRGRIV--AN--F---DFGRELDAHMAMRRTAA---EGG---GS	354
HIW92426.1 LVDKTQA-GKPGKYQYGRGRIV--TN--F---DFGGELDAHMAMRRSAA---EGG---GG	353
WP_193102231.1 LVDKTQE-GKPGKYQYGRGRIV--AN--F---DFGRELDAHMAMRRTAA---EGG---GS	354
WP_083852949.1 LVDKTQE-GMPGKYQYGRGRIV--AN--F---DFGRELDAHMAMRRNAA---EGG---GR	354
GEE02257.1 LVDKTQP-GKPGKYQYGRGRVV--AN--F---HFGRALDTHMATRHNAAT--DGG---TA	339
WP_008376925.1 LVDKTQP-GKPGKYQYGRGRVV--AN--F---AFGRELDAHMATRHNAAT--DGG---SG	347
WP_194594798.1 ------Q-QGLGKHRYDDSEVS--AN--F---DFRGAVDEHVAGRSSGGS--GR----GS	237
WP_192595325.1 ------Q-VNQGKHVYDDSEVT--AN--F---DWRPELDEHKQNRAAGGK---GN--KDK	219
HCG55821.1 ------Q-LAKGKHHYADEEVH--AS--F---DWRPALDDHKLARSAKAG---QR--ASL	276
CEI31812.1 ------Q-IAAGKYHYDDGKVH--AS--F---DWRPALDEHKLARAAKAG---QR--ASL	284
WP_083871812.1 ------Q-QKLGKHLYADDEVH--SN--F---DWRMAVDERVAARKQGFH--SGA--AA-	275
WP_201471370.1 ---------QASKHQYDRSIVI--AN--F---DFSSELDQHVASRRKGVR--GGS--SAT	164
WP_143017921.1 ---------QSGKHQYDRSVVV--AN--F---DFSSELDRHIASRSRGVR--RGS--SAT	164
WP_071569261.1 ------Q-ADK--ETYDRSEVV--TNVPD---LWE-QVDEDAKHHAQK----------KK	202
WP_070540949.1 ------Q-ADK--ETYDRSEVV--TNVPD---LWE-QVDEDDERRAQK----------KK	213
WP_131820178.1 ------Q-EDKGKHLYDRDEVA--SNDPD---IWA-KVDKLKDRRKQQ-----------V	212
WP_154762437.1 ------Q-QDKGKHLYDRSEVV--TSDPA---VWD-KVDQLKEKRKKS-----------K	194
WP_203233879.1 ------Q-LKAGKHLYDDNEVH--AS--F---DWRPELDEHKEDRREKGL--NKA---LK	212
MBS6364028.1 ------Q-RQAGKHLYDDSEVH--ASKGW---DWRFDLEEHKAARLEKGL--GKA---LQ	199
EJZ85054.1 ------Q-QAAGKHLYDDSEVH--ASKGW---DWRTDLEEHKIARQEKGL--GKA---LQ	296
WP_194669225.1 ------Q-R--QKHQYDRATVV--AN--F---DFGAELDDHMASRAPGSK------SNDQ	259
WP_044572803.1 ------Q-QDLGKNLYDDSEIH--AN--F---AFREEVDKRVAKRINSGT--GPREGVKQ	249
PBB08128.1 ------Q-QASGKHLYDDGAVH--AN--F---DFRGALDRHRVQRVGHGE--A-QENSRL	199
* : :
MBS5632889.1 SRADARVIIEKISQGMTLSQVYEFD-----NVMAVE--NKNLFKTARQEYLKNAP-VPPV	289
WP_201088246.1 AELIEKLMKKINSGEYDLDDVYQKD-----KILFNE--QEALFKRARKNYLARKP-IPAV	220
WP_205133532.1 TPADTMRMHVMLDG-WTMKQCREDD-----PLTFAK--IRSTLPPLRLDYLMDAP-PCPF	323
WP_099391202.1 TGKNELRMKVMEEG-MTLRQAQMYA-----PLQYAE--DIDKLKKLRSIYLENQV-PPSV	254
CRY97508.1 SQADFLKNEVLYNG-MRLAEVQERY-----PSIYMK--EQTVFDRLRMKYLVERAPLPAS	265
WP_066646972.1 SEKEYVKNSVLYKG-MTIREVIDRY-----PTLYQE--ELTTLQKLRLEYLNRNAPMPPF	229
MBR1572090.1 SEKEYYRNAVCYNG-LSIKELIKEN-----KEAYLK--DMNFLDKCRGKYLSEIADMPSY	234
RHD04523.1 SPKKFYRDKVLNEG-MTIAEVKADN-----LEAYNE--DWVFLKKCRNEYLANTAPMPDF	243
EEG92439.1 SPKDYYRHKVAYEG-MSISEVIAEN-----EDAYLK--DMTFLDKCRSKYLAAFAKMPDL	243
CBL40434.1 QFRDLQRVDVLNFG-KTLKQCKIDD-----PVLYVK--EMQILKKCRLEYLYTQP-VPKS	212
WP_146965079.1 GSLKTYYFNQIHKGKMTLTDVYNED-----MEFYYN--NERQLKYFRGVYLEEHAEMPRV	260
NCD35478.1 NERVDEWLELLNKGDVNLTDLRNED-----PVLYFR--NFPVLNRTRNAYLRTIP-APAC	207
WP_117099775.1 SERDRLRYEVLYKG-MTIKEVIEQN-----PVAYQN--DFAYLDKMRLKYITETAPMPKI	221
MBR6618739.1 DNVASIKLDILYKG-KTLQEVSDEF-----PLVYIN--NFETFRKLRTEHLNTIAAPPPF	224
ERI66470.1 SDRQVMGQRIMLEG-LTLRQVKAED-----PLLYAD--NLEFFRKMRGVYLSDLE-PPKT	241
HBA48496.1 TDKQVMGQRIMLDG-LTLLQAKAED-----PVLYAD--CLEFFKRMRGAYLADSK-PPKT	213
RKJ44300.1 CPKDRMRYDVRYLG-KTLKECQDED-----KKMYMD--NEKDLTYLRLRYINELK-PPKE	199
MBR4314494.1 NEKDVIRQEVLLRG-MKLSEVLEKH-----PDIYMD--DYKRLEEYRLRYLSFIAKISKA	243
MBQ6435122.1 NLKERIRMEVLLNG-MTLRQVIDKY-----PYEFQQ--DFAYLERCRIRYISKIAPMPRR	210
MBR6439029.1 NTKEWLRCEVLLKG-MTLRQVIDKY-----PYEYQQ--DFRYLENCRIRYISKIAAMPKR	213
HAT03123.1 SPKDRLRFDVLYKG-KTLRQCILES-----PKLYTD--DMQYLKKTRLDYISRQP-APRN	217
WP_191397458.1 SDRDNQRYAVLYDG-KTLRQCIAED-----KIGYMK--DIDKLKKYRLEYITNQK-PPKT	230
RHQ19702.1 SPRDQMRYDVLYTG-KTLRQCKEDD-----KLLYMQ--DLEKLQKLRIAYISELN-PPKT	209
CRY93789.1 DPKTAMWYDVMFNG-LTLKQALERD-----RWAYME--MLEKLKKARLDYISRMN-PPDT	209
WP_197067812.1 AKLSKLFQAVGQGT-LTLKQVRDQE-----PAIYFAKGNLAHFQKLRGDYLAYQD-APES	405
WP_072041947.1 AKLSKLFQAVGKGS-LTLKQVRDQE-----PAIYFAKGNLAHFQKLRGDFLSHQD-APES	407
HIW92426.1 AKLSKLFQAVGKGS-LTLRQVRDQE-----PAIYFAKGNLAHFQKLRGDFLSHRD-APES	406
WP_193102231.1 AKLSKLFQAVGKGS-LTLKQVRNQE-----PAIYFAKGNLAHFQKLRGDFLSHQD-APES	407
WP_083852949.1 AKLSKLFQAVGKGS-LTLKQVRDQE-----PAIYFAKGNLAHFQKLRGDFLAYQD-APES	407
GEE02257.1 AQLSKLYQAVGNGS-MNLRQVREAE-----PAIYFAKGTIAHLQKCRDDYLLNAP-LPPF	392
WP_008376925.1 AKLSKLYQAVGSGS-LTLRQVRERE-----PAIYFAKGTIAHLQKCRDDYLLRAP-LPPF	400
WP_194594798.1 KKLDGLLLGVLHGE-LSLRQLRSEH-----PLEYAR--NLRKFHDLRRDFMLSSP-PPSF	288
WP_192595325.1 KTVDQWVERIAEGE-ATLKGIRTEAQAGKQLALYNR--NRTLLKDARSDYLLHQS-PPRR	275
HCG55821.1 KKRDAIREAVMLGE-MTLKQVRENE-----RAIYIQ--DLEKLQKLRQDFMLHQP-APRH	327
CEI31812.1 KKRDAVREAVMLGE-MTLKQVREDE-----RAIYIQ--DLDKLQKLRQDFMLHQP-APRH	335
WP_083871812.1 -KKMKIRLAVMNGQ-MTLKQVREDE-----PGVYVQ--DLEKLQKLQQDFRLHQP-APRH	325
WP_201471370.1 RKRDEVRMRIMRGE-VSLKWVRENE-----PEVYVS--DLTHLQKLRQDWRLHQP-APRH	215
WP_143017921.1 RTRDEVRLRIMRGE-VSLKWVRENE-----PEVYVA--DLTHLQKLQQDSRLHQP-APRH	215
WP_071569261.1 VNVDEVSALVAQGK-MTPAEVREKY-----LHLYVKRGILAHLTKLRGDYLQYAP-LPPR	255
WP_070540949.1 VNIDEVSTLVAQGK-MTLAEVREKY-----LHLYVKRGVLAHLTKLRGDYLQYAP-LPPR	266
WP_131820178.1 ASLTDLFVAVSNGE-MTPDDVRRDY-----REIYVQPKVLTQLKKLRADYLRHRP-LPSR	265
WP_154762437.1 VSLIDIFEAVSNGE-MTPDDVRRDY-----RHLYVRPNMISHLKKLRADYLRHRP-VPPR	247
WP_203233879.1 RRKKEAALKVNSGE-WTLDYVRQTD-----PELWTSPGVMRHLQDMRRDYLRNLP-EPEL	265
MBS6364028.1 RRRKEAALKVAAGE-WSLDHVRQHD-----LELWSAPGVMSHLKGLRADYLASLA-PPLE	252
EJZ85054.1 RRRKEAALKVAGGE-WSLDHVRKHD-----LELWSAPGVMSHLKGLRADYLASLA-PPLE	349
WP_194669225.1 KQLDSLMLATMHGE-ITLRELRRDY-----PIYYGR--YIDRFTKWRGDFLHHQP-APPY	310
WP_044572803.1 TPIDKLAMRIQEDG-LTLRLAKEED-----PLSFNR--APGRMEKSRATYLRHLP-PPSS	300
PBB08128.1 SAVDRLAMMVQNDG-LTLMEAETLD-----PLAYNR--GETRLVRARSTYLAKQP-QPPY	250
: :
MBS5632889.1 RTNYYVYG-----EGG------TGKSLSAK----VLARSLRPD--ITKDEELYFVVGD-G	331
WP_201088246.1 RSNYYITG-----NGG------AGKSVAAK----AMARSLFPN--LP-DEKIFFTVGD-G	261
WP_205133532.1 RLNIYVDG-----PGG------IGKSAFCE----YIAQAMFQS-----VDDPYFCIGNDE	363
WP_099391202.1 RVTFYLCG-----KGG------CGKDTMAR----GLARALAGT--DVKEADPFFIVGA-N	296
CRY97508.1 RINFYIEG-----LTG------YGKDTMAR----SIARGLFPELAKQCDEDVYFEIGG-K	309
WP_066646972.1 RVNYYIYG-----NSG------TGKDTMAH----SLAKALFSNM--EYDDDVYFEIGS-K	271
MBR1572090.1 RINIYVNG-----KGG------VGKNTMCK----ALAKALFPD-----VDDCFFEIGG-Q	273
RHD04523.1 RINIYLDG-----AGG------IGKNTASK----AIAHALFPD-----LEKSYFEVGG-E	282
EEG92439.1 RINIYLDG-----AGG------IGKNTASK----AIAHVLYPD-----MEKAYFEAGG-A	282
CBL40434.1 RMNIYVTG-----QGG------VGKGHTCK----ALARALYPE--LDDDEDIFFTIGA-K	254
WP_146965079.1 RLNFYVYG-----EGG------AGKDVMSR----ALARSLFPD--EMDDDKIFYTVGN-D	302
NCD35478.1 RINLLITG-----NAG------YGKSLASR----ALARSFYKAE-KLEDAEIFFEVGD-G	250
WP_117099775.1 RVNYYIYAEDEKNGSG------IGKGLLSR----ALARAMYPE--LTEDDEIFFEVGS-Q	268
MBR6618739.1 RINFYISG-----AGG------TGKGLCSR----ALARALIDPEGTKDDKEIFFTVGS-N	268
ERI66470.1 RINYYLCG-----DAG------AGKGVMSK----AVARALFPE--LINDEEIFFEVGA-D	283
HBA48496.1 RLNYYICG-----DAG------AGKGVMSR----ALARALFPD--LKEDEEIFFEVGA-E	255
RKJ44300.1 RINIYISG-----EGG------NGKGLMSK----AIARSLFPD--IANEEDIYFCVGA-E	241
MBR4314494.1 RINYYVEG-----PGG------IGKGLISK----AIARAIVDREGKMRDEDIFFEVGA-D	287
MBQ6435122.1 RINYYVEG-----SGG------IGKGLISR----ALARALIDRDNLLKDDEIFFEVGA-D	254
MBR6439029.1 RINYYVEG-----SGG------IGKGLISR----ALARALFDRKGLLKDDEIFFEVGA-D	257
HAT03123.1 RINYYVTG-----EGG------DGKGLMCR----AIARSLFSN--YDYDDDIFFEVGA-G	259
WP_191397458.1 RINYYICG-----KGG------VGKGLISR----AIARSLYPE--YKDDEDIFFEVGA-K	272
RHQ19702.1 RLNFFISG-----SGG------MGKGLMSK----AIARSLYPN--LKTDNDIFYIVGS-K	251
CRY93789.1 RINYYVEG-----KGG------VGKGLISR----AIARSLYPQ--YDDDYDIFFEVGA-K	251
WP_197067812.1 VMNFYVFG-----EGG------TGKDLLAK----ALARALAPD-----AERPYFKVGG-D	444
WP_072041947.1 VMNFYVFG-----EGG------TGKDLLAK----ALARALAPD-----ADKPYFKVGG-E	446
HIW92426.1 VMNFYVFG-----EGG------TGKDLLAK----ALARALAPD-----ADKPYFKVGG-E	445
WP_193102231.1 VMNFYVFG-----EGG------TGKDLLAK----ALARALAPD-----ADKPYFKVGG-E	446
WP_083852949.1 VMNFYVFG-----EGG------TGKDLLAK----ALARALAPD-----ADKPYFKVGG-E	446
GEE02257.1 RTNYYIGG-----AAR------TGKSTVAQLFARALARTLYPDL---TEDEAIYMVGR-P	437
WP_008376925.1 RTNYYIGG-----PAR------TGKSTVAVLYAETLARQLYPGL---ALDEAIYMVGR-P	445
WP_194594798.1 RVNYYIHG-----QSG------AGKSVLAR----MFARALYPAL---DPEECYYDAGD-P	329
WP_192595325.1 RTNYYICG-----VKGNARKGRTGKTQLAR----LFARSLFRDF---DADECYHEAKD-K	322
HCG55821.1 RMNYYIGS-----PAGAVRKGRTGKTQLAK----LFARMLYPDL---EADECYHVATD-A	374
CEI31812.1 RTNYYIGS-----PAGAARKGRTGKTQLAK----LFARMLYPDL---DADECYHVATD-A	382
WP_083871812.1 RTNYFIGG-----MAGDERKGRTGKTQLAK----LFARTLFRDL---DADECYYVATD-P	372
WP_201471370.1 RTSYFMGS-----KACELRKGRTGKTTLAK----LFARSLFRDL---DADECYHVATD-P	262
WP_143017921.1 RTNYFMGG-----KADDPRKGRTGKTTLAK----LFARSLFRGL---DAAECYHVATD-P	262
WP_071569261.1 IVNILVYG-----DAG------TGKDLITN----RVPRDLK---------FSVFKIGG-D	290
WP_070540949.1 VVNVLVYG-----DGG------TGKDLIGS----ALARVLD---------FSVFKIGG-E	301
WP_131820178.1 VVNVLITG-----KGG------SGKDLIAF----AIAHALE---------ILAFKTKS-D	300
WP_154762437.1 VATLHITG-----KAG------TGKDAIGL----AVSHTLE---------MPAFKTNS-D	282
WP_203233879.1 VLNFYIFG-----PGG------VGKDLLAM----ALARALYR-----DVEHPAFTVKS-E	304
MBS6364028.1 VVNFYVFG-----PGG------VGKDLLAH----ALARSLNP-----TAEKPYFTVGG-S	291
EJZ85054.1 VVNFYVFG-----PGG------VGKDLLAH----ALARSLNP-----TAEKPYFTVGG-S	388
WP_194669225.1 RICFYFEG-----QGG------VGKDLLAK----ALARTLVPGDWVPGVHDPFFTIGG-E	354
WP_044572803.1 RINFYFEG-----EGG------VGKDLLAK----ALARTLIPGNWVPGVNDPFFSVGG-E	344
PBB08128.1 RMNIYLFG-----EGG------TGKDALAR----AMARQMVPGDWVPGAKEPFFVLGG-D	294
. . ** . : : .
MBS5632889.1 NVPFDGYDGQPIIIWDDWRALDLLTHF---DRSLVWKLFAINP------ERISVNVKYGS	382
WP_201088246.1 RVAFDKYDGQPVIIWDDWRAKDLLSKF---DRGTVWKIFAINP------EKISLSVKYGE	312
WP_205133532.1 RVTFDGYDGQPAIIWDDMRVTDFIHQF---GSNGAYRLLDPHP------RKIAEQAKHSR	414
WP_099391202.1 KVSFDGYDGEPVIIWSDRRAVDLITQF---GRDNFLNMFDPHP------VKTIQNKKYGS	347
CRY97508.1 KVTFDSYDGQPVIIWSEFRAETFVNAL-G-GYEEVLGAIDIIP------KNNRHHKKFGA	361
WP_066646972.1 KVTFSGYDGQPVIIWSEFRADTFVDAL-G-GYESVLGTIDIIP------KNKREHKKYGD	323
MBR1572090.1 NTTFDGYDGQPVVIWNDFRSIDLITRF---GRGEVFDIFDTHP------TGAKHNVKYSS	324
RHD04523.1 NTSFEGYDGEPVIIWNDFRSADMVQRF---GRGELFDILDPHP------TDARHNIKYGS	333
EEG92439.1 NTSFEGYDGEPVIIWNDCRSTDLVQRF---ERNELFDILDPHP------TDARHNIKFGS	333
CBL40434.1 NATFEGYDGQPVIIWDDRRDYSLLEEL-G-GRENVFNVFDTIP------QNLRQNIKYGS	306
WP_146965079.1 NVLFDGYDGQPVVIWSDFRAEELLKTF-NFKRGIIFKIFDTHP------TKFNLNVKYGK	355
NCD35478.1 KVSFEGYQGQPVIIWNDSRPQTLLQML-G-SRDNLFNVFDCYP------SNRRQNVKYDS	302
WP_117099775.1 GALFEGYDGQPVLIWNDRRGSQLLKEL-G-GIGNVYNVFDTTP------TSQKQNIKYSS	320
MBR6618739.1 KTSFEGYDGQPVIIWDDCRSMTLWNKL-G-GRENIFNVFDMFP------QDIRQNIKYSS	320
ERI66470.1 NALFEGYDGQPVLIWHDRRAGNLIKEL-G-GRSNVYNVFDTHP------SKQRQNIKFSS	335
HBA48496.1 GALFEGYDGQPVLIWNDRRAGNLIKEL-G-GRSNVYNVFDTHP------TKQKQNVKYAS	307
RKJ44300.1 GAEFIGYDGQPIIIWSDKRSWELLKVL-K-GRGNAFEVLDPHP------DRKNQNVKYAS	293
MBR4314494.1 KVTFEGYDGQPVIIWNDCRANTLLQKL-G-GRENVFNVFDPFS------QNIVQHVKYGA	339
MBQ6435122.1 RTSFEGYDGQPVLIWNDCRASTLLTKL-D-GRENVFNVFDPHP------ADIQQNIKYGS	306
MBR6439029.1 RTSFEGYDGQPVLIWNDCRASTLLTKL-E-GRENVFNVFDPHP------ADIQQNIKYGS	309
HAT03123.1 NALFEGYDGQPVIIWNDFRAQELIDSL-N-GIGNVYTVFDTHP------TRQKQNIKYGS	311
WP_191397458.1 GVAFDGYDGQPVIIWNDRRAIDLLQEL-N-GRGNVFNVFDTHP------TRQKQNVKYAS	324
RHQ19702.1 GACFEGYDGQSVIIWSDRRSYDLLQEL-N-GRGNVFSVFDPHP------DKHRQNIKYGS	303
CRY93789.1 GAPFEGYDGQPVIIWNDRRAYDLLQEL-N-GRGNVFNVFDSHP------TKQRQNIKYGS	303
WP_197067812.1 NVSWEGYDAEPVVIWEDMRVGDMIRTA-K-SRGMLFRILGPWREAD---EKPIVNIKNSK	499
WP_072041947.1 NVSWEGYDGEPVVIWEDMRVGDMIRTA-K-SRGMLFRILGPWREPD---EKPVVNIKGSK	501
HIW92426.1 NVSWEGYDGEPVVIWEDMRVGDMIRTA-K-SRGMLFRILGPWRERD---EKPIVNIKGSK	500
WP_193102231.1 NVSWEGYDGEPVVIWEDMRVGDMIRTA-K-SRGMLFRILGPWREPD---EKPVVNVKGSK	501
WP_083852949.1 NVSWEGYDGEPVVIWEDTRVGDMIRTA-K-SRGMLFRILGPWREPD---EKPIVNIKGSK	501
GEE02257.1 GVAFQSYDGQPIVIWDDYRPLSIIEAV-G-GD--VRQRDSIWPVLDISPKRVEVNKKFGA	493
WP_008376925.1 GVAFQSYDGQPILIWDDYRPLSIIEAI-G-GD--VRQRDSIWPVLDIDPKRVQVNKKFGA	501
WP_194594798.1 KVLAQNYGGQPVMILDDYRPKDLIFGF-G-SRTSVWRAFDTSP------GRADINIKNGS	381
WP_192595325.1 RVPLQTYKGQPVIIWDDYSPVDLMDAL-G-GRTGVWQVFDDHP------GADDVNIKYGS	374
HCG55821.1 RVPLQNYKGQPVIIWDDYSVPGLLAAL-G-SREGVWQVFDDHP------SASDANIKYGS	426
CEI31812.1 RVPLQNYKGQPVIIWDDYSVPGLLAAL-G-SREGVWQVFDDHP------SASDVNIKYGS	434
WP_083871812.1 RVPLQNYKGQPVIIWDDYNALDLMEAL-G-GRSGVWQVFDDHP------SATDVNIKYGA	424
WP_201471370.1 RAPLQNYRGQPVIIWDDYNALDLMEAL-G-GRSSVWQVFDDHP------SASDVNIKYGT	314
WP_143017921.1 RAPLQNYAGQPVIIWDDYNALDLMEAL-G-GRSSVWQVFDDHP------SATDVNIKYGT	314
WP_071569261.1 NVGFDGYDGQDCIVWDDMRAATIIHAC-G-SRGNVFRMFAPYKQPD--EGHPSVNIKYGR	346
WP_070540949.1 NVGFDGYDGEDCIIWEDARAATIIHAC-G-NRGNAFRMFTPFRQSENTEGRLSVNIKYGR	359
WP_131820178.1 GVVFEGYDGQRCVIWGDIRPVSLIHAL-G-HPGAVYNALSPYPQE---EDRVEVNIKYAS	355
WP_154762437.1 GVVFEGYDGQRCVIWGDCRAASLIRAL-G-HPGAVYNVFSPYPQK---EDLPEVNIKYSS	337
WP_203233879.1 NVSFEGYDGEPVLIWSDFRAGNMLKVV-G-GRGPLFSLLEPHRQP---DNRVTVNIKYGS	359
MBS6364028.1 NVSFEDYDGEEVIIWSDFRASTMLDACRR-DRGLLFRILGPYRDA---SEKVIVNVKGSH	347
EJZ85054.1 NVSFEDYDGEEVIIWSDFRASTMLDACRR-DRGLLFRVLGPYRDA---SEKVIVNVKGSH	444
WP_194669225.1 NVTWQGYDGQPVVIFEEARVENLIHSM---GRKELFTFMNPFP------EKQSMNVKYGS	405
WP_044572803.1 NVGLDGYDGQPVIIFEEARAGNLIRSM---GRKELFAFMNPFP------EKQSLNVKYGA	395
PBB08128.1 NVGWEGYDGELVVIIEEARAGSLIKSF---GRKELFAFLNPFP------GRQKLNIKNSS	345
. * .: :: : : *
MBS5632889.1 TSLINAVNIVTCVDPYLKFMEELAGEYTDKRGT----KYKKED--SRQAFRRFPFFIEVT	436
WP_201088246.1 TSLINTVNIITSVQKFQDFIDELAGEYVDRNRT----KHKKED--KTQGYRRFPVFIEVT	366
WP_205133532.1 VILNNALNIINGVQPYEEFIAGLAGTYTDKFGT----HHEAED--ENQAWRRFPMILCVR	468
WP_099391202.1 VNLIHKYNIITGPESYEEFLNGLSGQYTDKNGI----FHEAEN--KQQFYRRLPIIIPIR	401
CRY97508.1 VKLINSVNIVTSTEPYAEFLKGLIPESDP-------------D--PSQANRRFPLIIPIH	406
WP_066646972.1 IRLVNAVNIVTSTQDYRDFLRGLVQEGDP-------------D--PTQANRRFPIIIPIH	368
MBR1572090.1 VKLVNPINIINGIEDYQVFLDGISGEYTDKNGN----QRIAEN--KDQSYRRFPIIISLK	378
RHD04523.1 VRLTNPINIINGIEPYDKFMDGLSGEYTDKRGF----IHKCED--KSQVNRRIPIILCLR	387
EEG92439.1 VRLTNPINIINGIEPYNKFLDGLAGAYVDKRGV----MHSGED--SSQAYRRFPIIMCLR	387
CBL40434.1 VKLLNAINIVNSVQPYTEFLDGLSGEYKAKDGT----VYKSEDDQKQQSYRRFPFCIEVK	362
WP_146965079.1 INLINKYNIVNSVQEYKDFLDGLSGEYVDAMGT----EHLSED--KKQSYRRFPVIIPIR	409
NCD35478.1 IALNNRYNIINTVMPWEDFIRGLAGEYTTWDGR----AFHSED--VTQSYRRFPAIIPLQ	356
WP_117099775.1 VKLINEVNLINSVQSFSDFIEGISGAEL---------GATVED--QNQARRRFPIIIPMR	369
MBR6618739.1 IRLNNIINIVNSVQDNIEFLDSIAGEFTDKNGT----VQSAED--KNQSYRRFPFIIKLK	374
ERI66470.1 VGLINRVNIVNSVQPYVEFLETLAGAKDD-NDS----TNDGAE--KSQAYRRFPLIINIH	388
HBA48496.1 VGLVNAVNIVNSIQPYVEFLETLAGVNKEKEDA----ANEYAQ--KSQSYRRFPLIINVH	361
RKJ44300.1 TNLCNKINIINSVQGCSDFLDRLAGEYTDKQGN----KQEAED--KTQSYRRFPLTITIN	347
MBR4314494.1 IRLHNTVNIVNGIQSYSEFLDGLVGEYR-RDGM----IHRAED--KSQSYRRFPFFLVLH	392
MBQ6435122.1 IRLNNEINIVNSVQTWKEFLDELAAEYK-RNGQ----IHKAED--KRQSYRRFPFFLVLH	359
MBR6439029.1 IRLNNEINIVNSVQTWKEFLDELAAEYK-RNGR----IHKAED--KRQSYRRFPFFLVLH	362
HAT03123.1 INLCNTVNLINSVQSWPEFLDELNFNKEDR------------K--HKQAYRRFPLISVLH	357
WP_191397458.1 VNLCNAVNIVNSVEGYFDFLNGLAGEYQTKDGK----TVQAED--KGQSYRRFPFLIPLH	378
RHQ19702.1 VNLCNEINIVNSVEDPIHFLDGLSGEYTDRMGE----RHMVED--KSQAYRRFPFIIDIH	357
CRY93789.1 INLCNEVNIVNSVQPYAEFLDGLAGEYEDKNGN----KRGVED--KGQSYRRFPFMVIVH	357
WP_197067812.1 TQLLNRVNIVTGPQDYEEFLRGLAGEYESMQG-GVRVKHEAEN--LGQGFRRFPVIIPVA	556
WP_072041947.1 TQLLNRVNIVTGPEGYEEFLRGLAGEYESMQG-GVRVKHHAEN--LGQGFRRFPVIIPVA	558
HIW92426.1 TQLLNRVNIVTGPEGYEEFLRGLAGEYESMQG-GVRIQHQAEN--LGQGFRRFPVIIPVA	557
WP_193102231.1 TQLLNRVNIVTGPEGYEEFLRGLAGEYESMQG-GVRVKHQAEN--LGQGFRRFPVIIPVA	558
WP_083852949.1 TQLLNRVNIVTGPEGYEEFLRGLAGEYESMQG-GVRVKHQAEN--LGQGFRRFPVIIPVA	558
GEE02257.1 VTLLNAVNIITGIQSYGEFLDGLAGEYTDKKT-GARVEV--ED--KNQAYGRFPFVSEVT	548
WP_008376925.1 VSLLNSVNIITGIQSYVEFLDGLAGEYTDKKT-GERVEV--ED--KDQAYGRVPLVAAVT	556
WP_194594798.1 VRMVQAVNIVTGVIPYREFLADLAGSYRSPDGT----DHEAED--DRQAFRRFPFVAEVT	435
WP_192595325.1 VRLIHEVNIITRVTPYQDFLDGLAGTFTDRSGV----QHKAED--PNQAWGRFPMVFEVT	428
HCG55821.1 VRLVHAVNIIAKTTPYAEYLDGLAGEYTDASGN----VHEAED--RSQSWGRFPVVFEVT	480
CEI31812.1 VRLVHAVNIIAKTTPYAEYLDGLAGEYTDASGN----VHEAED--RNQSWGRFPVVFEVT	488
WP_083871812.1 TRLVHTVNIITKTTPYAEFLDGLAGEYTDKSGK----QHKAED--RNQSWGRFPVVFEVT	478
WP_201471370.1 TRLVHTVNIITKTTPYAEFLDGLAGEYTDKSGK----RHHAED--RNQSWGRFPVVFEVT	368
WP_143017921.1 TRLVHTVNIITKTTPYAEFLDGLAGEYIDRGGK----RHHAED--RNQSWGRFPVVFEVT	368
WP_071569261.1 TYPIQQLNIVTAATTPDDFLSGLAGTYTDRFGR----SQMAED--ESQAYRRFQIIIKVE	400
WP_070540949.1 TYPSQRLNIVTAATTPDIFFPGLAGTYTDRFGR----MQMAED--ESQAYRRFQILIRVE	413
WP_131820178.1 APLAPELNILTCENEPDDFLSALAGEFVNSQGR----KHKAEG--KEQAYRRFPIVLVVE	409
WP_154762437.1 APLAPALNIVTSEVASDEFLSALAGEYEDRSGR----KHKAEG--KEQAYRRFPIIIEVE	391
WP_203233879.1 VHLVNQVNIITGPEDYAKFLDGLAGEYTDRHGT----VFKAED--TGQAWRRFPIIIPVS	413
MBS6364028.1 TQLVNRVNIVTGPDDYRTFLDGLAGEYAYTNRMGVKIVQTSEN--KDQAYRRFPLIIPVQ	405
EJZ85054.1 TQLVNRVNIVTGPDDYKTFLNGLAGEYAYTNRMGVKVVQTSEN--KDQAYRRFPLIIPVQ	502
WP_194669225.1 TQPVNTITIFTGPDPYDVFLDGLAGEYVDKAGI----QHKAEN--KAQSRRRVPFVIPVR	459
WP_044572803.1 TQPVNTITIFTGPDDYDTFLDGLAGEFIDKSGE----RHKAEN--KPQARRRIPIIIPVR	449
PBB08128.1 VLPVNIITIMTGPDDYETFLDGLAGEYTDRSGT----RFTAEN--KSQSYRRFPMIIPVR	399
.:. :: : * *. :
MBS5632889.1 AESLLIARNRGLSKNE---IAQVEPLLKFENGMMQLAKQQELGG-------------RKE	480
WP_201088246.1 KQSLDIYVSQALSDGE---YKEYERAMKVEASMIEFAKNNTKEN-------------LKK	410
WP_205133532.1 ENDFDVLINQGFVNNDLSSIKTMSIYSHVRGSMQAVMQRLDGAA-------------KQK	515
WP_099391202.1 ENDFDVLLNKGWLTNDSTLFLEYSAYKNIQGSMAKIASKLGASR-----------E-GQK	449
CRY97508.1 VKDFDILINSGYLGAD--TYRDYTAYKNIVGSFGALARRLNTRP-----------ELLIR	453
WP_066646972.1 ADYFDIMLNEGYLGGD--AFSEYRAWRQVRGSFGELARKLNSRP-----------DLFQR	415
MBR1572090.1 EESFSVLLNKGYLNST-RDFLEYSIHQNVKGSFANVAQQLEGAA-------------REQ	424
RHD04523.1 ESDYDLLFNKGVFNGT-REFNQYIRYNGLVGSFARVSQRLSGEA-------------KEV	433
EEG92439.1 EDDYDLLFNKGVFNGT-REYMEYISYNGLVGSFAKVSQRLAGQA-------------KEV	433
CBL40434.1 NFSYVFYENQGFVNHDKKDYLHITSSV-RRGNADEVHAYFTDRK------------KIRE	409
WP_146965079.1 TNDFDVLINKGFVGT--GDYFEYNEIKRIQGNLRELVKIQDDKK-------------RRE	454
NCD35478.1 PEYYDVLLNNGWLTAD-GDYREYIEHCRIRGNFGALRRRLKEAGFSEHTVIALGEKYDEK	415
WP_117099775.1 FEDFDILINKGFMNNT-KEFDQYIRYGNVRANMQRLQIIGSGQE-----------QIVRT	417
MBR6618739.1 SDTYDLLVNKGVIYQT-KEFQEFTRYRNICGNFQDITTKCAENI-----------KLRNE	422
ERI66470.1 PEEFDIYINKGFISQH-ETYLEYEEHKGFYANMRKVAETCSKYE-----------TLRRE	436
HBA48496.1 PEEFDIYVNKGFLSQN-ETYLDYEAHKNFYANMRRIAETCSRYE-----------GLRRD	409
RKJ44300.1 DNSYDLKVNKGYKDNT-KDFLNYYEYLNIDCNLQQIRVMCGDNE-----------ALAKE	395
MBR4314494.1 EEDYDLGMNKGVFDGT-REYEQYYMYNSLRGNMRRIAEKCGNNA-----------VLYNM	440
MBQ6435122.1 EEDYDLGMNKGVFDGT-REFEQYMMYRGMQANMRRIADRCGDNY-----------ELYNL	407
MBR6439029.1 EEDYDLGMNKGVFDGT-REFEQYMMYRGMQANMRRIADRCGDNY-----------ELYNL	410
HAT03123.1 TSDYDLLINKGFIEGNSESFGQYIEYKHIQGSLRQIAERCRAND-----------RLARE	406
WP_191397458.1 EQDFDILLNRGFMDNT-NQFEEYIEYKHICGNMQKIAERCGANE-----------ELARR	426
RHQ19702.1 SDYYDLWINDGFSENA-GSYQSYTK-RRYTGSLPRLYSVCGSKT-----------DIIRD	404
CRY93789.1 EEDFDFMINKGFIVGEKADYSEYLKHRNICANFRRIHEVCGQNE-----------KLAKQ	406
WP_197067812.1 EREFSIFVNSGVLNGT-REYQSYERYEHMRQDLELLARRCKAIKD-----TAERERVRGE	610
WP_072041947.1 EREFSIFVNSGVLNGT-REYQSYERYEHMRQDLELLARKCKAIKD-----TAERERVRGA	612
HIW92426.1 EREFSIFVNSGVLNGT-REYQSYERYEHMRQDLELLARRCKAIKD-----KAERERVRGE	611
WP_193102231.1 EREFSIFVNSGVLNGT-REYQSYERYEHMRQDLELLARRCKAIKD-----TAERERVRGE	612
WP_083852949.1 EREFSIFVNSGVLNGT-REYQRYERYEHMRQDLELLARRCKAIKD-----TAERERVRGE	612
GEE02257.1 PETISFYLNRGFAGRS-GSYQDFDPVARIKANMARVIDALDALPT-----EEAKEQFRLA	602
WP_008376925.1 SETIDFYLNRGFAGRS-DSYQDFDPVARIRANMGRVIDTIDALPT-----EAAKEQFREA	610
WP_194594798.1 PETFEFYANEGFFEGT-DEYKAFRHLFTMRCNMRELAQTLDAIET-----EEGKDQFRDA	489
WP_192595325.1 QDSISLLVNQGFIDDT-DDFRAFKKVATMQTSMKQVMSALDSVED-----DEEREAARAL	482
HCG55821.1 PDSIEMLLNRGFADDT-DDFLAYQKVARMRASMKAVCSGLDAIES-----DEEREAATFQ	534
CEI31812.1 PDSIEMSVNRGFVNDT-DDFLAFQKVARMRASMKAVSRGLDAIES-----DDEREAATFQ	542
WP_083871812.1 IHSIVMLLNRGFVDDT-DDFLAYEEVARMRASMREVCAGLDSIED-----DAEREAATYQ	532
WP_201471370.1 VDSIEMLLNRGFVSDT-DDFLAYQTVARMKASMRKISSAIDSIED-----AAEREAATHQ	422
WP_143017921.1 VDSIEMLLNRGVVSDT-DDFLSYQTVARMKASMRQISSALDSIED-----DAQREAATHE	422
WP_071569261.1 KGQYTIYLNKGFFNGT-REFFDYDTIGPLSQNLEQLRRRADNIAD-----PDERDAVISE	454
WP_070540949.1 KGQYTIYLNKGFFNGT-REFFDYDTVGPFSQNLEQLRRRVDDIAD-----PDEREAVIRE	467
WP_131820178.1 KGRFTVLLNKGYLEGT-RDYFEYITLGTFFQDLEGLLRRAKNIAD-----PDERATTIKQ	463
WP_154762437.1 KGQYTIRLNKGYFHGT-RDYFEYITLGTFSQDLEGLLRRANNIAD-----PEERAATIKR	445
WP_203233879.1 EGEFSVWINRGVLEGT-REYRVFEEHNHLRQSLEHLHRSLSAIED-----EAEKLAARDE	467
MBS6364028.1 EGEFSIYVNLGFLNGT-REYDQYERHERLRHNLELLNRRCQAITD-----AAERESVVRQ	459
EJZ85054.1 EGEFSIYVNLGFLNGT-REYDQYERHERLRHNLELLNRRCQAITD-----AAERESAIRQ	556
WP_194669225.1 EGEFDLLVNKGFADNT-REFHEYYAYRNLRQNIEQVQIRLKGISD-----APRRIETHLA	513
WP_044572803.1 EGSFDLLVNKGFADNT-RDFMEYHVYRNIRQNIEQVQIRSKGILD-----EQRRIEIHRA	503
PBB08128.1 DDEFDLMVNKGFVDNT-SEYREYYRYQGVRQNIRQVLRRVKGIED-----PGRRVEVQLA	453
. . . . .
MBS5632889.1 VADILEQPLALMENEAKKYQGTY-D--EDFKPIKAIKILPLDE-----------------	520
WP_201088246.1 IG----EPFVKVHKKVEKKHGAELK--KEPKEL-NVKVEISDKFKNFFDDDDIIEGE--F	461
WP_205133532.1 ALAQFGAPVQTAAKMIEAKHDDK-I--SD-------PDQIPPELMPVAESVE--------	557
WP_099391202.1 YINQTIAPVIEMAQPIIAKEY---I--ID-------AEDDYNEFVNYGKTPEQIINENMY	497
CRY97508.1 AESELIKPVIDAHGVVEGNLHHDEFKGMS-------DEEILDVFRHEGYGIEKTYRDKT-	505
WP_066646972.1 AERLLSTHAVNAHNLIVENIKSDPFADKS-------DDEVLAILKADGYGEYKTADE---	465
MBR1572090.1 VEHLMLQPILEVCNIVKKKESNK-I--KS-------IEDIPKEFKEYGVSFDNDNNQ---	471
RHD04523.1 VLVDMTKPVVDGVAKLKENEIKK-I--EN-------VEDIPDEFKNYGKKKEDVQTLEDQ	483
EEG92439.1 VIVDMTKPVLDSVIKLKDNDIKK-I--ED-------VEDIPDEFKNYGKKKEDVQTSEEK	483
CBL40434.1 MEAKLFAYPIQTIKENMTYNR-------A-------KDFDENWFEHFGDDLTGIYYE---	452
WP_146965079.1 IEMKTLEIPCNEISKLDIV--------ED-------VEFDEKKFKNYGKTLPRIPIYEGM	499
NCD35478.1 LAGPTVQVIKDKIE----------------------------------------------	429
WP_117099775.1 AEKKLLDPVVQKHNELRNRRNINE------------EEIITVDDVLKGTAFTPAPPQH--	463
MBR6618739.1 INYKTLKLVVDLYKCLVDLIQHKQT--AT-------DDEIRNEFKDNGTVIKQIPTL--F	471
ERI66470.1 IEGMVVKPVVEQHHRAFDAIGQ-NN--EG-------EVSLSKALCESGLMLDERKTKEQL	486
HBA48496.1 IEGKAVQPVLEQHERIKGSVRLETD--EE-------EMTLDKALVLSGMGLDCRKKPEVV	460
RKJ44300.1 LEKQAIEPILKEYNEIVNRE--KPQ--YT-------EAELREMFKNVGKVRT----QEPV	440
MBR4314494.1 VTRQVVSPVVEKHNELDEILCKKQH--GT-------DEEILEEFKDVGKPIY----SERC	487
MBQ6435122.1 ETKKIVQPITEKHEELKELMAHQQQ--AT-------AEEIAEEFKDSGKQFG----ETVL	454
MBR6439029.1 ETKKIVQPVMEKHEELRELMAHRQQ--AT-------SEEIVEEFKDSGKQFG----ETVL	457
HAT03123.1 LESKTVKPVITAHNQLVTKMEEMP---DD-------EDAIRAEFANYGTRDT----TV--	450
WP_191397458.1 LEAQTVKPIADKHHEVMKKFQSET---VD-------EDAIMKEFANYGQVKT----PDVG	472
RHQ19702.1 VENKMVQPIKNKYREIVDRIDCGS---FS-------DDI-YTLISGFGAEVE--------	445
CRY93789.1 IETKAVKKITDTHNEVLDNMRSEK---MS-------EAEILEQFKDVGTPR---------	447
WP_197067812.1 IEARTVAPIVEQHDRITRPEL--DP--IE-------GADLFAEFAGVGQPIQPSAEEIAA	659
WP_072041947.1 IEARTVAPIVEQHDRIACPEL--DA--ID-------ADDLFAEFAGVGQPIPQSSVEVAV	661
HIW92426.1 IEGRTVAPIVEHHDRIARPEL--DA--ID-------GDDLFAEFAGVGQPIQPSAEEIAA	660
WP_193102231.1 IEARTVAPIVEQHDRIARPEL--DA--ID-------GDDLLAEFAGVGQPIQPSAEEIAA	661
WP_083852949.1 IEARTVAPIVEQHDRIARPEL--EA--IN-------GDELFAEFAGVGQPIQPSAEEIAA	661
GEE02257.1 AGQKMLGGMVQAHLELR-SAP--EA--LT-------VDGALAELEATTVV--QTADDIAA	648
WP_008376925.1 AGARMLGGMVQAHLDLK-PTP--AA--LT-------AAEALAELEATTTV--EGPEELAA	656
WP_194594798.1 VGQKVLGGMLSAHRDVRPTGSLAAA--DA-------IAI-LDRVATLTGTEMEDDRARRE	539
WP_192595325.1 VGERLLAPMLQQHAALQPNPSRTAQ--DV-------LGELLPSIAVITGDDLAAFESAQE	533
HCG55821.1 VGEVLLRPIIDQHRALQPVADRAGA--DV-------VGELLAGIEVLDGEALEQADAEHA	585
CEI31812.1 VGEVLLRPIIDQHHALQPVADRAGA--DV-------VGELLAGIEVIDGETLEKHEAEEA	593
WP_083871812.1 VGDFLLRPMLDQHANLQPVASRKAT--EV-------VGELLSGIEILDGEALEKDAKEEA	583
WP_201471370.1 IGDVLLRPMLEQHGKLRANPARGRA--EV-------VGELLASIEMLDPEQAAAADR---	470
WP_143017921.1 IGQVLLGPMLDQHDRLRASPTRGSA--EV-------VGELLASIEVLTPEQAAAADR---	470
WP_071569261.1 IESRTVAPVVNVIKQILYGDPTAPT--ED-------ADTLLADFADAGQQVTARTS---R	502
WP_070540949.1 VESRTVAPVVDVIKQILYGDPAAPT--ED-------ANTLLADFANAGQQVTARTS---R	515
WP_131820178.1 IEAQTVAPVVEIIKQILDGDPNAPT--ED-------AETLLADFAHVGKPVAAQTT---R	511
WP_154762437.1 VEAQTVAPIVEIIKQILDGDPNAPA--EN-------AEALLADFAHVGTPVAAQTS---R	493
WP_203233879.1 VERQTVAPIVAQVERLHLPA-A-NS---A-------SKSITAEFADAGQPLSEAEVNQRE	515
MBS6364028.1 IEARTVAPILEQRARLSGSS-D-EQ--VS-------AADVLVEFATAGQTIVDPDPIPEE	508
EJZ85054.1 IEARTVAPILEQRARLTGSD-D-ES--VS-------VDDILSEFATAGQKIIEPEPTPEE	605
WP_194669225.1 IEAHQVAPIKDQFEKVLAAK-SSID--EY-------PQSLILEFAELGKPIPEEEIAQRA	563
WP_044572803.1 IEAGQVAPIVEQYHRVLEVK-ASKD--ED-------PDALIAEFSNLGKTIPEEELEALA	553
PBB08128.1 IEAKQVQPILAQHERIVSSV-STEY--ED-------PDTLVEEFSGLGEFVSEEERAASR	503
MBS5632889.1 ------------------------------------------------------------	520
WP_201088246.1 TEK---------------------------------------------------------	464
WP_205133532.1 -ERF--------------------------------------------------------	560
WP_099391202.1 TDPFDIL--------------------EDCG-------I------------------LDE	512
CRY97508.1 -ED---------------------------------------------ELKAE----YQT	515
WP_066646972.1 -------------------------------------------------IKAD----AEE	472
MBR1572090.1 --G--------------------------------------FIKATCEESHI--------	483
RHD04523.1 AKN--------------------------------------WVWTPGK------------	493
EEG92439.1 AKN--------------------------------------WVWTPGK------------	493
CBL40434.1 ------------------------------------------------------------	452
WP_146965079.1 SVSE--------------------------------------------------------	503
NCD35478.1 ------------------------------------------------------------	429
WP_117099775.1 --YF-HK--------------------ERCL-------KCGRTWTIMSES----------	483
MBR6618739.1 TPID--------------------------------------------TDDDD----YEL	483
ERI66470.1 DAQRKRH--------------------ERAA--------SLRKWIE--------------	504
HBA48496.1 EQRRMKH--------------------ERAV--------QYRQQQEA---IRQ----YEE	485
RKJ44300.1 KESI-------------------------------------KNKS----ELG--------	451
MBR4314494.1 CSIR-----------------------------------------DMKDETE--------	498
MBQ6435122.1 VDAR-----------------------------------------TGKETVI-----FPS	468
MBR6439029.1 IDAR-----------------------------------------TGKETVI-----CPA	471
HAT03123.1 -DTV-------------------------------------GNGVL--------------	458
WP_191397458.1 VEKF-------------------------------------KKWLMGRTGVDD-------	488
RHQ19702.1 LPTI-------------------------------------PEDLTPVELTLE----EEA	464
CRY93789.1 EPTF-------------------------------------GEWLD-----------ENN	459
WP_197067812.1 AE-----------E------------------------AAKRDREVVEEQQRRRLAELEE	684
WP_072041947.1 AP-----------S-----------------------EPSPRDRCICDEWQ---------	678
HIW92426.1 AE-----------E------------------------AARRDRGIVEEQQRKRLAELEE	685
WP_193102231.1 AE-----------D------------------------AAKRAREIVEERQRKQLAELEE	686
WP_083852949.1 AE-----------E------------------------AAKCDREVVEEQQRRRLAELEE	686
GEE02257.1 ED-----------AEN---------------------ERQRAAAEAARTARH-------A	669
WP_008376925.1 EA-----------LAN---------------------DSATAAEAMVAADER-------S	677
WP_194594798.1 RN-------EA--------------------------DARAQAAELDK------------	554
WP_192595325.1 AQ-------NK--------------------------AAL-D-----ARIEA--------	546
HCG55821.1 AE-------VH--------------------------AAVLDGVAVEEEQRRQ--ARLAS	610
CEI31812.1 AN-------AA--------------------------EAA-DVADVDRRLRR---QDLES	616
WP_083871812.1 GR-------AS--------------------------DLKRLEA---EALAHA--KTIGA	605
WP_201471370.1 ---------AA--------------------------ELQREI------------ELLEE	483
WP_143017921.1 ---------DA--------------------------VLRRQV------------VLLEQ	483
WP_071569261.1 INPPPMDFAAADAKPNAYFSRTDFLCTAICA----NPAARLAARRQRRRPATPHSASAEL	558
WP_070540949.1 INPPSMDFAAGGAKQNAHFSRTDFFCTAVRA----NPAAPPRAWLLDGAEDGQQHRILQV	571
WP_131820178.1 INPPPMDFTNAGSKESEYFSPTDFLCTAICA----NPAAPPRAWLLDGTENTQQHRILQV	567
WP_154762437.1 INPPPMNFAVADTQQSEYFSRTDFLCTAVRA----NPAAPPRAWLFDGTENGQQHRILQV	549
WP_203233879.1 VLDKAIDNAAA-----------GFISRD---------EAKRRV--------------MEH	541
MBS6364028.1 IEAREKEEQRAQAWEMA-QQAFKIIETNKRAAEYKAAEEQRKVNERARKEREAE--VLAE	565
EJZ85054.1 IEAGERAEANARTWAVA-HQALDIIEADRRAAEYKAAEERRKANELAREQRERE--MLAA	662
WP_194669225.1 LESQRKAALAAAAEEA------R----------------HARTW----------------	585
WP_044572803.1 HNQFLDDLINAQRIEL------DEI---------RAADERQIAY----------------	582
PBB08128.1 ADALARARAQADGVTA------GFL----------AAGLINRAW----------------	531
MBS5632889.1 ------------------------------------------------------------	520
WP_201088246.1 ------------------------------------------------------------	464
WP_205133532.1 -QRECAEYE--------------------ERRFNTLVSFGRW---------------FWD	584
WP_099391202.1 AIQNGLYEE--PILDIPYDNFAAEG----LPDL--SKLFN--------------------	544
CRY97508.1 YLKRCYENDKASCKA-------------------YTDTYNEW---------------LGS	541
WP_066646972.1 RFLNEMVKDEQACFD-------------------KLVDFAHW---------------FWD	498
MBR1572090.1 -------FD---------------------------------------------------	485
RHD04523.1 ------------------------------------------------------------	493
EEG92439.1 ------------------------------------------------------------	493
CBL40434.1 -----------------L------------------------------------------	453
WP_146965079.1 -IQEQLMKYD---EYYNFSGEQNGKDEKENDD--NKNGVKG-------------------	538
NCD35478.1 ------------------------------------------------------------	429
WP_117099775.1 PKDEGLIKEVELCVDCRYEKAMNSNVDLPF------------------------------	513
MBR6618739.1 PF----------------------------------------------------------	485
ERI66470.1 --ENPLIYAMG---IIPYEG------PSPFEE----------------------------	525
HBA48496.1 AMENPLIRM-E---YEEWKKEN-HQDAGIFPEWQVYQIFDDW---------------YMK	525
RKJ44300.1 ---H--IYTTNCEYYYTYPCAD-IEKP----DFDYKKCVVPS---------------YLN	486
MBR4314494.1 ------------------------------------------------------------	498
MBQ6435122.1 PKRE--------------------------------------------------------	472
MBR6439029.1 PIRQCR------------------------------------------------------	477
HAT03123.1 ------------------------------------------------------------	458
WP_191397458.1 AMDEIMVYIDRHGLYREYEKLE-T----------------EV---------------RLK	516
RHQ19702.1 HIRNLFNIAD--------------------------------------------------	474
CRY93789.1 K-KE--------------------------------------------------------	462
WP_197067812.1 HNRELK--LCTCATPQAGVYARHG----------------DEC-----------------	709
WP_072041947.1 -----------------GYALDHT----------------ESC-----------------	688
HIW92426.1 HNRELR--LCTCSTPQSGTYARHC----------------DDC-----------------	710
WP_193102231.1 HNRELS--LCTCSTPQSGTYARHG----------------DDC-----------------	711
WP_083852949.1 HNRELQ--LCTCSTPQAGVYARHG----------------DEC-----------------	711
GEE02257.1 AHRTYH--EADPAAPASACTFDHG----------------DHA-----------------	694
WP_008376925.1 AQERYA--CADG------------------------------------------------	687
WP_194594798.1 ARWEVR--DA--------------------------------------------------	562
WP_192595325.1 AKAAAA--ESSGV-PA------DD-----LIRFRSLP-----P-----------------	570
HCG55821.1 QREELT--KVNEHIGR------LR-----EAGFYELPQSSRRE-----------------	640
CEI31812.1 VATELA--ARNGCQAC-------------YSDVLSLPEYDGHV-----------------	644
WP_083871812.1 PVEYLT--PS--------------------------GQRAAMC-----------------	620
WP_201471370.1 QKRELA--DS--------------------------ARRAARC-----------------	498
WP_143017921.1 RHRTIA--DS--------------------------AQRGAMC-----------------	498
WP_071569261.1 ------------------------------------------------------------	558
WP_070540949.1 QNLDGT--YTNYFAGLSYSRSGYA-----TRSTGALDGSATTVSAAVANGVLIAGEPADS	624
WP_131820178.1 QNLDGT--YTNYSASLAYSIIGHT-----TRTTGALDASPASVHTAVSNDVLVTGEPADS	620
WP_154762437.1 QNLDGS--YTNYVASMTYDIIGPA-----TRTTGALDASPASVHTAVGNDVLIAGEPANS	602
WP_203233879.1 FNSAH---FADGVWPQPPIEFKFD-----RVLNRTVDGQPQQFHC------------NV-	580
MBS6364028.1 KKAKL---AALGKLDQ------IG-----SVRIEYRDGEPRAVVP------------PD-	598
EJZ85054.1 KKAEL---AAAGQLDL------IP-----KVGIEYIDGKPRATLP------------RP-	695
WP_194669225.1 ---------GIGHEEVTTHVA---------------------------------------	597
WP_044572803.1 ---------TLHRLGQHQAG-RPT-----DPINGYLPGRNGRYYSVSSWPIV-----DVD	622
PBB08128.1 ---------VAEREGLPPVIYSDG-----NPDMSLWDASTGTYNGQPPLPLS-----RIS	572
MBS5632889.1 ------------------------------------------------------------	520
WP_201088246.1 ------------------------------------------------------------	464
WP_205133532.1 SPAGGWAEYTK-MYPAAKVRPQEEYEFLQNLQWPTIRDAINRYV----DGELV--AT---	634
WP_099391202.1 ------------------------------------------------------------	544
CRY97508.1 YWVNECMPYE--VWLSQTARKICDE-----------------------------------	564
WP_066646972.1 EFVSHLNREKFYKYLDTDDKTAYQKGFLDDMDFSDIERAIHNYG----Y--ENMILRY--	550
MBR1572090.1 ------------------------------------------------------------	485
RHD04523.1 ------------------------------------------------------------	493
EEG92439.1 ------------------------------------------------------------	493
CBL40434.1 ------------------------------------------------------------	453
WP_146965079.1 ------------------------------------------------------------	538
NCD35478.1 ------------------------------------------------------------	429
WP_117099775.1 ------------------------------------------------------------	513
MBR6618739.1 ------------------------------------------------------------	485
ERI66470.1 ------------------------------------------------------------	525
HBA48496.1 TYHGC-------------------------------------------------------	530
RKJ44300.1 EYECKQNLKEF----------------------EKIHRELEAQK----TKEEKEKEAQKQ	520
MBR4314494.1 ------------------------------------------------------------	498
MBQ6435122.1 ------------------------------------------------------------	472
MBR6439029.1 ------------------------------------------------------------	477
HAT03123.1 ------------------------------------------------------------	458
WP_191397458.1 IYVVG-DADEF------------------------IQKTLESHE----VRFEVEEERD--	545
RHQ19702.1 ------------------------------------------------------------	474
CRY93789.1 ------------------------------------------------------------	462
WP_197067812.1 ---PALSEDE------RQR-------RA-EAKQKALDAKIARLRANGGL-LVAGGAA---	748
WP_072041947.1 ---PIRTDAEAAMAEMRQREAEREAAAE-AHRQAELERKVARLRANGGL-LVVGGAR---	740
HIW92426.1 ---PALSEEE------RQR-------RA-DAKQKALDAKVERLRANGGL-LVEGGAL---	749
WP_193102231.1 ---PVLSDEE------RQR-------RA-DAKQKALDAKVERLRANGGL-LIAGGAR---	750
WP_083852949.1 ---LALSEDE------RQR-------RA-EAKQKVLDAKVARLRANGGL-LVAGGAA---	750
GEE02257.1 ---CTWDPARAGFDPWRVPMP-------------A-------------------------	713
WP_008376925.1 ---PAWSR--NPFVPEAQPEMARYRTER-LLSHPALTNTINT------------------	723
WP_194594798.1 -----------------T--PAFHG-----------------------------------	568
WP_192595325.1 ------TVMEGWMTPHSF--PY--------------------------------------	584
HCG55821.1 --------------------VLDIIEGG--AS----------------------------	650
CEI31812.1 ------LLPSGWMCGSGH--AVAVHAGG--VCAPEG----GA--------------A---	673
WP_083871812.1 ------PDGVTWGWTNGS--PLHLVEG---------------------------GAR---	642
WP_201471370.1 ------SCGSG--CPEGS--DIHHATDC--IVVSDE----TRIERGRAVALSTGRPQ---	539
WP_143017921.1 ------SCGSG--CPEGP--DIHHSTAC--AVISDK----TRIERAGAIAQLTGGI----	538
WP_071569261.1 ------------------------------------------------------------	558
WP_070540949.1 RQLCVSSNGKTYVWNWHDTGDDKNRKNL-EVRLSANGRDILRVVSESGDEYPADTPQRLQ	683
WP_131820178.1 RQLCVTSNGRIYIWRRAGTDDDKDRKNL-EVRVSANDRVILRIVSESTDAYPAGEPQRLQ	679
WP_154762437.1 EKLCVTSQGKTYIWCKPGTD-DKDRKNL-EVRVSANTRNVIRVVSENNDSFPAGTTQRLQ	660
WP_203233879.1 ----CD---AAF------------------------------------------------	585
MBS6364028.1 ----GSPASSPWTL----------------------------------------------	608
EJZ85054.1 ----K----NQWDL----------------------------------------------	701
WP_194669225.1 ------------------------------------------------------------	597
WP_044572803.1 DSASASGLGEQWVLPWPALEEIPLQQGL------------VAVESEPGLA----------	660
PBB08128.1 PEFKSTD-----------------------------------------------------	579
MBS5632889.1 ----------------------------------------------------------	520
WP_201088246.1 ----------------------------------------------------------	464
WP_205133532.1 -YTEQIIRDTIE-------------------MVWAGQL--------------------	652
WP_099391202.1 ----------------------------------------------------------	544
CRY97508.1 ----------------------------------------------------------	564
WP_066646972.1 NEK--VIRGALE-------------------LVWLGDL--------------------	567
MBR1572090.1 ----------------------------------------------------------	485
RHD04523.1 ----------------------------------------------------------	493
EEG92439.1 ----------------------------------------------------------	493
CBL40434.1 ----------------------------------------------------------	453
WP_146965079.1 ----------------------------------------------------------	538
NCD35478.1 ----------------------------------------------------------	429
WP_117099775.1 ----------------------------------------------------------	513
MBR6618739.1 ----------------------------------------------------------	485
ERI66470.1 ----------------------------------------------------------	525
HBA48496.1 ----------------------------------------------------------	530
RKJ44300.1 QEAQEQKDADLL-------------------EMAQDDFYNEPDNNDFFN---------	550
MBR4314494.1 ----------------------------------------------------------	498
MBQ6435122.1 ----------------------------------------------------------	472
MBR6439029.1 ----------------------------------------------------------	477
HAT03123.1 ----------------------------------------------------------	458
WP_191397458.1 ------DHGKLM-------------------K---KYIISK-----------------	558
RHQ19702.1 ----------------------------------------------------------	474
CRY93789.1 ----------------------------------------------------------	462
WP_197067812.1 ----------------------------------------------------------	748
WP_072041947.1 ----------------------------------------------------------	740
HIW92426.1 ----------------------------------------------------------	749
WP_193102231.1 ----------------------------------------------------------	750
WP_083852949.1 ----------------------------------------------------------	750
GEE02257.1 ----------------------------------------------------------	713
WP_008376925.1 ----------------------------------------------------------	723
WP_194594798.1 ----------------------------------------------------------	568
WP_192595325.1 ----------------------------------------------------------	584
HCG55821.1 ----------------------------------------------------------	650
CEI31812.1 ----------------------------------------------------------	673
WP_083871812.1 ----------------------------------------------------------	642
WP_201471370.1 ----------------------------------------------------------	539
WP_143017921.1 ----------------------------------------------------------	538
WP_071569261.1 ----------------------------------------------------------	558
WP_070540949.1 RYSAALVDSATQVSLEQNVINTDEAVAVINRGTWATGAVTDDELQRIIAAITAGGDVS	741
WP_131820178.1 RYSAVLANSAVRVSLEQNVINADQAVEVINRGTWATGAVTDDELQRIIAAISAGGDVS	737
WP_154762437.1 RYSAVLVDSATHISLEQKVLTADEAVAVINRGTWATAAVSDDELQQIFSAITAGGAER	718
WP_203233879.1 ----------------------------------------------------------	585
MBS6364028.1 ----------------------------------------------------------	608
EJZ85054.1 ----------------------------------------------------------	701
WP_194669225.1 ----------------------------------------------------------	597
WP_044572803.1 ----------------------------------------------------------	660
PBB08128.1 ----------------------------------------------------------	579
