# Supplementary material for: A Structural Perspective of Reps from CRESS-DNA Viruses and Their Bacterial Plasmid Homologues
Source: Viruses. 2021 Dec 25;14(1):37. doi: 10.3390/v14010037 (PMC8780604; doi:10.3390/v14010037)
Supplement: Supplementary file 1 [file viruses-14-00037-s001.zip › SupplementarySequences/pCRESS6.aln]

CLUSTAL O(1.2.4) multiple sequence alignment
WP_094208121.1 --------------------------------MKKNSRLTSIMIVQLLD-----SKYWL-	22
WP_154255070.1 --------------------------------MKKNSRLTSIMIVQLLD-----SKYWL-	22
ADX23728.1 --------------------------------MKKQAKLTCAMIVQQLE-----KDFWL-	22
WP_119908705.1 ------------------------------------------MIVQQLE-----PEYWL-	12
WP_136136607.1 -----------------------------MTNYKKLSTLTCVMVVQQLE-----PEHWQ-	25
WP_155824700.1 -------------------------------MSKKEANLTAIVIVQQLD-----ESYWH-	23
WP_196241890.1 --------------------------------MAKSSTLTCVMIAQQLQ-----PEFWH-	22
WP_056938517.1 --------------------------------MAKDSTLTCVMIAQQLQ-----PEFWH-	22
WP_175061305.1 -------------------------------MTRTQANLTAIMLVQQLD-----PDFWL-	23
WP_003024533.1 -------------------------------MSRTQANLTAIMLVQQLE-----EEYWI-	23
WP_187423884.1 ------------------------------------------MLVQQLD-----DEYWL-	12
WP_152904062.1 ------------------------------------------MLVQQLE-----DEHWK-	12
WP_049499636.1 -------------------------------MRKKEANLTTIMLVQQLE-----EKYWL-	23
WP_214254550.1 -------------------------------MGKKEANLTAIMLVQQLE-----EKYWL-	23
WP_150905297.1 -------------------------------MGKKEANLTAIMLVQQLE-----DEHWK-	23
WP_062005181.1 -------------------------------MGKKEANLTAIMLVQQLE-----EKYWL-	23
WP_126466899.1 -------------------------------MAKKEANLTAIMLVQQLE-----EEYWL-	23
WP_105121201.1 -------------------------------MVKKEANLTAIMLVQQLE-----EEYWL-	23
WP_070558398.1 -------------------------------MARKESTLTAIMLVQQLE-----EEYWL-	23
MBG9984455.1 -------------------------------MARKESNLTAIMLVQQLE-----EEFWL-	23
WP_129753020.1 -------------------------------MVKKEASLTAIMLVQQLE-----EEYWL-	23
WP_003035134.1 -------------------------------MVKKEANLTAIMLVQQLE-----DTYWE-	23
VTY18160.1 --------------------------------MKKEANLTAIMLVQQLE-----DTYWE-	22
WP_106083704.1 ------------------------------------------MLVQQLE-----DTYWE-	12
WP_023164738.1 --------------------------------MVDKTNLKAIMLVQQLE-----DKHWE-	22
WP_017649267.1 --------------------------------MAKSSNLTAIMLVQQLE-----EKYWL-	22
WP_037598023.1 --------------------------------MTKSSNLTAIMLVQQLE-----DEHWS-	22
WP_187328143.1 -------------------------------MAKKEANLTAIMLVQQLE-----EEYWL-	23
VUX08585.1 --------------------------------MKKEAILTAIMLVQQLK-----KDYWL-	22
CAG6353672.1 ------------------------------MVIKKEARLTAIMLVQQLK-----KDYWL-	24
DAW16479.1 -------------------------------MNNKQANLTAIMLVQQLE-----DEYWK-	23
WP_136671071.1 -------------------------------MNKKEANLTAIVLVQQLE-----DEHWK-	23
RSK15686.1 -----------------------------MNKIKKETNLTAIMLVQQLE-----DEHWK-	25
WP_105156964.1 -------------------------------MVKKEAKLTTIMLVQQLE-----NEYWL-	23
WP_208564782.1 -------------------------------MVKKDANLTAIMLVQQLE-----EEYWL-	23
WP_126254824.1 -------------------------------MAKKESALRAIMLVQQLE-----EKYWL-	23
MBK0348067.1 -------------------------------MAKKEANLTTIMLVQQLK-----EEYWL-	23
NQK16089.1 --------------------------------MVQHANLTAIMLVQQLE-----KEYWK-	22
WP_105131357.1 --------------------------------MVQHANLTAIMLVQQLE-----KEYWK-	22
WP_139659100.1 ------------------------------------------MLVQQLE-----DEHWK-	12
WP_014623544.1 -------------------------------MAKKEATLTAIMVVQQLE-----DEFWL-	23
KXT86702.1 -----------------------------MNKNKKEANLTAIMVVQQLE-----EEHWL-	25
WP_070670578.1 ------------------------------------------MLVQQLK-----DEHWE-	12
KEQ49321.1 -----------------------------MNKNKKEANLTAIMLVQQLE-----NEHWK-	25
WP_206833924.1 ------------------------------------------MIVQQLN-----EKNWQ-	12
WP_175579952.1 --------------------------------MKKQAVLNCVMIVQQLD-----EQFWH-	22
SFH59121.1 --------------------------------MKKQATLTCVMIVQQLK-----KKFWI-	22
WP_193990631.1 ------------------------------------------MIVQQLE-----PEFWI-	12
KAF1298988.1 --------------------------------MKKQANLSCVMLVQQLE-----PEFWI-	22
WP_034704841.1 --------------------------------MKKQASLTCVMIVQQLK-----EEFWF-	22
WP_219123618.1 ------------------------------------------------------MEFWN-	5
WP_212570125.1 -------------------------------MTQKQSNLTVVAGTQQLE-----FEFWK-	23
WP_018376545.1 -------------------------------MGKNKAILTVIAGSQQLR-----TELWQ-	23
WP_020999261.1 -------------------------------MTKHKANLTIVAGAQQLR-----TELWK-	23
WP_199364665.1 -----------------------------MTNKKKEAHLSCIMLVNKLE-----PEVWP-	25
WP_070668525.1 --------------------------------MTKESKIQCFMVVQYFS-----KQYWK-	22
DAV92457.1 ------------------------------MKQKRKPKLTTIMIANQFH-----PDHWE-	24
WP_004183001.1 -------------------------------MSKKEAKLSCIMIAQQLE-----PKYWH-	23
NQJ72672.1 -------------------------------MSKKEAKLSCIMITQQLE-----PEYWL-	23
WP_024385235.1 -------------------------------MSKKEAKLTCIMITQQLE-----SEYWL-	23
WP_141445700.1 -------------------------------MNKKEANLSCIMIVQRLE-----PEYWQ-	23
NQN67191.1 -------------------------------MSKKEAKLSCIMIAQRLE-----PTFWH-	23
WP_155965082.1 -------------------------------MSKKEAKLSCIMIVQRLE-----PEYWH-	23
WP_155974468.1 -------------------------------MSKKEAKLSCIMIVQRLE-----PEYWH-	23
WP_084948459.1 -----------------------------MTSKKKEALLTSVAITQYFE-----TKYWKN	26
WP_094753030.1 -----------------------------MATKKKEALLTSITITQYFE-----TKYWKN	26
WP_000201913.1 -----------------------------MATKRKEALLTSISITQYFD-----TTYWKN	26
WP_173875790.1 -----------------------------MTSKKKEALLTSIAITQYFD-----STYWKN	26
CMU27730.1 --------------------------MMTNNTNKKEAILTSVLLTQQFS-----NGFWDD	29
WP_218757842.1 -----------------------------MENNKKETTLTSVLLTQQFS-----NGFWDD	26
WP_153225740.1 -----------------------------MTNTKKEALLTSVLLTQQFS-----DGFWDN	26
WP_084881754.1 ------------------------------MSKRKETVLGSILVTQQFD-----IDYWKN	25
WP_118185795.1 -------------------------------MSKKEAKLTCVMIAQQFD-----SKYWL-	23
WP_125342234.1 ------------------------------MTNKKQAKLTCVMIAQQFD-----SEFWI-	24
WP_000791389.1 ------------------------------MKNKKQAKLTCVMIAQQFD-----SQFWI-	24
WP_195435891.1 ------------------------------MTNKKQAKLTCVMIAQQFD-----TDFWI-	24
MBG9989161.1 ---------------------------MAKQEKERELRVKSFTITQAIH-----EKYWL-	27
WP_022765681.1 -------------------------------MARTESDLTACGIAQELN-----PELWD-	23
WP_145943547.1 -----------MAETKAKKSTKATTGGSAKKKASGEVKVSRVFIEEQPL-----PRWWD-	43
WP_052506726.1 --------------------------------MANKDKLSMCMITQAWL-----SNHWD-	22
WP_109304186.1 -------------------------------MTARVNNPLLIAYTQQLK-----ADYWS-	23
MBS4999573.1 -------------------------------MSRKSNNPTLIGLTQQLK-----PDLWT-	23
MBS6365415.1 --------------------------------MSNGRFPTLIGLTQQLK-----PDLWT-	22
WP_115727319.1 -------------------------------MSKQSNNPTLIGLTQQLK-----SDLWT-	23
WP_147102873.1 ----------------------------MISV-PKQQNPTIIGVTQYLD-----PKYWD-	25
WP_192123085.1 -------------------------------MPKQENNPTVIAVTQQLA-----PEYWS-	23
WP_202383194.1 ----------------------------MVAVARKAANPTLVMLVQQIK-----PECWQ-	26
SMX89897.1 ----------------------MLPGSGVIAMARKAANPTLVMLVQQIK-----PECWQ-	32
MBP2383289.1 ----------------------MFTVSGVVVMARKAANPTLVMLVQQIK-----AECWQ-	32
MBS1906191.1 ----------------------------MIDVARNENNPTIIGMTQYLE-----PAYWA-	26
WP_096160859.1 ----------------------------MVAVAKQENNPTSIGVTQYLD-----REYWT-	26
VTX62639.1 MGLIWGSIGGHLGAALSLKPS-ALSAAGVVAVAKQENNPTSIGLTQYLD-----PSYWT-	53
WP_128267426.1 -----------------------------MV-QQTQIQNIRFHITQFLK-----KEYWQ-	24
WP_061343647.1 -----------------------------MA-QSKRNQLKSFYGTQQLEQENNEETFWN-	29
WP_018380019.1 --------------------------------MTKRKQTTTFIFEQQLQ-----SDYWD-	22
WP_017769087.1 --------------------------------MTKRKQTTTFIFEQQLQ-----SDYWD-	22
WP_094753931.1 --------------------------------MVKRIQNRRFLFEQQMK-----PDFWD-	22
WP_138700037.1 --------------------------------MTKRIRNRRFLFEQQLK-----PDFWD-	22
CRH91207.1 --------------------------------MTKRIINKRFLFEQQLK-----PSFWD-	22
WP_039694464.1 --------------------------------MAKRIRNRRFLFEQQLK-----SEFWN-	22
NQQ99552.1 --------------------------------MTKRIRNRRFLFEQQLK-----SSFWD-	22
WP_178895647.1 --------------------------------MTKRKQTTTYIFEQQLK-----PDFWD-	22
WP_000746010.1 --------------------------------MKKRIINKRFLFEQQLK-----PKFWD-	22
WP_181187226.1 --------------------------------MTKRIQNRRFLFEQQLK-----PDFWD-	22
WP_125371470.1 --------------------------------MTKRIRNRRFLIEQQLK-----SQFWD-	22
WP_075099097.1 --------------------------------MTKRIQNRRFLFEQQLK-----SNYWS-	22
WP_138699978.1 --------------------------------MAKRKQTTTYIFEQQLK-----PDFWD-	22
WP_125827669.1 --------------------------------MTKRIRNRRFLFEQQLK-----PDFWD-	22
WP_102777987.1 ---------------------------------MSRKRTTTYIFEQQLH-----AEYWD-	21
OHX26267.1 --------------------------------MSDRKRATTFIFEQQLK-----SDYWD-	22
WP_099390442.1 --------------------------------MAKRKQTTTFIFEQQLK-----GEYWD-	22
WP_120032750.1 --------------------------------MTKRIINRRFLFEQQLK-----PIYWD-	22
WP_146565891.1 --------------------------------MVKRIRNRRFLFEQQLK-----ADYWD-	22
WP_191673222.1 ---------------------------------MRTKRYQILSFEQQLN-----PQYWE-	21
WP_143460632.1 ---------------------------------MLDKRVKSFIFTQYLN-----PKYWE-	21
WP_096814450.1 -----------------------------MR-NDSRLRAKKFVFMQYLN-----STYWN-	24
WP_200095516.1 ----------------------MTLFRNEVY-FIEEKRIKQFVFEQQLK-----AEYWD-	31
WP_019299400.1 ---------------------------------MNKIRIKNFVFEQYFD-----QEFWD-	21
*
WP_094208121.1 D--YEEE-LID----K------------------A-NEGDIAPLLNAVVEKFNSH-----	51
WP_154255070.1 D--YEEE-LID----K------------------A-NEGDIAPLLNAVVEKFNSH-----	51
ADX23728.1 N--WDNF-FID----Q------------------A-REGDLIPLLEEIEKRLVSH-----	51
WP_119908705.1 D--WDAK-IIE----Q------------------A-QNGTIKPLLEEVVKRIENN-----	41
WP_136136607.1 G--WNSK-IID----D------------------A-RNNSIEPLIKEIIKKIEEE-----	54
WP_155824700.1 ---WDDTSPVK----K------------------A-REGDCKQLLEEITKRLEEN-----	52
WP_196241890.1 D--WDEE-PIQ----Q------------------A-QDGNAKPLLEKVVKRLNNG-----	51
WP_056938517.1 G--WDEQ-PII----Q------------------A-QNGDARDLLDNVVQRLDKS-----	51
WP_175061305.1 G--WVDKTPIL----L------------------S-QNGDCRPLLQEVVNRLNKE-----	53
WP_003024533.1 D--WKDITSLT----Q------------------AREGGNSLPLLQEVVKRLNQA-----	54
WP_187423884.1 D--FDTK-PLE----D------------------A-RDGNCRPLLEAVIKKLNNN-----	41
WP_152904062.1 T--WQDKTALK----Q------------------ARDENNIRPLLETVTDKLNKA-----	43
WP_049499636.1 S--PDYKMPVR----Q------------------AKN-GDCLPLLKMIVNNLESN-----	53
WP_214254550.1 S--PDYKGPVQ----Q------------------AKN-GDCRPLLEMIIKKLKSS-----	53
WP_150905297.1 T--WDDITSVK----L------------------ARD-GDIRPLLETVINKLNKA-----	53
WP_062005181.1 S--PDYKGPVQ----Q------------------AKN-GDCRPLLAMIIKKLKSS-----	53
WP_126466899.1 S--DDYKSVIQ----K------------------A-KDGNCRPLLEMIIQKLEEH-----	53
WP_105121201.1 S--PDYKEPLQ----Q------------------A-KEGNCRPLLELIIKKLREN-----	53
WP_070558398.1 S--PNYKEPLH----Q------------------A-KEGNCRPLLEMVIKNLEAD-----	53
MBG9984455.1 S--SEYHKPLQ----E------------------A-KAGNCLPLLEKIVENLENQ-----	53
WP_129753020.1 S--HNYKLPLQ----Q------------------A-KEGNCRPLLEMIVKNLEAD-----	53
WP_003035134.1 T--WEDKTPIK----L------------------A-RDGNCKPLLQVVVDKLNNE-----	53
VTY18160.1 Q--WEDKTFIK----L------------------A-RDGDCKPLLQAVVDKLNDN-----	52
WP_106083704.1 Q--WEDKTFIK----L------------------A-RDGDCKPLLQAVIDKLNDN-----	42
WP_023164738.1 L--WDDKTAIQ----A------------------A-REGNCRPLLEEVVTRLSSE-----	52
WP_017649267.1 F--SDYKTAIQ----Q------------------A-RDGNCQSLLEAVVKHLEVE-----	52
WP_037598023.1 L--WDDKTAIQ----I------------------A-RSGNCRPLLEAIVNRLNSE-----	52
WP_187328143.1 S--NDYKSVIQ----K------------------A-KDGNCRPLLEMIIQKLEEH-----	53
VUX08585.1 S--SEYHPPLQ----Q------------------A-IKGNCRPLLEKIIEKLEEQ-----	52
CAG6353672.1 S--SEYHFPLQ----E------------------A-IKGNCLPLLEKIVEKLEQQ-----	54
DAW16479.1 T--EEDKLALK----Q------------------ARDESNIRPLLEAVVDKLNKA-----	54
WP_136671071.1 T--WKDKTALK----Q------------------ARDESNIRPLLEAVTDKLNKA-----	54
RSK15686.1 T--WQDKTALK----Q------------------ARDESNIRPLLETVTDKLNRA-----	56
WP_105156964.1 S--SDYQKPLQ----D------------------A-KSGNCRPLLEMIVEKLEKH-----	53
WP_208564782.1 S--PDYKEPLQ----Q------------------A-KEGNCRPLLELIIKKLREN-----	53
WP_126254824.1 S--PEYKDTIQ----Q------------------A-ENGDCRPLLEVIVKKLQNN-----	53
MBK0348067.1 S--SDYIEAIQ----Q------------------A-KNGNCRTLLETIVKKLEEN-----	53
NQK16089.1 S--EDYEHSLE----Q------------------A-KSGNCRPLLDLIIEKLEKQ-----	52
WP_105131357.1 S--EDYEHSLE----Q------------------A-KSGNCRPLLDLIIEKLEKQ-----	52
WP_139659100.1 T--WQDKTALK----K------------------ARDESNIRPLLEIVTDKLNKA-----	43
WP_014623544.1 S--SDYQEPLQ----Q------------------A-KDGDCRPLLELIIKNLESN-----	53
KXT86702.1 S--SDYKTPLQ----Q------------------A-KEGNCRPLLEMIIEKLEEQ-----	55
WP_070670578.1 T--WQDKTALK----Q------------------ARDESNIRPLLETVTDKLNKA-----	43
KEQ49321.1 N--WQDKTALK----Q------------------ARDESNIRPLLETVTDKLNKA-----	56
WP_206833924.1 N--WDNKQPIE----E------------------A-NNGNIRPLLEEVVKRFENK-----	42
WP_175579952.1 E--WDKD-YIE----E------------------A-KKGNIRPLLEEVVNRLEKS-----	51
SFH59121.1 Q--WEDS-IIT----E------------------A-ENGNIKPLLEELKERFDQK-----	51
WP_193990631.1 G--WDER-IIE----D------------------A-QDGNLKPLLEELVKRFEKG-----	41
KAF1298988.1 G--WDDV-IIE----E------------------A-HNGNIRPLIEELVKRFEKD-----	51
WP_034704841.1 Q--WEDT-IIT----E------------------A-ENGNIQPLMEELNKRFHNR-----	51
WP_219123618.1 N--YSDT-AIQ----K------------------A-INGEPIMLLEEMVTRLETI-----	34
WP_212570125.1 N--YPKE-LIQ----K------------------A-IDGDAKELLHKMVEYLSTI-----	52
WP_018376545.1 S--YSEK-AIQ----K------------------A-IEGAPDELLKEMIEHLSSV-----	52
WP_020999261.1 S--YPEE-IIQ----K------------------A-LDDTPEELLREMVKHLSSV-----	52
WP_199364665.1 G--FDET-LIN----Q------------------T-KTGSVANLTESIVKKIDEI-----	54
WP_070668525.1 D--WDVS-FIT----E------------------A-KGGDIAPLLNEMVKRISEI-----	51
DAV92457.1 T--YDEN-LIN----S------------------A-IKGDINPLLTEIVDRVSTI-----	53
WP_004183001.1 G--WDEN-LIN----S------------------V-KNGELTPLLEEVVNRVSEI-----	52
NQJ72672.1 G--WDED-IIN----G------------------A-IDGDLSLLLEEVVNRASEI-----	52
WP_024385235.1 G--WDED-IIN----G------------------A-KDGDLSLLLEEVVNRVSEI-----	52
WP_141445700.1 S--WDEH-LIN----S------------------A-KNGELTPLLEEVVNRVSEI-----	52
NQN67191.1 G--WDED-LIN----G------------------A-KDGDLPPLLEEVVNRVSEI-----	52
WP_155965082.1 G--WDED-LIN----S------------------A-KNGELTPLLEEVVNRVSEI-----	52
WP_155974468.1 G--WDED-LIN----S------------------A-KNGELTPLLEEVVNRVSEI-----	52
WP_084948459.1 G--WDEE-LIK----S------------------E----NIEKILEEIVRRVSEI-----	52
WP_094753030.1 G--WDDE-LIK----S------------------E----NIEKILEEIVRRVSEI-----	52
WP_000201913.1 D--WDEE-LIK----S------------------E----NVEKILEEIVRRASEV-----	52
WP_173875790.1 G--WDEE-LIK----S------------------E----NIEKILEEIVRRVSEI-----	52
CMU27730.1 D--WNKE-LLE----S------------------A----DIEKILEEIVRRVSEV-----	55
WP_218757842.1 D--WNKE-LLE----S------------------A----DIEKILEEIVRRVSEV-----	52
WP_153225740.1 D--WNKE-LLE----S------------------A----DIEKILEEIVRRVSEV-----	52
WP_084881754.1 G--WNKE-TIE----S------------------E----DIKKILAEIIERANQV-----	51
WP_118185795.1 N--WDKD-LIH----S------------------Q----NIEDILKEIIERANTV-----	49
WP_125342234.1 G--WDKD-LIL----S------------------K----SIKDILTEIVNRVNTV-----	50
WP_000791389.1 G--WDKD-LIL----S------------------K----SIKDILTEMVNRANTV-----	50
WP_195435891.1 G--WDKD-LIL----S------------------K----SIKDILTEMVNRVNTV-----	50
MBG9989161.1 G---YDEGTFD---------------------DYEDW-DNLESLTQQIADKLERD---EI	59
WP_022765681.1 ---WTDEEKAA-------------------------F-PDLQRVTAIIAKRLEDK-----	49
WP_145943547.1 ---WTKQELSA-----------------------LP--KGPGAVLDVINERLTVE-----	70
WP_052506726.1 SEKWNDDDINN---------------------------ANLSLVTQKFVEYLSEA-----	50
WP_109304186.1 ---WATDPGSA---------------------ALLD--SNAQELGAHLVQRLEDI-----	52
MBS4999573.1 ---WASDPQDA---------------------TVLD--SDALSLGTYLVNRLEQF-----	52
MBS6365415.1 ---WASDPQNA---------------------TALD--CDALSLGTYLVERLEAF-----	51
WP_115727319.1 ---WADDPHNA---------------------TALD--CDALSLGTYLVERLEAV-----	52
WP_147102873.1 ---WADANTAERKAKDGTIVSNRLGLSRQAAIDLVEY-GTAEQLTDYVVQRLEHKGDFFA	81
WP_192123085.1 ---WAA--------------------IDPNGVAILL--QGASAILDQLVQRLETH-----	53
WP_202383194.1 ---HSTDPVFARLLELAHQ-ANDLPKDHPARIDMLR--ETAAAISEYLVTRLEGE-----	75
SMX89897.1 ---HSTDPVFAGLLEQAHA-ANGRPKDDPSRVDALR--AAAASFSQYLVVLLESV-----	81
MBP2383289.1 ---HSADPVFVGLLEQAHA-ANGLPKDDPTRVDALR--EAATAIAEYLVALLESF-----	81
MBS1906191.1 ---WAA--------------------HDPNAASVLQ--QGAAPILTQLVAQLEDG-----	56
WP_096160859.1 ---WAV--------------------NDPNGAALLQ--QDAGTILTYLVQRLEAG-----	56
VTX62639.1 ---WAA--------------------EDPNGAALLQ--QGAEAILAYVVQRLEAT-----	83
WP_128267426.1 ---NPDISTV-----D-----------------FKDSIAFQKQIFL----ALIP------	49
WP_061343647.1 ---FEDDNISREFDEL-----------------IKFPRKNQRRIFEIIATRFLPD-----	64
WP_018380019.1 ---WSDDKKD-----L-----------------FDDWEANKRAIFQEIYDRVKTI-----	52
WP_017769087.1 ---WSDDKKA-----L-----------------FDDWEVNKQAIFQEIYDRVKTI-----	52
WP_094753931.1 ---WAVSDKK-----L-----------------FENWEENKTKIFRLIFDRIREL-----	52
WP_138700037.1 ---WAVSDKK-----L-----------------FENWEENKTKIFRLIFDRIREL-----	52
CRH91207.1 ---WSIQEKQ-----L-----------------LENWEENRQDIFRLIFDRIRTL-----	52
WP_039694464.1 ---WSIKEKQ-----L-----------------LDDWEANKNEIFRTIFDRVRSL-----	52
NQQ99552.1 ---WSIQDKL-----L-----------------LDDWENNKDKIFRLIFDRVRTL-----	52
WP_178895647.1 ---WSEDSKK-----L-----------------FLNWEKNKIEIFKEIYERVRLM-----	52
WP_000746010.1 ---WSVQDKQ-----L-----------------LDDWETNKDKIFRLIFDRVRTL-----	52
WP_181187226.1 ---WSVSDKK-----L-----------------FENWEENKEKIFRLIFDRIREL-----	52
WP_125371470.1 ---WPIQDKQ-----L-----------------LDDWENNKTQIFRTIFDRVRTL-----	52
WP_075099097.1 ---WSPEEKK-----M-----------------LDNWQENKDKIFRHIFDCIREL-----	52
WP_138699978.1 ---WSEDSKK-----L-----------------FLNWENNKIEIFKEIYERVKSM-----	52
WP_125827669.1 ---WAVSDKK-----L-----------------LENWEENKTKIFRLIFDRIREL-----	52
WP_102777987.1 ---WEEDKKA-----L-----------------FTNWESNKTKIFQEIHRRIKTL-----	51
OHX26267.1 ---WDEEKKK-----L-----------------FQDWKVNKIAIFKEIHRRIQTL-----	52
WP_099390442.1 ---WSDEKKA-----L-----------------FEDWKSNKQEIFQEIYNRVKVL-----	52
WP_120032750.1 ---WSVSDKK-----L-----------------LENWETNKEQIFRLIFDRIRSL-----	52
WP_146565891.1 ---WSSEEKA-----L-----------------FDNWQENKQEIFQIIFDRIRQL-----	52
WP_191673222.1 ---WTVDKLK-----L-----------------FEDYQNNKKEIFQEIYNRISD------	50
WP_143460632.1 ---WEND--E-----L-----------------FDDYINNKQAIFEEIFARVNE------	48
WP_096814450.1 ---WENEKKT-----L-----------------FDDWQTNKQDIFEQIYNSVRD------	53
WP_200095516.1 ---WEAEKLK-----L-----------------FDVWQANKELIFEEIYQRLKTL-----	61
WP_019299400.1 ---WEEDKKE-----W-----------------FMNWKEFKENIFQEIYDRLKFY-----	51
.
WP_094208121.1 --------NCKVKEANGILHDKDTRKIWDSQINDYKEEPKGKHVHFLIKFER---GDTIN	100
WP_154255070.1 --------NCKVKEANGILHDKDTRKIWDSQINDYKEEPKGKHVHFLIKFER---GDTIN	100
ADX23728.1 --------NCIISELYAIKHDKDKLVIWNEEEKSTIEELKASHVHILIKFEK---GTTLS	100
WP_119908705.1 --------NCIVSEAYGVKHDKDTIEIWNTEQKQNIPQLKANHVHFLIKFDK---GATLD	90
WP_136136607.1 --------DCIVSEAYGIKHDKDEISVWDTQTKTYISNTKTTHIHLLIKFEK---GATLE	103
WP_155824700.1 --------EIKVKECYGIVHDKDKRTIWDEVQMKNVIEDKEIHIHVLLKFEK---GAPLK	101
WP_196241890.1 --------TVKVSEAYGIIHNKDEEILWDAQTQQNVTRQKEDHVHFLLKFEK---GDTIN	100
WP_056938517.1 --------NVKVSEAYGIIHNKYTETIWNAEKQQNSIRQKEDHVHFLLKFDK---GNTIN	100
WP_175061305.1 --------DIPVAESYGIIHDKDEISVWNQEQMKNVTELKAKHVHFLLKFEK---GASIQ	102
WP_003024533.1 --------DISVSEAYGILHDKDTISIWNQEQLKNVTELKKKHVHFLLKFEK---GASLQ	103
WP_187423884.1 --------DIQVVEAHGIIHDKDELLQWNQEKMENEIVLKTKHVHFLLKFSR---GASLE	90
WP_152904062.1 --------DITVKEAYGIKHDKDEINVWNQELMKNVIEKKTEHIHFLFKFEK---GASLN	92
WP_049499636.1 --------NIIVKEAYIIKHDKDKISTWDANQKKNVVQDKAVHIHALLKFER---GASLS	102
WP_214254550.1 --------DIIVKEAYIIKHDKDKISTWDSNLMTNTVEDKAVHVHALLKFEK---GASLN	102
WP_150905297.1 --------NITVKEAYGIKHDKDEVRVWDQKLMKNSIEKKAIHVHFLFKFER---GASLN	102
WP_062005181.1 --------DIIVKEAHIIKHDKDKISTWDSNLMTNTVEDKAVHVHALLKFEK---GASLN	102
WP_126466899.1 --------DIIAKEAYIIKHDKDKVTIWNPDKMKNEINDKEEHVHALLKFEK---GASLK	102
WP_105121201.1 --------DVIAKEAYIIKHDKDTVTIWNPSESKNEIKNKEEHVHALLKFEK---GASLK	102
WP_070558398.1 --------DIMVKEAYIIKHDKDTVSVWDPEQMKNIIQTKAEHIHALLKFEK---GASLT	102
MBG9984455.1 --------EILVKEAYIIKHDKDKVSTWNPKEMKNTIDVKAEHIHALFKFEK---GASLN	102
WP_129753020.1 --------DITVKEAYIIKHDKDKASIWDSDKMENVIQNKAEHVHALLKFEK---GASLT	102
WP_003035134.1 --------NISVKEAYGIKHDKDEITVWNQDEMKNVTEKKAEHIHFLFKFEK---GASLS	102
VTY18160.1 --------NISIKEAYGIKHDKDEITIWNQEKMKNVTEKKAEHVHFLFKFDK---GASIS	101
WP_106083704.1 --------NISIKEAYGIKHDKDEITIWNQEKMKNVTEKKAEHVHFLFKFDK---GASIS	91
WP_023164738.1 --------NIKVEEAYGIIHNKDTISVWNTEKMKNIDEPKANHVHFLFKFDK---GASLQ	101
WP_017649267.1 --------NIKVDEAYGIIHNKDTVTVWNVQEQKNVDETKEDHIHFLFKFAK---GASLE	101
WP_037598023.1 --------NIKVEEAYGIIHNKDVVTVWNSKEMKNINKLKANHIHFLFKFEK---GASLQ	101
WP_187328143.1 --------DIIAKEAYIIKHDKDKVTIWNPDKMKNEINDKEEHVHALLKFEK---GASLK	102
VUX08585.1 --------NILVKEAYIIKHDQDEVSVWNSEQMKTIIETKADHVHVLLKFEK---GASLS	101
CAG6353672.1 --------DIIVKEAYIIKHDKDETSVWDSKQMKNILEKKEEHVHVLLKFEN---GASLN	103
DAW16479.1 --------DITVKEAYGVKHDKDKINVWNQESMENVIENKAEHIHFLLKFEK---GASLN	103
WP_136671071.1 --------DITVKEAYGIKHDKDEVKVWNQKLMKNVIEKKSEHIHFLFKFEK---GASLN	103
RSK15686.1 --------DITVKEAYGIKHNKDEVNVWNQESMKNVIEKKAEHIHFLFKFEK---GASLN	105
WP_105156964.1 --------GIIVKDAYIIKHDKDKVSIWNPNERKNIFENKEDHIHALFKFEK---GASLN	102
WP_208564782.1 --------DIIAKEAYIILHNKDTVTIWNPNELKNEVKNKEEHVHALLKFEK---GASLK	102
WP_126254824.1 --------DIIPIEAYIIKHDKDEISIWDAKELKNVIKKKAEHVHVLLKFEK---GASLN	102
MBK0348067.1 --------NIIVSEAYIIKHDKDKVSVWNSEKLTNIVEDKAEHVHVLLKFEK---GASLN	102
NQK16089.1 --------GILVKEAYIIKHDKDKIVTWDSDKLENVSTNKAEHVHALLKFEK---GASLN	101
WP_105131357.1 --------GILVKEAYIIKHDKDKILTWDSDKLENVSTNKAEHVHALLKFEK---GASLN	101
WP_139659100.1 --------DITVKEAYGIKHDKDEINVWNQELMKNVIKKKAEHIHFLFKFEK---GASLN	92
WP_014623544.1 --------DIIVKEGYIIKHDKDKVSVWDSEKMKNIIENKTEHIHALLKFEK---GASLT	102
KXT86702.1 --------DILVKEAYIIKHDKDKVSTWNPVEMKNIIETKVEHVHVLLKFEK---GASLN	104
WP_070670578.1 --------DITVKEAYGIKHDKDEINVWNQELMKNVIKKKAEHIHFLFKFEK---GASLN	92
KEQ49321.1 --------DITVKEAYGIKHDKDEINVWNQKLMKNVIEKKAEHIHFLFKFEK---GASLN	105
WP_206833924.1 --------GCRVSETYGIIHDKDEITVWDEEKMENITKKKTKHIHILIKFEK---GDTLN	91
WP_175579952.1 --------DCVVSEAYGIIHDKDEIAVWDSEKMENVIEKKAKHVHLLIKFDK---GNTIT	100
SFH59121.1 --------GYEVSELYGIIHDKDERSVWSQEQMKNVIEPKEQHVHLLVKFVK---GDTLN	100
WP_193990631.1 --------GCIVSEAYAIIHDKDTLSIWNQEEMKNIVELKTKHVHALVKFSK---GDTLN	90
KAF1298988.1 --------GCEVNEAYGILHDKDLISVWNQDEMKNVEELKAKHIHILIKFGK---GDTLN	100
WP_034704841.1 --------GYEVNELYGIIHDKDERLVWNQEQMKNVIEPKEKHAHILVKFAK---GDTLN	100
WP_219123618.1 ---------TTVSDAYIIIHDKDTKKVWIPEKKTYIETLKSLHVHFLFKFSK---GATFA	82
WP_212570125.1 ---------VVVADAYIIIHNKDWSEVWNPSLNEYEKVLKTIHVHFLFKLAE---GATLP	100
WP_018376545.1 ---------AKISDAYIIVHDKDTKYVWNPELKKYEQVLKSFHVHFLFKFSE---GATLT	100
WP_020999261.1 ---------ATVSDAYIIVHDKDKKEVWNPELQKYEQVLKASHVHFLFKFSE---GGTLS	100
WP_199364665.1 ---------GHVCEAYAIKHDKDVNDEFNFDKQTYQKVPVDNHVHILLRFKE---KIALL	102
WP_070668525.1 ---------TTVTEAYGIIHDKDEEELYDVETQQFYTKPIDSHGHLLFKLSE---GMSIS	99
DAV92457.1 ---------TEVSSAYAIIHDKDEETVFDNENKQYLGKKKALHGHFLLKFK----GATLE	100
WP_004183001.1 ---------AMVSDAYAIIHDKDVNEIYDLETHTIKTEPENVHVHILLKFSK---GATLI	100
NQJ72672.1 ---------ATVSDAYAIIHDKDVNEIYDLETREIKTVPEKPHAHILLKFSK---GATLI	100
WP_024385235.1 ---------AKVSDAYAIIHDKDVNGIYDLETREIKTVPERNHAHILLKFSK---GATLI	100
WP_141445700.1 ---------ATVSDAYAIIHDKDINEVYDLETQDINTKPEKPHAHILLKFSK---GETLI	100
NQN67191.1 ---------ATVSDAYAIIHDKDINEFYDLETREMKTEPENPHAHILLKFSK---GATLI	100
WP_155965082.1 ---------ATVSDAYAIIHDKDVNEIYDLETKEIKTEPESPHVHILLKFTK---GSTLT	100
WP_155974468.1 ---------STVSDAYAINHDKDVNEIYDLETKEIKTEPESPHVHILLKFTK---GSTLT	100
WP_084948459.1 ---------ATVSEAYAIKHDKDTSIGFDSVTRTTTTNLKKPHIHALLKFEK---GATLT	100
WP_094753030.1 ---------ATVSEAYAIKHDKDTSIGFDSVTRTTTTNLKKPHIHALLKFEK---GATLT	100
WP_000201913.1 ---------ATVSEAYVIKHDKDTSIGFDSVTNSTTSKLKEPHIHALLKFSK---GATLT	100
WP_173875790.1 ---------ATVTEAYAIKHDKDTSVVFDKELQETTTELAQPHIHALLKFKK-CKGATLS	102
CMU27730.1 ---------ATVSEAYAIKHDKDTSIVFNNELQETTTKPAKSHIHALLKFDK-GKGATLS	105
WP_218757842.1 ---------ATVSEAYAIKHDKDTSVVFNNELQETTTELAKSHIHALLKFKK---GATLS	100
WP_153225740.1 ---------ATVTEAYAINHDKDTSVVFDKKLQETTTKLAEPHIHALLKFDK-GKGATLS	102
WP_084881754.1 ---------ATVAEAYAIKHDKDFTELFDIETQSTLTKPVKTHIHALLKFSK---GATLP	99
WP_118185795.1 ---------ATVSEAYSISHDKDTVELYDSESQTYSSKLKEKHGHFLLKFSE---GSTLN	97
WP_125342234.1 ---------ATVSEAYGIKHDKDTLELYDSETDSFYQELKSEHGHFLLKLSE---GATLI	98
WP_000791389.1 ---------ATVSEAYGIKHDKDTLELYDSETDSFYQELKSEHGHFLLKFSE---GATLI	98
WP_195435891.1 ---------ATVSEAYGIKHDKDSLELYDSETDSFYQELKSEHGHFLLKLSE---GATLI	98
MBG9989161.1 KQGEKIESEIEIVEIASILHDKDKQKKFDVELQQYVYEDKHKHVHIFVELSR---TVSLP	116
WP_022765681.1 --------GIQLKSLRGVIHDSDTQQKWNEAMKTYDVTLKHLHAHWVIEFKK---GAKLT	98
WP_145943547.1 --------GITLRTAYGVRHDQDVHQVWSEAQGMYIEKPKTEHDHLALEIDP---PQTVK	119
WP_052506726.1 --------GAEVVACYGITHDRDTREVWNDTVKSYVLEPKHLHGHWVVKFASKDKGLTLS	102
WP_109304186.1 --------GCKIESSYAIIHDQDMREVWDGASRDYVLELKPRHVHGLVKFVDRKGSASLE	104
MBS4999573.1 --------GCKVESGYAIIHDKDEQDRWNAVTRQYDRVPKERHIHAVFRFANRKSSASLE	104
MBS6365415.1 --------GCKVEAAYAIIHDKDEQDRWNEVTRCYDRVPKERHIHAVFRFADRKSSASLE	103
WP_115727319.1 --------GCKVEAAYAIIHDKDEQDQWNEVTHQYDRVPKERHVHAVFRFADRKSSASVE	104
WP_147102873.1 SGGEDKHPGTVVGEAYGIIHDRDEREVWDEARGESVTELKPRHIHMVIKFKDRKASAPLG	141
WP_192123085.1 --------GCHVTEAYAINHDKDQREVWSEAAKELVIETKPLHIHAVIKFKDRASSAPLE	105
WP_202383194.1 --------GLVLDDAHGNLHGDDTQQAWDDATASMIEVLKFLHLHLLLKFKSRETSAAVA	127
SMX89897.1 --------GLVIEEAHCILHGDDTQLGWDDATASMVEVPKYLHLHLLLKFKSRETSAAVE	133
MBP2383289.1 --------GLVVEEAHCILHGDDTQLGWDDATAAMVEVLKYLHLHLLLKFKSRETSATVE	133
MBS1906191.1 --------GCTVTEAYGIVHDKDEREVWNDQRQALVIEPKPPHIHVVIKFAGRAQSAPID	108
WP_096160859.1 --------GGEVVEAYGIIHDKDEREVWSEAQQALVMEPKPAHLHAVIKFKNRSKSAPIA	108
VTX62639.1 --------GCEVVEAYGIVHDKDEREVWSDTEKALVIEPKPDHLHAVIKFASRAKSAPLD	135
WP_128267426.1 ---------LGLVKFASIIHDKDLQL--------DQVTPKPPHIHAIVEFEK---KKDIN	89
WP_061343647.1 ---LRKSDNGNIAKIAFVLHDKDKDD---------TGNFIKPHVHWLLELKN---KRDLD	109
WP_018380019.1 ---D--EE-NPIK-IGLIVHDKDVSF---------GSRLVKPHVHGYIEFKT---KRDLN	93
WP_017769087.1 ---D--EE-NPIN-IGLIVHDKDISF---------GSRLVKPHVHGYIEFKT---KRDLN	93
WP_094753931.1 ---V--EEEEFVE-VAFIVHDKDISF---------GTKLVEPHIHGYIDFPK---RMDLS	94
WP_138700037.1 ---V--EEEEFVE-VAFIVHDKDISY---------GTKLVEPHIHGYIDFPK---LMDLS	94
CRH91207.1 ---V--EEDEFVE-FAIVVHDKDVSY---------GTKLVEPHVHAYIDFPK---RMDLS	94
WP_039694464.1 ---V--EENEFVE-FAIIVHDKDISY---------GTKLVEPHVHAYIDFPK---QMDLS	94
NQQ99552.1 ---V--EEDEFVE-FAIVIHDKDISY---------GAKLVEPHVHGYIDFPK---LIDLS	94
WP_178895647.1 ---T--ES-EDLK-IALIIHDKDISY---------GTKLVEPHIHGYIEFSN---KKDLN	93
WP_000746010.1 ---V--EEDEFVE-FAIVVHDRDISY---------GAKLVEPHVHGYIDFPK---KFDLS	94
WP_181187226.1 ---V--EEEEFVE-VAFIVHDKDISY---------GTKLVEPHIHGYIDFPR---RLDLS	94
WP_125371470.1 ---V--EDDEFVE-FAIIVHDKDVSY---------GTKLVEPHVHAYIDFPK---LMDLS	94
WP_075099097.1 ---V--EEDEFVE-FAVVVHDKDISY---------GTKLVEPHVHGYIDFPK---RIDLS	94
WP_138699978.1 ---S--VSE-DLK-IALIIHDKDISY---------GTKLVEPHIHGYIEFSN---KKDLN	93
WP_125827669.1 ---V--EEEEFVE-VAFIVHDKDISY---------GTKLVEPHIHGYIDFPK---LMDLS	94
WP_102777987.1 ------EEDIPAK-VALIVHDKDMKY---------CIKPVEPHIHAYIEFAS---RRDLS	92
OHX26267.1 ------EESIPAK-VAFIVHDKDKKY---------NLTLVEPHIHGYIEFAS---RRDLS	93
WP_099390442.1 ------ETDSSLK-IALIVHDKDKTF---------GNNLVFPHLHGYIEFSN---KRDLS	93
WP_120032750.1 ---V--EEDEFVE-VALVVHDKDKSY---------GTKLVEPHIHGYIDFPK---RFDLS	94
WP_146565891.1 ---V--EDDEFVE-VALVVHDKDISY---------GTKLVEPHIHAYLDFPK---LIDLS	94
WP_191673222.1 --------KFDLEMIGLNIHDMDISDM-------NPNEFVSPHVHVVIKFKV---KRSIS	92
WP_143460632.1 --------LESLKIIALIVHDKDENK---------N-GLKDAHIHAYLEFAK---QKTIA	87
WP_096814450.1 --------MQGFEEIALIVHDKDKKG---------NSTLKLPHIHGYISFRD---RFDLE	93
WP_200095516.1 ---E--SEKVKLECIALIVHYLDKTD---------LNELVFPHVHLYGKYSD---KRTLT	104
WP_019299400.1 ---D--TEDKNIK-VAMIVHDKDKKW---------NDKLIEPHIHVYVELPT---KRSIE	93
* * * .
WP_094208121.1 SLAIYCGIEPQYLEIAKSG------------RYGYDNLLAYLIHSKD-TDKYQYKPTEVV	147
WP_154255070.1 SLAIYCGIEPQYLEIAKSG------------RYGYDNLLAYLIHSKD-TDKYQYKPTEVV	147
ADX23728.1 QLAYILGIEAQYIEKAKSG------------RYGYDNLLAYLVHSKD-KAKFQYSPNEVI	147
WP_119908705.1 ALASYSGIEPQYLEKAKSG------------RYGYDNLLAYLVHSKD-KNKYQYLPDEVV	137
WP_136136607.1 NLASYIGLESQYLEKAKSG------------RYGYDNLLAYLIHAKD-RDKYPYSPEEVI	150
WP_155824700.1 KLAVSIGVEPQYLQKLKSG------------RYGYDNSLSYLVHAKE-EKKHRYNPKEVI	148
WP_196241890.1 SLAASVGIEAQYLEKAKSG------------RYGYDNLLAYMVHAKD-KDKFQYKPQEVI	147
WP_056938517.1 NLAMTIGVEPQYLEKAKSG------------RYGYDNLLAYLVHAKD-KDKFQYNPKDVT	147
WP_175061305.1 KIALAIGVEPQYLEKLKSG------------RYGFENCLAYLVHAKD-ESKYQYSPDEVV	149
WP_003024533.1 KIALSIGVEPQYLEKLKSG------------RYGFENCLAYLVHAKD-IEKHQYSPDEVV	150
WP_187423884.1 KLALTIGIEPQYLEKLKSG------------RYGFENCLAYLVHAKD-ESKYQYNANEVV	137
WP_152904062.1 RIAIAVGVEPQYLEKLKSG------------RYGYDNCLAYLVHAKD-ETKFQYQPEEVV	139
WP_049499636.1 KIALAIRVEPQYLEKMKSG------------RYGYDNCLAYLVHAKD-ESKHQYQPDEVV	149
WP_214254550.1 KIALAVEVEPQYLEKLKSG------------RYGYDNCLAYLTHAKD-ETKYQYRPEEVV	149
WP_150905297.1 KIALAIGIEPQYLEKLKSG------------RYGYDNCLAYLTHAKD-ETKYQYRPEEVT	149
WP_062005181.1 KIALAVEVEPQYLEKLKSG------------RYGYDNCLAYLVHAKD-ETKYQYRPEEVT	149
WP_126466899.1 KIALAIGVEPQYLERLKSG------------RYGYDNCLAYMVHAKDFPEKYQYSPDEVI	150
WP_105121201.1 KIALAISVEPQYLEKLKSG------------RYGYDNCLAYLVHAKDE-TKHQYQPEEVI	149
WP_070558398.1 RIALATKVEPQYLEKLKSG------------RYGYDNCLAYLVHAKD-ETKHQYQPEEVV	149
MBG9984455.1 KIAIAIKVKPQYLEKLKSG------------RYGYDNCLAYLVHAKD-ESKYQYRPEEVM	149
WP_129753020.1 KIALATKVEPQYLEKLKSG------------RYGYDNCLAYLVHAKD-ETKHQYQPEEVV	149
WP_003035134.1 KIALAIGIEPQYLEKLKSG------------RYGYDNCLAYLVHAKD-ESKFQYSPDEVV	149
VTY18160.1 KIALAVGVESQYLEKLKSG------------RYGYDNCLAYLVHAKD-ETKFQYSPEKVV	148
WP_106083704.1 KIALAVGVEPQYLEKLKSG------------RYGYDNCLAYLVHAKD-ETKFQYSPEKVV	138
WP_023164738.1 KLALAMGIESQYLEKLKSG------------RYGYDNCQAYLVHAKD-DSKYQYSANEVT	148
WP_017649267.1 KLALSIGVEPQYLEKLKSG------------RYGYDNCQAYLVHAKD-ESKYQYSADEVV	148
WP_037598023.1 KLAIAIGVEPQYLEKLKSG------------RYGYDNCQAYLVHAKD-EAKYQYSADEVV	148
WP_187328143.1 KIALAIGVEPQYLEKLKSG------------RYGYDNCLAYLVHAKD-ESKYQYHPEEVI	149
VUX08585.1 KIALATNVESQYFEKLKSG------------RYGYDNCLAYLVHAKD-ETKHQYSPEEVF	148
CAG6353672.1 KIALATKVKSQYFEKLKSG------------RYGYDNCLAYLVHAKD-ETKHQYSPEEVF	150
DAW16479.1 RIALAVGVEPQYLEKLKSG------------RYGYDNCLAYLVHAKD-ETKHQYQPEEVV	150
WP_136671071.1 RIALAVGIEPQYLEKLKSG------------RYGYDNCLAYLIHAKD-EAKYQYRPEEVV	150
RSK15686.1 RIALAIGVEPQYLEKLKSG------------RYGYDNCLAYLVHAKD-ETKHQYQPEEVT	152
WP_105156964.1 KLALAIQVEPQYLEKLKSG------------RYGYDNCLAYLCHSKQ-ENKHQYQPEEVI	149
WP_208564782.1 KIAFAVGIEPQYLERLKSG------------RYGYPNCLAYLVHAKD-ENKHQYQPEEVV	149
WP_126254824.1 KISLAIGVESQYLEKLKSG------------RYGYENCLAYLVHAKD-ESKHQYQPEEVV	149
MBK0348067.1 KIALAIEVETQYLEKLKSG------------RYGYDNCLAYLVHAKD-ETKHQYQPEEVT	149
NQK16089.1 KLALAIQVEPQYLEKLKSG------------RYGYDNCLAYLCHCKD-ENKHQYQPEEVT	148
WP_105131357.1 KLALAIQVEPQYLEKLKSG------------RYGYDNCLAYLVHAKESEHKFPYKPEEVV	149
WP_139659100.1 RIALAVGVEPQYLEKLKSG------------RYGYDNCLAYLVHAKD-ESKYQYKPDEVV	139
WP_014623544.1 KIALAIGVEPQFLEKLKSG------------RYGYDNCLAYLVHAKD-ESKHQYQPDEVV	149
KXT86702.1 KLALAIQVEPQYLEKLKSG------------RYGYDNCLAYLCHCKD-ENKHQYQPEEVT	151
WP_070670578.1 RIALAIGVEPQYLEKLKSG------------RYGYDNCLAYLVHAKD-ETKYQYKPEEVA	139
KEQ49321.1 RIALAVGVEPQYLEKLKSG------------RYGYDNCLAYLVHAKD-ETKYQYQPEEVA	152
WP_206833924.1 CLSMAVGIEAQFLEKAKSG------------RYGYDNMTAYLVHAKD-PEKFQYSPEEVV	138
WP_175579952.1 NLAVTSGIEPQYLEKAKSG------------RYGYDNMTAYLVHAKD-LEKFQYDPKEVV	147
SFH59121.1 SLAVIAGVEPQYVEKAKSG------------RYGYDNLLAYLVHAKD-QEKFQYHPKQVV	147
WP_193990631.1 TLAMHAGVAPQYLEKAKSG------------RYGYDNLLSYLVHAKD-PDKYQYSPAEVV	137
KAF1298988.1 SLAVKAGVAPQYLEKAKSG------------RYGYDNLLSYLVHAKD-QDKHQYFPDEVV	147
WP_034704841.1 NLSVTAGVDPQYIEKAKSG------------RYGYDNLLSYLVHAKD-QDKYQYSPDEVV	147
WP_219123618.1 ELVDVLGIESQFIEKPKSG------------RYSYDNKLSYLIHAKD-GDKFLYSPSEVH	129
WP_212570125.1 EIANALGLETQYLEKPKSG------------RYAYDNLLSYLIHAKE-PDKFFYSPSEVV	147
WP_018376545.1 EIANALNLEIQYLEKPKSG------------RYAYDNLLSYLVHAKD-HNKFLYSPSEVV	147
WP_020999261.1 DIANALGLETQYLEKPKSG------------RYAYDNLLAYLVHAKD-SNKFHYSPSDVV	147
WP_199364665.1 KLAEHLNLEEQFFEKAKRG------------KYAFSNFLAYLIHFKD-ADKFQYSPDEVY	149
WP_070668525.1 KLADVIGIEPQYIEKAKRG------------RYGYDNLLSYLIHSKE-SNKYQYAPQEVV	146
DAV92457.1 ELALAVHLKEQYLEKGRSG------------RFSFDSFLAYLIHKKD-PSKFQYDPQKVV	147
WP_004183001.1 SLALQLGIESQYIEKAKSG------------RYAFDNFLAYLIHAKD-SEKFQYDPNEVT	147
NQJ72672.1 SLALQLGIEPQYIEKAKSG------------RYAFDNFLAYLIHAKD-SEKFQYDPNEVT	147
WP_024385235.1 SLALQLGIEPRYIEKAKSG------------RYAFDNFLAYLIHAKD-SDKFQYDPKEVI	147
WP_141445700.1 NLSLQLGIEPQYIEKAKAG------------RYAFDNFLAYLIHAKD-SDKFQYDPKEVI	147
NQN67191.1 NLALQLGIEPQYIEKAKSG------------RYAFDNFLAYLIHAKD-SDKFQYDPREVI	147
WP_155965082.1 NFALQLGIEPQYIEKAKAG------------RYSIDNFLAYLCHFKS-SEKFQYDPKEVI	147
WP_155974468.1 NLALQLGIEPQYIEKAKVG------------KFAYDNLLAYLTHQKE-AEKFQYDPKEVI	147
WP_084948459.1 DLALQIGLKPQYLEKAKSG------------RYGYDNLLAYLVHAKD-KDKYQYSPDEVF	147
WP_094753030.1 ELAVKIGLEPQYLEKAKSG------------RYGYDNLLAYLIHAKD-KDKYQYTPDEVF	147
WP_000201913.1 DLALKIGLEPQYLEKAKSG------------RYGYDNLLAYLIHAKD-KDKYQYSPDEVF	147
WP_173875790.1 TLAEIIGLAEEYLEKSKSG------------RYGYDNLLAYLIHAKD-KDKYQYSPDEVV	149
CMU27730.1 TLSKKIGLAEQHLEKAKSG------------RYGYDNLLAYLIHAKD-KDKYQYSPDEVF	152
WP_218757842.1 TLAKKIGLAKQHLEKTKSG------------RYGYDNLLAYLIHAKD-KDKYQYSPDEVF	147
WP_153225740.1 TLAEKIGLAEEYLEKSKSG------------RYGYDNLLAYLIHAKD-KDKYQYSPDEVF	149
WP_084881754.1 ELAAHIGIEPQYLEKAKSG------------RYGYDNLLAYLIHAKD-SDKHQYNPDEVI	146
WP_118185795.1 ALALAIGIEPQYIEKAKSG------------RFSYDNLLAYLTHAKD-GDKFQYSPDDVV	144
WP_125342234.1 DLALAIGIEPQYIEKAKSG------------RYGYDNLLAYLIHSKD-PDKFQYLPSDVI	145
WP_000791389.1 DLALAIGVEPQYIEKAKSG------------RYGYDNLLAYLIHSKD-PDKFQYSASDVI	145
WP_195435891.1 DLALAIGVEPQYIEKAKSG------------RYGYDNLLAYLIHSKD-PDKFQYSASDVI	145
MBG9989161.1 LIAERLGIASNFIEQLGRG------------RYAKENTLAYLVHAKN-ADKYLYDPRDVV	163
WP_022765681.1 DIALAIGLASQYVEKPKKG------------RYAVDNMLAYLIHIKY-PDKYQYSPTAVY	145
WP_145943547.1 KLAGIIGMDPEFMRPLKKGGSPVTTNAGGRVPYGWDAMLGYLIHETD-RDKYRYSPSEVV	178
WP_052506726.1 DIAVAVGLAPQFIEKAKPG------------RYGYDNMLSYLIHAKD-AEKFSYSANDVV	149
WP_109304186.1 QIAMALGVEPQYVEKGKSG------------RYAFDNMLAYLIHAKY-PAKHQYQAEEVA	151
MBS4999573.1 QLAGFLGVEPQYVEKPKAG------------RYAFDNMLAYLIHAKY-RDKYQYQADEVA	151
MBS6365415.1 QLAGFLGVEPQYVEKPKAG------------RYAFDNMLAYLVHAKY-RDKYQYPAEEVA	150
WP_115727319.1 QLAGFLGVDPQYVEKPKAG------------RYAFDNMLAYLVHAKY-RDKYQYPAEEVA	151
WP_147102873.1 YLAKRIGVAAQYVEKPGRG------------AHAYDNMLAYLIHIKY-DDKFQYEPADVA	188
WP_192123085.1 SLALWLGIAAEYVEKPGRG------------GHAYDNMLSYLTHAKY-VDKFQYDPSEVA	152
WP_202383194.1 KLAAILGVEVQYLELDKSRGGAPVEVCGKKITQQHDNGLAYLTHVKY-PEKFQYPPEQVA	186
SMX89897.1 KLAAILGVEVQYVELDKSRGGAPVEVCGKKITQQHDNGLAYLTHVKY-PDKFQYPPEQVA	192
MBP2383289.1 KLAALLGVEVQYVELDKSRGGAAVEACGKKITQQHDNGLAYLTHVKY-SDKFQYPPEHVA	192
MBS1906191.1 QLARLLGVEAQYVEKPGRG------------GHAYDNILAYLTHAKY-ADKHQYDPSEVA	155
WP_096160859.1 RLADLLGVEPQYVEKPKAG------------RYAHDNMLSYLTHAKY-ADKHQYAPAEVA	155
VTX62639.1 RLAFGIGVEPQYVEKPGRG------------RYAYDNMLSYLTHVKY-ADKHQYAPSEVA	182
WP_128267426.1 VVALALGLEPQYLDTAK---R---------GRYAEENLLAYLIHAKD-KTKYQYSPKEVS	136
WP_061343647.1 EIAYKFFVHPQQIEKGS---K---------GKNCFLGRIGYLTHQAE-PDKFKYDVHDVE	156
WP_018380019.1 ILALSLGLLPQYIE---PSGK---------GRYGKINSKAYLIHAKS-PDKYQYEASEVE	140
WP_017769087.1 VLALSLGLLPQYIE---PSGK---------GRYGKINSKAYLIHAKN-PDKYQYEASDVE	140
WP_094753931.1 KVALALGVEKERVETPKSKGG---------RGYTRINALAYLIHAKD-KDKYQYPASDVE	144
WP_138700037.1 KVALALGVEKERVETPKSRGG---------RHLTRINALAYLIHAKD-KDKYQYPASDVE	144
CRH91207.1 KVAMALGVERERIETPKSKGG---------RAYTRINALAYLIHAKD-KDKYQYPASDVE	144
WP_039694464.1 KVASALGVERERIETPKSRGG---------RAYTRINALAYLIHAKD-KDKYQYPVSDVE	144
NQQ99552.1 KVASVLGVERERIETPKSKGG---------RAYTRINALAYLIHAKD-KDKFQYPISDVE	144
WP_178895647.1 VLALNLGILPQYIE---SSGR---------GKYGKVNSKAYLIHAKD-KDKYQYPASDVE	140
WP_000746010.1 KVASVLGVERERIETPKSKGG---------RAYTRINALAYLIHAKD-KDKYQYPASDVE	144
WP_181187226.1 KVAMALGVERERVETPKSRGG---------RHLTRINALAYLIHAKD-KDKYQYPARDVE	144
WP_125371470.1 KVASALGLERERIETPKSKGG---------RAYTRINALAYLIHAKD-KDKYQYSISNVE	144
WP_075099097.1 KVAGALGLERERIETPKSKGG---------RAYTRINALAYLIHAKD-KDKYQYPVSDVE	144
WP_138699978.1 VLALNLGILPQYIES---SGR---------GKYGKVNSKAYLIHAKD-KDKYQYPASDVE	140
WP_125827669.1 KVALALGVEKERVETPKSRGG---------RHLTRINALAYLIHAKD-KDKYQYPASDVE	144
WP_102777987.1 VLASALGLLPQYIEP---SGQ---------GKYGKVNSKAYLIHAKS-PDKHQYAPSEVE	139
OHX26267.1 HLASVLGLLPQYIEP---SGR---------GKYGKVNSKAYLIHAKD-PDKYQYSPNDVE	140
WP_099390442.1 VLALNLGLYPQYIEP---SGR---------GKYGKINSKAYLIHAKS-PDKYQYQPSEVE	140
WP_120032750.1 KVAMALGLERERIETPKSKGG---------RAYTRINALAYLIHAKD-KDKYQYPASDVE	144
WP_146565891.1 RLAMALGLGRERLETPKSKGG---------RAYTRINALAYLIHAKD-KDKYQYPVSDVE	144
WP_191673222.1 QLAEVLGIQAEFIKKPE--K----------HKYNFENLMAYLIHAKN-PEKHMYPPENVE	139
WP_143460632.1 SISSVLGIEPQYIEVPK--K----------GRYGRLNCLAYLIHAKN-LDKYQYSPEEVQ	134
WP_096814450.1 RIARRLGIEQQYVEIAK--G----------NRYAEINNKSYLVHAKN-LDKFQYLSEEVE	140
WP_200095516.1 RIAKALGIKVQYIEFPK--DK---------NRYFEENQLAYLTHAQQ-PDKYQYPSHEVE	152
WP_019299400.1 RIADRIGISQHFIEYPK--GK---------NRFFPFNEKAYLIHAQQ-PDKYQYEVNEVE	141
. : . . .*: * *. * *
WP_094208121.1 TIA--GPQYMDIYSDRHEAWIRGKATKQANLAK--KDIDYVISEIINGNISKQQLLLTDN	203
WP_154255070.1 TIA--GPQYMDIYSDRHEAWIRGKATKQANLAK--KDIDYVISEIINGNISKQQLLLTDN	203
ADX23728.1 TLK--GEDYLSVYNRRKQIWFKGRATKEAKEAN--LSLDYVISEILEGHITKSQVLLTND	203
WP_119908705.1 TVK--GEEYNSVYNRRMETWFKGRATKEAIEAN--LSVDYLISEILEGRISKNEILLTDN	193
WP_136136607.1 TVR--GENYLTIYNQKKESWTKGRATKEASEAN--LSVDYLISEILEGNISKNEILLTDD	206
WP_155824700.1 TLL--GENYESIYNRRIDVWENGKAKKEINNTS--DIKDLLVLAILKGNITKDNLLLSDK	204
WP_196241890.1 TVA--GEDYLSLYKRRREVWLRGRATKEAETSM--QSVDYLVAQVLQGKLTKGQVMSDED	203
WP_056938517.1 TAV--GEDYLSVYNRRRETWLRGRATKEAQNSM--QSVDYLIAQVLQGKLTKSQIMSDED	203
WP_175061305.1 TLL--GEDYSSIYNRRMQIWIKGRATKEAKETS--LSVDYLLSEVLKGNITKSNILLTDD	205
WP_003024533.1 TLL--GENYTSIYNRRMQVWLKGRATKEARETN--LSVDYLISEILKGNITKNNILLTNE	206
WP_187423884.1 TIL--GEDYLSIYNRRMQTWIKGRATKIAKETN--FSVDWLVSEILEGRITKSNILLTNE	193
WP_152904062.1 TVL--GEDYKSIYHRCMATWVKGRATKKAKETN--LSVDWLIERILAGEVTKRNIMLTDE	195
WP_049499636.1 SLR--GEDYTSIYQRSIEMWVKGRATKKAKETN--FSIDWLIEQVLDGKLTKSNIMLTDE	205
WP_214254550.1 TVL--GEDYSSIYHRNMHTWLKGRATKKAKETN--LSIDWLCEQILEGRITKNNIMLTDE	205
WP_150905297.1 TVL--GEDYTSIYNRSIETWLKGRATKKAKETN--LSVDWLVERILDGEVTKRNIMLTDE	205
WP_062005181.1 TVL--GEDYTSIYNRSIETWLKGRATKKAKETN--LSVDWLVERILDGEVTKRNIMLTDE	205
WP_126466899.1 TVL--GESYKSIYQRKIETWVRGRATKKAKETD--LGVDWLIEKILAGEISKSNILLTDE	206
WP_105121201.1 TIK--GEDYTSIYHRSMETWTKGRAIKKAKETD--LSVDWLIEKILAGEISKSNILLTDE	205
WP_070558398.1 TVL--GEEYKSIYHRSMETWVKGRAIKKARETN--LSVDWLIEQILAGEITKSNILLTDK	205
MBG9984455.1 GIR--GEEFISIYHRNMETWTRGRATKKAKETS--LSVDWLIEKILAGEVTKSNIMLTNE	205
WP_129753020.1 TVL--GEDYKSIYHRSMETWVKGRATKKARETN--LSIDWIIEQILSGTITKTNIMLTDD	205
WP_003035134.1 TLL--GEDYLSVYNRSMETWMKGRATKKAKETA--LSVDWLIEKILSGEITKSNIMLTDE	205
VTY18160.1 TLL--GEDYVSIYNRSMETWMKGRATKKARETS--LSVDWLIEKILSGEITKSNIMLTDE	204
WP_106083704.1 TLL--GEDYVSIYNRSMETWMKGRATKKARETS--LSVDWLIEKILSGEITKSNIMLTDE	194
WP_023164738.1 TIL--GEDYVSLYNRKMKSWIRGRAKKEAQETS--LSVDWIIAEVLAGQLTKNQILLTDE	204
WP_017649267.1 TVL--GEDYISLYNRKMESWIRGRAKKEAQDTN--LSIDWIISEILAGKLSKNQILLTDD	204
WP_037598023.1 TVL--GEDYISLYNRKMESWIRGRAKKEAQDTK--LSIDWIISEILAGKLSKNQILLTDD	204
WP_187328143.1 TLL--GEDYTSLYHRNMKTWVKGRATKKAKETN--LSIDWLIEKILAGEVTKSNIMLTDD	205
VUX08585.1 TVR--GEEYKSLYHRSMETWIKGRATKKAKETN--LSIDWLIEQILDGKITKSNILLTDK	204
CAG6353672.1 TVR--GEDYKNIYHRSMETWIRGRATKKARDTK--LSVDWLIEQILTGKINKRTIMLSNE	206
DAW16479.1 TVL--GEDYKNIYHRSMSKWVKGRATKKAKETN--LSIDWLVEEILAGNITKENIMLTSE	206
WP_136671071.1 TLL--GEDYQSIYHRSMATWVKGQATKKAKETN--LSVDWLVERILAGEITKENIMLTND	206
RSK15686.1 TLL--GEDYKSIYHRSMATWVKGRATKKAKETN--LSVDWLVEKILAGDITKENIMLTNE	208
WP_105156964.1 TVR--GEEYISIYHRSIETWMKGRATKKAKETN--LSVDWLIEKILAGDLTKSNIMLTDE	205
WP_208564782.1 TVL--GEDYVSIYHRSMETWIKGRATKKAKETD--LSIDWLIDKILAGEVTKSNIMLTDS	205
WP_126254824.1 TVL--GEDYVSLYHRNMSTWVKGRATKKAKETD--LCVDWLIEKILAGDITKSIIMLTDE	205
MBK0348067.1 SLR--GEDYTSIYHRSMENWVKGRATKKAKETS--YSVDWLVEQILAGQITKTNILLTDE	205
NQK16089.1 TVR--GEDYTSIYHRSMKTWSKGRATKKAKETS--LSVDWLVEKILSGKLTKSNILLTDE	204
WP_105131357.1 TAR--GEDYTSIYHRRMEIWVRGSATKKAKETS--FSVDWLVEKILSGKLTKNNILLTDE	205
WP_139659100.1 TVK--GENYASVYHRCMETWVKGRATKKAKETD--LSIDWLIEKILSGEITKSNILLTND	195
WP_014623544.1 TVK--GEDYTSVYHRSMETWVKGRATKKAKETN--LSVDWLIEKILSGEITKSNIMLTDD	205
KXT86702.1 TVR--GEDYTSIYHRSMETWTKGRATKKAKETA--LSVDWLIEKILSGEVTKSNILLTNE	207
WP_070670578.1 TVL--GEDYKSIYHRSMETWTKGRATKKAKETA--LSVDWLIEKILSGEVTKSNILLTNE	195
KEQ49321.1 TVL--GEDYKSIYHRNMATWVKGRATKKAKETS--LSVDWLIEKILVGEVTKRNIMLTNE	208
WP_206833924.1 TVK--GEKYESVHGRKMEKWIKGRAIKEARETS--QDIDYVVSEIIKGSLSKEQVVLTDE	194
WP_175579952.1 TAK--GEDYFSVYNRRMDKWVKGRAIKEATETN--QSIDYVVSEIVAGNLTKSQIMLTDD	203
SFH59121.1 TVI--GEDYVSVYNRRMETWNRGRATKQAQATV--LNVDFLISEILAGKLTKSQVLLTDE	203
WP_193990631.1 TVL--GEDYTSVYNRRMQTWVQGRATKEAKATE--HSVDYLISEILAGKLTKSQIMLTNE	193
KAF1298988.1 TVS--GEEYTSVYNRRMETWVRGRATKEAKATD--LSVDYLVSEILAGKLTKSQVLLTNE	203
WP_034704841.1 TVS--GEEYTSVYNRRMETWVRGRATKEAKATD--LSVDYLVSEILDGKLTKSQVLLTNE	203
WP_219123618.1 TLV--GEDFQSIYNIRRISWEQGRAKKTSSRAG--SNIEKLVIDITSGKIKKKDVLHDPN	185
WP_212570125.1 TLM--GRDYQTIYNERIRTWEKGRAKKTSKQAK--NDVEALIMDIIKGKIKKDEILNNPE	203
WP_018376545.1 TLL--GEDYETIYNERIHVWEKGRAKKTSQQAK--FDVEALIMDIIVGKIKKTEVLSSPD	203
WP_020999261.1 TLI--GENYETLYNERIRAWEKGRAKKTSKLAK--FDVEALIIEIIEGKIKKERILSSPD	203
WP_199364665.1 TYR--GKDYKQVFSESKKMWEKGRAKKTVKTGE--ESIEEVILAILEGKLSKDDILLDEN	205
WP_070668525.1 SAA--GKNYMEVFKERFGSWKKGRVKKDIKLSE--YEIDNLILDIIQEKIGKSEILLDEK	202
DAV92457.1 TLL--GTDYMQIFKERAEAWERGRALKEAKATN--EEIDLLLEKIITEQITKSEILLDVR	203
WP_004183001.1 TLH--GKNYLDVVTERYKSWKKGRAKKDISKSN--TSLDDIYLQILNQQISKQEILSDPK	203
NQJ72672.1 TLH--GKNYLDVVTERYTSWQEGRAKKDISKSN--TSLDDIYLQILSQQISKQEILSDPK	203
WP_024385235.1 TLH--GKDYLEVVTERYKSWKEGRAKKDISKSY--TSLDEIYLQILNQQITKQEILSDPK	203
WP_141445700.1 TLH--GKDYLEVVTERYKSWKKGRAKKDISKSN--TSLDEIYLQILNQQISKQEILSDPE	203
NQN67191.1 TLQ--GKDYLEVVTERHKGWKEGRARKDISKSN--TSLDEIYLQILNQQISKQEILSDPK	203
WP_155965082.1 TLQ--GKDYLEIVKERYKVWQQGRVKKDISKSN--ASLDEIYLQILNQQISKQEILSDPK	203
WP_155974468.1 TLQ--GKDYLEIVKERYQVWQQGRVKKDISKSN--ASLDEIYLQILNQQISKQEILSDPK	203
WP_084948459.1 TLT--GKNYLEIYHERQGSWLKGKAKKEVLQSY--EDIDLLIDNILNGNITKKEILLNKQ	203
WP_094753030.1 TLK--GKDYLEVYHERHLSWLKGKAKKEVKQTY--KDIDLLIDNILNGNITKKEMLLNKD	203
WP_000201913.1 TLK--GKDYLEIYHERHLSWLKGKAKKEVKQTY--KDIDLLIDNILNGNITKKEMLLNKD	203
WP_173875790.1 TLA--GKDYLEVYHKRKEIWLKGKAKKEVNQTY--EDIDLLIDNILNEYITKNEILLEQK	205
CMU27730.1 TLM--GNNYLKVYHERKLSWLKGKAKKEVRQTY--EDIDLLIDNILNESITKNEILLEQK	208
WP_218757842.1 TLI--GTNYLEVYHQRKESWLKGKAKKEVQQSY--EDIDLLIDNILNENITKQEILLNKK	203
WP_153225740.1 TLL--GKQYLEIYHQRKESWLKGKAKKEVQKSF--EDIDFLIDNILNENITKNDILLDKK	205
WP_084881754.1 TLL--GKDYQEVYQERQKSWLQGRAKKEVQKTQ--EDIDLLLDDILNERITKQELLLNPS	202
WP_118185795.1 TVL--GKEYKEIYKERYSSWSKGRLKKEFKNAS--DDIEPLIYDILSERVTKEDILLSPK	200
WP_125342234.1 TIL--GKDYLEVYKEKFSSWSKGRTKKEVRKAS--EQIDSLIANILNEKITKSEILLSSK	201
WP_000791389.1 TIL--GKDYLEIYKEKFSSWSKGRTKKEVRNAS--EQIDSLIANILNGKITKSEILLSSN	201
WP_195435891.1 TIL--GKDYLEVYKEKFSSWSKGRTKKQVRNAS--EQIDSLIANILNEKITKSEILLSSN	201
MBG9989161.1 TLD--TFDYLEYYGERHEQWQEARATKKKKEVS-LPKVDWLVEKILLGEITREEIMLTDD	220
WP_022765681.1 TYC--GRDYMDIYAERESVWKKGIATVKKLAAA--EDIDWLEEQILEGKIKKTQIFLTDS	201
WP_145943547.1 TYR--GADYREIHAERYRQWRERGAAKQVASTL--PTAFYLAELARTGKVTKAQIMATDW	234
WP_052506726.1 SVVKNEPAYSEIYAERKSAWEKGRAKKTAKRVTSDELVEELYEKVINGEVTHDQILLTDE	209
WP_109304186.1 TLC--GRDYVEIFAEKQVAWRKGAAQVKKLVAK--MEVEYLRDQILTGEISHEQVVLTDE	207
MBS4999573.1 TLR--GKDYMDIYAEQREVWARGAATIKTKNAN--ESADYLLDLILEGVVSKEQVMLTDD	207
MBS6365415.1 TLR--GKNYMDIHAERRGVWARGAATIKTKNAN--ESADYLRDLILEGLVSREQVMLTDD	206
WP_115727319.1 TLR--GKNYMDIHAERREVWARGAATIKTKNVN--ESADYLRDLILEGLVSKEQVMLTDE	207
WP_147102873.1 TVR--GRDYTAVYQERRADWLKGRAQVKKKKAA--EDIEDLREKILNGELTESQIVLTDE	244
WP_192123085.1 TAR--GRSYQGIDAERRQAWIKGRAHVVSKRAA--ENFEDLRARVLAGEVSKEEILLTDS	208
WP_202383194.1 SVR--GMDYVQVYRERYPVWLKGRAHIKAKRAK--LEFEAFREMVLQGEVTRDQIMLTDD	242
SMX89897.1 SVR--GMEYQQVYRERYPAWRKGRAHVKAKRAK--LEFEPFREMVLQGELTRDQIMLTDE	248
MBP2383289.1 SVR--GMDYQQGYLERYLAWRKGRAHVKAKRAK--LEFESFREMVLQGELTRDQIMLTDE	248
MBS1906191.1 TAR--GPEYLGVDAARRETWLKGRAHVKQKRVT--EDFEAFRELVLQGEVTRDQIMLTDE	211
WP_096160859.1 TVR--GPDYLGIDAQRREAWLKGRAHLKKKRVA--EDFEDMRDRVLQGEITRDQIMLTDE	211
VTX62639.1 TVR--GPDYLGIDAQRREIWLKGRAHVKKKVVA--ENFEDMRERVLQGEFTRDQIMLTDE	238
WP_128267426.1 TFG--TFNYMAYEEEHRKRWKNQAIVAKGKKKD--EQLPILLEAIREGALNREQVLENPD	192
WP_061343647.1 TFG--TFDYADYISKNSAYFKKRLAFNRKQQAK--MDVDYYLQQVQQGILFLDDIFLDLN	212
WP_018380019.1 TFD--TFDYEQFIAENKEDFAKQSATRKREKSD--ESLDLVISKVQKGELSYQEVMEDDE	196
WP_017769087.1 TFD--TFDYEQFIAENTEDFAKQSATRKREKAD--ESLDLVLSKVQRGELNYLEVMEDNE	196
WP_094753931.1 TFD--TLDYETFINQNKEDFEKYAATKKREKSD--ESLDLVLSKVQLGELTYNDVMEDDN	200
WP_138700037.1 TFD--TLDYEAFINQNKEDFEKYAATKKREKSD--ESLDLTLSKIQLGELTYNDVMEDDS	200
CRH91207.1 TFD--TLDYETFINQNIEDFEKYAATRKREKSD--ESLDLVLSKVQKGELNYLEVMEDDE	200
WP_039694464.1 TFD--TLDYETFINQNREDFEKYSATRKREKSD--ESLDLILSKVQTGELNYIDVMENDN	200
NQQ99552.1 TFD--TLDYETFINLYKEDFENYSATRKREKAE--ERLDLVLSKVQSGELTYLDVMKDDK	200
WP_178895647.1 TFD--SFDYEAFINQNKEDFEKYAATKKREKSD--ESLDLVLAKVYKGELTYFDIMKDDN	196
WP_000746010.1 TFD--TLDYEAFINQNKEDLEKYAAKKKREKSD--ESLDLVLSKVYKGELTYFDIMKDNN	200
WP_181187226.1 TFD--TLDYEAFINQNREDFEKYSATKKREKSD--ESLDLVLSKVYKGELTYFDIMKDDN	200
WP_125371470.1 TFA--TLDYETFINQNKEDFEKYAATRKREKSD--ESLDMVLDKVYKGELTYFDIMKDDN	200
WP_075099097.1 TFD--TLDYETFINQNKEDFEKYSATKKREKSD--ESLDLVLAKVYKGELTYFDIMKDDN	200
WP_138699978.1 TFD--TFDYEAFVNQNREDFEKYAATKKREKTD--ESLDMVFQKIITGELTEDDIFDDEE	196
WP_125827669.1 TFE--TLDYEAFINQNKEDFEKYSATRKREKTD--ESLDMVFQKIITGELTEDDIFDDEE	200
WP_102777987.1 TFG--TFDYEAFIEDNRADFSKRYAITKREKSD--ESLDKVFQEIINGNLTEDDIFADEE	195
OHX26267.1 TFG--TFDYKEFFQEHQLDFIKRSATVKREKSD--EELDSIFQAIVNGTLTEDDIFANEE	196
WP_099390442.1 TFG--TFDYERFIQENLDSFTKQSAKVKREQSD--ESLDMIFQEIIKGKLTEDDIFADEK	196
WP_120032750.1 TFD--TLDYDTFIKQNKEDFEKYSATKKREKSD--ESLDMIYQEIIEGKLTEDDIFANDS	200
WP_146565891.1 TFG--TLDYERFIEQNRVDFDNYAATRKREKSD--ERLDLVYDQIVRGELTEDNILDDDG	200
WP_191673222.1 TFG--TFDYLNYFHSKEKQWKEYKATRKREDSK--LSLAYTLDQIYDGNLNYRDLMLDDD	195
WP_143460632.1 TFE--TFDYQEFIDENLEDFKKYNATDKRKKGE--IGLDLALQEVQQGKLKLREIMRDEN	190
WP_096814450.1 TFE--TFDFLAYIEEHREELQKRAATTKRELSD--ESLDYIIQKVQRGDLFKRDIMIDDD	196
WP_200095516.1 TFE--TLDYSNFILINTKKFEKQTATVKRKQTD--ESLDLINQQILKGELFLEDILADDD	208
WP_019299400.1 TFE--TIDYEQFVLENEKEFLKRSATVRYKTID--ESLDLIFDKVLFGKITYDEIMEDET	197
: . . :.
WP_094208121.1 LYLVYSQNK-------RKINEAFDTYGELKSARTKSALEQGLFRKTIIFLYGESGVGKTV	256
WP_154255070.1 LYLVYSQNK-------RKINEAFDTYGELKSAITVSALEKGSFKKTIIFISGKSGVGKTL	256
ADX23728.1 YYKVYALNQ-------RKIEDAFAAYQEKKGFVTIQSLENREFRKTIIFITGKTASGKTS	256
WP_119908705.1 YYKVYALNQ-------RKIEDAFSVYAEKKGYMTIQELENNEFKKTVFFLTGESGVGKTR	246
WP_136136607.1 YYKTYALNQ-------RKIDDAFSVYTEKKGLKTINALENGEFKKTILFITGDSGAGKTV	259
WP_155824700.1 YYVVYARYK-------RLFNEAFDTYYEQKSLKSIEDIENGKFKKTIIFISGASGVGKTR	257
WP_196241890.1 LYMVYGLNS-------SKINDAFTVVGERKSITAQHDIETKKFKKSIVFISGVSGSGKTM	256
WP_056938517.1 LYMVYGLNS-------SKINGAFTVIGERKSITAQRDIEASKFKKKIIFISGTAGVGKTK	256
WP_175061305.1 YYKVYSLHK-------RKFVEAFDTFAERKGYKAISDIEAGNFKKTVIFIYAKSGQGKTR	258
WP_003024533.1 YYKVYSLHK-------RKFLEAFETFGERKGYQAIADLEAGKFKKSVFFIHAESGKGKTR	259
WP_187423884.1 YYTIYGQHK-------RKINEALETVGERKSYQAITDIENNKFKKTIIFITAESGKGKTR	246
WP_152904062.1 YYSIYGQHK-------RKVNEALETVGERRSYQTIAELEAGRFKKTVIYITASSGVGKTK	248
WP_049499636.1 YYEIYGQHK-------RKVNEALDTAGERRSYRTIAELEAALFKKTVIFIQANSGVGKTK	258
WP_214254550.1 YYAIYGQHK-------RKINEALETAGERRSYRTIADLEAGKFQKTVIFIQAKSGVGKTK	258
WP_150905297.1 YYAIYGQHK-------RKINEALETAGERRSYRTIAELEAGKFKKTVIFIQASSGVGKTK	258
WP_062005181.1 YYAIYGQHK-------RKVNEALETAGERRSYRTIAELEAGKFKKAVIFIQASSGVGKTK	258
WP_126466899.1 YYAIYGQHK-------RRINEALDTVGERKSYQAIIDLETGNYKKSALFIMADSGVGKTK	259
WP_105121201.1 YYAIYGQHK-------RRINEALDTAGERKSYEAIADLEAGKYKKSAIYVLADSGVGKTK	258
WP_070558398.1 YYTIYGQHK-------RKINDALETAGERKSFRAIAELEAGEFKKTILYIQAKTGAGKTL	258
MBG9984455.1 YYDIYGQHK-------RKINEALDTAGERKSHQAIADLDSGKFKKTIFYFQAESGVGKTK	258
WP_129753020.1 YYTIYGQHK-------RKINEALDTAGERKSYHAIADLDAGKFKKTIFYFKAESGVGKTK	258
WP_003035134.1 YYAIYGQHK-------RKINEALDTSSERKSYKTISELENGEFKKTVIFITADSGIGKTT	258
VTY18160.1 YYAIYGQHK-------RKINEAIETSGERKSYKTISELENGEFKKTVIFITAESGIGKTA	257
WP_106083704.1 YYAIYGQHK-------RKINEAIDTAGERKSYKTISELEAGQFKKTIIFINAESGVGKTA	247
WP_023164738.1 YYKVYGQHK-------RKINEALDTAGERKSYKTVAELEAGKFKKTVIFVKADSGIGKTA	257
WP_017649267.1 YYKVYGQHK-------RKINEAIDTAGERKSYKTISELEAGQFKKTIIFINAESGVGKTA	257
WP_037598023.1 YYKVYGQYK-------RKINEALDTAGERKSYKTIAELEAGQFKKTIIFINAESGVGKTA	257
WP_187328143.1 YYTIYGQHK-------RKINEALDTAGERKSFQAIEDIDSGKFKKTIIFLQGESGQGKTK	258
VUX08585.1 YYAIYGQHK-------RKINEALETAGERKSYRTIAELEAGKFKKTILYIHAVSGAGKTR	257
CAG6353672.1 YYTIYGQHK-------RKINEALDTAGEHKSYRTVAELEAGKFKKTILYITAESGAGKTQ	259
DAW16479.1 YYAIYGRHK-------QKVNEAIETAGEQKSYRTMSELKEGKFKKTIFFISAPSGAGKTR	259
WP_136671071.1 YYAIYGRHK-------QKVNEAIETAGEQKSYQTISELKMGKFKKTIFFITAPSGAGKTR	259
RSK15686.1 YYAVYARHK-------QKVNEAIETAGEQKSYQTVAELKEGKFKKTILFISAPSSAGKTR	261
WP_105156964.1 YYSIYGQHK-------RKINEALETAGERRSYRTIAELEAGKFKKTVLFINAESGVGKTQ	258
WP_208564782.1 YYAIYGQHK-------RKINEALDTAGERKSYQTIAEMEAGKFKKTIIFVQAESGVGKTK	258
WP_126254824.1 YYAIYGQHK-------RKINEALDTAGERKSYRTIAELEDGKFKKTVIFVNAESGVGKTL	258
MBK0348067.1 FYSIYGQHK-------RKINEALDSAGERKSYQTIAELEAGKFKKTTFFINASSGVGKTQ	258
NQK16089.1 LFSIYGQHK-------RRINEALETIGERKSIQTIAELEAGKFKKTIIFITADSGMGKTQ	257
WP_105131357.1 LFSIYGQHK-------RRINEALETIGERKSIQTIAELEAGKFKKTIIFITADSGMGKTQ	258
WP_139659100.1 YYAIYGQHK-------RKINEALDTVGERKSYRTIAELEARSFKKTVLFVTAKSGVGKTK	248
WP_014623544.1 YYAIYGQHK-------RKINEALDTAGERKSYRTVAELESGKFKKTVLFITAESGVGKTH	258
KXT86702.1 YYAIYGQHK-------RKINEALDTAGERKSYQTIADLEAGNFKKTILFITAESGVGKTR	260
WP_070670578.1 YYAIYGQHK-------RKINEALDTAGERKSYQTIADLEVGNFKKTILFITAESGVGKTR	248
KEQ49321.1 YYAIYGQHK-------RKINEALDTAGERKSYQTIDDLESGEFKKTILFIKAESGVGKTL	261
WP_206833924.1 LYKVYAQNK-------RKINDAFETAGEKKGHQAIVDLKDGKFKKTIIFIQAKSGVGKTV	247
WP_175579952.1 LYKIYALHK-------RKINEAFETFGESKSYQTIADLEAGRFKKTVIFIHAKSGVGKTI	256
SFH59121.1 YYKTYALHK-------RKFNDAFESAGESKSYRAIADIEDGKFKKTVIFVFGESGSGKTV	256
WP_193990631.1 LYVVYALHK-------RKFNDAFETFGESKSYQTIADLNANRFKKTVFFIQAESGTGKTV	246
KAF1298988.1 FYRVYALHK-------RKINDAFDTAGESKSYQTIADLDAGNFKKTTLFIMAESGAGKTV	256
WP_034704841.1 FYKVYALHK-------RKINDAFDTAGENKSYQTIADLDAGNFKKTILFIMAESGAGKTV	256
WP_219123618.1 LFEIYIFNK-------SKVNEAFDIYSEYKAMKTLEDIENGLFTKSTIFIKGASGLGKTT	238
WP_212570125.1 FYAIYAFNK-------SKLNEAFETYAERKSLKTYKDLELGLFQKTIIFLQGASGLGKTT	256
WP_018376545.1 LYPIYAFNK-------SKLNEAFETYAERKSLKTLKDLELGLFQKTIIFFQGASGLGKTT	256
WP_020999261.1 LYPIYAFNK-------TKLNEAFETYAEQKSMKTLKNLELGLFQKTIIFIQGSAGLGKTT	256
WP_199364665.1 LKILYSTNR-------QKINEAFKCYAEFKGAVSRAAIQNGEFKKTIIFITGDSGLGKTT	258
WP_070668525.1 YHMIYTTFK-------TKINEAFTVLGEIKGNRTKKAIENGEFKKTVLFIHGRSGLGKTR	255
DAV92457.1 LQKVYLAHK-------TRINEAFATLGEIKSNRTKIELENGDFKKSIFFFHGKSGIGKTQ	256
WP_004183001.1 LQIIYALNK-------TKINEAFMTLGEIKSNATKLALENGEFKKSIIFITGKSGLGKSR	256
NQJ72672.1 LQILYALNK-------TKINEAFLTLGEIKSNATKLALENGEFKKTIIFITGKSGLGKSR	256
WP_024385235.1 LQILYALNK-------TKINEAFMTLGEIKSNATKLALENGEFQKTIIFITGKSGLGKSR	256
WP_141445700.1 LQILYALNK-------TKINEAFMTLGEIKSNATKQALENGEFKKTIIFITGKSGLGKSR	256
NQN67191.1 LQILYALNK-------TKINEAFMTLGEIKSNATKQALENGEFKKTIIFITGKSGLGKSR	256
WP_155965082.1 LQILYALNK-------TKINEAFMTLGEIKSNATKQALENGEFKKTIIFITGKSGLGKSR	256
WP_155974468.1 LQILYALNK-------TKINEAFMTLGEIKSNATKQALENGEFKKTIIFITGKSGLGKSR	256
WP_084948459.1 YHTLYTVHK-------VKVNEAIKSTGEIKCAKTKDELENGEFKKTILFIYGASGLGKST	256
WP_094753030.1 YHMLYAVHK-------TKINDTFRTIGEIKGTMTQHELENKKFKKTILFIHGASGLGKST	256
WP_000201913.1 YHMLYAVHK-------SKVNEAFRTIGEIKGTMTQHELENKKFKKTIFFIFGLSGLGKTK	256
WP_173875790.1 YRTLYAVHK-------ARINDTFRTVGEIKGTRTKYELDNGEFKKTILFIHGSTGLGKST	258
CMU27730.1 YRTLYAVHK-------ARINDTFRTVGEIKGTRTKYELDNEEFKKTILFIHGSTGLGKSK	261
WP_218757842.1 YHTLYTVHR-------VRINDAIRTVGEIKSAKVKYELEHKEFKKTVIFIYGKSGLGKST	256
WP_153225740.1 YHTPYIVHK-------TRINDAFKTVGEIKGARTKDELENGEFKKTILFIYGNSGLGKSR	258
WP_084881754.1 YHLLYVVHK-------TRINEAFRAIGEIKGTRTKQDLENGLFKKTILFIYGKSGLGKTR	255
WP_118185795.1 LLRLYSLYK-------TKINEAFVTLGELKATRTKTALENGEFKKSIIFVTGKSGLGKTV	253
WP_125342234.1 HLQLYALYK-------TKINEAFMTLGEVKATRTKKALENGEFKKSIFFITGKSGLGKSN	254
WP_000791389.1 HLQLYALYK-------TKINEAFMTLGEVKATRTKKALENGDFKKSIFFITGKSGLGKSV	254
WP_195435891.1 HLQLYALYK-------TKINEAFVTLGEVKATRTKKALENGEFKKSIFFITGKSGLGKSN	254
MBG9989161.1 YFAVYASNK-------KRVDEAFEVFVDRKIFKGMEAMRRGDFTLKCYYITGQPDSGKTV	273
WP_022765681.1 YFKTYSHYR-------QRCEDAFACYTDKKIYTAIEAMKNKEFLLTTYFITGASRKGKSR	254
WP_145943547.1 MWNAYSIHTNEKSDASKMVDDAFMMYGERQGYLAAAALKRGDFRTSVVYVHGINGTGKSY	294
WP_052506726.1 YYAVYSRNI-------DRFEKGFKAYTDRKILQAVRDLEAGKFNLSVLYFQGQAGHGKTA	262
WP_109304186.1 LFEVYSRHK-------RLLDDAFAAYGQRRAYRAAAKLRNGDFQTTILFIYGHAGTGKTA	260
MBS4999573.1 LYTVYSRHK-------RMMEDAFDSYGQRRAYRAAAKLDNGNFRTTVVFIWGESCSGKTY	260
MBS6365415.1 LFTVYSRHK-------NMMDEAFGAYGQRRAYQAAAKLRNGDFHTTVVFIWGESGAGKTY	259
WP_115727319.1 LFTIYSRHK-------TMMDEAFGAYGQRRAYQAAAKLRQGDFHTTVVFIWGEAGVGKTR	260
WP_147102873.1 LYETYKRHP-------EVCDKAFEVYAKRRAYRAAAKLRNGDYKIMAAYIHGDAGAGKTR	297
WP_192123085.1 LYEIYSRHM-------RDIDEAFTAFGKRRAMRAAVDLKAGKFETQIVFFTGANGSGKSR	261
WP_202383194.1 LFDIYSRHQ-------REIDDAISAFGQRRAYRAAAKLRNGDFRTQVVYVYGDAGVGKTR	295
SMX89897.1 YFDIYSRHQ-------REIDDALSAYGQRRAYRAAAKLRAGAFSTQVVFIHGEAGVGKTR	301
MBP2383289.1 YFDIYSRHQ-------REIDDALSAYGQRRAYRAAAKLRAGEFSTQVVFIHGEAGVGKTR	301
MBS1906191.1 YFDIYSRRS-------REIDDALSAYGQRRAYRAAAKLRAGEFSTQVVFVYGPAGVGKTQ	264
WP_096160859.1 LFDIYSRHQ-------REIDDALSAYGQRRAYRAAANLRAGAFSTHVVFVHGDAGIGKTR	264
VTX62639.1 LFDIYSRHQ-------REIDDALSAYGQRRAYRAAAKLRAGEFSTHVVFVHGDAGIGKTR	291
WP_128267426.1 SLFLYQRHI-------MEFQAAFEGYLLKAEAETKKAIKSGELKLTTLYIYGLSNAGKSR	245
WP_061343647.1 LYNVYANNK-------QKFREAFDAYSELNSFRTNRDKRLGIFDFTTIFIYGRSGLGKTT	265
WP_018380019.1 LAFLFANNQ-------QKFRESFNFFGEREAFLRLKSLERGDYQLTVLYIQGEPDVGKST	249
WP_017769087.1 LAFLFANNQ-------QKFRESFNFFGERETVLRLKDLKRGDYQLTVLYIQGEPGIGKTH	249
WP_094753931.1 LAFLFGNNQ-------QKFRERFNFYGERQAFLRLKSLELGEYQLTVLYIQGESEVGKST	253
WP_138700037.1 LAFLFGNNQ-------QKFREGFNFYGERQTFLRLKSLERKEYQMTVIYIQGDSDIGKSE	253
CRH91207.1 LAFLFANNQ-------QKFRESFNFFGERETVLRLKDLKNGKYQLTVLYIQGEPGIGKTH	253
WP_039694464.1 LAFLFANNQ-------QRFRESFNFFGERETVLRLKDLKQGNYQLTVLYIQGKPGIGKTH	253
NQQ99552.1 LAFLFANNQ-------QKFRESFNFYGEREAFLRLQALQRGDYQLTVLYIQGKPGIGKST	253
WP_178895647.1 LYYLMANNR-------QKFLEGLDIFGERESVLRLEALQNGEYDLTVLYIQGKPGIGKST	249
WP_000746010.1 LYYLMANNR-------QKFLEGFDIFGERESVLRLEALQNGEYDLTVLYIQGKPGIGKST	253
WP_181187226.1 LYYLMANNR-------QKFLEGLDIFGERESVLRLEALQNGEYDLTVLYIQGKPGIGKST	253
WP_125371470.1 LYYLMANNR-------QKFLEGFDIFGERESVLRLEALQNGEYDLTVLYIQGKPGIGKST	253
WP_075099097.1 LYYLMANNR-------QKFLEGFDIFGERESVLRLEALQNGEYDLTVLYIQGKPGIGKST	253
WP_138699978.1 LRFLWANNQ-------NKFEEAFHAQAVFSARETMRALQNGEFKLTAIFVHGRSDSGKTT	249
WP_125827669.1 LRFLWANNQ-------NKFEEAFHAQAVFSARETMRALQNGEFKLTAIFVHGRSDSGKTT	253
WP_102777987.1 LTFLWSYNQ-------TRLDEAFRAYGKIASKRTLRELENGEFKPTIIYVHGSSGIGKTT	248
OHX26267.1 LTFLWSYNQ-------TKLDEAFRAYGKIASKRTLRQLENGEFQPAVIYIHGSSGIGKTS	249
WP_099390442.1 LTFLWAYNQ-------QKFDEAFKAYGKISAKTTLRQLENGEFKPTILYIHGQSGIGKTS	249
WP_120032750.1 LTFLWAYNQ-------QKFAEAFSAYGKISAKRTLRQLENGEFKPTILYIHGSSGIGKTT	253
WP_146565891.1 LRYLWSHNQ-------QKFDEAFKAYGKISSRLTLKAIERGDFKPTVLYIHGQSGVGKTH	253
WP_191673222.1 LAYIFANHQ-------QEIRDRFTFRGERTAFLRLEDLRLNKYKLTVIYVEGKPGVGKTY	248
WP_143460632.1 LALLYANHM-------NQFNDSFNFYGLRNAMLRLDELEQGKYDLTVLYIQGAPGIGKSY	243
WP_096814450.1 LAFLYANNM-------NRFKEALDFYGERIAWLRLEDLRQLRYKMTVLYIQGTPGVGKTT	249
WP_200095516.1 LFLLYSNHK-------LQFKQAFDSYAERLAFKNLKDLTTGKYKLTVMYFQGKSSLGKSY	261
WP_019299400.1 LYRLYANNE-------QKFISAFNSFAQYKARKTLKALKNKEFKMSVIYIQGKSGIGKSH	250
: :. . **:
WP_094208121.1 LSKRIINVLKKVAFDKTNE-RWESCVTAAKNSFDEYNGEEILFMDDVRGAALSASDWLKL	315
WP_154255070.1 LATKLANVLKKVAFCKVGE-RWEICKTAAKNSFDEYNGEEILLMDDVRGAALSASDWLKL	315
ADX23728.1 LAKEIIKSIKDIAF-RQGE-TWEHCITASTNSFDNYNGQEILFMDDVRGYGLTATDWLKL	314
WP_119908705.1 FAKLLISMIKEIAL-NYDE-RWEHSITASTNPFDDYTGQEILFMDDVRGSSLTVSDWLKL	304
WP_136136607.1 FSKLLISKIKQLAK-EKNE-RWEHCMTASTNPFDEYNGQEILFMDDVRGDSLTASDWLKL	317
WP_155824700.1 FAKEIIHVLKLTSLKYTGK-IWERCITASTNAFDEYYSQEILFLDDIRGNSLSLVDWLKL	316
WP_196241890.1 FGKFLIRQIQSLVRQKLGT-DWDYCVTASTNPFDEYNGQEILFLDDVRGETLGFLDWLKL	315
WP_056938517.1 FGKLLVRQIQKAVQKEHNC-YWECCVTASTNPFDEYSGQEILFLDNVRGETLGFLDWLKL	315
WP_175061305.1 LAKYLIQLFQAESR-KNGE-NWESCLTASTNAFDEYNSQEILFLDDIRGDSLTLSDWLKL	316
WP_003024533.1 LAKHLIQLIQSEAR-KQGE-NWEFCLTASTNAFDEYNGQDILFLDDIRGDSLTLSDWLKL	317
WP_187423884.1 LSKEFIKIVQTVAK-ENDQ-TWESCTTASTNAFDEYNSQDILFLDDLRGESLTVSDWLKL	304
WP_152904062.1 LSKDLIEIIQATAV-QNGL-NWETCMTASTNAFDEYSGQEILFLDDIRGDSFTVSDWLKL	306
WP_049499636.1 FSKELISAIQAIAV-KNGL-NWETCVTASTNAFDEYNGQEILFLDDIKGDSFTVSDWLKL	316
WP_214254550.1 FSKELINAIQANAV-KNGL-NWEACLTASTNAFDEYNGEEILFLDDIKGDSFTVSDWLKL	316
WP_150905297.1 LSKDLIELIQASAV-KNGL-NWEACMTASTNAFDEYSGQEILFLDDIKGNSFTVSDWLKL	316
WP_062005181.1 LSKDLIELIQASAV-KNGL-NWEACMTASTNAFDEYSGQEILFLDDIKGNSFTVSDWLKL	316
WP_126466899.1 FSMELIHHLQNIAKENYDY-NLSYCLTASRNAFDEYNGQELLLLDDVRGETLTVSDWLKL	318
WP_105121201.1 FCMELIHRLQNIAKEDYTY-NLSYCLTASRNAFDAYQGEEILFLDDIRGDALSVSDWLKL	317
WP_070558398.1 YAKKLIALLQKIAL-KFGH-KWEACVTASTNAFDEYSGQEILFLDDIKGGSLTVSDWLKL	316
MBG9984455.1 YCKELISLLQEIAN-RKGQ-NWDWCVTASTNAFDEYNGQEILFLDDIKGGSFTVSDWLKL	316
WP_129753020.1 YCKELIFLLQEIAF-KQGQ-KWDWCVTASTNAFDEYNGQEILFLDDIKGGSLTVSDWLKL	316
WP_003035134.1 ISKQLIRILQKVSL-KFGQ-NWDTCVTASTNAFDEYNGQDILFLDDIRGDSLTVSDWLKL	316
VTY18160.1 LSKQLIRILQTVAI-KFKQ-NWDFCVTASTNAFDEYNGQDILFLDDIRGDSLTVSDWLKL	315
WP_106083704.1 ISKKLIGILQTVAL-KFNQ-NWDFCVTASTNAFDEYNGQDILFLDDIKGDSLTVSDWLKL	305
WP_023164738.1 LSKKLIGLLQMVAI-KFNQ-VWDFCVTASTNAFDEYNGQDILFLDDIRGDSLTVSDWLKL	315
WP_017649267.1 ISKKLIGILQTVAL-KFNQ-NWDFCVTASTNAFDEYNGQDILFLDDIKGDSLTVSDWLKL	315
WP_037598023.1 ISKKLIGILQTVAL-KFNQ-NWDFCVTASTNAFDEYNGQDILFLDDIKGDSLTVSDWLKL	315
WP_187328143.1 LSKSIINIAQRIAF-NNGY-PWDSCSTASTNAFDEYNGQDVLFLDDMRGDSLTVSDWLKL	316
VUX08585.1 YGKKLIHLFQDTAL-SFGE-TWDFCVTASTNAFDEYNGQEILFLDDVKGNSLTVSDWLKL	315
CAG6353672.1 FAKRLIKLFQKIAL-NYGQ-ILDYCVTASTNAFDEYNGQEILFLDDIKGDSLSISDWLKL	317
DAW16479.1 FANELIDTLQRVAL-KYNQ-QWEVCKTASTNAFDDYNGQEILLLDDMRGSSMTVSDWLKL	317
WP_136671071.1 FAKELIEILQQVAL-KFGQ-RWDYSLTASTNAFDDYNGQEILFLDDIRGSSMTVSDWLKL	317
RSK15686.1 FAKELIDIIQKVAL-KFNQ-RWDYSLTASTNAFDDYNGQEILFLDDMRGSSMTASDWLKL	319
WP_105156964.1 FSKNFIRLLKNVAR-NFGH-SWDSCVTASTNPFDEYNGQEILFLDDIKGDSLTVSDWLKL	316
WP_208564782.1 LSKQLIALLQKVAL-KFGQ-TWDCCVTASTNALDEVNGQEILLLDDLRGSSLTVSDWLKL	316
WP_126254824.1 FSKKLINLLQMIAL-KYGQ-IWDFCVTASTNAFDEYNGQEILFLDDIKGDSLTVSDWLKL	316
MBK0348067.1 YGKKLIRLLQEIAY-KFGQ-KWDFCVTASTNAFDEYNGQDILFLDDMKGESLTVSDWLKL	316
NQK16089.1 YSKKLITILRNIAL-KHGQ-TWECCVTASTNAFDEYNGQEILFLDDIRGESLTVSDWLKL	315
WP_105131357.1 YSKKLITLLRNIAL-KHGQ-TWECCVTASTNAFDEYNGQEILFLDDIRGDSLTVSDWLKL	316
WP_139659100.1 YSKKLITLLQNVAL-NFGQ-TWDSCVTASTNAFDEYNSQEILFLDDIRGDSLTVSDWLKL	306
WP_014623544.1 YSKQLIALLQNIAL-KHGQ-IWDYCVTASTNAFDEYNGQEILFLDDVKGNSLTVSDWLKL	316
KXT86702.1 YSKKLITLLQQIAL-KQGQ-KWDYCVTASTNAFDEYNGQEILFLDDIKGDSLTVSDWLKL	318
WP_070670578.1 YSKKLITLLQKIAL-KQGQ-KWDYCVTASTNAFDEYSGQEILFLDDIKGDSLTVSDWLKL	306
KEQ49321.1 YSKKLITLVQNIAL-RFGK-RWDYCITASTNAFDEYNGQEILFLDDIRGDSLNVSDWLKL	319
WP_206833924.1 LAKKIASAAQTSGQKFSSQ-RWECCVTASTNPFDEYNGHDILLLDDIRGESLTVSDWLKL	306
WP_175579952.1 LSKKIIKMIQTLALYYEKM-SWEFCMTASTNPFDEYNGQEILFLDDIRADSLSVSDWLKL	315
SFH59121.1 LSKEMIRINQSVALKYCGS-NWTYCLTASRNAFDEFNGQDILLLDDIRGDSLTASDWLKL	315
WP_193990631.1 LSKEIIRVLQNVAVKKTEK-HWDYCLTASNNAFDEYNGQDILFLDDIRGDSLTASDWLKL	305
KAF1298988.1 LSKKIISILQSVALKKMEQ-RWDYCLTASNNAFDEYNGQDIIFLDDIRGDSLSVSDWLKL	315
WP_034704841.1 LSKKIISILQSVALKQTEQ-RWDYCLTASNNAFDEYNGQDVLFLDDIRGDSLSVSDWLKL	315
WP_219123618.1 FAKKIAKELKKLAI-ANGE-DWDSIVTAATNPFDEVQSQELLILDDVRGNATTASDWLKL	296
WP_212570125.1 LAKELAHKLQFLSR-VNGE-DWETVITAATNPFDDVRGEEIILLDDVRGQALSASDWLKL	314
WP_018376545.1 LAKELTHEIQLLSK-ANGE-DWEAIITAATNPFDDVKGEEIILLDDVRGQALSASDWLKL	314
WP_020999261.1 LAKKLARELQLLAQ-ANGE-DWEYIITAATNPFDDVKGEEIILLDDIRGQALSSSDWLKL	314
WP_199364665.1 LGHKLVNSITELAA-ANKQ-QWRSITTAATNIFDDFHGEEILLLDDIRGEALTASDWLKL	316
WP_070668525.1 FAKELASKIQGLAL-RNGQ-KWDLATTAGTNIMDDLNGEEILLLDDVRGESLTASDWLKL	313
DAV92457.1 LAKQFVTAIESFAR-KHYK-KWNHLLTAGTNALDEFNGEEILLLDDVRGDSLTASDWLKL	314
WP_004183001.1 FAKTFVKELISLAN-INNY-CWSDVVTAGTNIFDEINGEEILLLDDVRGDSLTASDWLKL	314
NQJ72672.1 FAKTFVKELISLAN-TNNY-CWSDAVTAGTNIFDEVNGEEVLLLDDVRGDSLTASDWLKL	314
WP_024385235.1 FAKTFVKELISLAN-TNNY-SWSDVVTAGTNIFDEVNGEEILLLDDVRGDSLTASDWLKL	314
WP_141445700.1 FAKTFVKELISLAN-INNH-SWSDVVTAGTNIFDEVNGEEILLLDDVRGDSFTASDWLKL	314
NQN67191.1 FAKTFVKELISLAN-INNH-SWSDVVTAGTNIFDEVNGEEILLLDDVRGDSLTASDWLKL	314
WP_155965082.1 FAKTFVKELISLAN-INNY-RWSEVVTAGTNIFDEVNGEEILLLDDVRGDSLTASDWLKL	314
WP_155974468.1 FVKTFVKELISLAN-TNKY-RWSDVVTAGTNIFDEVNGEEILLLDDVRGDSLTASDWLKL	314
WP_084948459.1 FAKEIAKSLIQLAK-LNNK-KWQSVLTAGTNMFDEVNGEEMLLLDDVRGDSLTASDWLKV	314
WP_094753030.1 FGKEIAKSLIQLAK-LNNQ-NWKSVLTAGTNMFDEVNGEEILFLDDVRGDSLTASDWLKL	314
WP_000201913.1 FARTLTESLIQLAK-LNDQ-NWQSVLTAGTNMFDEVNGEEILLLDDVRGDSLTASDWLKL	314
WP_173875790.1 FAKDLSKAIIQLAK-LNGQ-NWQSVVTAATNIFDEVNGEEILFLDDVRGDSLTASDWLKL	316
CMU27730.1 FAKELTKDIVQLAK-LNGQ-NWQSVVTAATNIFDEVNGEEILFLDDVRGDSLTASDWLKL	319
WP_218757842.1 FAKELTKDIVQLAK-LNGQ-KWQSVLTAGTNMFDEVNGEEILLLDDVRGDSLTASDWLKV	314
WP_153225740.1 FAKELTKDIIQMAK-LNNK-KWQSITTAGTNMFDEVNGEEVLLLDDVRGDSLTASDWLKV	316
WP_084881754.1 LAKELVSLLEQLAS-VNGQ-KWQSVLTAGTNIFDEVNGEEILLLDDVRGDSLTASDWLKI	313
WP_118185795.1 FAKEFTKNIIQLAS-ENGQ-NWSSVITAGTNIFDEVNGDELLLLDDVRGDSLTASDWLKL	311
WP_125342234.1 LAKELVRVLIRLAE-NNEQ-TWSSVVTAGTNIFDEVNGEEILLLDDVRGDSLTASDWLKL	312
WP_000791389.1 LSRELVGDLIQLAE-NNEQ-TWSSVATAGTNIFDEVNGEEILLLDDVRGDSLTASDWLKL	312
WP_195435891.1 LAKELIRDLIQLAE-NNEQ-TWSSVVTAGMNIFDEVNGEEILLLDDIRGDSLTASDWLKL	312
MBG9989161.1 FAKGLVGGLLAKD-----P-SWTVFEAGATNPLDGYRGEEIIFMDDPRASAFGASDWLKL	327
WP_022765681.1 FAEDLAQRIIDENEKRTGI-TWSYCRTPTSNPLDDYAGEEIIIMDDSRGCTLTAEAWLTF	313
WP_145943547.1 AAEQFCDQLVTLSEQATGK-AWQVYNPAAKNVFDTYMGQEIFFLDEARVDSMTSGEWLML	353
WP_052506726.1 TAVQLAQSLVVKA-AERGE-RWSICQAAATNPVDDYNGEEILIMDDLRGNAMRATDWLKL	320
WP_109304186.1 VANKFIAQAITMA-RHGGE-RWSVYRAATANPLDNWQGQEVILLDDLRGSAMEANDWLLL	318
MBS4999573.1 LAKHFITQAIAMA-RERGQ-YWDFYRAATSNPLDDWQGQEVVFLDDLRGSAMEANDWLLL	318
MBS6365415.1 FAREFMEATLRRA-RQCGE-TWRVYRAATANPLDDWQGQEVIFLDDLRGSAMEANDWLLL	317
WP_115727319.1 IAQDFIARTLGLA-KECGE-TWRVYRAATANPLDDWQGQEVVFLDDLRGSAMEANDWLLL	318
WP_147102873.1 FANGMISEAIRRA-SERGE-LWQVYRVATGNPMDDWKGEEIVLLDDLRASAMDANDWLLL	355
WP_192123085.1 TAEWFADQMIARA-AMHGY-RWEVHEAAARNSMDDYNGEEILMMDEARANAMGAADWLLL	319
WP_202383194.1 FANGFIQQAISYA-QAQGE-RWQVYRAATSNPLDDWRGEEIMLLDDLRASAMDANDWLLL	353
SMX89897.1 FANAFIQEAISCA-KGHGE-RWQVYRAATTNPLDDWRGEEIMLLDDLRASAMDANDWLLL	359
MBP2383289.1 FANAFIQEAISCA-KEYGE-RWQVYRAATTNPLDDWRGEEIMLLDDLRASAMDANDWLLL	359
MBS1906191.1 FANCFISEAIAFA-SQHGE-RWQLYRAATANPLDDWQGEEVMLLDDLRASAMDANDWLLL	322
WP_096160859.1 FATDFITASINAA-NAHGE-RWQVYRAATGNPLDDWRGEEVLLLDDLRASAMDANDWLLL	322
VTX62639.1 FATDFITEAINAA-NAHGE-RWQVYRAATGNPLDDWRGEEVLLLDDLRASAMDANDWLLL	349
WP_128267426.1 FAETLGETLKA---KVRGCENWTSYTTASTNPFDEYTGEQIVILDDLRAKSMTAENWLKV	302
WP_061343647.1 IAMAILDRLKELA-KSDGI-KWRSYSGSAKNAVDDYKAEELILFDDLKQDSFLIADWLKI	323
WP_018380019.1 LAKEIALKVKAKM-NDIGL-RGDIYSASSSNPFDNYYGEEILFLDDLREYNLSASDWLKL	307
WP_017769087.1 LANELILKVSERL-REHDL-KGEYYPASSKNPFDNYYGEEILFLDDLREDSLSASDWLKL	307
WP_094753931.1 LSREIALQVQGKL-NEIGL-RGDIYSASSANPFDDYFGEEILLLDDLRENNMSPSDWLKL	311
WP_138700037.1 LAKHIALQAQAKL-NEVGL-RGDIYSASSSNPFDNYLGEDILLLDDLREDTMRASDWLKL	311
CRH91207.1 LANELILEVSKRL-RENGL-KGEYYPASSKNPFDNYYGEEILFLDDLREDSLSASDWLKL	311
WP_039694464.1 LANEIILSVAEKL-REYDL-KGECYSASAKNSFDNYYGEEILLLDDLREDSLSPSDWLKL	311
NQQ99552.1 LARDLALETQKRL-NAQGL-KGEIYSAGSKNPFDNYYGEEILLLDDLRKDSISGTDWLKL	311
WP_178895647.1 LARDIALEVQGAL-ENAGL-RGGSYSASSKNPFDNYSGEEILILDDLREDSLAPADWLKL	307
WP_000746010.1 LARDIALEVQGAL-ENVGL-RGGSYSASSKNPFDNYSGEEILILDDLREDSLAPADWLKL	311
WP_181187226.1 LARDIALEVQGAL-ENVGL-RGGSYSASSNNPFDNYSGEEILILDDLREDSLAPSDWLKL	311
WP_125371470.1 LARDIALEVQSAL-DNAGL-KGSSYSASSKNPFDNYAGEEILILDDLREDSLSATDWLKL	311
WP_075099097.1 LARDIALEVQTAL-DNAGL-KGSSYSASSKNPFDNYAGEEILLLDDLREDSLSATDWLKL	311
WP_138699978.1 FAKKIGNDIIQVA-KEESL-DWRMYDSDVTNPFDAYRGEEVILLNDLRYDSLKPADWLKL	307
WP_125827669.1 FAKQIGNDIIQAA-KEESL-DWRMYDSDLSNPFDAYRGEEVILLNDLRYDSLKPADWLKL	311
WP_102777987.1 LALEVIEEIIKRA-KEQGL-NWKMYSAGAKNIFDEYFGEEVILLDDPRSDSLLPADWLKL	306
OHX26267.1 LALELIEQIIKRA-KEYNY-NWKMYSAGTKNIFDEYFGEEIILLDDPRYDSLLPADWLKL	307
WP_099390442.1 LAYDLAAEIVLQA-EKQDL-NWKTYNAGSKNIFDEYFGEEIIVLDDPRYDSLLPSDWLKL	307
WP_120032750.1 LAYELVEKIITKA-KEQGY-NWKTYSAGSKNIFDEYFGEEIVILDDPRYDSLLPSDWLKL	311
WP_146565891.1 LANELITRIGLKA-KTAGY-NWNRYDAGTKNIFDEYFGEEIILLDDPRYDSLLPSDWLKL	311
WP_191673222.1 FARELAQTIKNYG-LSQGY-ESDIFSASSSNPFDDYFGEDIMILDDLRPQSISASDWLKL	306
WP_143460632.1 LAREVAQKVREYG-NKNGF-ASDVFSASSSNPFDDYYGEDILILDDLRQESLKVSDWLKL	301
WP_096814450.1 LANEVALKIKTQG-ELRNN-KSDIYSASSRNPFDDYYGQDIVILDDLRPDSLSASDWLKV	307
WP_200095516.1 LARTIAQKVREYA-EENRF-KSRIYSASSSNPFDDYYGEDIILLDDIRPDSLRKADWLKL	319
WP_019299400.1 LAGEIVEKICEES-EKLSYEGVSVYSASASNPFDEYKGEEILLLDDLRPDSLERADWLKV	309
. * .* ..::..::: : ** .
WP_094208121.1 LDPYSISPISARYHNKSGS-AKVIIITSSVDPDKFFYS--CE-NS--NGESFSQFRRRID	369
WP_154255070.1 LDPYSISPISARYHNKVGS-AKVIIITSSVDPDKFFQS--SE-NF--NGEAIGQFRRRID	369
ADX23728.1 LDPYNISPISARYKNKLGY-AKVIIIASSVEPSLFFHS--AK-NY--HYEDPSQFIRRLD	368
WP_119908705.1 LDPYTISPISARYRNKVGS-AKIIFITSIKSPLKFFYE--SK-GS--SNEDIGQFIRRLD	358
WP_136136607.1 LDPYTVSPISARYRNKVGS-AKIIIISSIKDSNSFFYD--SK-NN--VNEDINQFIRRLD	371
WP_155824700.1 LDPFSISPISARYHNKQAV-AKTIIITSPHHPREFFRT--VE-NV--GLEDFDQFYRRID	370
WP_196241890.1 LDPYNISPISARYHNKYGA-AKVIIITSPKSPERFFGN--NK-SA--AFEDLGQFFRRID	369
WP_056938517.1 LDPHNISPISARYHNKFGV-AKVIIITSPVPPYQFFNH--PK-FN--SMEDLGQFYRRID	369
WP_175061305.1 LDPYTISPISARYHNKVGS-AKVIIITSTRTPLEFFKL--SK-GS--AGEDSGQFIRRID	370
WP_003024533.1 LDPYTISPISARYHNKMGS-AKVIIITSTRTPIEFFQL--TK-GS--INEDSGQFIRRID	371
WP_187423884.1 LDPYTISPISARYHNKMGS-AKLIIITSTKEPIEFFSV--AK-GN--ILEDIGQFVRRID	358
WP_152904062.1 LDPHTISPISARYHNKMGS-ARVIIITNTKLPAELFYF--SK-GN--CNEDLGQFIRRID	360
WP_049499636.1 LDPYTISPISARYHNKMGS-ARVIIITNTKLPVELFYF--AK-NN--YNEDLGQFIRRID	370
WP_214254550.1 LDPYMISPISARYHNKLGT-PRIILITNTKTPVELFFF--AK-GN--YEEDLGQFIRRID	370
WP_150905297.1 LDPYTISPISARYHNKMGS-ARVIIITSTKLPVELFYF--AN-GN--HNEDLGQFVRRID	370
WP_062005181.1 LDPYTISPISARYHNKMGS-ARVIIITSTKLPVELFYF--AN-GN--HNEDLGQFVRRID	370
WP_126466899.1 LDPYMISPISARYHNKMGS-AKLIIITSTLLPSVFFSQ--AV-GN--KNEDNGQFIRRFD	372
WP_105121201.1 NDPFMISPISARYHNKMGS-AKLIIITSTLLPSVFFSQ--AE-GN--KNEDNGQFIRRFD	371
WP_070558398.1 LDPYMISPISARYHNKWGS-AKVIIITNTKAPHVFFKE--SK-DN--FNEDIAQFVRRLD	370
MBG9984455.1 LDPFMISPISARYRNKMGS-AKVIIMTNTLSPVQFFEQ--AK-GN--FGEDFGQFVRRFD	370
WP_129753020.1 LDPFMISPISARYHNKMGS-AKVIIMTNTLAPRQFFEQ--AK-EN--FGEDFGQFVRRFD	370
WP_003035134.1 LDPYMISPISARYHNKMGS-AKVIIITSTKKPVSFFEA--SK-GN--IGEDLGQFIRRID	370
VTY18160.1 LDPYMISPISARYHNKMGS-AKVIIITSTTKPIGFFES--SK-GN--IGEDLGQFVRRID	369
WP_106083704.1 LDPYMISPISARYHNKMGS-AKVIIITNTKEPMHFFEQ--AK-GN--IGEDLGQFVRRID	359
WP_023164738.1 LDPYMISPISARYHNKLGS-AKVIIITSTKHPFKFFEN--AK-GI--VGEDLGQFIRRID	369
WP_017649267.1 LDPYMISPISARYHNKMGS-AKVIIITNTKEPMHFFEQ--AK-GN--IGEDLGQFVRRID	369
WP_037598023.1 LDPHMISPISARYHNKMGS-AKVIIITNTKEPMQFFEQ--AK-GN--IGEDLGQFVRRID	369
WP_187328143.1 LDPYTISPISARYHNKMGA-AKLIIITSTKAPLEFFSL--AK-GN--FGEDLGQFVRRID	370
VUX08585.1 LDPYMISPISARYHNKMGS-AKVIIITNTKEPISFFEK--SK-GS--LGEDLGQFVRRID	369
CAG6353672.1 LDPYMISPISARYHNKMGS-AKIIIITNTKEPISFFEH--SK-GS--VGEDLGQFVRRID	371
DAW16479.1 LDPYMISPISARYRNKIGS-AKVIIITSTKEPIPFFKI--AK-EN--DNEDSGQFVRRMD	371
WP_136671071.1 LDPYMISPISARYHNKIGS-AKVIIITSTKKPVRFFGI--AK-EN--NNEDSGQFVRRID	371
RSK15686.1 LDPYMISPISARYRNKIGS-AKVIIITSTKKPIPFFEI--SK-EN--DNEDSGQFVRRID	373
WP_105156964.1 LDPYMISPISARYHNKMGS-AKVIIITNTKEPLSFFEQ--AK-GN--ISEDLGQFVRRID	370
WP_208564782.1 LDPYMISPISARYHNKMGS-SKVIIITSTKKPIDFFEV--AK-DN--VGEDLGQFIRRID	370
WP_126254824.1 LDPYMISPISARYHNKMGS-AKVIIITNTKEPLTFFEQ--VK-GN--IGEDLGQFIRRID	370
MBK0348067.1 LDPYMISPISARYHNKMGS-ARVIIITNTQEPVDFFER--AK-GF--FGEDVGQFVRRID	370
NQK16089.1 LDPYMVSPISARYHNKMGA-AKVIIITTTYDPLSFFRK--AK-GS--FGEDLGQFVRRID	369
WP_105131357.1 LDPYMVSPISARYHNKMGA-AKVIIITTTNDPLSFFRK--AK-GS--FGEDLGQFVRRID	370
WP_139659100.1 LDPFMISPISARYHNKMGS-AKVIIITSTKQPIDFFAI--AK-GN--ITEDVGQFNRRID	360
WP_014623544.1 LDPYMISPISARYHNKMGS-AKVIIITNTKEPIRFFEQ--AK-GN--IEEDLGQFIRRTD	370
KXT86702.1 LDPHMISPISARYHNKMGS-AKIIIITNTKEPISFFEQ--AK-GN--MGEDLGQFVRRID	372
WP_070670578.1 LDPYMISPISARYHNKMGS-AKVIIITNTKEPLSFFEQ--AK-GN--NGEDLGQFVRRID	360
KEQ49321.1 LDPYTISPVSARYHNKMGA-AKLIIITSTKEPLSLFKQ--SK-GN--TGEDLGQFVRRID	373
WP_206833924.1 LDPYTISPVSARYNNKMGA-PKIIIITSTKNPTDFFEQ--AK-GN--LNEDLGQFFRRID	360
WP_175579952.1 LDPYTISPISARYHNKLGS-AKIIIITSTKEPVDFFEN--VR-FN--FSEDAGQFIRRVE	369
SFH59121.1 LDPYTISPISARYHNKMGS-AKTIIITSTKHPTEFFAT--AK-RN--FNEDLGQFFRRVD	369
WP_193990631.1 LDPYTISPISARYHNRLGS-AKVILITSTKAPTEFFTT--AK-SN--FNEDLGQFFRRID	359
KAF1298988.1 LDPYTISPISARYHNKMGS-AKAIIITSTNTPSEFFSI--AK-GN--FHEDLGQFFRRID	369
WP_034704841.1 LDPYTISPISARYHNKMGS-AKVIIITSTKTPSEFFSI--AK-SN--FHEDLGQFFRRID	369
WP_219123618.1 TDKYNISALSARFKNKGGT-VKTIIITSPHHPLQFFFE--SK-NG--SREDPSQFIRRIN	350
WP_212570125.1 LDPFTASPISSRFKNRSGA-VKTIIITSSKSALEFFFK--TK-DS--GYEDLSQFVRRIN	368
WP_018376545.1 LDPFTASPISSRFKNRSGA-VKTIIITSRKPPLEFFFK--TK-DS--GYEDLSQFIRRIH	368
WP_020999261.1 LDSFTASPISSRFRNRSGA-VKTIIITSSKHPLEFFFK--TK-DS--GYEDLSQFVRRIN	368
WP_199364665.1 LDPYHISPISARYQNRDGA-ARVVIITSSKLPLEFFYY--TKESN--SREDISQFLRRID	371
WP_070668525.1 LDNYNISFSSARYKNILPS-ARIIIVTSTKHPLEFFYK--CK-DN--EREDLSQFIRRFD	367
DAV92457.1 LDPYTISPISARYSNRMGS-ARIIIITSTKHPLEFFYK--TK-GN--EREDLSQFIRRFD	368
WP_004183001.1 LDPYNISPISARYHNRMGS-ARVIIITSTKHPLEFFFH--TK-GN--EKEDLSQYIRRID	368
NQJ72672.1 LDPYNISPISARYHNRMGS-ARVIVITSTKDPLEFFIH--TK-GN--ETEDLSQFIRRIS	368
WP_024385235.1 LDPYNISPISARYHNRMGS-ARVIILTSTKHPLEFFFD--TK-GN--EKEDLSQFIRRTT	368
WP_141445700.1 LDPYNISPISARYHNRMGS-ARVIIITSTKHPLEFFIH--TK-GN--EKEDLSQFIRRTT	368
NQN67191.1 LDPYNISPISARYHNRMGS-ARVIVITSTKHPLEFFFY--TK-GN--EKEDLSQFIRRLT	368
WP_155965082.1 LDPYNISPISARYHNRMGS-ARVIIITSTKHPLEFFFH--TK-GN--EKEDLSQFIRRTD	368
WP_155974468.1 LDPYNISPISARYHNRMGS-ARVIIITSTKHPLEFFFH--TK-GN--DREDLSQYIRRFD	368
WP_084948459.1 LDPYNISPISARYQNKIGA-AKVIIITSSKHPLTFFYH--TK-GN--NREDLSQYVRRIE	368
WP_094753030.1 LDPYNISPISARYQNKIGA-AKVIIITSSKHPLTFFYH--TK-GN--NREDLSQYIRRIA	368
WP_000201913.1 LDPYNISPISARYQNRLGA-SKVIIITSSKHPLSFFYH--AK-GN--TNEDLSQYIRRIA	368
WP_173875790.1 LDPFNISPISARYQNKMGA-AKVIIITSSKYPLDFFYN--TK-GN--DREDLSQYVRRIE	370
CMU27730.1 LDPFNISPISARYQNKMGA-AKVIIITSSKYPLDFFYD--TK-GN--DREDLSQYVRRIE	373
WP_218757842.1 LDPYSISPVSARYQNKTAA-SKVIIITSSKHPLTFFYH--TK-GN--FQEDLSQYVRRIE	368
WP_153225740.1 LDPYNISPVSARYQNKIGA-AKVIIITSSKHPLAFFYY--TK-GN--AYEDLSQYVRRIE	370
WP_084881754.1 LDPYSISPISARYQNRIGS-AKVIIITSTKHPLEFFYH--TK-GN--DREDLSQYIRRFD	367
WP_118185795.1 LDPYNISPISARYQNRMGS-AKVIIITSTKRPLDFFYH--TK-GN--EREDLSQYVRRFD	365
WP_125342234.1 LDPYNISPISARYHNKMGA-ARVIVITSTKHPLEFFFK--TK-GN--EIEDLSQFIRRFD	366
WP_000791389.1 LDPYNISPISARYHNKMGA-TRVIVITSTKHPLEFFFK--TK-GN--EIEDLSQFIRRFD	366
WP_195435891.1 LDPYNISPISARYHNKMGA-ARVIVITSTKHPLEFFFK--TK-GN--EIEDLSQYIRRFD	366
MBG9989161.1 LDPINTSPISARYKNRTPV-ARVLVMTAYMPIDEFFYYVRDK-GN-NRSEALDQFLRRFA	384
WP_022765681.1 LDPNFCNPAGARYHNKPGIPAKVLIITSTKSMLEFFFYTKGI-GGGSRSEAMDQFFARVF	372
WP_145943547.1 MDPDRASQQAARYRNKERIAPRVIVITNTTPPLEFFFYAQKK-GE--IDEAMGQFIRRLT	410
WP_052506726.1 LDPYNSSPNSARYKNKRV-VSRYIFITSIQDVYEFFYYTKNA-GA-DRSEPLDQFMRRIL	377
WP_109304186.1 LDPVNVSPARARYANKEEVAPRLIILTATIPPEEYFYYTRAK-GS--VDEALDQFIRRLS	375
MBS4999573.1 LDPENVSPASARYANKQMVAPRLIVLTATIPPDQYFFYTRNK-GN--VDEALDQFIRRLA	375
MBS6365415.1 LDPYNASPARARYSNKQEVAPRLIVLTATIPPDQYFFYTRNK-GN--VDEALDQFIRRLA	374
WP_115727319.1 LDPYNASPARARYQNKQEVAPRLIVLTATIPPDQYFFWTRNK-GN--VDEALDQFIRRLA	375
WP_147102873.1 LDPYNASPAKARYKNKAEVAPRMIVITATIEPVEFFFYARQK-GQ--VDEALDQFIRRLQ	412
WP_192123085.1 MNPEKASPASARYKNKGKVAPRMIAITNTTHPLEYFYYVREK-GD--IDEAMGQFIRRLS	376
WP_202383194.1 LDPHNASPARARYKNKGEVAPRLIVITATIEPIEFFFYARQK-GN--VDEALDQFIRRLQ	410
SMX89897.1 LDPHNASPARARYKNKGEVAPRLIVITATIEPVEFFFFARQK-GN--VDEALDQFIRRLQ	416
MBP2383289.1 LDPHNASPARARYKNKGEVAPRLIVITATIEPVEFFFYARQK-GN--VDEALDQFIRRLQ	416
MBS1906191.1 LDPHNASPAKARYRNKGEVAPRLIVITATIEPVEFFYYARKK-GE--VDEALDQFIRRLA	379
WP_096160859.1 LDPYNASPAKARYRNKGEVAPRLIVITATIEPVEFFYYARQK-GN--VDEALDQFIRRLA	379
VTX62639.1 LDPYNASPAKARYKNKGEVAPRLIVITATIEPVEFFYYARQK-GN--VDEALDQSPERRV	406
WP_128267426.1 LDPERISKSAARYHNKTIS-SHLIIITAPISPQSFFHQI-S------ESEELNQFMRRLS	354
WP_061343647.1 LDSRNESTISGRFHNKPLS-ARLIILTTIESPFKYFDF--G------KDEPKEQFIRRLS	374
WP_018380019.1 FDPLNSARMSARYQNKLVI-PRLVIMPVYKTPKTFFGE--V------QAEDLNQFLRRIN	358
WP_017769087.1 FDPLNSARMSARYQNKLVV-PRLIVMTAYMSPKQFFGS--I------KTEDLNQYLRRVN	358
WP_094753931.1 FDPLNSARMSARYQNKRVV-PRLIIMPVYKSPKLFFGE--I------KEEDLNQFLRRIN	362
WP_138700037.1 LDPLNSARMSARYQNKLVV-PRLIIMPVYMSPKLFFGR--I------KAEDLNQFLRRIN	362
CRH91207.1 FDPLNSARMSARYQNKLVV-PRLIVMTAYMSPKQFFGN--I------KTEDLNQYLRRVN	362
WP_039694464.1 FDPLNSARMSARYQNKLVV-PRLIVMTAYMSPKQFFGQ--I------ETEDLNQYLRRVH	362
NQQ99552.1 FDPINSARMSARYQNKLVV-PRLVILSAYMSPKTFFGQ--I------ETEDLNQYLRRIN	362
WP_178895647.1 FDPINSARMSARYRNKLVV-PRLVIMSAYMSPKQFFGQ--I------QEEDINQYLRRVN	358
WP_000746010.1 FDPINSARMSARYRNKLVV-PRLVIMSAYMSPKQFFGQ--I------QEEDINQYLRRVN	362
WP_181187226.1 FDPINSARMSARYRNKLVV-PRLVIMSAYMSPKQFFGQ--I------QEEDINQYLRRVN	362
WP_125371470.1 FDPVNSARMSARYRNKLVV-PRLVIMSAYMSPKQFFGK--I------ETEDINQYLRRVN	362
WP_075099097.1 FDPVNSARMSARYRNKLVV-PRLVIMSAHMSPKQFFGK--I------ETEDINQYLRRVN	362
WP_138699978.1 LDPLNNSRMSARYRNRLVA-GRIFILTNTEGIFDFFRQ--I------KYENIDQYLRRFN	358
WP_125827669.1 LDPLNNSRMSARYRNRLVA-GRIFILTNTEGIFDFFRQ--I------KYENIDQYLRRFN	362
WP_102777987.1 LDPLNKSYLSARYKNKLVI-GRLIVITNYQSLKSFFGK--I------QNEDLNQYIRRFN	357
OHX26267.1 LDPLNKSHLSARYKNKLVI-GRIIIITNYKSLKSFFGK--I------QHEDLNQYVRRFN	358
WP_099390442.1 LDPLNKSYLSARYRNKLVI-GRVIVITNYMSLSEFFRQ--I------PKEDINQYLRRFN	358
WP_120032750.1 LDPLNKSYLSARYKNKLVI-GRLIVITNYMTLADFFGQ--I------PKEDLNQYLRRFN	362
WP_146565891.1 LDPLNKSHLSARYKNKLVI-GRIIVITNYMSLSEFFGQ--I------PKEDLNQYLRRFH	362
WP_191673222.1 FDPLNEAKMSARYKNRLIV-PRVIIMTNYKKTEDFFSE--L------IGEDINQFIRRVN	357
WP_143460632.1 FDPLNTAKMSARYRNKMIV-PRLVIVANYKSVEQFFGSFNF------KNEDINQFKRRIN	354
WP_096814450.1 FDPLNSANMSARYKNKLVV-PRVIIVANYQSPLKFFSE--I------KGEDVNQFVRRVN	358
WP_200095516.1 LDPINTSRMSARFTNKQVV-PRLILITNTQLPEQFFNI--F------KDEALDQYIRRIN	370
WP_019299400.1 LDPMNKSRISARYRNKAIA-SRVIVLTNTETAEQFFKN--I------KNEDLDQYIRRIN	360
: .*: * : . : * * * *
WP_094208121.1 YLLEIHDSN---------KVDDSNDTN-NSVNSEKLISMYKSEK-----MVNPYILKTSN	414
WP_154255070.1 YYIDIHDSI---------N-------------SKDSIDLLISEK-----MVDPYISWLYP	402
ADX23728.1 ALVKIDTT-----------YQLSIPHK-IQMVNH------------------------SE	392
WP_119908705.1 LLVAVYSND----------CRISSPIM-IKKDINCEQR-----E-----IVEEQKKLLTE	397
WP_136136607.1 ILVNINDV-----------YHLSFPVK-EKKT------------------TQPFSDSVEK	401
WP_155824700.1 MYVKIEDN-----------FSISYVEK-KELTKED---------------KKKEHYKDNN	403
WP_196241890.1 LWVDLSASR----------LLLKRPIK-YVRHPSK--------------------KYRFY	398
WP_056938517.1 FWISFSNNK----------LLVCNPIR-DFWHHNS--------------------KYHYL	398
WP_175061305.1 YLLELTDD----------GYLLSIPLS-KSLIKIRDNP-----E------S--KHVF--E	404
WP_003024533.1 YLLKLSDK----------GYQLAIPLP-QKYRKNGTAP-----K------S--RIDLDNS	407
WP_187423884.1 LLVSLDND-----------IQISEPTK-NEQK-AK------------------NLNFSFL	387
WP_152904062.1 LLVHIHND----------IFHVCPHEK-RVEE-ST--------I------E--SVGIKIR	392
WP_049499636.1 LLVHIHDD----------IFHVCPHEK-REEE-ST--------I------I--AFGTNIR	402
WP_214254550.1 LLVHIHND----------IFHVCPHEK-TAEE-ST--------I------E--AFGTNIR	402
WP_150905297.1 LLVHIHND----------IFHVCPHEK-TAEE-ST--------I------E--AFGTNIR	402
WP_062005181.1 LLVHIHND----------IFHVCPHEK-TAEE-ST--------I------E--AFGTNIR	402
WP_126466899.1 YQVYIPESD---------KFLLSVPEK-NEQV---------------------EGQNAFP	401
WP_105121201.1 YQVHIPESD---------KFLLSTPEK-NEPI---------------------EGQYVFP	400
WP_070558398.1 YLIKIEEK-----------FYLSTPVK-CFPK-FQ--------T------S----SSSKG	399
MBG9984455.1 YLIEIDDK-----------FHLSVATK-NILP-QN--------L------N--DELYFES	401
WP_129753020.1 YLIEIKDK-----------FHLSIPTK-NISQ-NN--------L------K--DEYKLES	401
WP_003035134.1 YLLTINDS-----------FWLSLPIK-SKKT-DT--------T------S--SNPWYEP	401
VTY18160.1 YLLTIDES-----------FSLSIPMK-SQKT-DT--------S------C--SNLWYEP	400
WP_106083704.1 YLLTIDET-----------FNLSTPKK-LNQL-VS--------S------Y--NLPWYEP	390
WP_023164738.1 YLLTIDGS-----------FNLSTPQK-LNNS-SI--------T------H--RYKSLEP	400
WP_017649267.1 YLLTIDET-----------FNLSTPKK-LNQL-AS--------S------Y--NLPWYEP	400
WP_037598023.1 YLLTIDET-----------FNLSTPKK-SNQL-VS--------S------Y--NLPCYEP	400
WP_187328143.1 LLAEVGDN-----------IKLSKSVK-LESM-TS--------P------F--SIPLSTL	401
VUX08585.1 YLVEIKDN-----------FHLSIPLK-QKYQ-PQ--------I------L--NHDYYDN	400
CAG6353672.1 YLIEIGNN-----------FHLSIPIK-QKSK-SQ--------S------L--SSVYYDN	402
DAW16479.1 FLVTIDKT-----------YNLSQPIH-STPQ-ID--------D------S--MDTWQKR	402
WP_136671071.1 YLVTIDKS-----------CGLSHPQR-SAPQ-TD--------D------F--IDTWQKR	402
RSK15686.1 YLITIDKS-----------YNLSQPQH-TTPQ-IN--------D------F--IDTWQNR	404
WP_105156964.1 CLLTIDKN-----------FNISLPKK-TVNP-VE--------I------S--THPWIEP	401
WP_208564782.1 YLLELGDK-----------VALSVPEK-QTKPKLD--------E------D--KIPWMLP	402
WP_126254824.1 YLVEIKEE-----------FHFYVPEK-SKVL-PT--------K------S--ELSYYEP	401
MBK0348067.1 YLVEIYDK-----------FHLSIPRK-NMW--VH--------N------I--KISSYDR	400
NQK16089.1 YLIQITDM-----------FHVSASIK-NTPL-VQ--------T------D--EISCYEN	400
WP_105131357.1 CLTQITDM-----------FHISAPIK-NGSI-IS--------V------V--GKSTVEI	401
WP_139659100.1 YLIKLDDD----------SATLSIPTK-QLEEIFN--------E------E--EIPWGLP	393
WP_014623544.1 YLIEISDS-----------FKLYVPIK-HTPS-YQ--------T------I--PHPWYEP	401
KXT86702.1 YLIQIEDK-----------FHLSIPIK-HIPQ-KP--------N------N--EVLWYEP	403
WP_070670578.1 YLIQIEDM-----------FLFSIPVK-HTAS-TS--------K------I--EVPWYEP	391
KEQ49321.1 YLVEITDT-----------FRLAVPIK-NLPT-SE--------T------I--QHSWHES	404
WP_206833924.1 LLITIEDNY---------QFSLFHAIE-NSEF-----------L------IGVHPTPLEP	393
WP_175579952.1 LLIKINEGF-----------NLYTSTQ-DEHYMKRGKL-----L------LPKKKNLDGR	406
SFH59121.1 LLVGIENGN----------FTLSKPIK-TQKN-----------K------F---NFLVKQ	398
WP_193990631.1 LLINIEESN----------FHLYKPQK-TSKNSS---------I------L---PFA-TP	389
KAF1298988.1 LLINIEDDK----------FHLSKPEK-APPAST---------Q------F---PYVIKP	400
WP_034704841.1 LLISIEDDK----------FHLSKFEK-APPAST---------Q------F---PYIMKP	400
WP_219123618.1 QLVLIDKGSS-----GESIYKVAIPER-KQNPVIH-----------------------QI	381
WP_212570125.1 HFITLRTDSS-----GNIIYSSSFPER-KHTPIQR-----------------------KI	399
WP_018376545.1 HFITLRTDGT-----GNTIYSSSFPER-KQTPIRR-----------------------KI	399
WP_020999261.1 YLITLRMGNS-----GDTIYSNSHPKR-KHTPIIR-----------------------KI	399
WP_199364665.1 NLVTLRPSFG----NNSTNYLLSHPRK-VDS-RAV-----------------------RV	402
WP_070668525.1 SLITLQNCQE----GDNIQFFQASPRK-TSN-VKR-----------------------KI	398
DAV92457.1 SLITLDEN----------DFFYSTPKR-YQN-IRR-----------------------KL	393
WP_004183001.1 SLVTLYRETP----KSSVEYLQSSSES-VAN-RIV-----------------------KV	399
NQJ72672.1 SLVTLYSDNP----LRNTRYYYSSPKS-VTN-RKV-----------------------TV	399
WP_024385235.1 SLVTLYSDSP----FSNTRYFYSFPKS-VTN-RRV-----------------------MV	399
WP_141445700.1 SLVTLYRDSP----SCDTRYFHSSPKS-VPN-RRL-----------------------KV	399
NQN67191.1 SLVTLYSDRP----LSNTKYFQSSPKP-VPN-RRL-----------------------KV	399
WP_155965082.1 TLVSLTEDFV----NGPVRFFQATPEK-VSN-RKV-----------------------KI	399
WP_155974468.1 HLITLTGE------GENLAYYEAHPEK-VHS-RRK-----------------------KI	397
WP_084948459.1 HLATLKGVG------DETIFYESHPTR-TLN-NLR-----------------------RI	397
WP_094753030.1 HLVTLRGNS------ENITFHESQPKR-TID-RVV-----------------------KI	397
WP_000201913.1 HLVTLRGNS------DNVTFHESQPKR-TID-RVV-----------------------KI	397
WP_173875790.1 CLARIRGND------KNPKFYVSYPQR-MEE-PVK-----------------------TI	399
CMU27730.1 CLATIKGND------KNPKFYVSYPQR-MEE-PVK-----------------------TI	402
WP_218757842.1 QLVTVKGTS------DELIFAESHPER-FSN-NRR-----------------------RI	397
WP_153225740.1 HLATLKGTN------EKPIFFESHPVR-TMN-YKR-----------------------RI	399
WP_084881754.1 FLISLESER------ENLVYFESSPTK-VYQ-RRR-----------------------KI	396
WP_118185795.1 SLITLHSDSP----HSDTRYFQASPKR-VHN-LRK-----------------------KL	396
WP_125342234.1 FLMTLTNEGE------NPVYFEARPEK-VYQ-RRR-----------------------KI	395
WP_000791389.1 SLITIDNTAE----TTPIRYFQSLPKR-VVN-RRV-----------------------KI	397
WP_195435891.1 SLITLYTDFT----HSEMNYFQSSPRL-VNN-LRR-----------------------KI	397
MBG9989161.1 GLVQIVKMEN-GQ--RVFHYLEM--KE-LDNPKSI--AVYDEDGKKTFVREGENPFGDSW	436
WP_022765681.1 SRIEVIDFD---------TYIIDKIEEKAESYTL--------------------------	397
WP_145943547.1 RVVEVHRDNP-ETQEESWRYSVSSVEH-TDPYTH---RLMTRRG----------------	449
WP_052506726.1 ALVKVVKVG------DEKRIGVYPQVS-YD-YRK---RVENDKK----------------	410
WP_109304186.1 AQVQVHHVD------GERQYEVSTMGR-LDDARS---ITLG-----------------T-	407
MBS4999573.1 VQVRVEYAD------GQRSYLVSSVGR-LEKSAH---VEVG-----------------E-	407
MBS6365415.1 ATVKVRCVD------GDRRFAVSSVGR-LEAERT---VSFATKF---------VIDGKQ-	414
WP_115727319.1 ATVKVQHVD------GERAYLVSPVGR-LKGTRQ---AVI--------------------	405
WP_147102873.1 SIVQVYRED------DIQRYLVSQVGK-VQSYQR---RLVTSGPG--------------G	448
WP_192123085.1 LLVTVIAEDL-GTPQERRRYFTQQVQP-VPTYTH---RLRTRDGL---------------	416
WP_202383194.1 SVVKVYRED------DILRYLVQPIGK-IEPYSV---SIVGSQSN----S---------Y	447
SMX89897.1 SVVRVFRED------DILRYLVQPVVK-GDPYKR---AISTKQ-A----S---------G	452
MBP2383289.1 SVVRVYRED------DILRYLVQPVGK-VATYGR---AIRN--------G---------Y	449
MBS1906191.1 SIVRVFRAD------DVLRYRVQRIGR-VAPYTQ---EITTGDSR--------------W	415
WP_096160859.1 SVVKVFRAD------DINRYLVQHIGK-IEPYEW---HQCSLPAA----AHSPGVNGNMY	425
VTX62639.1 AGTDL-RSG------DLGGT----------------------------------------	419
WP_128267426.1 LTIEISQGKK-----EERLYTVHSIER-KKNNGRP--TFLE-------------------	387
WP_061343647.1 YIINVSSFNMDDEQMIKTNFL-------INTP----------------------------	399
WP_018380019.1 FLLDISLKHE---TD-DRLYNVSELVK-RKAVD-----FYE-------------------	389
WP_017769087.1 FSTEIAKKHG---ME-DTFYSVSEVKK-HKAND-----HYQ-------------------	389
WP_094753931.1 FLLDVTYKHG---SDENRLYNISEVVK-RRGVD-----FYQ-------------------	394
WP_138700037.1 FLVDVSLKHG---SEVERLYNISEVVK-RKGID-----FYE-------------------	394
CRH91207.1 FSTEITKKHG---ME-DTFYSVSEVKK-NKAND-----HYQ-------------------	393
WP_039694464.1 FSTEIAEKHG---MK-ERFYSVSGVAK-NNAND-----YYQ-------------------	393
NQQ99552.1 FSSEISLKYG---MD-DRYYSVAQVKE-HKEVG-----YYQ-------------------	393
WP_178895647.1 YSSEIVRKHG---ME-ERFYSVSEVRE-NRENG-----HFQ-------------------	389
WP_000746010.1 YSSEIARKHG---ME-ERFYSVSEVRE-NRENG-----HYQ-------------------	393
WP_181187226.1 YSSEISKKHG---KE-ERFYSVSEVRE-NRENG-----HFQ-------------------	393
WP_125371470.1 YSSEIARKHG---ME-ERFYSVSEVRE-NKANG-----HYQ-------------------	393
WP_075099097.1 YSSEIARKHG---ME-ERFYSVSEVKE-RKANG-----HYQ-------------------	393
WP_138699978.1 YVLEVFERG------GEREYVFSETIK-LSVP----------------------------	383
WP_125827669.1 YVLEIFERG------GEREYVFSETIK-LSVP----------------------------	387
WP_102777987.1 NVLEISKKKGNHDKEKDRFYNLSEIKE-LSYND-----YYQ-------------------	392
OHX26267.1 NVLEISKR--NEDSEKNRFFNLSQIQE-LREAH-----DYL-------------------	391
WP_099390442.1 NVIEITKSG------NDRQYNLSEIRE-LSVP----------------------------	383
WP_120032750.1 NVIEITKYG------ENRQYDLSEIRS-LSVP----------------------------	387
WP_146565891.1 NVIEITKLG------TMRQHRLSEIRE-LTVP----------------------------	387
WP_191673222.1 FSTEILKEEK-GLELLGKYYHLSHSKE-LSVPK-----QKR-------------------	391
WP_143460632.1 FSSKISEKSF-GIPPFDRIYSLSASKK-LNEPE-----NMR-------------------	388
WP_096814450.1 SMISIESKQF-PHFDFDNIYNLSEVVK-LSTPR-----NLR-------------------	392
WP_200095516.1 FCTILSEKQQGKGYEGGVYYQLSQTKR-LFSPK-----VRN-------------------	405
WP_019299400.1 LTVGIDEKQF-PRFDYDSFYRLSESKK-LLEPK-----RER-------------------	394
.
WP_094208121.1 DIRTHDQYTDYFFK---------------------------------MES-TTTFDRALT	440
WP_154255070.1 DLDDYEKYIDYFFK---------------------------------KQE-TTSVSNVLT	428
ADX23728.1 M------LSDYYFKN---------------------------------IA-KGKHEKIIQ	412
WP_119908705.1 K------KSSYLFSD---------------------------------EI-IYNKEDTIA	417
WP_136136607.1 E------KYIYTFSN---------------------------------EL-MIDKNNAVR	421
WP_155824700.1 K------KYKYIFTK---------------------------------GE-IYEKPVIVD	423
WP_196241890.1 R------RPSHRFSK---------------------------------DG-LYTKPNAIQ	418
WP_056938517.1 H------NSSYRFSK---------------------------------NG-LYKKTNAIQ	418
WP_175061305.1 S------LPNFSFGK--------------------------------QR--KYKRGEAIY	424
WP_003024533.1 L------IPSFSLGK--------------------------------PR--LYSRGKAIY	427
WP_187423884.1 R------GQSFVFSK--------------------------------YE--KFNKNNAMK	407
WP_152904062.1 V------RHSYSFQK--------------------------------SS--AIQRDEALE	412
WP_049499636.1 V------RHSYTFQK--------------------------------SH--AIQRNEALE	422
WP_214254550.1 V------HHSYTFQK--------------------------------SP--AIQRDEALE	422
WP_150905297.1 V------HHSYTFQK--------------------------------SP--AIQRDEALE	422
WP_062005181.1 V------HHSYTFQK--------------------------------SP--AIQRDEALE	422
WP_126466899.1 V------FHSYSFST--------------------------------ATE-VLDKDTAME	422
WP_105121201.1 I------FHSYSFST--------------------------------ASE-VLNKDAAME	421
WP_070558398.1 S------HYFFKFSK--------------------------------GK--QLLMNEATD	419
MBG9984455.1 N------QSTFKFQE--------------------------------IG--QFKKDEATN	421
WP_129753020.1 N------ESSFEFTK--------------------------------SG--KFDKNEATN	421
WP_003035134.1 R------YHSYCFSE--------------------------------VE--QYTKNNALD	421
VTY18160.1 R------FYSYCFSE--------------------------------PK--QYTKNEALD	420
WP_106083704.1 K------IYSYSFSE--------------------------------PN--QYSKNEALD	410
WP_023164738.1 N------TTSHSFSQ--------------------------------PN--QQSRNAVLD	420
WP_017649267.1 K------IYSYSFSE--------------------------------PN--QYSKNEALD	420
WP_037598023.1 K------IYSYSFSE--------------------------------PN--QYSKNEALD	420
WP_187328143.1 S------SHSFNFQN--------------------------------FE--VFNRNMAID	421
VUX08585.1 P------QYSYDFSK--------------------------------MG--EYSMDTATD	420
CAG6353672.1 H------QYSYEFSK--------------------------------VG--EYSITNATN	422
DAW16479.1 R------FHSFEFAK--------------------------------AK--SYSKTKAID	422
WP_136671071.1 I------FHSFEFDK--------------------------------PK--SHTKNQALD	422
RSK15686.1 K------FHSFKFAK--------------------------------SK--SYTKNKTID	424
WP_105156964.1 K------ISSYNFAN--------------------------------PI--ALSSNETLD	421
WP_208564782.1 P------FASYDFSQ--------------------------------KK--LYSINEAID	422
WP_126254824.1 R------HYSFTFSE--------------------------------FE--KYASNFAMD	421
MBK0348067.1 D------SYTFNFFE--------------------------------IN--QCNINEATD	420
NQK16089.1 R------HYSFKFSK--------------------------------IG--AYEKNKATD	420
WP_105131357.1 M------E-PF-------------------------------------------------	405
WP_139659100.1 P------FISYDFSQ--------------------------------DK--QVTVNESID	413
WP_014623544.1 P------HYSYKYSK--------------------------------TN--ELPINLATD	421
KXT86702.1 R------HYSFKFSK--------------------------------IG--EYDKNIATN	423
WP_070670578.1 R------HYSFKFSN--------------------------------IG--QFDQNDATN	411
KEQ49321.1 P------HHSFIFSK--------------------------------FS--CNSINEATN	424
WP_206833924.1 D------VHSYRFSELPYSHKGTKAVDKYIVASDKENSNAIPEAPLKVIK-DRKSNQVVS	446
WP_175579952.1 Y------SHKFV-----------------------------------KVN-RHKKNRGLG	424
SFH59121.1 A------SHQFE-----------------------------------LIG-TFKKNKALD	416
WP_193990631.1 P------SHNFT-----------------------------------LDN-TYPKNKALD	407
KAF1298988.1 P------SHYFH-----------------------------------FDG-TYHKNKALD	418
WP_034704841.1 P------SHYFR-----------------------------------FDG-TYYKNQALD	418
WP_219123618.1 PNHDNKIALDYDFSR--------------------------------AEE-M-NYEDLLI	407
WP_212570125.1 PNKEVIVSLDYDFST--------------------------------AKE-M-SSENLLE	425
WP_018376545.1 PHKDITVSLDYDFST--------------------------------AKE-M-GSKDLLK	425
WP_020999261.1 PNKEVTVSLDYDFSQ--------------------------------AKT-M-SAEDTLA	425
WP_199364665.1 PNTNTTVSLTYDFNS--------------------------------PEK-V-QEESILN	428
WP_070668525.1 PNRETIVTLNHDFEK--------------------------------NNF-M-NKGELVE	424
DAV92457.1 PHSDIELYLNFDFDK--------------------------------NQS-I-PKEELMD	419
WP_004183001.1 PSTDVEVSLIYDFKH--------------------------------NGK-M-SKEELLE	425
NQJ72672.1 PHTEIKVYLTYDFEN--------------------------------NSE-V-SKDKLLE	425
WP_024385235.1 PHTDIEVYLTYDFEN--------------------------------NSV-I-SKEKLLE	425
WP_141445700.1 PHTDIEIYMSYDFEN--------------------------------NSE-I-SKENLQE	425
NQN67191.1 PHTDIEVYLTYDFEN--------------------------------NSE-V-SKENLLE	425
WP_155965082.1 PHSDINVNLSYDFKK--------------------------------NYQ-S-DKESMLE	425
WP_155974468.1 PKTDREVYLTYDFTT--------------------------------NAR-LPSKTYLLE	424
WP_084948459.1 PEIGCDTYLSYDFTP--------------------------------DNE-MKSKEELLS	424
WP_094753030.1 PGTDQTISLSYDFTP--------------------------------DNE-AASKEELLS	424
WP_000201913.1 PSTDQTISLSYDFTP--------------------------------DNE-AASKEELLS	424
WP_173875790.1 LENEQEVSLSYDFAN--------------------------------DSL-LNSRQDLLS	426
CMU27730.1 LENEQEVSLSYDFTD--------------------------------DSL-LNSRQDLLS	429
WP_218757842.1 PEVGHEVYLSYDFTS--------------------------------DNE-MKSKEELLS	424
WP_153225740.1 PEIGYDVYLSYDFTP--------------------------------GNE-MKSKEELLS	426
WP_084881754.1 PKTDIDVYLSYDFSA--------------------------------NAR-LANKSYLLE	423
WP_118185795.1 LHSDIEVYLSYDFDN--------------------------------NSE-MSKD-DLTE	422
WP_125342234.1 PNTDINVYLTYDFTA--------------------------------NAR-LPSKDYLLE	422
WP_000791389.1 PYTGFETYLSYDFEN--------------------------------NSE-MNKK-DLLD	423
WP_195435891.1 PKSEFEVYLNYDFEN--------------------------------NND-MSKK-ELLE	423
MBG9989161.1 RRPFEKISLNFYPQI--------------------------------FEGR--S--G---	457
WP_022765681.1 TQDGEELELRYAPVS--------------------------------LGTA--TKEEAIS	423
WP_145943547.1 ---VASFELNRTFVD--------------------------------EGEY--TADALHP	472
WP_052506726.1 DKGYDELTLHHGFYA--------------------------------KGLH--FTSDNFG	436
WP_109304186.1 GEYRKTLDLSFGQLE--------------------------------TVTH--SAEGAVG	433
MBS4999573.1 GYYGRTVEMSFGALG--------------------------------TINH--SYAGAIG	433
MBS6365415.1 HYGERCVPMKFGELG--------------------------------EVEH--SSNGAIG	440
WP_115727319.1 --ADRRIDLRFGALG--------------------------------TVTH--SADGACN	429
WP_147102873.1 VAQHNTLSLTYGSSE--------------------------------VIEC--TAEGATA	474
WP_192123085.1 ----VAFEVDRGFTP--------------------------------ETEH--TLAGAHA	438
WP_202383194.1 FPRVEVLSLSYGPED--------------------------------RTDH--DADGAVS	473
SMX89897.1 YTSFEVLSLSYGPAG--------------------------------GGAH--DAGAAVD	478
MBP2383289.1 YGNTEWLSLSYAPAG--------------------------------GGTR--DADSAVD	475
MBS1906191.1 GSIKTAVALSQGAVS--------------------------------TTDH--SSGGAVA	441
WP_096160859.1 HQAVGSRELTYGPET--------------------------------SAEH--DAESAVV	451
VTX62639.1 ------------------------------------------------------------	419
WP_128267426.1 KPLHEK--------------------------------------------------KSLN	397
WP_061343647.1 -----NKQDNYHLKE--------------------------------KYK-EIGMDNLLN	421
WP_018380019.1 RKDGSTVVLNFKYED--------------------------------MFC-SDDKEWFVN	416
WP_017769087.1 RSDGSSVVLNFNYED--------------------------------LYS-SQNKDEFIT	416
WP_094753931.1 KKDGSMAVLNFKYED--------------------------------IFC-SDDKEDFIR	421
WP_138700037.1 KKDGTIAVLNFRYED--------------------------------LFC-AHDRDVFIE	421
CRH91207.1 RSDGSSVVLNFNYED--------------------------------LYS-SQNKDEFIT	420
WP_039694464.1 RSDGSTVILNFGYED--------------------------------LYS-SQNKDKFIN	420
NQQ99552.1 RSDGSSIVLNFDFED--------------------------------LFS-MQDKSQFIT	420
WP_178895647.1 RPDGSSVVLNFDYED--------------------------------LFC-SQDKGDFIR	416
WP_000746010.1 RPDGSSVVLNFDYED--------------------------------LFC-SQDKDDFIR	420
WP_181187226.1 RPDGSSVVLNFDYED--------------------------------LFC-SQNKDDFIS	420
WP_125371470.1 RSDGTSVVLNFDYED--------------------------------LFS-VQDKGAFIT	420
WP_075099097.1 RSDGSSVVLNFDYED--------------------------------LFS-LQDKGAFIT	420
WP_138699978.1 -NTEKGIVTYFDTKE--------------------------------VYR-KSCKDEFVQ	409
WP_125827669.1 -NTEKGIVTYFDTKE--------------------------------IYR-KSCKDEFVQ	413
WP_102777987.1 TGNDQEIQLHFGEED--------------------------------IYC-TDNKVDFIN	419
OHX26267.1 ----GESSLLFGEEK--------------------------------VYS-TDDKEAFIN	414
WP_099390442.1 -NSDGYKFLNFQEFE--------------------------------VMS-STDKKEFLD	409
WP_120032750.1 -NSDGYKFLNFREFE--------------------------------VLS-TKDKEKFLE	413
WP_146565891.1 -NTDGYKMLNFGEFE--------------------------------VLS-DYQQDQFLD	413
WP_191673222.1 ISEDEVLTLEYDFEK--------------------------------LYS-NNDKDKFVN	418
WP_143460632.1 ISKNEFITLNYGTKL--------------------------------LFS-YDDRDKFIN	415
WP_096814450.1 ISQDEFLTLNFDFKT--------------------------------IIEKNDDKEKFIK	420
WP_200095516.1 ISAYEKEEINFDLEA--------------------------------IFS-TDSQNDFTE	432
WP_019299400.1 VNEDEFIELRYGFEP--------------------------------VFS-TENKEEFLD	421
WP_094208121.1 LIIKKVV--------------DNMKWNNKELNHGS-NSRK-------RTDPRD-------	471
WP_154255070.1 SVIKKIV--------------DNMRWNNKDLNNGS-NFKR--------------------	453
ADX23728.1 KVLSMFL--------------KNMKWKDEKNNN---------------------------	431
WP_119908705.1 EILNIVK--------------VNMQWAEEKACSLLE------------------------	439
WP_136136607.1 TILETFI--------------NNMKWR---------------------------------	434
WP_155824700.1 KILKKII--------------TNMNWNKKELS-EHTDQSK--------------------	448
WP_196241890.1 RILKTIT--------------KNMRWKSTKKTSPIAGKQK--------------------	444
WP_056938517.1 RILKLIN--------------NNMKWKKKKEQITTAGKLK--------------------	444
WP_175061305.1 RLIKTVK--------------RNMKWGQKKT-ISDTDQSS-------RDSHNSQQK----	458
WP_003024533.1 KLVKAVS--------------RNMQWNQKKT-VSDTDQSY-------RDSQTTQQK----	461
WP_187423884.1 KLVTTVI--------------ENMKWKKRKSLFSLPTKTTK-------TSSIIKRNSNRT	446
WP_152904062.1 KILETVM--------------TNMNWNKKGYRCKRPNEQR--------------------	438
WP_049499636.1 EILETVM--------------TNMNWNKAKKVITASDQTN-------NDNLKTQQK----	457
WP_214254550.1 EILETVT--------------TNMNWNKAKKVINASDQTN-------NDNPNTQQK----	457
WP_150905297.1 EILETVT--------------TNMNWNKTKKVIDASDQTN-------NDNPNNQQK----	457
WP_062005181.1 EILETVT--------------TNMNWNKTKKVIDASDQTN-------NDNPNNQQK----	457
WP_126466899.1 HIINTIF--------------DNMNLKN-KKVINASDQTN-------NDNPNTQQK----	456
WP_105121201.1 RIINTIL--------------DNMNLKN-KKVINASDQTN-------NDNPNTQQK----	455
WP_070558398.1 KIIKKVI--------------QNMQWNKTKKVTEASDQTN-------NGNLKKQQK----	454
MBG9984455.1 RLVKQVI--------------RNMNWNKQKRVNNASDQTN-------IDNSISEQK----	456
WP_129753020.1 ELIKLVI--------------RNMNWNEK-RVINASDQTN-------IDNSKSEQK----	455
WP_003035134.1 HLVKTVI--------------RNMQWNTTKKVINASDQTN-------NDNQNIQQK----	456
VTY18160.1 LLVKTVI--------------RNMQWNKFKKVINASDQTN-------NDNPKSQQK----	455
WP_106083704.1 LLVKTVI--------------RNMQWNKKERITHTDQSTK-------DTLTQPK------	443
WP_023164738.1 LLIKTVI--------------RNMQWKKQQKGIIEINQHSYLENSTKKYLNSVEQKELQT	466
WP_017649267.1 LLVKTVI--------------RNMQWNTTKKVINASDQTN-------NDNQNIQQK----	455
WP_037598023.1 LLVKTVI--------------RNMQWNKKERITHTDQSTK-------DTLTQPK------	453
WP_187328143.1 YIIKTII--------------RNMQWNKKERIT-HTDQST-------KDTLTQPK-----	454
VUX08585.1 EIVKKLI--------------HNLQWKKQNELSPNPSNLL-------KTT----------	449
CAG6353672.1 EIVKKVI--------------QNLQWKESKEDVFEIKQFS-------ENNP---------	452
DAW16479.1 ILVKKVI--------------KNMQWEKTKRGTNASDQTS-------NDTPLFKQEK---	458
WP_136671071.1 ILVKTVI--------------KNMQWNKPKKVINASDQTN-------NDNPLL-------	454
RSK15686.1 ILVKTVI--------------KNMQWNKHKRVINTSDQTN-------IDNPNNKQK----	459
WP_105156964.1 YLIKTII--------------LNMQWNKKK-AISVTKQNT-------EDNPNIQQK----	455
WP_208564782.1 ILVKTTI--------------RNMQWNKQKKVINASDQTN-------NDNPNTQQK----	457
WP_126254824.1 KLVKKVI--------------RNMQWNQKKA-ISDTVQSS-------KDNLIQKQK----	455
MBK0348067.1 ILVKTVI--------------RNMQWNKPKKVINASDQTN-------NDNPTFKQQK---	456
NQK16089.1 KIVKQVI--------------RNMQWNKTKKVIDASGQTN-------KDNSLL-------	452
WP_105131357.1 ------------------------------------------------------------	405
WP_139659100.1 ILIKTII--------------RNMQWNKK-KVISDTEQSN-------KDNQNTQQK----	447
WP_014623544.1 KLIKKVI--------------QNMQWSKQKKVINATDQSN-------KDNPNNQHK----	456
KXT86702.1 KLVKQVI--------------RNMQWNKYKKVINASDQTT-------NDNPNTQQK----	458
WP_070670578.1 ILVKQII--------------KNMQWNKSKKVINASDQTN-------NDNPNT-------	443
KEQ49321.1 KIVKRVI--------------QNMQWNKKKKVINASDQTN-------NDNPGTKQK----	459
WP_206833924.1 AVIKAFL--------------INMQWIESEEEMERKKKQKK--AKR-----KIARYKARK	485
WP_175579952.1 KILKTVQ--------------QNMKWKTKSLSQPSAKT-TVTSIPK-----KVASK----	460
SFH59121.1 KIIKTTI--------------KNMQWNKKKPVTQAP------------------------	438
WP_193990631.1 KLTKTVI--------------CNMQWNKNTNRNHS-------------------------	428
KAF1298988.1 MVTKTVI--------------RNMQWNKKKPVTQPAKAN-VTDHLK-----K--------	450
WP_034704841.1 KVTKVTI--------------RNMQWNKKKSVTKARKSKKVTDHNK--------------	450
WP_219123618.1 FIVETIR--------------LNNQWSISYEECKKTITENSTDQSENGDSQ---TR----	446
WP_212570125.1 FLIETVR--------------LNNHWEISYQDSKKAITTTDQSKSDDLNQ----------	461
WP_018376545.1 FLIETVR--------------LNNRWEISYEESKKAITSKPTKAESDG------------	459
WP_020999261.1 FLIETVR--------------LNNHWEISYEEYKKAITSKPTKTESDS------------	459
WP_199364665.1 YLTNTVR--------------ENNKWDPANKETNHDESSQ--S--K--------------	456
WP_070668525.1 FLLAQVS--------------LNNKWELEQEKS---LSDTFSGATDKPSK----------	457
DAV92457.1 FLLTMVS--------------LNNRWTIE-------------------------------	434
WP_004183001.1 FLLAQVS--------------LNNKWSLD--KIKNSSEDTLASNSDE-------------	456
NQJ72672.1 FLLAQVS--------------INNRWDWD--KIKNSSEVTLASNSDEVNTE---DGI-S-	464
WP_024385235.1 FLLAQVS--------------INNRWDLD--KIKNSSEDTLASNSDE-------------	456
WP_141445700.1 FLLAQVS--------------INNRWDLD--KIKNSSEDTLASNSDEFQIS---TGE-QY	465
NQN67191.1 FLLAQVS--------------INNRWDLD--KIKNSSEDTLTSNSDEFQIS---TGE---	463
WP_155965082.1 FLLAQIC--------------INNHWDIDT------------------------------	441
WP_155974468.1 LLLATVG--------------LNNQWEHWADNIVKTPSDTLASNPDEAEHS---TEE-I-	465
WP_084948459.1 MLVSKVG--------------LNNQWDLWEYDKIKTPSETLASEDEVADNQ---EK----	463
WP_094753030.1 MLVSTVG--------------LYNKWEHWDYNKIKTSSETLASEDEVADNQ---EK----	463
WP_000201913.1 MLVSTVG--------------LYNQWDLWEYDKSKTPSKTVTSEDEVADNQ---EK----	463
WP_173875790.1 TLLSKIA--------------INNQWDILELGKSKTPSETLASEDEVADNQ---EK----	465
CMU27730.1 TLLSKIA--------------INNQWDILELDKSKTPSETLASEDEVEDNQ---EK----	468
WP_218757842.1 MLVSKIG--------------LNNQWDIWEYDKTKTPSETLASEDEVADNQ---EK----	463
WP_153225740.1 MLVSKVG--------------LNNQWDIWAYDKIKTPSETLASEDEVEDNQ---EK----	465
WP_084881754.1 LVLAKIG--------------LNNQWENWDYK-LKTPSDTLASDTDEAEHS---TEE-K-	463
WP_118185795.1 FLLTQIS--------------LNNHWDLDKMK-NSSED-TLASNSDE-------------	453
WP_125342234.1 LLLAKIG--------------LNNQWEHWEYK-LKTPSDTLASEDRA-KNN---TED---	460
WP_000791389.1 FLVAQVS--------------LNNKWDLDKIK-NSLEDGTLASSSDEVD-----TED-SK	462
WP_195435891.1 FLLAQIS--------------LNNHWDLDKKN-SSED--TLESSSDELHLR---TEE-YH	462
MBG9989161.1 --------VPAR-DLEFE---KGLKFFIDYVYEEVKG-----------------------	482
WP_022765681.1 LLSEAVL-ARCG-KENVQ---HINYASDKKR-AKINEEREK-------HKE-EQEQ--KK	467
WP_145943547.1 VLAQVVD-ERCH-DIDLT---TTPGWDIGVRAAEAELAAYRT-----HRAS-EGPV----	517
WP_052506726.1 QFVEHLF-DDEK-RVNML---EMAQLKQDALIAKLNELNDERN----AVNQ-NAPVDL--	484
WP_109304186.1 ALMGHLA-DASK-DVNFS---DSPDWASMCSLTETERDQHLAL----EAEK-QKEQ-AA-	481
MBS4999573.1 SLMGYLN-GASP-DIALL---EASGWEEMRQLTESERAHHLEL----CAKE-ERQ---A-	479
MBS6365415.1 SLLEQLD-AASP-DIVLS---ASDDWSTTRQLVQSERDRQAER-----EAE-EQG---A-	485
WP_115727319.1 ALAGLLA-VASP-DMGFE---ETEGWQAGQDLVLLEGSVVEPE----PEPE-PEP---T-	475
WP_147102873.1 ALLHGLA-GASP-DVGFA---EAADWSQLPAPGRDLDLAVERA----MRRQ-EAE-DLA-	522
WP_192123085.1 ALALDFA-SRSR-DIPFA---DGGDWPSLKTLVATELAAQPA-----LSGI-PQPKAVDA	487
WP_202383194.1 ELLGGLA-GCSS-DIALL---PAAPAGAIAAPGCAGEGVGS-------------------	509
SMX89897.1 ELLDGLA-EHSR-DVPLA---LTTG--GTA------------------------------	501
MBP2383289.1 ELLDGLA-EHSR-DMPLA---LPAG--RSGEATSTANHLTDA------DRL-PY------	515
MBS1906191.1 ALLSETA-RHNR-DVPFA---STPGWPELEALAIDEENASTI------SRL-EAE--LA-	486
WP_096160859.1 ELLSGLA-VRSP-DVPLA---MAAGGAS--------------------------------	474
VTX62639.1 ------------------------------------------------------------	419
WP_128267426.1 KALGSCIAKLLNNDKTINKKPSDIKAATLSDDSSPLG-----------------------	434
WP_061343647.1 SEWINEIYERIK--------GEGRKWIT--------------------------------	441
WP_018380019.1 KLLEDCVYPRIL--------PKKVKDVTND------------------------------	438
WP_017769087.1 KLLEEYIYPRIL--------PKKAKDVTNAND----------------------------	440
WP_094753931.1 KLLEDCIYPRIL--------PKKAKDVTNG------------------------------	443
WP_138700037.1 KIVEECIYPRIL--------PKEVKDVTND------------------------------	443
CRH91207.1 KLLDEYIYPRIL--------PKKVKDVTND------------------------------	442
WP_039694464.1 KLLENYIYPRII--------PKENKIINYKERQYVCS-----------------------	449
NQQ99552.1 KLLDDYIYPRIA--------PCEVEKNV--------------------------------	440
WP_178895647.1 KLLEDCIYPRIL--------PKKAKDVTND------------------------------	438
WP_000746010.1 KLLEDCIYPRIL--------PKKAKDVTND------------------------------	442
WP_181187226.1 KLLEDCIYPRIL--------PKKVKDVTND------------------------------	442
WP_125371470.1 KLLDEYIYPRIL--------PKKIRDVTND------------------------------	442
WP_075099097.1 KLLDEYIYPRIL--------PKKVKDVTNEEN----------------------------	444
WP_138699978.1 HILEDYILPRIL--------PKKAKDVTND------------------------------	431
WP_125827669.1 HILEDYILPRIL--------PKKRKDVTDD------------------------------	435
WP_102777987.1 RVLDEHILPRIL--------PQIKKRPKTPAREKGNA-----------------------	448
OHX26267.1 HVLEYYIFPRIL--------PETKSASRP---IKGNA-----------F-----------	441
WP_099390442.1 KILEEYIYPRIL--------PDKQKIQLVKNESDCKK-----------------------	438
WP_120032750.1 ETLEQYIYPRIL--------PKKVKDVTND------------------------------	435
WP_146565891.1 KMLEDYIYPRIL--------PKQRKDVTDEGVN---------------------------	438
WP_191673222.1 QLLTHFVYPRIY--------PKTEKDFEFLNEKITKV-----------T-----------	448
WP_143460632.1 ELLTQHVYPRIF--------SEK-------------------------------------	430
WP_096814450.1 QALDEYILPRAF--------PPGINSPSVNGLQNK-------------------------	447
WP_200095516.1 KLLNQYLLPRIY--------PKTEHDFDFLKPKIITK-----------E-----------	462
WP_019299400.1 RLVHKEILPKSF--------PVKG------------------------------------	437
WP_094208121.1 ------------------------------------------------------------	471
WP_154255070.1 ------------------------------------------------------------	453
ADX23728.1 ------------------------------------------------------------	431
WP_119908705.1 ------------------------------------------------------------	439
WP_136136607.1 ------------------------------------------------------------	434
WP_155824700.1 ------------------------------------------------------------	448
WP_196241890.1 ------------------------------------------------------------	444
WP_056938517.1 ------------------------------------------------------------	444
WP_175061305.1 ------------------------------------------------------------	458
WP_003024533.1 ------------------------------------------------------------	461
WP_187423884.1 TTSCC-------YYLKLY------------------------------------------	457
WP_152904062.1 ------------------------------------------------------------	438
WP_049499636.1 ------------------------------------------------------------	457
WP_214254550.1 ------------------------------------------------------------	457
WP_150905297.1 ------------------------------------------------------------	457
WP_062005181.1 ------------------------------------------------------------	457
WP_126466899.1 ------------------------------------------------------------	456
WP_105121201.1 ------------------------------------------------------------	455
WP_070558398.1 ------------------------------------------------------------	454
MBG9984455.1 ------------------------------------------------------------	456
WP_129753020.1 ------------------------------------------------------------	455
WP_003035134.1 ------------------------------------------------------------	456
VTY18160.1 ------------------------------------------------------------	455
WP_106083704.1 ------------------------------------------------------------	443
WP_023164738.1 EHSDSKPD----EIIESFPHLG--------KVEISKVRSNSS------------------	496
WP_017649267.1 ------------------------------------------------------------	455
WP_037598023.1 ------------------------------------------------------------	453
WP_187328143.1 ------------------------------------------------------------	454
VUX08585.1 ------------------------------------------------------------	449
CAG6353672.1 ------------------------------------------------------------	452
DAW16479.1 ------------------------------------------------------------	458
WP_136671071.1 ------------------------------------------------------------	454
RSK15686.1 ------------------------------------------------------------	459
WP_105156964.1 ------------------------------------------------------------	455
WP_208564782.1 ------------------------------------------------------------	457
WP_126254824.1 ------------------------------------------------------------	455
MBK0348067.1 ------------------------------------------------------------	456
NQK16089.1 ------------------------------------------------------------	452
WP_105131357.1 ------------------------------------------------------------	405
WP_139659100.1 ------------------------------------------------------------	447
WP_014623544.1 ------------------------------------------------------------	456
KXT86702.1 ------------------------------------------------------------	458
WP_070670578.1 ------------------------------------------------------------	443
KEQ49321.1 ------------------------------------------------------------	459
WP_206833924.1 SKGN--------KRLQK-------------------------------------------	494
WP_175579952.1 ------------------------------------------------------------	460
SFH59121.1 ------------------------------------------------------------	438
WP_193990631.1 ------------------------------------------------------------	428
KAF1298988.1 ------------------------------------------------------------	450
WP_034704841.1 ------------------------------------------------------------	450
WP_219123618.1 ------------------------------------------------------------	446
WP_212570125.1 ------------------------------------------------------------	461
WP_018376545.1 ------------------------------------------------------------	459
WP_020999261.1 ------------------------------------------------------------	459
WP_199364665.1 ------------------------------------------------------------	456
WP_070668525.1 ------------------------------------------------------------	457
DAV92457.1 ------------------------------------------------------------	434
WP_004183001.1 ------------------------------------------------------------	456
NQJ72672.1 ------------------------------------------------------------	464
WP_024385235.1 ------------------------------------------------------------	456
WP_141445700.1 PTVP---Q----L-----------------------------------------------	471
NQN67191.1 ------------------------------------------------------------	463
WP_155965082.1 ------------------------------------------------------------	441
WP_155974468.1 ------------------------------------------------------------	465
WP_084948459.1 ------------------------------------------------------------	463
WP_094753030.1 ------------------------------------------------------------	463
WP_000201913.1 ------------------------------------------------------------	463
WP_173875790.1 ------------------------------------------------------------	465
CMU27730.1 ------------------------------------------------------------	468
WP_218757842.1 ------------------------------------------------------------	463
WP_153225740.1 ------------------------------------------------------------	465
WP_084881754.1 ------------------------------------------------------------	463
WP_118185795.1 ------------------------------------------------------------	453
WP_125342234.1 ------------------------------------------------------------	460
WP_000791389.1 SPDN---S----IVAQ--------------------------------------------	471
WP_195435891.1 SPVP---L----L-----------------------------------------------	468
MBG9989161.1 ------------DIQDVTPKK---------------------------------------	491
WP_022765681.1 IIVENS------KI-QEVPLYDAVRTKELDTA-------------YAI------------	495
WP_145943547.1 --APLEA--ELDGISDQLAELE-KRTREL-DEELVYVREAAGDFGEAEF---TDAVLARA	568
WP_052506726.1 --LPL---LELEDIVADDKK----------------------------------------	499
WP_109304186.1 --LPAPPSAE--ELEAERARRQ-ERE-QARAAEA-------ERQRLAEEQRQQEEEKARA	528
MBS4999573.1 --IEARKEAE--------------EE-AARKA--------EEDARKAEEKAAQDAAKFKA	514
MBS6365415.1 --LEARTVEI--------------ES-QERSSELSP------------------------	504
WP_115727319.1 --AEETTTE------------------QASSAAVSPIDQIEMEKRIAEAKAAE-------	508
WP_147102873.1 --YA-----------DELAKAA-GRSRNVFDNIPSPWDQQSGH-----------------	551
WP_192123085.1 FVWPAMP--------KAVPAYV-G------------------------------------	502
WP_202383194.1 ------------------------------------------------------------	509
SMX89897.1 ------------------------------------------------------------	501
MBP2383289.1 ------------------------------------------------------------	515
MBS1906191.1 ALRPAEVSIDGRDILSEVIRRA-GEDGRL--TRGMPWDDEADWSRE--------------	529
WP_096160859.1 ------------------------------------------------------------	474
VTX62639.1 ------------------------------------------------------------	419
WP_128267426.1 ------------------------------------------------------------	434
WP_061343647.1 ------------------------------------------------------------	441
WP_018380019.1 ------------------------------------------------------------	438
WP_017769087.1 ------------------------------------------------------------	440
WP_094753931.1 ------------------------------------------------------------	443
WP_138700037.1 ------------------------------------------------------------	443
CRH91207.1 ------------------------------------------------------------	442
WP_039694464.1 ------------------------------------------------------------	449
NQQ99552.1 ------------------------------------------------------------	440
WP_178895647.1 ------------------------------------------------------------	438
WP_000746010.1 ------------------------------------------------------------	442
WP_181187226.1 ------------------------------------------------------------	442
WP_125371470.1 ------------------------------------------------------------	442
WP_075099097.1 ------------------------------------------------------------	444
WP_138699978.1 ------------------------------------------------------------	431
WP_125827669.1 ------------------------------------------------------------	435
WP_102777987.1 ------------------------------------------------------------	448
OHX26267.1 ------------------------RS----------------------------------	443
WP_099390442.1 ------------------------------------------------------------	438
WP_120032750.1 ------------------------------------------------------------	435
WP_146565891.1 ------------------------------------------------------------	438
WP_191673222.1 ------------------------------------------------------------	448
WP_143460632.1 ------------------------------------------------------------	430
WP_096814450.1 ------------------------------------------------------------	447
WP_200095516.1 ------------------------S-----------------------------------	463
WP_019299400.1 ------------------------------------------------------------	437
WP_094208121.1 ------------------------------------------------------------	471
WP_154255070.1 ------------------------------------------------------------	453
ADX23728.1 ------------------------------------------------------------	431
WP_119908705.1 ------------------------------------------------------------	439
WP_136136607.1 ------------------------------------------------------------	434
WP_155824700.1 ------------------------------------------------------------	448
WP_196241890.1 ------------------------------------------------------------	444
WP_056938517.1 ------------------------------------------------------------	444
WP_175061305.1 ------------------------------------------------------------	458
WP_003024533.1 ------------------------------------------------------------	461
WP_187423884.1 ------------------------------------------------------------	457
WP_152904062.1 ------------------------------------------------------------	438
WP_049499636.1 ------------------------------------------------------------	457
WP_214254550.1 ------------------------------------------------------------	457
WP_150905297.1 ------------------------------------------------------------	457
WP_062005181.1 ------------------------------------------------------------	457
WP_126466899.1 ------------------------------------------------------------	456
WP_105121201.1 ------------------------------------------------------------	455
WP_070558398.1 ------------------------------------------------------------	454
MBG9984455.1 ------------------------------------------------------------	456
WP_129753020.1 ------------------------------------------------------------	455
WP_003035134.1 ------------------------------------------------------------	456
VTY18160.1 ------------------------------------------------------------	455
WP_106083704.1 ------------------------------------------------------------	443
WP_023164738.1 ------------------------------------------------------------	496
WP_017649267.1 ------------------------------------------------------------	455
WP_037598023.1 ------------------------------------------------------------	453
WP_187328143.1 ------------------------------------------------------------	454
VUX08585.1 ------------------------------------------------------------	449
CAG6353672.1 ------------------------------------------------------------	452
DAW16479.1 ------------------------------------------------------------	458
WP_136671071.1 ------------------------------------------------------------	454
RSK15686.1 ------------------------------------------------------------	459
WP_105156964.1 ------------------------------------------------------------	455
WP_208564782.1 ------------------------------------------------------------	457
WP_126254824.1 ------------------------------------------------------------	455
MBK0348067.1 ------------------------------------------------------------	456
NQK16089.1 ------------------------------------------------------------	452
WP_105131357.1 ------------------------------------------------------------	405
WP_139659100.1 ------------------------------------------------------------	447
WP_014623544.1 ------------------------------------------------------------	456
KXT86702.1 ------------------------------------------------------------	458
WP_070670578.1 ------------------------------------------------------------	443
KEQ49321.1 ------------------------------------------------------------	459
WP_206833924.1 ------------------------------------------------------------	494
WP_175579952.1 ------------------------------------------------------------	460
SFH59121.1 ------------------------------------------------------------	438
WP_193990631.1 ------------------------------------------------------------	428
KAF1298988.1 ------------------------------------------------------------	450
WP_034704841.1 ------------------------------------------------------------	450
WP_219123618.1 ------------------------------------------------------------	446
WP_212570125.1 ------------------------------------------------------------	461
WP_018376545.1 ------------------------------------------------------------	459
WP_020999261.1 ------------------------------------------------------------	459
WP_199364665.1 ------------------------------------------------------------	456
WP_070668525.1 ------------------------------------------------------------	457
DAV92457.1 ------------------------------------------------------------	434
WP_004183001.1 ------------------------------------------------------------	456
NQJ72672.1 ------------------------------------------------------------	464
WP_024385235.1 ------------------------------------------------------------	456
WP_141445700.1 ------------------------------------------------------------	471
NQN67191.1 ------------------------------------------------------------	463
WP_155965082.1 ------------------------------------------------------------	441
WP_155974468.1 ------------------------------------------------------------	465
WP_084948459.1 ------------------------------------------------------------	463
WP_094753030.1 ------------------------------------------------------------	463
WP_000201913.1 ------------------------------------------------------------	463
WP_173875790.1 ------------------------------------------------------------	465
CMU27730.1 ------------------------------------------------------------	468
WP_218757842.1 ------------------------------------------------------------	463
WP_153225740.1 ------------------------------------------------------------	465
WP_084881754.1 ------------------------------------------------------------	463
WP_118185795.1 ------------------------------------------------------------	453
WP_125342234.1 ------------------------------------------------------------	460
WP_000791389.1 ------------------------------------------------------------	471
WP_195435891.1 ------------------------------------------------------------	468
MBG9989161.1 ------------------------------------------------------------	491
WP_022765681.1 ------------YKLYRDG-------LMPK-------------ESFEKYLKEEYHPTLQV	523
WP_145943547.1 RRDQMEARAGMK--SWRRELGSRAAGLLRRRAELVRLDSRASILSEIRYLAD-VTENLDL	625
WP_052506726.1 ------------------------------------------------------------	499
WP_109304186.1 D------REAARF--------M-------RSAELARE-GQLDRISMLE-VVS-VSPSDEI	564
MBS4999573.1 DYEQREADKRAQEQRKKDMLTA-------KKAELLAT-G---------------------	545
MBS6365415.1 ------------------------------------------------------------	504
WP_115727319.1 --DQRKAEKAERFCLAHEEAAA-------KKAAFAQD-GRLDLAAKVF------------	546
WP_147102873.1 ------------------------------------------------------------	551
WP_192123085.1 ------------------------------------------------------------	502
WP_202383194.1 ------------------------------------------------------------	509
SMX89897.1 ------------------------------------------------------------	501
MBP2383289.1 ------------------------------------------------------------	515
MBS1906191.1 ------------------------------------------------------------	529
WP_096160859.1 ------------------------------------------------------------	474
VTX62639.1 ------------------------------------------------------------	419
WP_128267426.1 ------------------------------------------------------------	434
WP_061343647.1 ------------------------------------------------------------	441
WP_018380019.1 ------------------------------------------------------------	438
WP_017769087.1 ------------------------------------------------------------	440
WP_094753931.1 ------------------------------------------------------------	443
WP_138700037.1 ------------------------------------------------------------	443
CRH91207.1 ------------------------------------------------------------	442
WP_039694464.1 ------------------------------------------------------------	449
NQQ99552.1 ------------------------------------------------------------	440
WP_178895647.1 ------------------------------------------------------------	438
WP_000746010.1 ------------------------------------------------------------	442
WP_181187226.1 ------------------------------------------------------------	442
WP_125371470.1 ------------------------------------------------------------	442
WP_075099097.1 ------------------------------------------------------------	444
WP_138699978.1 ------------------------------------------------------------	431
WP_125827669.1 ------------------------------------------------------------	435
WP_102777987.1 ------------------------------------------------------------	448
OHX26267.1 ------------------------------------------------------------	443
WP_099390442.1 ------------------------------------------------------------	438
WP_120032750.1 ------------------------------------------------------------	435
WP_146565891.1 ------------------------------------------------------------	438
WP_191673222.1 ------------------------------------------------------------	448
WP_143460632.1 ------------------------------------------------------------	430
WP_096814450.1 ------------------------------------------------------------	447
WP_200095516.1 ------------------------------------------------------------	463
WP_019299400.1 ------------------------------------------------------------	437
WP_094208121.1 ------------------------------------------------------------	471
WP_154255070.1 ------------------------------------------------------------	453
ADX23728.1 ------------------------------------------------------------	431
WP_119908705.1 ------------------------------------------------------------	439
WP_136136607.1 ------------------------------------------------------------	434
WP_155824700.1 ------------------------------------------------------------	448
WP_196241890.1 ------------------------------------------------------------	444
WP_056938517.1 ------------------------------------------------------------	444
WP_175061305.1 ------------------------------------------------------------	458
WP_003024533.1 ------------------------------------------------------------	461
WP_187423884.1 ------------------------------------------------------------	457
WP_152904062.1 ------------------------------------------------------------	438
WP_049499636.1 ------------------------------------------------------------	457
WP_214254550.1 ------------------------------------------------------------	457
WP_150905297.1 ------------------------------------------------------------	457
WP_062005181.1 ------------------------------------------------------------	457
WP_126466899.1 ------------------------------------------------------------	456
WP_105121201.1 ------------------------------------------------------------	455
WP_070558398.1 ------------------------------------------------------------	454
MBG9984455.1 ------------------------------------------------------------	456
WP_129753020.1 ------------------------------------------------------------	455
WP_003035134.1 ------------------------------------------------------------	456
VTY18160.1 ------------------------------------------------------------	455
WP_106083704.1 ------------------------------------------------------------	443
WP_023164738.1 ------------------------------------------------------------	496
WP_017649267.1 ------------------------------------------------------------	455
WP_037598023.1 ------------------------------------------------------------	453
WP_187328143.1 ------------------------------------------------------------	454
VUX08585.1 ------------------------------------------------------------	449
CAG6353672.1 ------------------------------------------------------------	452
DAW16479.1 ------------------------------------------------------------	458
WP_136671071.1 ------------------------------------------------------------	454
RSK15686.1 ------------------------------------------------------------	459
WP_105156964.1 ------------------------------------------------------------	455
WP_208564782.1 ------------------------------------------------------------	457
WP_126254824.1 ------------------------------------------------------------	455
MBK0348067.1 ------------------------------------------------------------	456
NQK16089.1 ------------------------------------------------------------	452
WP_105131357.1 ------------------------------------------------------------	405
WP_139659100.1 ------------------------------------------------------------	447
WP_014623544.1 ------------------------------------------------------------	456
KXT86702.1 ------------------------------------------------------------	458
WP_070670578.1 ------------------------------------------------------------	443
KEQ49321.1 ------------------------------------------------------------	459
WP_206833924.1 ------------------------------------------------------------	494
WP_175579952.1 ------------------------------------------------------------	460
SFH59121.1 ------------------------------------------------------------	438
WP_193990631.1 ------------------------------------------------------------	428
KAF1298988.1 ------------------------------------------------------------	450
WP_034704841.1 ------------------------------------------------------------	450
WP_219123618.1 ------------------------------------------------------------	446
WP_212570125.1 ------------------------------------------------------------	461
WP_018376545.1 ------------------------------------------------------------	459
WP_020999261.1 ------------------------------------------------------------	459
WP_199364665.1 ------------------------------------------------------------	456
WP_070668525.1 ------------------------------------------------------------	457
DAV92457.1 ------------------------------------------------------------	434
WP_004183001.1 ------------------------------------------------------------	456
NQJ72672.1 ------------------------------------------------------------	464
WP_024385235.1 ------------------------------------------------------------	456
WP_141445700.1 ------------------------------------------------------------	471
NQN67191.1 ------------------------------------------------------------	463
WP_155965082.1 ------------------------------------------------------------	441
WP_155974468.1 ------------------------------------------------------------	465
WP_084948459.1 ------------------------------------------------------------	463
WP_094753030.1 ------------------------------------------------------------	463
WP_000201913.1 ------------------------------------------------------------	463
WP_173875790.1 ------------------------------------------------------------	465
CMU27730.1 ------------------------------------------------------------	468
WP_218757842.1 ------------------------------------------------------------	463
WP_153225740.1 ------------------------------------------------------------	465
WP_084881754.1 ------------------------------------------------------------	463
WP_118185795.1 ------------------------------------------------------------	453
WP_125342234.1 ------------------------------------------------------------	460
WP_000791389.1 ------------------------------------------------------------	471
WP_195435891.1 ------------------------------------------------------------	468
MBG9989161.1 ------------------------------------------------------------	491
WP_022765681.1 --KTIEDFEILPYWASQTVKEFYEDKPCLD------------------------------	551
WP_145943547.1 --------DSVGDWYS--------DQRLADLGARWQAMTTVSAETIDTVIRDVDELNKLG	669
WP_052506726.1 ------------------------------------------------------------	499
WP_109304186.1 VDGGTGRVVTVPRAGGFVAVLPNEEKKKSTVKSPW-------------------------	599
MBS4999573.1 ------------------------------------------------------------	545
MBS6365415.1 ----------------------------------W-------------------------	505
WP_115727319.1 ----------VRDYYGTPQVVIAEEQPEALTGSPW-------------------------	571
WP_147102873.1 ------------------------------------------------------------	551
WP_192123085.1 ------------------------------------------------------------	502
WP_202383194.1 ------------------------------------------------------------	509
SMX89897.1 ------------------------------------------------------------	501
MBP2383289.1 ------------------------------------------------------------	515
MBS1906191.1 ------------------------------------------------------------	529
WP_096160859.1 ------------------------------------------------------------	474
VTX62639.1 ------------------------------------------------------------	419
WP_128267426.1 ------------------------------------------------------------	434
WP_061343647.1 ------------------------------------------------------------	441
WP_018380019.1 ------------------------------------------------------------	438
WP_017769087.1 ------------------------------------------------------------	440
WP_094753931.1 ------------------------------------------------------------	443
WP_138700037.1 ------------------------------------------------------------	443
CRH91207.1 ------------------------------------------------------------	442
WP_039694464.1 ------------------------------------------------------------	449
NQQ99552.1 ------------------------------------------------------------	440
WP_178895647.1 ------------------------------------------------------------	438
WP_000746010.1 ------------------------------------------------------------	442
WP_181187226.1 ------------------------------------------------------------	442
WP_125371470.1 ------------------------------------------------------------	442
WP_075099097.1 ------------------------------------------------------------	444
WP_138699978.1 ------------------------------------------------------------	431
WP_125827669.1 ------------------------------------------------------------	435
WP_102777987.1 ------------------------------------------------------------	448
OHX26267.1 ------------------------------------------------------------	443
WP_099390442.1 ------------------------------------------------------------	438
WP_120032750.1 ------------------------------------------------------------	435
WP_146565891.1 ------------------------------------------------------------	438
WP_191673222.1 ------------------------------------------------------------	448
WP_143460632.1 ------------------------------------------------------------	430
WP_096814450.1 ------------------------------------------------------------	447
WP_200095516.1 ------------------------------------------------------------	463
WP_019299400.1 ------------------------------------------------------------	437
WP_094208121.1 ------------------------------------------------------------	471
WP_154255070.1 ------------------------------------------------------------	453
ADX23728.1 ------------------------------------------------------------	431
WP_119908705.1 ------------------------------------------------------------	439
WP_136136607.1 ------------------------------------------------------------	434
WP_155824700.1 ------------------------------------------------------------	448
WP_196241890.1 ------------------------------------------------------------	444
WP_056938517.1 ------------------------------------------------------------	444
WP_175061305.1 ------------------------------------------------------------	458
WP_003024533.1 ------------------------------------------------------------	461
WP_187423884.1 ------------------------------------------------------------	457
WP_152904062.1 ------------------------------------------------------------	438
WP_049499636.1 ------------------------------------------------------------	457
WP_214254550.1 ------------------------------------------------------------	457
WP_150905297.1 ------------------------------------------------------------	457
WP_062005181.1 ------------------------------------------------------------	457
WP_126466899.1 ------------------------------------------------------------	456
WP_105121201.1 ------------------------------------------------------------	455
WP_070558398.1 ------------------------------------------------------------	454
MBG9984455.1 ------------------------------------------------------------	456
WP_129753020.1 ------------------------------------------------------------	455
WP_003035134.1 ------------------------------------------------------------	456
VTY18160.1 ------------------------------------------------------------	455
WP_106083704.1 ------------------------------------------------------------	443
WP_023164738.1 ------------------------------------------------------------	496
WP_017649267.1 ------------------------------------------------------------	455
WP_037598023.1 ------------------------------------------------------------	453
WP_187328143.1 ------------------------------------------------------------	454
VUX08585.1 ------------------------------------------------------------	449
CAG6353672.1 ------------------------------------------------------------	452
DAW16479.1 ------------------------------------------------------------	458
WP_136671071.1 ------------------------------------------------------------	454
RSK15686.1 ------------------------------------------------------------	459
WP_105156964.1 ------------------------------------------------------------	455
WP_208564782.1 ------------------------------------------------------------	457
WP_126254824.1 ------------------------------------------------------------	455
MBK0348067.1 ------------------------------------------------------------	456
NQK16089.1 ------------------------------------------------------------	452
WP_105131357.1 ------------------------------------------------------------	405
WP_139659100.1 ------------------------------------------------------------	447
WP_014623544.1 ------------------------------------------------------------	456
KXT86702.1 ------------------------------------------------------------	458
WP_070670578.1 ------------------------------------------------------------	443
KEQ49321.1 ------------------------------------------------------------	459
WP_206833924.1 ------------------------------------------------------------	494
WP_175579952.1 ------------------------------------------------------------	460
SFH59121.1 ------------------------------------------------------------	438
WP_193990631.1 ------------------------------------------------------------	428
KAF1298988.1 ------------------------------------------------------------	450
WP_034704841.1 ------------------------------------------------------------	450
WP_219123618.1 ------------------------------------------------------------	446
WP_212570125.1 ------------------------------------------------------------	461
WP_018376545.1 ------------------------------------------------------------	459
WP_020999261.1 ------------------------------------------------------------	459
WP_199364665.1 ------------------------------------------------------------	456
WP_070668525.1 ------------------------------------------------------------	457
DAV92457.1 ------------------------------------------------------------	434
WP_004183001.1 ------------------------------------------------------------	456
NQJ72672.1 ------------------------------------------------------------	464
WP_024385235.1 ------------------------------------------------------------	456
WP_141445700.1 ------------------------------------------------------------	471
NQN67191.1 ------------------------------------------------------------	463
WP_155965082.1 ------------------------------------------------------------	441
WP_155974468.1 ------------------------------------------------------------	465
WP_084948459.1 ------------------------------------------------------------	463
WP_094753030.1 ------------------------------------------------------------	463
WP_000201913.1 ------------------------------------------------------------	463
WP_173875790.1 ------------------------------------------------------------	465
CMU27730.1 ------------------------------------------------------------	468
WP_218757842.1 ------------------------------------------------------------	463
WP_153225740.1 ------------------------------------------------------------	465
WP_084881754.1 ------------------------------------------------------------	463
WP_118185795.1 ------------------------------------------------------------	453
WP_125342234.1 ------------------------------------------------------------	460
WP_000791389.1 ------------------------------------------------------------	471
WP_195435891.1 ------------------------------------------------------------	468
MBG9989161.1 ------------------------------------------------------------	491
WP_022765681.1 ------------------------------------------------------------	551
WP_145943547.1 ARLNEFSTELRNIRRACVAAGRIPPSAPVKPTGIWRIGDFPVSNDSQPGIVYDYPEADAR	729
WP_052506726.1 ------------------------------------------------------------	499
WP_109304186.1 -----------------------------------SL-----------------------	601
MBS4999573.1 ------------------------------------------------------------	545
MBS6365415.1 -----------------------------------VI-----------------------	507
WP_115727319.1 -----------------------------------TI-----------------------	573
WP_147102873.1 ------------------------------------------------------------	551
WP_192123085.1 ------------------------------------------------------------	502
WP_202383194.1 ------------------------------------------------------------	509
SMX89897.1 ------------------------------------------------------------	501
MBP2383289.1 ------------------------------------------------------------	515
MBS1906191.1 ------------------------------------------------------------	529
WP_096160859.1 ------------------------------------------------------------	474
VTX62639.1 ------------------------------------------------------------	419
WP_128267426.1 ------------------------------------------------------------	434
WP_061343647.1 ------------------------------------------------------------	441
WP_018380019.1 ------------------------------------------------------------	438
WP_017769087.1 ------------------------------------------------------------	440
WP_094753931.1 ------------------------------------------------------------	443
WP_138700037.1 ------------------------------------------------------------	443
CRH91207.1 ------------------------------------------------------------	442
WP_039694464.1 ------------------------------------------------------------	449
NQQ99552.1 ------------------------------------------------------------	440
WP_178895647.1 ------------------------------------------------------------	438
WP_000746010.1 ------------------------------------------------------------	442
WP_181187226.1 ------------------------------------------------------------	442
WP_125371470.1 ------------------------------------------------------------	442
WP_075099097.1 ------------------------------------------------------------	444
WP_138699978.1 ------------------------------------------------------------	431
WP_125827669.1 ------------------------------------------------------------	435
WP_102777987.1 ------------------------------------------------------------	448
OHX26267.1 ------------------------------------------------------------	443
WP_099390442.1 ------------------------------------------------------------	438
WP_120032750.1 ------------------------------------------------------------	435
WP_146565891.1 ------------------------------------------------------------	438
WP_191673222.1 ------------------------------------------------------------	448
WP_143460632.1 ------------------------------------------------------------	430
WP_096814450.1 ------------------------------------------------------------	447
WP_200095516.1 ------------------------------------------------------------	463
WP_019299400.1 ------------------------------------------------------------	437
WP_094208121.1 ---------------------	471
WP_154255070.1 ---------------------	453
ADX23728.1 ---------------------	431
WP_119908705.1 ---------------------	439
WP_136136607.1 ---------------------	434
WP_155824700.1 ---------------------	448
WP_196241890.1 ---------------------	444
WP_056938517.1 ---------------------	444
WP_175061305.1 ---------------------	458
WP_003024533.1 ---------------------	461
WP_187423884.1 ---------------------	457
WP_152904062.1 ---------------------	438
WP_049499636.1 ---------------------	457
WP_214254550.1 ---------------------	457
WP_150905297.1 ---------------------	457
WP_062005181.1 ---------------------	457
WP_126466899.1 ---------------------	456
WP_105121201.1 ---------------------	455
WP_070558398.1 ---------------------	454
MBG9984455.1 ---------------------	456
WP_129753020.1 ---------------------	455
WP_003035134.1 ---------------------	456
VTY18160.1 ---------------------	455
WP_106083704.1 ---------------------	443
WP_023164738.1 ---------------------	496
WP_017649267.1 ---------------------	455
WP_037598023.1 ---------------------	453
WP_187328143.1 ---------------------	454
VUX08585.1 ---------------------	449
CAG6353672.1 ---------------------	452
DAW16479.1 ---------------------	458
WP_136671071.1 ---------------------	454
RSK15686.1 ---------------------	459
WP_105156964.1 ---------------------	455
WP_208564782.1 ---------------------	457
WP_126254824.1 ---------------------	455
MBK0348067.1 ---------------------	456
NQK16089.1 ---------------------	452
WP_105131357.1 ---------------------	405
WP_139659100.1 ---------------------	447
WP_014623544.1 ---------------------	456
KXT86702.1 ---------------------	458
WP_070670578.1 ---------------------	443
KEQ49321.1 ---------------------	459
WP_206833924.1 ---------------------	494
WP_175579952.1 ---------------------	460
SFH59121.1 ---------------------	438
WP_193990631.1 ---------------------	428
KAF1298988.1 ---------------------	450
WP_034704841.1 ---------------------	450
WP_219123618.1 ---------------------	446
WP_212570125.1 ---------------------	461
WP_018376545.1 ---------------------	459
WP_020999261.1 ---------------------	459
WP_199364665.1 ---------------------	456
WP_070668525.1 ---------------------	457
DAV92457.1 ---------------------	434
WP_004183001.1 ---------------------	456
NQJ72672.1 ---------------------	464
WP_024385235.1 ---------------------	456
WP_141445700.1 ---------------------	471
NQN67191.1 ---------------------	463
WP_155965082.1 ---------------------	441
WP_155974468.1 ---------------------	465
WP_084948459.1 ---------------------	463
WP_094753030.1 ---------------------	463
WP_000201913.1 ---------------------	463
WP_173875790.1 ---------------------	465
CMU27730.1 ---------------------	468
WP_218757842.1 ---------------------	463
WP_153225740.1 ---------------------	465
WP_084881754.1 ---------------------	463
WP_118185795.1 ---------------------	453
WP_125342234.1 ---------------------	460
WP_000791389.1 ---------------------	471
WP_195435891.1 ---------------------	468
MBG9989161.1 ---------------------	491
WP_022765681.1 ---------------------	551
WP_145943547.1 REAEQVEKGERLRVILSGGAA	750
WP_052506726.1 ---------------------	499
WP_109304186.1 ---------------------	601
MBS4999573.1 ---------------------	545
MBS6365415.1 ---------------------	507
WP_115727319.1 ---------------------	573
WP_147102873.1 ---------------------	551
WP_192123085.1 ---------------------	502
WP_202383194.1 ---------------------	509
SMX89897.1 ---------------------	501
MBP2383289.1 ---------------------	515
MBS1906191.1 ---------------------	529
WP_096160859.1 ---------------------	474
VTX62639.1 ---------------------	419
WP_128267426.1 ---------------------	434
WP_061343647.1 ---------------------	441
WP_018380019.1 ---------------------	438
WP_017769087.1 ---------------------	440
WP_094753931.1 ---------------------	443
WP_138700037.1 ---------------------	443
CRH91207.1 ---------------------	442
WP_039694464.1 ---------------------	449
NQQ99552.1 ---------------------	440
WP_178895647.1 ---------------------	438
WP_000746010.1 ---------------------	442
WP_181187226.1 ---------------------	442
WP_125371470.1 ---------------------	442
WP_075099097.1 ---------------------	444
WP_138699978.1 ---------------------	431
WP_125827669.1 ---------------------	435
WP_102777987.1 ---------------------	448
OHX26267.1 ---------------------	443
WP_099390442.1 ---------------------	438
WP_120032750.1 ---------------------	435
WP_146565891.1 ---------------------	438
WP_191673222.1 ---------------------	448
WP_143460632.1 ---------------------	430
WP_096814450.1 ---------------------	447
WP_200095516.1 ---------------------	463
WP_019299400.1 ---------------------	437
