# Supplementary material for: A Structural Perspective of Reps from CRESS-DNA Viruses and Their Bacterial Plasmid Homologues
Source: Viruses. 2021 Dec 25;14(1):37. doi: 10.3390/v14010037 (PMC8780604; doi:10.3390/v14010037)
Supplement: Supplementary file 1 [file viruses-14-00037-s001.zip › SupplementarySequences/pCRESS7.aln]

CLUSTAL O(1.2.4) multiple sequence alignment
WP_019299400.1 ----------------------------------------------------MNKIRIKN	8
WP_200708081.1 ---------------------------------------------------MGNTVNRRA	9
WP_117195092.1 --------------------------------------------------MSAGAKNRRS	10
ABP89830.1 -------------------------------MSLS-RFERNKMKKKRKMSEKVPSIRHTA	28
WP_125581548.1 ----------------------------------------------------MSDFKTTA	8
WP_099975177.1 -------------------------------------------------------MKSRN	5
WP_004900270.1 -------------------------------MKEKSPETNHSADSQ--LMTAEVGKKYRQ	27
WP_002815993.1 -----------------------------------------------------MPKRSRT	7
HCF46128.1 --------------------------------------------------MKSNQIKSKN	10
MBK6089496.1 -------------------------------------------------MEQPKSNKSRN	11
MBR2134100.1 -------------------------------------------------MSKENNTRAKN	11
WP_163562262.1 ------------------------------------------MTKQ--TETETKEPRVRS	16
NQN90763.1 --------------------------------------------MS--NKEKKELPKCRS	14
WP_185760226.1 --------------------------------------------------MTKKLKKQRS	10
KXA58447.1 -------------------------------MPKTKRKEILEMSSE--KKTNKKIPKQRA	27
MBE6168775.1 ----------------------------------------------------MSTTKAVN	8
WP_130004159.1 ------------------------------------------------MEVNWNMPKAKN	12
EAF3071379.1 ----------------------------------------------------MKPKKAKS	8
WP_212925409.1 ------------------------------------------------------MVKAKN	6
WP_098110130.1 ------------------------------------------------------MAKAKN	6
WP_204858094.1 ------------------------------------------------------------	0
MBS5659196.1 ------------------------------------------------------------	0
MBE6108706.1 --------------------------------------------MKTGSKKSN---Y--N	11
MBE6866131.1 -------------------------------MGKKK--------MKKTEKKQNSDNYKNV	21
WP_078783940.1 ------------------------------------------------------------	0
MBS5458667.1 ---------------------------------------------------------MTS	3
WP_150027414.1 -----------------------------MTIKKRT--------LTSK---------PET	14
HJC48551.1 --------------------------------------------MAGK---------SVP	7
WP_055653034.1 ---------------------------------------------MSE---------KTV	6
MBQ1567351.1 -----------------------------------------------------------M	1
MBQ7891106.1 ---------------------------------------------MTQENKQ----LNPD	11
MBC9706413.1 ---------------------------------------------MRK-NKI----RK--	8
CDL66069.1 -------------------------------MYRGI--------FMAK-NKI----RK--	14
NBI86731.1 ---------------------------------------------MGRKRKD----PKET	11
MBQ9249626.1 ---------------------------------------------MKK-NKS--------	6
MBE5064047.1 ---------------------------------------------MTERIKN--------	7
WP_161511453.1 -------------------------------MAKSN---NQ---SKNVKNKAKKPQRFRN	23
MBR4032506.1 -------------------------------MAKRTKPKDID--LQNNKECDKLTDRMRT	27
MBQ8146433.1 -------------------------------MPKLVKPKDID--LQNEKACNDLKDRMRM	27
MBR5313919.1 -------------------------------MPKNVKPKDID--LQNEKACNDLKDRMRM	27
WP_150844754.1 -------------------------------MTKT----------KVTKTKDPLDKKLYD	19
MBE6955954.1 -------------------------------MSKT----------R----------TMRS	9
WP_028509833.1 ---------------------------------------------------------MPD	3
MBR5473554.1 ------------------------------------------------------------	0
MBE6107865.1 -------------------------------MKE---PKNKKKKSTSPKK-ASSSEEKKE	25
MBQ8792727.1 -------------------------------MEQ---VLEI---PQEEK--PKA--GVAG	19
MBQ8322595.1 ----------------------------------------------------MKGKEKKP	8
CDE19587.1 ------------------------------------------------------------	0
MBR2614985.1 ------------------------------------------------------------	0
MBQ7339229.1 ------------------------------------------------------------	0
MBE7087876.1 ------------------------------------------------------------	0
MBO5927838.1 ------------------------------------------------------------	0
MBE5744363.1 ------------------------------------------------------------	0
MBQ2723241.1 ------------------------------------------------------------	0
MBQ9069922.1 ------------------------------------------------------------	0
MBE6645542.1 ------------------------------------------------------------	0
MBQ7326385.1 ------------------------------------------------------------	0
MBP3402267.1 ------------------------------------------------------------	0
MBR1891756.1 ------------------------------------------------------------	0
MBR1676960.1 ------------------------------------------------------------	0
MBE5764008.1 ------------------------------------------------------------	0
MBE5742703.1 ------------------------------------------------------------	0
MBQ2710878.1 ------------------------------------------------------------	0
MBQ2710804.1 ------------------------------------------------------------	0
MBR2611608.1 -----------------------------------------------------------M	1
MBR2372184.1 -------------------------------MA----ELEI---LQETAD-SVVVEKKKS	21
MBR2335016.1 ------------------------------------------------------------	0
MBE6535625.1 ------------------------------------------------------------	0
MBO5009467.1 ------------------------------------------------------------	0
MBE6606917.1 -----------------------------------------------------MADEKKI	7
MBE6630363.1 ------------------------------------------------------------	0
MBQ9098498.1 -------------------------------------------------M-KNFQYRGLN	10
MBR2971948.1 ------------------------------------------------------------	0
MBO4252250.1 ------------------------------------------------------------	0
MBQ6922900.1 ------------------------------------------------------------	0
MBO5224694.1 ------------------------------------------------------------	0
WP_191346674.1 ------------------------------------------------------------	0
WP_086982405.1 --------------------------------------------------------MSEK	4
WP_019282500.1 --------------------------------------------------------MDSK	4
MBO5082550.1 ------------------------------------------------------------	0
HJA06820.1 ------------------------------------------------------------	0
MBR3654538.1 ------------------------------------------------------------	0
WP_130789588.1 ----------------------------------------------------------MG	2
WP_066540771.1 ----------------------------------------------------------MN	2
WP_012477877.1 ------------------------------------------------------------	0
PQP79385.1 ------------------------------------------------------------	0
WP_011412955.1 ------------------------------------------------------------	0
WP_181377755.1 ------------------------------------------------------------	0
WP_013100860.1 ------------------------------------------------------------	0
WP_015060417.1 ------------------------------------------------------------	0
WP_015060412.1 ------------------------------------------------------------	0
WP_011412965.1 ------------------------------------------------------------	0
WP_012662298.1 ------------------------------------------------------------	0
WP_212332043.1 ------------------------------------------------------------	0
BAD04752.1 ------------------------------------------------------------	0
MBT1576939.1 ------------------------------------------------------------	0
WP_219475296.1 ------------------------------------------------------------	0
WP_087245005.1 ------------------------------------MPVA-----RH----ILM--EVTY	13
ODR34583.1 ------------------------------------------------------------	0
CCY61699.1 ----------------------------------------------------MK--EKKG	6
CCZ93342.1 ----------------------------------ME--NE-----KA----EKK--KKDR	13
WP_161172224.1 ---------------------------------------M-----EN----TEK--KKDR	10
RGS35734.1 MCKIKTLSINLYPQNQVKMLCRGGLSSACVNMCKMCKKRN-----KK----KKR--GICY	49
DAP30544.1 ------------------------------------------------------------	0
MBQ5852134.1 ------------------------------------------------------------	0
MBS7338755.1 ------------------------------------------------------------	0
MBQ8425590.1 ------------------------------------------------------------	0
MBB2182224.1 ------------------------------------------------------------	0
WP_164804530.1 ------------------------------------------------------------	0
MBS5075824.1 ---------------------------------------------MS----KST--KKKE	9
WP_002578150.1 ---------------------------------------------------MSK--AKKV	7
WP_118051418.1 ----------------------------------------------------------MK	2
SCG87263.1 ----------------------------------MRQ-KY-----KK----ENK---NKS	13
WP_087936882.1 ------------------------------------------------------------	0
WP_118053544.1 ---------------------------------------------------------MKK	3
WP_120105442.1 ---------------------------------------------MR----KRK---TNQ	8
MBQ7146823.1 ----------------------------------------------------------MK	2
MBR1535205.1 ------------------------------------------------------------	0
RGH58023.1 ----------------------------------------------------MK---EVI	5
RGH58635.1 ----------------------------------------------------MK---EVI	5
WP_191427827.1 ---------------------------------------------------MGK---SSD	6
WP_215691332.1 ------------------------------------------------------------	0
WP_209797049.1 ----------------------------------------------------------MS	2
HJC42506.1 -----------------------------------------------------------M	1
MBQ9198688.1 ------------------------------------------------------------	0
WP_019299400.1 FVF----------------------------------EQ------YFDQ----------E	18
WP_200708081.1 IDY----------------------------------SQ------QLEY----------L	19
WP_117195092.1 IMY----------------------------------VQ------YLEH----------I	20
ABP89830.1 YMF----------------------------------CS------TVES----------V	38
WP_125581548.1 PMY----------------------------------VQ------QLKK----------L	18
WP_099975177.1 IMY----------------------------------VQ------QLNR----------L	15
WP_004900270.1 FMF----------------------------------VQ------QLRY----------L	37
WP_002815993.1 FMY----------------------------------TQ------QLQH----------L	17
HCF46128.1 MMA----------------------------------VQ------QLKY----------L	20
MBK6089496.1 MMY----------------------------------TQ------QITH----------L	21
MBR2134100.1 LMY----------------------------------EQ------QIDF----------I	21
WP_163562262.1 VMY----------------------------------TQ------QIRL----------L	26
NQN90763.1 MMY----------------------------------TQ------QLDK----------L	24
WP_185760226.1 FMY----------------------------------TQ------QMRL----------A	20
KXA58447.1 IMY----------------------------------TQ------QMRL----------A	37
MBE6168775.1 VMY----------------------------------EQ------QLHH----------L	18
WP_130004159.1 MMY----------------------------------EQ------QLAH----------L	22
EAF3071379.1 MMI----------------------------------TQ------QVEY----------L	18
WP_212925409.1 MMY----------------------------------VQ------DMEH----------L	16
WP_098110130.1 MMY----------------------------------VQ------NLEH----------L	16
WP_204858094.1 ------------------------------MPKQMEVKL------YLDD---------GW	15
MBS5659196.1 -----------------------------MNAKHFEVML------YAED---------GW	16
MBE6108706.1 K-----------------------------KHRCIELEN------QTQY----------I	26
MBE6866131.1 L-----------------------------SLRAFEMVQ------QVEY-----------	35
WP_078783940.1 -------------------------------------MQ------QIQY----------L	7
MBS5458667.1 K-----------------------------SYRKCEITT------RIDH----------L	18
WP_150027414.1 L-----------------------------TKQICEVQS------QVDY----------L	29
HJC48551.1 E-----------------------------CPRLLELVT------DVEH----------L	22
WP_055653034.1 T-----------------------------TPTLCEVQT------QIPF----------L	21
MBQ1567351.1 K-----------------------------RLQIAEIMN------STDY----------L	16
MBQ7891106.1 F-----------------------------TTSLCEVYS------THDY----------L	26
MBC9706413.1 --------------------------------FEIVLRDL-------------------D	17
CDL66069.1 --------------------------------FEIVLRDL-------------------D	23
NBI86731.1 D-----------------------------KLTTCTIYNH------CSN----------M	26
MBQ9249626.1 ------------------------------NTTTAPMRAMAEIVSDTEH----------L	26
MBE5064047.1 ------------------------------VEIVCNLKYMDKNTEKEKT----------F	27
WP_161511453.1 LMYSEAVGCLPVKWIDNRYLSEYNKDVQILKNGHDEIIK------HKDDTPVTYHPHAIL	77
MBR4032506.1 MFI---------------------------RATITNVLK------DPEM-IKKYGDTFTY	53
MBQ8146433.1 VFM---------------------------RLTVTNEVK------NPEM-IKKYGETFTY	53
MBR5313919.1 VFM---------------------------RLTVTNEVK------NPEM-IKKYGETFTY	53
WP_150844754.1 VNL---------------------------RVFAENTLQ------DGTI-H-------KV	38
MBE6955954.1 AFI---------------------------RISATNNTK------DGLV---------EY	27
WP_028509833.1 KSW---------------------------RT--CEITQ------DCCY---------GW	19
MBR5473554.1 -MA---------------------------KH--CEYSQ------QIKH--------LKV	16
MBE6107865.1 LRL---------------------------RN--FEIVN------QIDE---------NF	41
MBQ8792727.1 ISM---------------------------RM--FELVQ------QERF----------L	34
MBQ8322595.1 LCG---------------------------KE--CEVMN------YVPY----------F	23
CDE19587.1 MKL---------------------------KQ--YEVVT------QPEY----------L	15
MBR2614985.1 MQL---------------------------KQ--YEIVI------NEDK----------L	15
MBQ7339229.1 -----------------------------------------------------------M	1
MBE7087876.1 MQL---------------------------KQ--YEIVQ------NADK----------L	15
MBO5927838.1 MKL---------------------------KQ--YEVVT------QPEF----------L	15
MBE5744363.1 MKL---------------------------KQ--YEVVT------QPEF----------L	15
MBQ2723241.1 ----------------------------------------------MDK----------L	4
MBQ9069922.1 MKL---------------------------KQ--YEVTS------RVEF----------F	15
MBE6645542.1 MKL---------------------------KQ--YEVVS------RVEF----------F	15
MBQ7326385.1 MKL---------------------------KQ--YEIES------RVEY----------F	15
MBP3402267.1 MKL---------------------------KQ--YEIES------RVEY----------F	15
MBR1891756.1 MQL---------------------------RH--CEIVT------NVDM----------L	15
MBR1676960.1 ------------------------------------------------M----------L	2
MBE5764008.1 MNL---------------------------RH--MEIVT------DKDK----------L	15
MBE5742703.1 MNL---------------------------RH--LEIVQ------YKEY----------L	15
MBQ2710878.1 MKL---------------------------RH--LEIVT------DVDK----------L	15
MBQ2710804.1 MKL---------------------------RH--MEIVT------DKDK----------L	15
MBR2611608.1 PTL---------------------------RQ--MEIVT------DVDK----------L	16
MBR2372184.1 LSL---------------------------KH--MEIMC------DVDK----------M	36
MBR2335016.1 MRK---------------------------KH--CEVVS------NKSH----------L	15
MBE6535625.1 MRK---------------------------KH--CEVVS------NVSH----------L	15
MBO5009467.1 MRK---------------------------KH--CEVVS------NVSH----------L	15
MBE6606917.1 IYL---------------------------KH--CEVVS------QPEY----------I	22
MBE6630363.1 MKL---------------------------KQ--YEVVS------NVEF----------F	15
MBQ9098498.1 VYC---------------------------KQ--YEIVT------DADK----------I	25
MBR2971948.1 MYL---------------------------KQ--CMVAS------RVEF----------F	15
MBO4252250.1 MYL---------------------------KQ--CEVES------RVEF----------F	15
MBQ6922900.1 MYL---------------------------KQ--CEVES------RVEF----------F	15
MBO5224694.1 MYL---------------------------KQ--CEVES------RVEF----------F	15
WP_191346674.1 MYL---------------------------KQ--CEVES------RVEY----------F	15
WP_086982405.1 KEI---------------------------KLRQCELVT------NLEY----------I	21
WP_019282500.1 KII---------------------------TMRQCELVS------NIEH----------L	21
MBO5082550.1 -MF---------------------------NARGFDIVV------YLDS----------Y	16
HJA06820.1 --M---------------------------KLKKCEIMQ------QCKY----------L	15
MBR3654538.1 MSI---------------------------NARMCEIVS------DTQH----------L	17
WP_130789588.1 ETL---------------------------KLRMCEICQ------QTAH----------I	19
WP_066540771.1 PGF---------------------------RLRRCEIVI------KEDL----------I	19
WP_012477877.1 --M---------------------------KRRICELVI------KADL----------I	15
PQP79385.1 --M---------------------------KKRICELVI------NADK----------I	15
WP_011412955.1 --M---------------------------KLRICELVI------NANK----------I	15
WP_181377755.1 --M---------------------------KLRICELVI------NSNL----------I	15
WP_013100860.1 --M---------------------------KLKICELVI------NQKL----------I	15
WP_015060417.1 --M---------------------------KLKICEIVI------NKTL----------I	15
WP_015060412.1 --M---------------------------KLRICELVI------NKTL----------I	15
WP_011412965.1 --M---------------------------KLKICELVI------NSDK----------I	15
WP_012662298.1 --M---------------------------KLRICELVI------NKTL----------I	15
WP_212332043.1 --M---------------------------KLKICELVI------NADK----------I	15
BAD04752.1 --M---------------------------KLRICELVI------NSNL----------I	15
MBT1576939.1 --M---------------------------KLKICELVI------NKKL----------I	15
WP_219475296.1 --M---------------------------KLRICELVI------NSNL----------I	15
WP_087245005.1 MRK---------------------------KYRNFEIIS------KKEY----------I	30
ODR34583.1 MPV---------------------------KLKMCDIVS------DTTH----------L	17
CCY61699.1 EPS---------------------------SWRTCEIVQ------QLEY----------M	23
CCZ93342.1 TPK---------------------------TWKTCEIIQ------QLEY----------M	30
WP_161172224.1 TPK---------------------------TWKTCEIIQ------QLEY----------L	27
RGS35734.1 MPK---------------------------SYRTCEIVQ------QLEY----------L	66
DAP30544.1 MPK---------------------------TYKTCEIMQ------QLEY----------M	17
MBQ5852134.1 --M---------------------------QVRLCEIVS------DVEH----------I	15
MBS7338755.1 --M---------------------------QVRLCEIVS------DVEH----------I	15
MBQ8425590.1 --M---------------------------KTKLMEIVQ------QEEY----------I	15
MBB2182224.1 --M---------------------------KVKIVEIVQ------QVSY----------L	15
WP_164804530.1 --M---------------------------KMRLCEIVQ------QLEY----------V	15
MBS5075824.1 SKS---------------------------RLSICEVQS------QTAY----------I	26
WP_002578150.1 TDP---------------------------CRVICEFQN------QIEY----------T	24
WP_118051418.1 ART---------------------------SVRHCEVVT------LLNH----------P	19
SCG87263.1 DSD---------------------------SKRRIEIVS------RLT-----------D	29
WP_087936882.1 MAT---------------------------SFRRCEIVS------QIE-----------D	16
WP_118053544.1 SGI---------------------------SLRGCEIVS------NLF-----------D	19
WP_120105442.1 GNL---------------------------SMRRCEIVS------NLE-----------S	24
MBQ7146823.1 QSK---------------------------TLRRCEIVS------NLT-----------D	18
MBR1535205.1 -MP---------------------------TVRSCEIVS------RLE-----------D	15
RGH58023.1 KMP---------------------------NVRSCEIVS------RLL-----------D	21
RGH58635.1 KMP---------------------------NVRSCEIVS------RLL-----------D	21
WP_191427827.1 KGI---------------------------SLRRCEIVT------NLE-----------I	22
WP_215691332.1 --M---------------------------SIRICEIVT------NLK-----------N	14
WP_209797049.1 KSL---------------------------SLRRCEVVS------QIT------------	17
HJC42506.1 KRK---------------------------SIRRCEIVS------RLE------------	16
MBQ9198688.1 --M---------------------------NMKRCEIVS------HLK-----------D	14
WP_019299400.1 FWDWEEDKKEWFMNWKEFKENIFQEIYDRLKFYD-TE--DKNIKVAMIVHDKDKKW----	71
WP_200708081.1 TFDSFD--E----LVDS-----------VDEYIS-KN--NLDYLYAAIIHDRDL-D----	54
WP_117195092.1 KFDSFD--D----LEEN-----------VFKVV------GDKYQVASIIHDKDVSD----	53
ABP89830.1 SIK----------NLQE-----------IIKLFQ-ET--LNPFEIAGIIHDKDI------	68
WP_125581548.1 PFND-----------ID-----------ALLRRV-KT--LNAVRYALIIHDKDVDE----	49
WP_099975177.1 PYPIN-----------------------ELKH-Q-AE--LMSDKYAYIIHDKDLKD----	44
WP_004900270.1 GYDL------------T-----------ALNERI-DI--IKPLEFAYVVHDKDLTE----	67
WP_002815993.1 PFQD-----------VA-----------AFQSRL-EN--INVAEYAFIIHDQDTVD----	48
HCF46128.1 PNGG---------DVDK-----------LYDLIE-GT--LKPKRFALIVHDKDFDE----	53
MBK6089496.1 PFPL---------D--------------ELEARL-KA--LNPEKYAFVVHDKDTAE----	51
MBR2134100.1 EYFE---------I-NK-----------FVELVE-NK--LKPKKYALIIHDKDFND----	53
WP_163562262.1 KDK----------DWKR-----------ETKRIV-NA--VEPKYWASILHDKDVDD----	58
NQN90763.1 QSM----------DWKE-----------EISRIV-TE--TKPLKWAGIIHDRDIND----	56
WP_185760226.1 RLP----------DWKD-----------EIARIV-QA--TQPFQWAGILHDKDIDE----	52
KXA58447.1 ILS----------DWKK-----------EIDRIV-KL--LEPLLWAGILHDKDVNE----	69
MBE6168775.1 PPTIKR--R----TLNS-----------IIKQLT-EC--LKPEKIAGIIHDKDVND----	54
WP_130004159.1 PVAS-----------VE-----------ALKKRI-IA--LDPIRWAYIIHNKDS------	51
EAF3071379.1 PSDMK--------TTDE-----------CFTTIM-NK--LEPSKCAVILHDKDVDD----	52
WP_212925409.1 PF--K--------NLET-----------LIHHIE-QH--IKPKKYAGILHDKDKKE----	48
WP_098110130.1 PF--K--------DLTE-----------CLEHIR-KE--LNPTKYAGILHNKDMNE----	48
WP_204858094.1 T--------------IS-------KIEETLKA----R--TSIKEYAMILHDKDSD-----	43
MBS5659196.1 T--------------PQ-------KIVEVLEP----W--RIVHKYAFILHDMDLD-----	44
MBE6108706.1 AQSINCPED----DVPM-------SLAKILD-G---L--GCVENYALILHDKDW---QD-	65
MBE6866131.1 --LG---E-----NWEE-------NLQKRLKKH---E--NKFTGWIYALHDKDTVVVDG-	72
WP_078783940.1 PGYP---D-----NWRQ-------EMEHKLDNH---P--N-VEKWAYIPHDSDV---DE-	42
MBS5458667.1 PGYP---D-----TWKE-------TLIHNLENH---P--N-ITTWAFILHDKDT---DK-	53
WP_150027414.1 SL--------------E-------TIQQVIAEQS-TK--GIITDYAYGLHDKDVDDSGR-	64
HJC48551.1 PK--------------E-------KLDSALAEH---K--DHIKDFAYILHDKDKLADGT-	55
WP_055653034.1 PK--------------E-------KMLSIIAEHT-TA--GHIKEWAYILHDKDIKEDGT-	56
MBQ1567351.1 NE--------------E-------TIVKAIK----KH--KTIEEWAYILHDQDVNEDDT-	48
MBQ7891106.1 TE--------------E-------RIIEVLE----KY--KTIDKYVYILHDKDVYTEEEI	59
MBC9706413.1 TA--------------K-------IVMSQIKGFY-QI--GKVTRYAFALHDKDIYIRGDE	53
CDL66069.1 QA--------------Q-------KIMLKIKGFY-DD--GKVTKYAFALHDKDVYIRGDE	59
NBI86731.1 SE--------------D-------ILEKKLNKLR-DT--GKILSYCYVRHDRDKYTYADQ	62
MBQ9249626.1 PV--------------E-------KIQAVLSDKA-AR--GIVLQYVYCLHDKDQYTEDT-	61
MBE5064047.1 DI--------------K-------EAEAILLKKL-TA--GSIIQYVYCVHNKDTYTKEEE	63
WP_161511453.1 DM------N----AVER-------DLHNIFDD----Y--QDEVKWAVIVHDREFA-----	109
MBR4032506.1 TE------E----H-----------IKKFLKR----Y--NC-IEYCYILHENDVN-----	80
MBQ8146433.1 TE------E----H-----------IKEFLKR----Y--DC-IEYFYILHANDTN-----	80
MBR5313919.1 TE------E----H-----------IKEFLKR----Y--DC-IEYFYILHGNDKN-----	80
WP_150844754.1 SI------D----DIKA-------AIDDISSR----Y--TGFKGYAYIAHDKDLN-----	70
MBE6955954.1 TK------E----QIKS-------MVEGFCDR----Y--TN-TKYAYICHDKDIS-----	58
WP_028509833.1 T--------------PE-------NVHKFIDG----W--SSVKDYAYILHDKDKK-----	47
MBR5473554.1 S--------------LE-------EMQEIIDK----H--RTIKEWAYIIHDKDVYTKKDE	49
MBE6107865.1 N--------------VK-------EFEEQIRA----I--PYIKKYAFIVHDKDYKN----	70
MBQ8792727.1 S--------------RA-------KIQATLDA----H--PEIVDYAYILHDKDYYVQEDV	67
MBQ8322595.1 ---------------NE-------PPMDTIKR----Y--KTIKKYAFIIHDKDYNE----	51
CDE19587.1 ---------------KS-------PLQDILRK----Y--RTIKQWAYILHDKDKD-----	42
MBR2614985.1 ---------------TV-------DIQETCMK----Y--KTIKQYAYILHDKD-D-----	41
MBQ7339229.1 ---------------TV-------DIQEVCMK----Y--KTIKEWAYILHDKD-D-----	27
MBE7087876.1 ---------------TV-------DIQEVCMK----Y--KTIKEWAYILHDKD-D-----	41
MBO5927838.1 ---------------KE-------PLQDILKR----Y--KTIKKWAYILHDKDKD-----	42
MBE5744363.1 ---------------KE-------PLQDILKR----Y--KTIKKWAYILHDKDKD-----	42
MBQ2723241.1 ---------------KV-------DLQKVFMT----Y--RTIKKWAYINHDKD-D-----	30
MBQ9069922.1 ---------------SE-------PIGDILRR----Y--RTIKKYAYILHDKDPD-----	42
MBE6645542.1 ---------------TE-------PIGDILRR----Y--RTIKKYAYILHDKDRD-----	42
MBQ7326385.1 ---------------KE-------PIGDILRR----Y--KTIKKYAYILHDKDKD-----	42
MBP3402267.1 ---------------KE-------PIGDILRR----Y--KTIKKYAYILHDKDKD-----	42
MBR1891756.1 ---------------KV-------DLQETFMK----Y--STIKKWAYIIHDKD-D-----	41
MBR1676960.1 ---------------KV-------DLQETFMK----Y--STIKKWAYIIHDKD-D-----	28
MBE5764008.1 ---------------KV-------DIQATCMK----Y--KTIKKWAYILHDRD-D-----	41
MBE5742703.1 ---------------KV-------DIQQTCKK----Y--ATIKQWAYILHDKD-D-----	41
MBQ2710878.1 ---------------KV-------DIQQTVMK----Y--KTIKQWAYILHDKD-D-----	41
MBQ2710804.1 ---------------SV-------DIQQTVMK----Y--KTIKQWAYILHDQD-D-----	41
MBR2611608.1 ---------------NV-------DLQATLMK----Y--RTIKQWAYIVHDKD-D-----	42
MBR2372184.1 ---------------PV-------DVYETLNK----Y--STIKDWAYIIHDKD-D-----	62
MBR2335016.1 ---------------TV-------DIQSVIRS----K--KSIKQWAYILHDKD-D-----	41
MBE6535625.1 ---------------KV-------DIQSVIRS----K--KSIKQWAYILHDKD-D-----	41
MBO5009467.1 ---------------KV-------DIQAVIRS----K--KSIKQWAYILHDKD-D-----	41
MBE6606917.1 ---------------DG-------KVGDIIRA----H--KVIKKYAYILHDKDPD-----	49
MBE6630363.1 ---------------KE-------PIRDTLKR----Y--RTIKKWAFVLHDKDPD-----	42
MBQ9098498.1 ---------------SV-------DIQKTCME----R--KTIKKWAYILHDKD-D-----	51
MBR2971948.1 ---------------KG-------DIQEIIKS----H--KTIKQWAYMLHDKD-D-----	41
MBO4252250.1 ---------------KG-------DIQEIIKS----H--TTIKKWAYILHDKD-D-----	41
MBQ6922900.1 ---------------KG-------DIQEIIKS----H--TTIKKWAYILHDKD-D-----	41
MBO5224694.1 ---------------KC-------DIQETLKA----H--KTIKKWAYILHDKD-D-----	41
WP_191346674.1 ---------------KG-------DIQEILKS----H--TVIKKWAYILHDKD-D-----	41
WP_086982405.1 D--------------LE-------QVKQKLTDLTKNG--KSVTEYAFIIHDKDTYDQSGK	58
WP_019282500.1 D--------------LE-------YIKEKLESLATNG--KSVTDYAYIVHDKDTYEKDGE	58
MBO5082550.1 E--------------CD-------KLTEICS----KF--EYIAKWAYCLHDKDKD-----	44
HJA06820.1 T--------------EE-------QIQQAIK----GR--KCIKQWAYICHDKDLD-----	43
MBR3654538.1 T--------------EE-------IIKSVIG----SQ--TCIDKYVYILHDKFSE-----	45
WP_130789588.1 D--------------SI-------DKMIQTI---KSN--QAVEKYAYIIHDKDVD-----	48
WP_066540771.1 K--------------KD-------FIDKVLK----KK--KIIKKFAYILHNRDVLE----	48
WP_012477877.1 K--------------QT-------EIEKVLE---SKK--KVIQSYAFILHDNDKYLNEKE	49
PQP79385.1 N--------------KS-------EIEKIIK---LKE--KAIQNYAYILHDKDVYLNDKE	49
WP_011412955.1 T--------------KS-------KIENILE---LKK--KAIQNYAYILHDKDTYQNEKE	49
WP_181377755.1 N--------------QP-------KIENILE---AKK--NAIQNYAFILHDKDIYQNEKE	49
WP_013100860.1 T--------------KT-------KIETILE---TKK--KAIQNYAYILHDKDIYQNEKE	49
WP_015060417.1 T--------------KT-------KIETILE---AKT--KAIQNYAYILHDKDTYQNDKE	49
WP_015060412.1 T--------------KT-------KIETILE---AKK--KAIQNYAYILHDKDTYQNEKE	49
WP_011412965.1 N--------------KT-------KIENILE---LKK--KAIQNYAYILHDKDIYQNEKE	49
WP_012662298.1 T--------------KT-------KIETILE---TKK--KAIQNYAYILHDKDIYQNEKE	49
WP_212332043.1 N--------------NT-------KIETILE---SKN--KAIQNYAYILHDKDTYQNEKE	49
BAD04752.1 N--------------QS-------KIENILE---AKK--NAIQNYAFILHDKDIYQNEKE	49
MBT1576939.1 T--------------KT-------KIENILE---TKK--KAIQNYAYILHDKDTYQNEKE	49
WP_219475296.1 N--------------QS-------KIENILE---AKK--KAIQNYAFILHDKDIYQNEKE	49
WP_087245005.1 N--------------ID-------DIINKIN----SN--KSIKYYLYILHDKDIYTIEDE	63
ODR34583.1 S--------------LE-------TIQAVTG----DK--ACIRHYAYILHDKDKN-----	45
CCY61699.1 S--------------QE-------DVEAGL-----DH--NAVQDYAYILHDKDVH-----	50
CCZ93342.1 S--------------AE-------DVGSGL-----DH--NAIKDYAYILHDKDVN-----	57
WP_161172224.1 R--------------ED-------QIQSGL-----DH--NAVRDYAYILHDKDIN-----	54
RGS35734.1 T--------------ED-------QIEKGL-----DH--NAVKDYAYILHDKDEN-----	93
DAP30544.1 T--------------EE-------QIEKGL-----DH--NAIKDYAYILHDKDED-----	44
MBQ5852134.1 N--------------IE-------EIVNVLD----NQ--KPFKDYAYILHDKDTYNEADE	48
MBS7338755.1 D--------------IE-------KIVKVLD----TQ--KPFKDYAYILHNKDTYTEEDE	48
MBQ8425590.1 S--------------ID-------DIQKGL-----CS--NYIQDYCYILHDKDIA-----	42
MBB2182224.1 D--------------LL-------SVQEVL-----KK--DVIRDYAYILHDKDIK-----	42
WP_164804530.1 N--------------MD-------IVKGALD----SK--KGIRDYAYIIHDKDVD-----	43
MBS5075824.1 DEA----------K-YQ-------AVIEELV----SK--GIIKDYAYILHDKDTYTDDDE	62
WP_002578150.1 SES----------S-FK-------NIVNNLY----KR--GIILDYAYIVHDKDTYTEQDE	60
WP_118051418.1 DDG-----HEI-IN-LE-------ALNDVLS----KR--KCIDKYAYILHDRDVYTDTDE	59
SCG87263.1 DNG-----KIL-FD-IN-------TIPDIIK----KH--SCIEKYAYIIHDKDVYTEEDE	69
WP_087936882.1 KNG-----NTL-FD-LD-------NMMKVLN----EK--MYIKRYAYIFHDKDTD-----	51
WP_118053544.1 KEG-----NQL-FD-LE-------NMKQQLS----E--RNCIKDYCYIIHDKDVYTEKEE	59
WP_120105442.1 EDG-----EKL-FD-IE-------RMKQVLE----EKSKTCIKEFSYIIHDKDVYTEEDE	66
MBQ7146823.1 SSG-----KPF-WD-MD-------RMKSVLA----DK-AYCIREWAYIIHDQDRYSVQEE	59
MBR1535205.1 DNG-----NPL-LS-LD-------TVERVLS----EKTPKPIKEYAYIVHDRDIYTAEDE	57
RGH58023.1 DEG-----QVL-FD-ID-------KLPEVLE----AK-SHVIKDYAFIIHDKDLYTTVDE	62
RGH58635.1 DEG-----QVL-FD-ID-------KLPEVLE----AK-SHVIKDYAFIIHDKDLYTTVDE	62
WP_191427827.1 D-G-----KEW-VA-YK-------VLNDILN----QR--KCIDEYSYIVHDKDVYTKEDE	61
WP_215691332.1 DKG-----EDL-IN-LD-------NMKDFLV----NR--ECIMKYAYIVHDKDTYSLEDE	54
WP_209797049.1 ---------ET-FN-IE-------NIKKVLN----EK--DCIKEYAYIIHDKDKN-----	48
HJC42506.1 KDG-----TVL-FD-MD-------NMKEVL-----KK--DCIRDFSYIIHDKDRYSKAEE	55
MBQ9198688.1 NDG-----NTL-FD-IN-------NMKLILV----SK--KCIKDYCYIIHDKDTYTDKDE	54
*
WP_019299400.1 ---------ND-KLIEPHIHVYVELPT--KR--SIERIADRIGI------------SQ--	103
WP_200708081.1 ---------ETGKLVAPHCHIQFYSSS--KL--SKKHLIEMTKD------------DR--	87
WP_117195092.1 ---------ETGELERPHIHMFFYCEN--KL--SIAKLMQATNE------------TQ--	86
ABP89830.1 -------------DTEPHYHIIVRFKN--AV--WLNSIINKLSQ------------NG--	97
WP_125581548.1 ---------DG-KPLETHVHVMMQFDT--AQ--RVSALANKLND------------LE--	81
WP_099975177.1 ---------GI--KSEPHIHLIMNFKN--PR--SLSSIAKKLND------------RE--	75
WP_004900270.1 ---------DG-ELIEPHLHLALRFEN--PV--SLKRLAESLET------------EP--	99
WP_002815993.1 ---------GH--PVTSHIHAVLRYQN--AR--SVDSVAKQVSD------------KA--	79
HCF46128.1 ---------STSKIAEPHVHIMLSFLN--AR--SISNVAKTLGI------------QP--	86
MBK6089496.1 ---------DG-QPAEAHVHAMLTFTN--PR--SLNSVAKTLGD------------KP--	83
MBR2134100.1 ---------KG-EQVKPHLHLMLSFEN--AR--SLNSIAKLLND------------KT--	85
WP_163562262.1 ---------DG-KPVEPHLHLMLYFSH--AR--SPKSIAWEIDE------------KEGL	92
NQN90763.1 ---------AG-DPVAPHLHLMLYFKH--AR--SPYSVAWEISG------------RKGK	90
WP_185760226.1 ---------NG-DLVEPHIHLMLYFKH--AR--SPYSLAWEIND------------KEGT	86
KXA58447.1 ---------DG-ETVEPHIHLMMYFKH--AR--SPHSIAWEINE------------RNGK	103
MBE6168775.1 ---------EG-VPVEKHVHVVLQFQH--AR--SIENLARLIKE------------PQ--	86
WP_130004159.1 -------------HVAPHVHVILQFKN--AR--HLTAVAKALGD------------KP--	80
EAF3071379.1 ---------DG-KAKAPHIHAMISFDN--AR--SLQNVARLLGI------------EP--	84
WP_212925409.1 ---------DE-TCKKPHVHIMMQFEN--AR--SIDNIAKLLND------------KP--	80
WP_098110130.1 ---------DG-SLKTPHIHVMLQFEN--AR--SIDNVAKILKD------------KP--	80
WP_204858094.1 ---------ENGAHVKDHFHLYLHFGNT-NW--KYEDVAKWFGV------------KV--	77
MBS5659196.1 ---------ENEVLKKAHYHVYVSFGKS-ST--SVQSVANRFGI------------SE--	78
MBE6108706.1 ----------NGEPAEPHVHCVMEFRY--PI--TITTISNHLNI------------EP--	97
MBE6866131.1 ----------KEQPKAPHVHLYVKCKD--SY--KTTTLANIFGV------------KP--	104
WP_078783940.1 ----------DGKPVAPHIHLVLGLNE--SL--NTSTIGNIIGV------------PQ--	74
MBS5458667.1 ----------NGNLVAPHVHIPLELAE--SV--KDSTIGGYVGV------------AP--	85
WP_150027414.1 -------------EKEPHYHVYLRFKN--PQ--KFTTVASWFKI------------NQ--	93
HJC48551.1 -------------LKYGHWHIAMRFNR--GR--RISDVASWFGI------------PE--	84
WP_055653034.1 -------------PKEPHWHIELRLTR--GR--RLTDIASWFGL------------PT--	85
MBQ1567351.1 -------------PKNDHFHIMVRLSE--GI--KISQIAKWFNV------------KE--	77
MBQ7891106.1 NNN-PNNTGKVGEFKKPHWHVYIHMTS--SR--TLYDIGKWFGV------------EW--	100
MBC9706413.1 I-P---TGKKIGDPKTAHWHMGFVWYN--AI--TFGTVSNLFAV------------PE--	91
CDL66069.1 I-P---EGKKLGDRKRAHWHMGFVWYH--GV--TFRTIANYFNV------------PE--	97
NBI86731.1 EKN---SNYVAGTLKTAHYHIWLKLPRDKAR--MRKDIAKWLEV------------GW--	103
MBQ9249626.1 ------DTHKAGEFKKPHYHVFIRLNQ--SR--SFEDIAAWFGL------------DV--	97
MBE5064047.1 EKN---PDHKEGTKKADHIHIFIKLKE--GR--SFKDIGQWFGL------------ES--	102
WP_161511453.1 ----------IDKVTKPHIHIAIHFAKS-PK--TISAVRKILGLYD--------ETKE--	146
MBR4032506.1 ---------ELGEIEQPHYHICMRYLTD-S-SFSFKVVKKSFPFGMIQV-----------	118
MBQ8146433.1 ---------ELGDIEQPHYHICMRYTTE-S-SFSFKAVKNAFPFGMIQV-----------	118
MBR5313919.1 ---------ELGDIEQPHYHICMRYTTE-S-SFSFKVVKKAFPFGMIQV-----------	118
WP_150844754.1 ---------SDGTVKPLHWHVVLKFNST-GIRKKYIIEYQAFKYGYTVE-----------	109
MBE6955954.1 ---------PDGAV-PTHYHIYFKFKTP-V---HFPYLKEAFPYGDIEK-----------	93
WP_028509833.1 --------DDNTTPREPHIHLMLRFSCA-VH--TSNILARAKKVGIPAD-----CITE--	89
MBR5473554.1 EK--N-PEHKEGTLKKPHIHLYLNFGQG-SA--TFKDVARWFKD------------EP--	89
MBE6107865.1 --------EAKTKKAEPHYHLQCACDN--SY--AIGTIAGWLDV------------RP--	104
MBQ8792727.1 EEGRIPEGKQVGDPKEPHWHIFGRFGKN-PR--KSNHIAAWFDV------------PE--	110
MBQ8322595.1 ----------KGILESPHYHIYLNFGRA-SV--KFTDVAKWFGL------------EP--	84
CDE19587.1 --------------ASSHYHIYINFGQQ-TV--DSKDVAGWFGI------------PE--	71
MBR2614985.1 --------------TRNHYHIYVNFGNN-GV--SHELVASWFEV------------PP--	70
MBQ7339229.1 --------------TRPHYHIYVNFGNT-GV--FHELVASWFGV------------PP--	56
MBE7087876.1 --------------TRPHYHIYINFGNN-GV--SHELVASWFDI------------PP--	70
MBO5927838.1 --------------ASPHYDIYLNFGDT-GV--ESSEVAKWFGL------------QE--	71
MBE5744363.1 --------------ASPHYDIYLNFGDT-GV--ESSEVAKWFGL------------QE--	71
MBQ2723241.1 --------------TRPHYHIYLNFGT--SV--DSLRVAKWFELDYTTP-DGKYHTGE--	69
MBQ9069922.1 --------------TAPHYHIYLNFGNS-GV--DSKIVAQWFGL------------QE--	71
MBE6645542.1 --------------TAPHYHIYLNFGKS-GV--DSKIVAQWFGL------------QE--	71
MBQ7326385.1 --------------VSPHYHIYVNFGKS-GV--DSKIVAQWFGV------------QE--	71
MBP3402267.1 --------------TSPHYHIYVNFGKS-GV--DSKIVAQWFGV------------QE--	71
MBR1891756.1 --------------TRPHYHIYLNFGKS-SA--DTKMIAKWFNLGYVDK-DGNEQTGE--	81
MBR1676960.1 --------------TRPHFHIYLNFGKS-SA--DTKLIAKWFNLGYVDK-DGNEHSGE--	68
MBE5764008.1 --------------TRPHYHIYLNFSPS-SV--DTKLVASWFDVP------------E--	70
MBE5742703.1 --------------TAPHYHIYLNFGKS-SV--DTKLVAKWFELSYKDEKSGEEHDGT--	82
MBQ2710878.1 --------------TRPHYHIYLNFHPS-SA--DTADVAKWFKLGYTDQ-NGVEHTGE--	81
MBQ2710804.1 --------------TRPHYHIYLNFHPS-SA--DTKDVAKWFQLGYTDD-KGVEHSGE--	81
MBR2611608.1 --------------TRAHYHIYLNFGAS-SV--DTALVASWFQI------------PE--	71
MBR2372184.1 --------------TRPHYHIYVHFGGA-SV--QVGLVAKWFGI------------AP--	91
MBR2335016.1 --------------TEPHYHIYLNFGKT-SV--EFSDVGSWFGL------------DE--	70
MBE6535625.1 --------------TEPHYHIYLNFGKT-SV--EFSDVASWFGL------------DE--	70
MBO5009467.1 --------------TEPHYHIYLNFGKT-SV--EFADVASWFGL------------DE--	70
MBE6606917.1 --------------TSPHYHIYLNFGRT-GI--PLPDIAKWFGL------------QE--	78
MBE6630363.1 --------------ETPHYHIYLNFGNS-GV--DSKVVAGWFGL------------QE--	71
MBQ9098498.1 --------------TRPHYHIYINFGNS-GI--NSADVAEWFGV------------PE--	80
MBR2971948.1 --------------TAPHYHIYLNFGSS-GV--DTKQVGEWFGL------------QE--	70
MBO4252250.1 --------------TAPHYHIYLNFDKS-GV--DTKQIAEWFGL------------QE--	70
MBQ6922900.1 --------------TAPHYHIYLNFNKS-GV--DTKQIAEWFGL------------QE--	70
MBO5224694.1 --------------TAPHYHIYLNFGTS-GV--DTKQVAEWFGL------------QE--	70
WP_191346674.1 --------------TAPHYHIYLNFGNS-GR--DTAQVASWFGL------------QE--	70
WP_086982405.1 KA--DGTSYSEGDLKAPHIHLMMKFK--SPV--RLHCIANWFNV------------KE--	98
WP_019282500.1 TS--DGKKFKKGDLKAPHVHLMMKFK--SPQ--KVHCIAKWFKV------------KD--	98
MBO5082550.1 ---------------KPHYHIMVQTY--EPQ--DSTRIAKDFGV------------KE--	71
HJA06820.1 ---------DNGEPKAPHWHIMLQFN--DTQ--DSKYIAKWFGI------------EE--	76
MBR3654538.1 ------KEKENGNTKNPHYHVYLHFT--GGR--TFDNVAKWFGL------------SP--	81
WP_130789588.1 ---------DSGTLKAEHIHIMIKFA--YSY--NVMALAKQLNL------------KS--	81
WP_066540771.1 ----------DGSLKNPHYHIVLVLK--TPY--DVEYIASWFKT------------SS--	80
WP_012477877.1 AK---ENGKSVGDYKIPHWHIMLRFH--QSQ--EFKYIAKWFNT------------TE--	88
PQP79385.1 AK---SNNKNVGDYKNPHWHIMLRFH--KPY--DFKHICQWFKT------------DE--	88
WP_011412955.1 AQ---LNGKKIGDLKSPHYHIYLRFN--YAY--DTKHIAQWFNT------------QD--	88
WP_181377755.1 AQ---LNGKKIGDLKTPHWHIYLRFN--NAY--DVKHISQWFNT------------QE--	88
WP_013100860.1 AQ---LNGKKVGDIKAPHWHIYLRFN--YAQ--DTKHISQWFNT------------QE--	88
WP_015060417.1 AQ---LNGKKIGDIKAPHWHIYLRFN--YAY--DTKHISQWFNT------------QE--	88
WP_015060412.1 AQ---LNGKEVGDIKAPHWHIYLRFN--YSQ--DTKHISQWFNT------------QE--	88
WP_011412965.1 AT---LNGKNIGDLKKPHWHIYLRFN--YAH--DTKHISQWFNT------------QD--	88
WP_012662298.1 AQ---LNGKKVGDIKAPHWHIYLRFN--YSQ--DTKHISQWFNT------------QE--	88
WP_212332043.1 AA---LNDKKIGDLKSPHYHIYLRFN--NSY--DTKHIAQWFNT------------ED--	88
BAD04752.1 AQ---LNGKKIGDLKTPHWHIYLRFN--NAY--DVKHIAQWFNT------------EE--	88
MBT1576939.1 AQ---LNGKKVGDLKAPHWHIYLRFN--YSQ--DTKHISQWFNT------------EE--	88
WP_219475296.1 AQ---LNGKKIGDIKSPHWHIYLRFN--YSQ--DTKHISQWFNT------------QE--	88
WP_087245005.1 KK---NSTHKANTIKDPHYHIYIKLD--NAY--TFTTVANWLDI------------KE--	102
ODR34583.1 ---------KDGTDATPHYHVFLRFE--DTQ--DTKYVAKWFGI------------AE--	78
CCY61699.1 ---------EDGTPVAPHWHIMIRFK--RPV--QTESLCKWFGI------------KS--	83
CCZ93342.1 ---------DDGSPKAAHWHIYIRFK--DST--PTDSICKWFGI------------TS--	90
WP_161172224.1 ---------TDGTPKAAHWHIYIRFK--DST--PTDSICKWFGI------------TS--	87
RGS35734.1 ---------KDGELKKPHWHICIRFK--DSV--PTESICNWFGI------------TE--	126
DAP30544.1 ---------KDGNKKKPHWHICIRFK--DSV--PTESICKWFGV------------TD--	77
MBQ5852134.1 TK---NPDHKAGTPKKAHYHIAIRLE--YGV--DIKYIANWLGI------------KE--	87
MBS7338755.1 KQ---NADHKAGTLKRAHYHIAIRLE--YGT--DTKYIANWLGI------------KE--	87
MBQ8425590.1 ---------EDGTKKASHYHIYIRLK--DST--DSKYIAKAFNV------------KE--	75
MBB2182224.1 ---------EDGTLKAPHYHIAVRLK--EAY--DIKYIANWFGI------------GM--	75
WP_164804530.1 ---------SEGNLKSPHIHIALRLN--NMY--DSKYIAQWFNV------------GE--	76
MBS5075824.1 IK---NPLHKANEPKENHMHGMLRFN--NSY--KISTIANWFEL------------PD--	101
WP_002578150.1 LD---DIKNKAGNLKKTHIHGMLRLN--NSY--KFSTIANWFDV------------TA--	99
WP_118051418.1 QS---NSAHKAGTLKPEHLHLIMHFKSNQPQ--KLECIGSWFGL------------AS--	100
SCG87263.1 LA---NPNHKKGTLKPPHIHLYLHFN--SPQ--HIPQIAKWFNI------------GK--	108
WP_087936882.1 ---------KDGNLIKRHIHLILEFT--NPM--PTTNIASVFKV------------KE--	84
WP_118053544.1 EQ---NPDHVAGELKAPHIHLLLRFEKNQPQ--KLHCVAAWFNI------------TE--	100
WP_120105442.1 RK---NEKYKCGELKPKHIHLLLRFFENQPQ--KLKNIAGWFQI------------PP--	107
MBQ7146823.1 AR---RPDRKAGSLKTPHIHLLLRFASNQPQ--HISSIAGWFSL------------SE--	100
MBR1535205.1 AS---SPEHKAGSLKPPHIHLLLRFERNQPQ--KTQYIAKWFSI------------GE--	98
RGH58023.1 SR---NPEHKAGRFKPAHIHLLLRFERSQPQ--STKYIAKWFNL------------GE--	103
RGH58635.1 SR---NPEHKAGRFKPAHIHLLLRFERSQPQ--STRYIAKWFNL------------GE--	103
WP_191427827.1 QK---NPKHIAGTLKPNHIHLLLKFT--APQ--RSYYIGKWFGL------------KE--	100
WP_215691332.1 AK---NEQHKAGTLKSPHIHLLLKFR--CPQ--QIGNVAKWFNI------------KP--	93
WP_209797049.1 ---------ENGELKKPHIHLIMRFKNNQPQ--NIKYISKWFNL------------NP--	83
HJC42506.1 KR---NPDHKQGELKPPHIHLLLRFENNQPQ--KLDCVAKWFNI------------AP--	96
MBQ9198688.1 EA---NAEHKVGELKPAHIHLLIRFQDNQPQ--DSKYISKWFNI------------SE--	95
* .
WP_019299400.1 ------HFI-EYPKGKNRF-----FP--FNEKAYLIHAQQ--PD------KYQYEVNEVE	141
WP_200708081.1 -----WQQF-TYK-----D-----NK--VEAFKYLIHDTKNSQS------KAQYSVHDV-	122
WP_117195092.1 -----MNQF-EFF-----E-----RK--DAGFLYLIHAGRKDRH------KYQYSIDEV-	121
ABP89830.1 -FEVQSNFFEAWK-----G-----KV--NNAYSYLIHRTEDASE------KHQYTVDEV-	137
WP_125581548.1 ------QNFESMTKNDRKN-----GV--NNGFAYLTHRTTNAAD------RYQYDFSEV-	121
WP_099975177.1 ------TQITNMSKY-GSN-----GF--NNSISYLVHHSTGSID------KYQYDPAEV-	114
WP_004900270.1 ------QYIAQWK-----G-----AA--NNLYSYLIHRTETASD------RYQYEVNEV-	134
WP_002815993.1 ------QYIEIWN-----G-----NY--ANAYAYLVHKTDGASR------KYQYPLDSV-	114
HCF46128.1 ------QQIAKWD-----G-----KA--ANGFAYLVHRTKDSSD------KYQYNPIDV-	121
MBK6089496.1 ------QYIERYD-----K-----QA--DNGYSYLTHRTDKAKS------KHQYDFSEV-	118
MBR2134100.1 ------QQITVWR-----G-----NS--NNGYAYLTHRTDEAKN------KYQYEPEKV-	120
WP_163562262.1 RKNAKTERL-EFF-----K-----NP--NNGYSYLVHRTTNASD------KYQYPLEDV-	132
NQN90763.1 RLDSQVERL-DFF-----K-----RP--NNGYSYLVHRTTNAKD------KYQYNPEEV-	130
WP_185760226.1 REDAQVERL-EFF-----K-----HL--NNGYSYLVHRTTDAQN------KYQYPVTDV-	126
KXA58447.1 REDAQIERL-EFF-----K-----HL--NNGFSYLVHQTKDAQN------KYQYPISEV-	143
MBE6168775.1 -----VSAFQKWH-----G-----NV--NNAYSYLVHRTTDAQE------KYLYSLEEV-	122
WP_130004159.1 ------QYLEQWK-----G-----NI--NNGYSYLIHATKDARD------KYQYDPKDV-	115
EAF3071379.1 ------QYIEQWK-----G-----ES--LNGYSYLIHATTNAEH------QYQYSTDEV-	119
WP_212925409.1 ------QYIEQWK-----G-----DS--TNGYSYLIHATPNAQD------QHQYDSSEV-	115
WP_098110130.1 ------QYIQQWK-----G-----DS--TNGYSYLIHATTDAQE------QHQYDVNEV-	115
WP_204858094.1 ------NHVERVKS----------NK--AFVLRYYTHEGQ--PE------KYQYPVEAI-	110
MBS5659196.1 ------NLVNKIKS----------NR--YLTLRYFLHIGT--D-------KHLYPMSDM-	110
MBE6108706.1 ------QYFELIKQKKPWGKTWVVDI--GGGLSYLTHRNV--SN------KHVYSDDEV-	140
MBE6866131.1 ------NYIEEIHAKYWRGDKRCADM--GVAYAYATHRNH--PE------KAQYDDSIV-	147
WP_078783940.1 ------QYVSPIKQKIKAGRSYRADI--GGALLYLTHRNA--PE------KHQYSDDQV-	117
MBS5458667.1 ------QFVERIKQRKGIGRRSVADI--GGSLSYLTHRNA--PN------KYQYSDDDV-	128
WP_150027414.1 ------EYVRKIKT----------NF--ERSCAYLIHRND--AS------KYQYDSSIV-	126
HJC48551.1 ------NFFNHSKT-----G----KY--DDMLAYLIHANA--PD------KFQYDSSEV-	118
WP_055653034.1 ------SCIQTSKS-----G----RY--EPMLQYLIHENS--SE------KYQYAESEV-	119
MBQ1567351.1 ------NYVQECKSKSPKAY----QF--NDMLAYLIHTGD--SS------KHQYDLSEV-	116
MBQ7891106.1 ------NYVTPPRD-TKKSD----QF--TNMVAYAVHADK--KD------KYQYDISEV-	138
MBC9706413.1 ------NFIEKIKS-----K----FF--GDYFAYLTHANR--PE------KHQYPDSIV-	125
CDL66069.1 ------NFIERIKS-----K----FF--GDYFAYLTHANR--PE------KHQYSDEIV-	131
NBI86731.1 ------TMVQDLE------Y----QF--ENSIVYATHALH--IE------KAQYGIDEV-	136
MBQ9249626.1 ------QFVSAIKA-----R----TF--DAGCLYATHANA--PE------KYQYPLSHA-	131
MBE5064047.1 ------NFVNKCK------S----QF--DNACLYAIHANA--PD------KYQYSIEEA-	135
WP_161511453.1 ------KFIESFKG----------AYAKQSMFSYLPHLTEEAKAEKIDYSDYLDKPSKF-	189
MBR4032506.1 ------------GR----------YW--NSMVQYLIHKND--KK------KTPHEVSEI-	145
MBQ8146433.1 ------------GR----------HW--NSMIQYLIHKND--KK------KTQHEASEI-	145
MBR5313919.1 ------------GR----------HW--NSMIQYLIHKND--KK------KTPHEVSEI-	145
WP_150844754.1 ------------CK----------SY--NASIQYLLHLND--KD------KHPYDKSEI-	136
MBE6955954.1 ------------SR----------SA--NACVQYLIHKNN--PE------KTQYSKDEV-	120
WP_028509833.1 ------NRIQKM-K----------SW--SAALNYLTHRDEHKPW------KHVYDTAEV-	123
MBR5473554.1 ------QYVGKVHG----------RK--ADMLLYLTHRNV--PE------KYQYKDDEV-	122
MBE6107865.1 ------SQIERIKA----------TF--ATALLYLTHLNA--PD------KHQYDDSEV-	137
MBQ8792727.1 ------FCLNR-VG----------KW--VSALQYLTHANR--PY------KAQYEPDEV-	142
MBQ8322595.1 ------QYVNKIIK-----------T--GSVLDYLTHNNDSQQF------KHQYRPEEV-	118
CDE19587.1 ------QFVNKVEG----------RK--TDMLMYLTHSNDSQQH------KHQYDFSEV-	106
MBR2614985.1 ------NLVSKVKG----------RK--TDMLKYLTHGNDSQQY------KHQYDPSEV-	105
MBQ7339229.1 ------NFVNRIKG----------RK--TDMLLYLTHGNDTQKH------KHQYEPSEV-	91
MBE7087876.1 ------NFVSKVKG----------RK--TDMLLYLTHANESQKY------KHQYDPSEV-	105
MBO5927838.1 ------SQIEKVHG----------RA--QDMLLYLIHGNDSRRH------KYQYSPDEV-	106
MBE5744363.1 ------SQVEKVKG----------RA--QDMLLYLIHGNDSQRH------KYQYSPDEV-	106
MBQ2723241.1 ------QFINKVQG----------RT--VDMLKYLIHGNESQRD------KYQYSPSDV-	104
MBQ9069922.1 ------SQVNKIQG----------RA--TDMLQYLTHSNESQKN------KYQYSPSEV-	106
MBE6645542.1 ------SQINRIQG----------RA--TDMLQYLTHSQESQKN------KYQYSPSEV-	106
MBQ7326385.1 ------SQIERIKG----------RA--TDMLLYLTHGQPSQKN------KYQYSPSEV-	106
MBP3402267.1 ------SQIERIKG----------RA--TDMLLYLTHGQPSQKH------KYQYSPSEV-	106
MBR1891756.1 ------QFISKIKG----------RG--ADVLLYLTHENESQKY------KHIYDRKEV-	116
MBR1676960.1 ------NFISKIKG----------RG--ADVLLYLTHENESQKY------KHIYDRKEV-	103
MBE5764008.1 ------NMIERVKG----------RR--TDMLLYLTHGNESQKN------KHQYLPSEI-	105
MBE5742703.1 ------QFIEKVKG----------RK--TDVLSYLTHSNESQKN------KHQYSTSEV-	117
MBQ2710878.1 ------NFIERVKG----------RK--TDVLLYLIHGNDSQKF------KHQYSPTEV-	116
MBQ2710804.1 ------QFIEKVKG----------RK--TDVLLYLIHGNDSQKF------KHQYSPDEV-	116
MBR2611608.1 ------SFINKVKG----------RK--TDMLLYLTHGNDSQKN------KHQYSPKEV-	106
MBR2372184.1 ------NFISKVKR----------RR--VDMLEYLTHSNSTQQN------KYQYPKSEV-	126
MBR2335016.1 ------NFVNKIEG----------RK--SDMLLYLTHGNDGQQH------KHQYSPKEV-	105
MBE6535625.1 ------NFINKVEG----------RK--TDMLMYLTHSNAGQEH------KHQYSPKEV-	105
MBO5009467.1 ------NFVNKVEG----------RK--VDMLMYLTHSNAGQEH------KHQYSPKEV-	105
MBE6606917.1 ------SCVERIKG----------RP--VDVLKYLVHGNDSQIN------KHQYDYSEV-	113
MBE6630363.1 ------SQVSKILG----------RN--TDMFQYLTHSQPSQKH------KYQYSPSEV-	106
MBQ9098498.1 ------NFIEKVKG----------RY--TDMLLYLTHGNDSQQN------KHQYSASEV-	115
MBR2971948.1 ------SQVEKIKG----------RK--TDALEYLTHANDTQKY------KYQYSPSEV-	105
MBO4252250.1 ------SQVNRVRG----------RH--TDMLLYLTHGNDSQKN------KHQYSPTEV-	105
MBQ6922900.1 ------SQVNRVRG----------RA--ADMLLYLTHGNDSQKN------KYQYSPTEV-	105
MBO5224694.1 ------SQVNKVRG----------RS--TDMLLYLTHGNDSQKN------KYQYPTSEV-	105
WP_191346674.1 ------SQVSRVKG----------RA--TDMLLYLTHGNDSQKN------KYQYSPSEV-	105
WP_086982405.1 ------NNINKIKS----------KW--VSALRYLTHSNH--PE------KHQYDDSDV-	131
WP_019282500.1 ------NNINKIKS----------KW--VSALRYLIHANH--PE------KHQYNVDEV-	131
MBO5082550.1 ------SYVEKPRSKKKTH-----KY--DDMLLYLIHRNA--PE------KYQYDVDDV-	109
HJA06820.1 ------QYVNRSSS----K-----RF--EPMLAYLIHANA--TD------KYQYDAALV-	110
MBR3654538.1 ------AFVSKIHG----------TF--GDAVEYATHHNA--PE------KYQYDYSEV-	114
WP_130789588.1 ------QYIQQIQS----R-----RY--EDALLYLTHANA--QD------KYQYSLDAV-	115
WP_066540771.1 ------NFVEKIKG----------NM--SDILNYLTHKND--LS------KFQYEDYEV-	113
WP_012477877.1 ------NFVSQIKG----------RF--TDALLYLTHANR--AD------KHQYQNHQV-	121
PQP79385.1 ------NFVSRIKG----------RF--SDALMYLIHANR--QD------KHQYKDHEV-	121
WP_011412955.1 ------NFVSKIKG----------RF--SDALMYMTHANS--SD------KHQYDEKAV-	121
WP_181377755.1 ------NFVSKIKG----------RF--SDALMYMIHSNR--LD------KHQYDEKEV-	121
WP_013100860.1 ------NFVSKIKG----------RF--SDALMYMIHSNR--FD------KHQYDEKEV-	121
WP_015060417.1 ------NFVSKIKG----------RF--SDALMYMIHANR--LD------KHQYDEKEV-	121
WP_015060412.1 ------NFVSKIKG----------RF--SDALMYMIHANR--SD------KHQYDEKEV-	121
WP_011412965.1 ------NFVSKIKG----------RF--SDALMYMIHANR--SD------KHQYDEKAV-	121
WP_012662298.1 ------NFVSKIKG----------RF--SDALMYMIHANR--LD------KHQYDEKEV-	121
WP_212332043.1 ------NFVSKIKG----------RF--SDALMYMIHANR--SD------KHQYDEKAV-	121
BAD04752.1 ------NFVSKIKG----------RF--SDALMYMIHANR--TD------KHQYDEREV-	121
MBT1576939.1 ------NFVSKIKG----------RF--SDALMYMIHANR--LD------KHQYDEKEV-	121
WP_219475296.1 ------NFVSKIKG----------RF--SDALMYMIHANR--SD------KHQYDEKEV-	121
WP_087245005.1 ------NFINKIIG----------KW--GDVLLYATHRNA--SS------KYQYDDSEV-	135
ODR34583.1 ------NFVGKING----------KW--TDALLYLTHENA--PS------KFQYPETDV-	111
CCY61699.1 ------NMIGYILG----------TF--GDAVAYLTHRNK--PE------KYQYLDEEI-	116
CCZ93342.1 ------NYIGRIQG----------RF--ADALAYATHRNV--PE------KYQYLDEEV-	123
WP_161172224.1 ------NYIGRIQG----------RF--ADALAYATHRNV--SD------KYQYLDEEV-	120
RGS35734.1 ------NYINKIRG----------RF--GDALAYLTHKNA--TE------KYQYLEESV-	159
DAP30544.1 ------NYINKIRG----------RF--GDALAYLTHKNA--TE------KYQYLEEEV-	110
MBQ5852134.1 ------NFINKVKG----------KW--VDMLKYLTHENA--LT------KYQYTEDEV-	120
MBS7338755.1 ------NFINRVKG----------KW--VDMLKYLTHENA--ST------KYQYAEDEV-	120
MBQ8425590.1 ------QYINKVKG----------KW--VDVLLYATHKNR--PE------KYQYADDEV-	108
MBB2182224.1 ------QYVSKVKG----------RW--NDLMLYLTHINA--PN------KHQYPLECV-	108
WP_164804530.1 ------QYVNKVKG----------RW--SDMLSYLTHKNA--PE------KFQYDDSEV-	109
MBS5075824.1 ------ECVRFIKK----------TF--NSACAYLIHRNE--PE------KFQYSPSEV-	134
WP_002578150.1 ------QRIRKIET----------SY--AAACAYLIHRNN--PE------KFQYDPSMV-	132
WP_118051418.1 ------NFVSKIFG----------TW--EDACAYLIHLNA--SD------KYQYSPDNV-	133
SCG87263.1 ------QFLEVCHG----------RE--IDVLAYLVHLTPSSAG------KYQYNPLEI-	143
WP_087936882.1 ------NFIERIKS----K-----KF--EDSFKYLMHLNA--PN------KYQYSIDEV-	118
WP_118053544.1 ------NFVSKVHG----------KW--ENAVLYQVHANA--PK------KYQYDIEEV-	133
WP_120105442.1 ------NFVSKIHN----------RW--GSAVLYQIHANC--PE------KYQYDISEV-	140
MBQ7146823.1 ------NYIERIKG----------RW--EDALLYLTHNNA--PE------KHQYNLEEV-	133
MBR1535205.1 ------NFVSKIRG----------QW--EDAVVYLVHKNA--ED------KYQYDTEEA-	131
RGH58023.1 ------NFVSKING----------TF--DDAILYLAHLNA--PD------KAQYDVKDI-	136
RGH58635.1 ------NFVSKING----------TF--DDAILYLAHLNA--PD------KAQYDVKDI-	136
WP_191427827.1 ------NFVSKING----------KW--EDAVLYQIHYNA--PE------KYPYDVSEV-	133
WP_215691332.1 ------NCVQKVKS----------EV---AATAYLIHANA--PQ------KYQYELSEV-	125
WP_209797049.1 ------NFVSKIKS----K-----KF--EDAIKYLVHLNA--PE------KFQYLINEV-	117
HJC42506.1 ------NFIGKIKS----------SW--EDANLYLIHINK--VD------KYQYSVDEV-	129
MBQ9198688.1 ------NFVNKIKG----------KW--QDALRYQCHINA--PK------KYQYSVDEI-	128
* *
WP_019299400.1 TFE--TIDYEQFVLENEKEFLKRSAT------------VRYKTIDESLDLIFDKVLFGKI	187
WP_200708081.1 -RS--NFDYEEFVLQNS-SES------------------------KTVDNIIEGIINGSI	154
WP_117195092.1 -SA--NFDYREYVENLKANYS------------------------TSLDTMLEDVLESRI	154
ABP89830.1 -IA--NFDYAERIENIESKIQSNSR---------------KEKTINVVRNLINKIIAGDI	179
WP_125581548.1 -TA--NFDYPKFMAELAEKVKN---------------------TATGPDRILEDFKNGEI	157
WP_099975177.1 -IA--NFDYIKELKKIENEVSSSKKG-------------SRIRESQQVNDIFQKAGVGLL	158
WP_004900270.1 -VA--NFDFPGKIERIEQAIQ---GR-------------KGKRDGTLLNETLDALLEGNI	175
WP_002815993.1 -TS--NFDFKERIESFSSTGN--------------------RTNQLAIKYILDEIVSGKI	151
HCF46128.1 -SA--NFDYPKELEIYEQNAKNN-------------------AKKIKMTEKLDDLYNGKI	159
MBK6089496.1 -TA--SFDYPAYMADIESKVLNA-------------------TKYNQTKLLLDAFKAGHI	156
MBR2134100.1 -IS--NFDYSEFLKSISKEVENK-------------------DNC-KINALLDMLYTGQI	157
WP_163562262.1 -FS--NFDFTEKIEQITKNVT---RK-------------AQMKDSELINELLDLLYDGDI	173
NQN90763.1 -FS--NFNFPAKIAQITKSVE---RD-------------KAIKDADLIKEYLDLLYDGDL	171
WP_185760226.1 -IS--NFDFERKLESITKQIE---RA-------------HNKNESELIKEYLDLLYEGVL	167
KXA58447.1 -IS--NFDFAKKLENIRKQVE---RN-------------QSKKEGELIREYLDMLYDGLL	184
MBE6168775.1 -KS--NFDYPELMKSISKKIN---KS-------------NKQRDNEIIKQLLDRLGAGEL	163
WP_130004159.1 -VA--NFDFINLMEQVPKKVK---KA-------------DDTDDAIIIINILDALDAGAI	156
EAF3071379.1 -IA--NFDFNELMEQVREGIKRKTKV-------------TSAKDEIIIRAYLDELKKGSI	163
WP_212925409.1 -KA--NFDYNAFLQNTKKSIQ---FT-------------THGKSELIIKNLLDQLYTGEV	156
WP_098110130.1 -EA--SFDYKDLIEKAKKRVK---FT-------------LTGKDELIIKGLLDKLYIGGI	156
WP_204858094.1 -VA--NFDVKAYLDK--------M------------------AQKVNLDTLIAKCAAGEI	141
MBS5659196.1 -VA--NFDVEAFFDS--------Q------------------KQQKQLERILEDCAAGII	141
MBE6108706.1 -IANAGWDWIAERNK----SEEIQKK-----L----------K----VEDIIQGIISGEI	176
MBE6866131.1 -VAKEGYDWKAVRAE----SEERARK-----Y----------ATQEYINNILKRIANGTI	187
WP_078783940.1 -VAKAGYDWIAERAK----SEKAQE------------------ANKSFQKAIEGIKAGKI	154
MBS5458667.1 -VAKPGYDWQSVRNE----SEKNHS------------------MQNSLKKVFDGIENGEI	165
WP_150027414.1 -SA--SFDYNDLLEK----LLEKEQEQLNQGN----------KKEKIRKQIFDEAKTGTL	169
HJC48551.1 -QA--NFDYREWLKE----YKANEKK-----K----------LTENRRNELIEMAANGTM	156
WP_055653034.1 -VA--NFNYSERMQV----IRDIQAK-KNAKI----------DGDKRISEIVELIANGTI	161
MBQ1567351.1 -KTNI-EDLAERIED--------YKERMAGKPLKTR---NISEDRRQLEEIVEKIAQGEI	163
MBQ7891106.1 -KSKN-VDVQAVVDE--------YLERVNKSKANQKKQDKNTQEQLRMRAIYTDIAQGVI	188
MBC9706413.1 -ITSE-PDWKTQRDA----RLAANSAKSQVEFFP------YWLQQATEGKLKRSDVGGKI	173
CDL66069.1 -ITSE-PDWKIQRDA----RIATSQAKAQAGFFD------YWLQKAAEGKLTRADVGGKL	179
NBI86731.1 -VCSGDINYAELVQK----RVKEYQEATRKS-----------LLVQREAEIMEAIECGKI	180
MBQ9249626.1 -VA--DFNYAGLVEA----YKEKAKKRGGKE-----------KQYARKMQIVKLIDNGTI	173
MBE5064047.1 -VASPGFDYASLVQE----KKAKYKREKNKD-----------KAYQRKMEIVNLIEQGII	179
WP_161511453.1 -RT--NFDCQKL-------IRVAQDD---V-----------EARQYEMSTIIDDILNREL	225
MBR4032506.1 -VT--NIDSETLKFYLESEYEDP-KK----------------KEENALTELLQMILDGLS	185
MBQ8146433.1 -VT--NVDSATLKFYLESEYKDP-KK----------------IEEETLDELLQMILNGLS	185
MBR5313919.1 -VT--NVDSATLKFYLESEYKDP-KK----------------IEEETLDELLQMILNGLS	185
WP_150844754.1 -VT--SYNSDELEIFLSTTDGKLAKS----------------ESNNAVQAILDDISNGTI	177
MBE6955954.1 -IT--NFTQEQIDYLFL-NNKKMEKL----------------NEESELTDILESIGNNEI	160
WP_028509833.1 -IS--NFDWQL-------ESESAHQA-KQL-----------RADKGREKEIVEAIASGEI	161
MBR5473554.1 -VS--NFDLKQ-------AIEEDQKN-H-S-------------LVNEADKI---VFDFMQ	154
MBE6107865.1 -HA--NFAWQK-------ERKEAKSR-I-I-------------RERQKAELITAILDGQV	172
MBQ8792727.1 -VS--NYDFQG-------EIEA--KQ-G-L-------------TESRRLEIMNGLVDGTI	175
MBQ8322595.1 -TA--NFDFVK-------EAEI--ER-T-F---------------------------GDF	137
CDE19587.1 -VA--NFDFKS-------EIEQ--AK-I-I---------------------------GDF	125
MBR2614985.1 -VA--NFSFET-------EIQK--SK-I-I---------------------------GNF	124
MBQ7339229.1 -VS--NFAFET-------EIKN--SK-I-I---------------------------GNF	110
MBE7087876.1 -VS--NFAFET-------EIEK--SK-I-I---------------------------GDF	124
MBO5927838.1 -IA--NFDFKS-------ELAK--AK-I-L---------------------------GNF	125
MBE5744363.1 -VA--NFDFKS-------ELAK--AK-I-L---------------------------GNF	125
MBQ2723241.1 -VA--NFDWQK-------EIAL--GD-I-I---------------------------GDF	123
MBQ9069922.1 -IA--NFDFEE-------EIKR--SK-I-L---------------------------GNF	125
MBE6645542.1 -IA--NFDFEE-------EIKK--SK-I-L---------------------------GNF	125
MBQ7326385.1 -VA--NFDFEA-------EIEK--SK-I-L---------------------------GDF	125
MBP3402267.1 -VA--NFDFEA-------EIEK--SK-I-L---------------------------GDF	125
MBR1891756.1 -HA--NFDFES-------EIAT--AK-I-I---------------------------GDF	135
MBR1676960.1 -HA--NFDFES-------EIAT--AK-I-I---------------------------GDF	122
MBE5764008.1 -VA--NFDVQG-------EIEQ--SK-I-I---------------------------GDF	124
MBE5742703.1 -IA--NFDFVA-------EVES--AK-I-I---------------------------GDF	136
MBQ2710878.1 -VS--NFDFES-------EIAT--SK-I-I---------------------------GDF	135
MBQ2710804.1 -VS--NFDFES-------EIAT--AK-I-I---------------------------GDF	135
MBR2611608.1 -IA--NFDFET-------EITN--AS-I-I---------------------------GDF	125
MBR2372184.1 -VS--NFDFET-------EIQN--SK-I-I---------------------------GDF	145
MBR2335016.1 -IA--NFDFES-------EIAV--SK-V-L---------------------------GNF	124
MBE6535625.1 -IA--NFDFES-------EVAV--SK-M-L---------------------------GNF	124
MBO5009467.1 -IA--NFDFES-------EVAV--SQ-I-L---------------------------GNF	124
MBE6606917.1 -VA--NFDFLA-------EIET--DK-V-L---------------------------GDF	132
MBE6630363.1 -VA--NFDIES-------EIEQ--SK-I-L---------------------------GDF	125
MBQ9098498.1 -VA--NFDFQT-------EIMN--SK-I-L---------------------------GDF	134
MBR2971948.1 -IA--NFDVGT-------EITN--AK-I-L---------------------------GDF	124
MBO4252250.1 -VA--NFDFET-------EIKN--AQ-I-L---------------------------GDF	124
MBQ6922900.1 -VA--NFDFES-------EIKN--AQ-I-L---------------------------GDF	124
MBO5224694.1 -VA--NFDFET-------EIEN--AK-V-L---------------------------GDF	124
WP_191346674.1 -VA--NFDFET-------EIKN--AQ-I-L---------------------------GDF	124
WP_086982405.1 -IS--NFDYSEEKDNFKVSN---------------------RGGSARKDEILNNVSQGHW	167
WP_019282500.1 -IA--NFDYSEEKDKINTHN---------------------NKKKQRKEEIVNNISKGEW	167
MBO5082550.1 -TA--NFDYKTFIEKQENKEK----------------------KQNRKMEIVDLIKSGTI	144
HJA06820.1 -KA--NFDYIAFIQQDA--------------------------KNIRRSEILDLIDKGII	141
MBR3654538.1 -KA--NFDYEKAVKQNTERKE----------------------KKCSINQILSDIDSGTI	149
WP_130789588.1 -KA--NFDYQAICERYLKRKEQATS---------------KLSEKEHIRSLCDEIVQGKI	157
WP_066540771.1 -VS--NFNWKKTRDEG-SIKKYRL-------------------D-KRLKDLLTKIMNGEI	149
WP_012477877.1 -VS--NFDWESEANQDTFMRKYKL-------------------D-TRLVDILNKINSGEI	158
PQP79385.1 -IS--NFDWKSESQQDIFLRKYKI-------------------D-ARLQDILFKIQSGEI	158
WP_011412955.1 -VS--DFDWKSEIQKTNLNKQFKM-------------------NYARLKEINSQIISGEI	159
WP_181377755.1 -VS--NFDWKSEAQQDIFNRKYKM-------------------D-ARLKEIIDKIESGEW	158
WP_013100860.1 -VS--NFDWKSEAQQDIFNRKYKM-------------------D-ARLKEIIDKIESGEW	158
WP_015060417.1 -VS--NFDWKSEAQQDIFLRKYKM-------------------D-ARLKEIIDKIESGEW	158
WP_015060412.1 -VS--NFDWKSEAQQDIFNRKYKM-------------------D-ARLKEIIDKIESGEW	158
WP_011412965.1 -VS--KFDWKSEAQQDIFLREYKI-------------------D-SRLEEILSKIQSGEI	158
WP_012662298.1 -VS--NFDWKSEAQQDIFNRKYKM-------------------D-ARLKDILLKIHSGEI	158
WP_212332043.1 -VS--NFDWKSEAQQDIFLRKYKI-------------------D-SRLQEILFKIQSGEI	158
BAD04752.1 -VS--DFDWKSEAQQDIFLRKYKI-------------------D-TRLKDILTKIHSGEI	158
MBT1576939.1 -VS--NFDWKSEAQQDIFLRKYKI-------------------D-ARLQEILLKIKTGEI	158
WP_219475296.1 -VS--NFDWKSESQQDIFNRKYKM-------------------D-ARLKEILSRIASGDI	158
WP_087245005.1 -VS--NYDWIAERDKYQVKK--N--------------------NKDIKNELIEKIDQGII	170
ODR34583.1 -VS--NYDWKKEKNAKLTSQ--S--------------------LKAREAEIVSLIANGTI	146
CCY61699.1 -KS--NYDFKVEVEKALSKK--K--------------------ASQRKEEIIELIRSGIV	151
CCZ93342.1 -KS--NFDFVKERDTARSKE--A--------------------DKQRKAEISDLIISGVI	158
WP_161172224.1 -KS--NFDFVKERDTARSRE--A--------------------DRQRKQEIVDLITAGII	155
RGS35734.1 -KS--NFDFKKEAEIKQGRE--A--------------------DKARKAELVDLITGGVI	194
DAP30544.1 -KS--NFDFKKEVETIQSRT--A--------------------EKARRQEIVDLITAGII	145
MBQ5852134.1 -TS--NYNWKVEKAKAINKS--N--------------------SEARKSEIINDIVNGVI	155
MBS7338755.1 -IS--NYNWKVEKAKAINKT--N--------------------SETRKIQIINDIVSGVI	155
MBQ8425590.1 -IS--NFDFVKVRDAEEEKK--K--------------------SNSRLEEIIKQIADGTI	143
MBB2182224.1 -IS--NFDYSALIKH----I--D--------------------TESRKEEIVSKIVAGEI	139
WP_164804530.1 -VS--NFDWLNERSTT--KN--K--------------------RDERKEEILNLIDVGII	142
MBS5075824.1 -KS--SFDYIAFLNELDEKEKAKLD--------------DENYEHALKKSILLEVQAGIL	177
WP_002578150.1 -IS--SFDYNVFLAELAEKEKAQLT--------------NENHMKKLKKRILEEVEAGTL	175
WP_118051418.1 -IS--NFDYEDFLNSYR--------------------------NKTKIDEVIRQILAGEI	164
SCG87263.1 -VS--NFDVQEALCTYSARRNNTL-------------------HQADIDLICQKIMSGEI	181
WP_087936882.1 -FS--NFNIIEAIQKKD--------------------------DKELLNEIIDKILIGEI	149
WP_118053544.1 -TS--NFDIEKLVTAFE--------------------------YRKSIDAILLDIVDGKI	164
WP_120105442.1 -TA--NFKIENVINNFM--------------------------KRNSIDSIIMDILNGEI	171
MBQ7146823.1 -QA--NFDIKASFERAD--------------------------QSAYIHTILQRILDGEI	164
MBR1535205.1 -FG--NFDVASLINSYS-S------------------------EDDYFNLILQRILNGEI	163
RGH58023.1 -TA--NFDIQEAVDNAN-S------------------------KD-KLGDIIDRILSGEI	167
RGH58635.1 -TA--NFDIQEAVDNAN-S------------------------KD-KLGDIIDRILTGEI	167
WP_191427827.1 -TA--NFDVKKIIESKE--------------------------KNQKLCQILERIDNGEI	164
WP_215691332.1 -IS--NFDVAQAIQKLQ--------------------------TKRSLNDVIDKILNGTI	156
WP_209797049.1 -TA--NFNVKRVIDNEK--------------------------EQNELDGILDRILNGEI	148
HJC42506.1 -TC--NFDYQELLEDAE--------------------------KGDKITKIIQRILDGEI	160
MBQ9198688.1 -TC--NFDYQSAIEKKSNN------------------------KDSEVDDILMRILSGNI	161
WP_019299400.1 -TYDEIM--ED--ETLY--------------RLYAN--NEQKFISAF-NSFAQYKARKTL	225
WP_200708081.1 -TYTDLT--TD--DKLS--------------LFYAK--NRSKFDNAL-GIALDRKA----	188
WP_117195092.1 -KYSDIQ--NN--NDLS--------------LLYAK--NKTKIDNAL-NIASKRRV----	188
ABP89830.1 -SFDEAI--KE---VDG--------------YTLVK--YDREFSRAK-KRRTEIDFENWK	216
WP_125581548.1 -TFLEAR--QELLDLSP--------------RVYSS--KARALREIN-SAVQDISAEQWR	197
WP_099975177.1 -SINQTR--QELLNISA--------------KTLAQ--YSLKIDRLF-KELSNIKYEEWI	198
WP_004900270.1 -TLFDAF--EI---LPG--------------RIAGK--HRKKLESAY-QTRMELNAKVWL	212
WP_002815993.1 LTKEEAY--QL---LPG--------------SLLSK--SVNNINSAF-QIRQVLEAERWR	189
HCF46128.1 -TREELE--DS---LTG--------------ALYAR--YKRQIDDIY-AKRLTDEAKKFR	196
MBK6089496.1 -TKQELE--QR---LTG--------------SEYGR--LKPQIENIH-SIILRQKADEWR	193
MBR2134100.1 -TKQDVE--KQ---LTG--------------SKYAR--YHKQIEIVY-NKRLQNLASEFR	194
WP_163562262.1 -TLKEVE--NI---LTG--------------SQYAK--AASRIKTVM-LKRQEVLLESYI	210
NQN90763.1 -TLEEIE--ME---LTG--------------SQYAK--AAARLKAVA-EKRQEFLTLEFI	208
WP_185760226.1 -TLEEIE--NE---LTG--------------SQYAK--ASNRLKSVA-EKRQEKLGKDFL	204
KXA58447.1 -TLEEIE--SE---LTG--------------SQYAK--ASTRLKAVA-EKRQERLGREFL	221
MBE6168775.1 -TREEVI--SN---LTG--------------SQFAK--AKKHIQDVH-EQVQADKAKIWL	200
WP_130004159.1 -TPAQAR--DQ---LTG--------------SQYAK--AKTRIKAVV-EKRMERLGREWR	193
EAF3071379.1 -ILKEVE--EK---LTG--------------SQYAK--AKNRLENVW-QKRRTVLAEEWR	200
WP_212925409.1 -TKKEVE--EI---LTG--------------SQYAK--AKTRIENVY-QKRMERLAEEWR	193
WP_098110130.1 -HKEEVE--RQ---LSG--------------SQYAK--AKTRIDSVY-QKRMKIVADEWR	193
WP_204858094.1 -TRLNYT--QY---IDP--------------IIYAK--HRNLFDSAW-KYS-DA---VLA	174
MBS5659196.1 -TRANKN--EL---IPD--------------LLYIK--HRNQIENAF-ALA-DE---RLL	174
MBE6108706.1 -QRYNLS--EY---VDE--------------HLYIN--SRSMIEAAF-EYR-KM------	206
MBE6866131.1 -KEYEIE--KY---VPE--------------LAYIK--HKQKIDNAL-HYY-NM------	217
WP_078783940.1 -RRYNLT--DY---VSM--------------DNYID--NKTEYERAF-EYR-EN------	184
MBS5458667.1 -RPYNLT--DV---VSM--------------QTYIN--YSRDFEKAF-EFR-RN------	195
WP_150027414.1 -RGYNFH--EK---FNL--------------AERIE--FRPYLDKVVSEII-KT------	200
HJC48551.1 -RRYNYS--QF---IRA--------------KEWDT--YKRSIQNSW-EYR-DN------	186
WP_055653034.1 -REFNID--EF---VTV--------------REYDK--YRSHIKNAL-EYR-SI------	191
MBQ1567351.1 -KEYNYT--DY---ISS--------------VLYSK--FTREIKAAF-EYR--R------	192
MBQ7891106.1 -REYNIH--EY---VDV--------------TTFAK--FRSKIAAAF-EYR--R------	217
MBC9706413.1 -PKI----------SYV--------------QHKAQ--YDNAFQLAL-ESQ-AE------	198
CDL66069.1 -PNI----------SYV--------------KHKTQ--YDNAFQLAM-ENK-AR------	204
NBI86731.1 -NKFNIN--RM---ITA--------------QEEKQ--HKQAINIAL-ERY-ER------	210
MBQ9249626.1 -RPYNLS--QF---VTA--------------EEEVL--FSSAIKIAQ-DRV-VR------	203
MBE5064047.1 -NQINLS--QY---ISA--------------EEEVN--FNNAIKIAF-ERK-QR------	209
WP_161511453.1 -IEYDIY--SD---NKN--NA--------FAKFYLN--NKTKVDNAI-KMA-NR---QVI	262
MBR4032506.1 -RKQYLL--ML----DNDRTK--------YLPIHKK--YASKINEFF-KIQ------KTL	221
MBQ8146433.1 -KKEYYV--ML----DSDREK--------YLPIHKK--HANKINEFF-KIQ------KTL	221
MBR5313919.1 -KKEYYV--ML----DSDREK--------YLPIHKK--HANKINEFF-KIQ------KTL	221
WP_150844754.1 -RRFNF----S----DY---I--------SVEMYAK--NRKLIDNAF-KYR------DL-	207
MBE6955954.1 -RRFNM----F----EH---I--------SVELYSK--HRTKIENAF-KYR------DI-	190
WP_028509833.1 -RLFNLS--EH---ITSYEEN--------------L--YSKAIKTAF-NRR-TR------	191
MBR5473554.1 -EIITYA--QA---NKKIKDLKKVCNNKELLRAILS--ADKTVEQIW-KQQ-CR------	198
MBE6107865.1 -KQYGIY--DY---FTMK-EI--------DLKNIVY--WDKDIRTAL-K-HRAE------	207
MBQ8792727.1 -REFNYT--DF---ISPIEA--------------AK--WKSD-INTW-KQYRVD---KLM	208
MBQ8322595.1 -SKYSYA--KQ---LAYVHSL--------SPDKQLK--YYKELKSRW-QLE-CD------	173
CDE19587.1 -EKYSYA--QQ---LDYIHSL--------AVSEQPK--CFDRLQKLW-KLQ-CQ------	161
MBR2614985.1 -KEYSFA--QM---LKYIDTL--------PISEKCT--AHRQLERLW-KIE-CS------	160
MBQ7339229.1 -KEYSYA--EM---LKYIDTL--------PISEKAR--AYSQLEKLW-RIE-CS------	146
MBE7087876.1 -KNYSFA--QM---LKYIDTL--------PMSDKAK--AHGQLERLW-KLQ-CQ------	160
MBO5927838.1 -DKYSYA--QQ---LKFIKTL--------PKDEQVR--AYKQLKDHW-KLH-CE------	161
MBE5744363.1 -DKYSYA--QQ---LRFIKTL--------PKDEQIK--AYKQLKDHW-KLH-CE------	161
MBQ2723241.1 -EHYSYA--QQ---LAVIEQM--------PLSEKPS--NYRKLKNLW-EIH-CQ------	159
MBQ9069922.1 -KEYSYA--QQ---LEYVDSL--------PVAEKVT--AFNKLKKLW-ELR-CE------	161
MBE6645542.1 -KEYSYA--QQ---LEYVDSL--------PVVDKTT--AFNKLKKLW-ELR-CE------	161
MBQ7326385.1 -KKYSYA--EQ---LKYIDTL--------PIAEKDA--AFRKLKNLY-QMH-CQ------	161
MBP3402267.1 -KKYSYA--EQ---LKYIDTL--------PVAEKKT--AFGTLQKLW-QLH-CQ------	161
MBR1891756.1 -EHYSYA--QM---VAYVDTL--------PIDEKTA--VFTKLRKLW-ELH-CQ------	171
MBR1676960.1 -EHYSYA--QM---VAYVDTL--------PIDEKTT--VFTKLRKLW-ELH-CQ------	158
MBE5764008.1 -EHYTYA--EM---LKYVNTL--------SIGEKTK--ALNQLKKLW-ELH-CL------	160
MBE5742703.1 -KNHTYA--QM---LQYIDTL--------AVTEKPK--ALNQLKKLW-ELH-CL------	172
MBQ2710878.1 -EHYSYA--QM---LQYINTL--------PISEKSK--AFTLLEKLW-KIQ-CQ------	171
MBQ2710804.1 -ENYSYA--QM---LQYINTL--------PISEKAK--AYTLLEKLW-KIH-CQ------	171
MBR2611608.1 -QNFSYA--EM---LQYANTL--------PVSEKVK--TLTQLEKLY-RLE-CH------	161
MBR2372184.1 -KNYSYA--QQ---LQYVNTL--------PIIEKTK--AFSQLKKLW-ELE-CQ------	181
MBR2335016.1 -EEFSYA--QQ---LEYVNSL--------SVNEKTR--AHSQLDKLW-KLH-CQ------	160
MBE6535625.1 -EQFSYA--QQ---LEYVNSL--------SVNEKTK--AYAQLEKLW-KLH-CQ------	160
MBO5009467.1 -EQFSYA--QQ---LEYINSL--------SIEEKTK--AHTKLDKLW-KLH-CQ------	160
MBE6606917.1 -EKYSYA--QQ---LQYVNNL--------PVSEKTQ--AFTKLEKLW-KIY-CQ------	168
MBE6630363.1 -KKYSYA--QQ---LEYIDSL--------PVSEKTV--AFTKLQNLW-KLH-CQ------	161
MBQ9098498.1 -EKYSYA--QQ---LAYVNSL--------PVSEKST--AFNKLQTLW-KLH-CQ------	170
MBR2971948.1 -KNFSYA--QQ---LEYVDSL--------PKGEKTA--AYSKLKKLW-EIH-CQ------	160
MBO4252250.1 -EHFSYA--QQ---LEYVNSL--------SVSEKVP--AFSKLEKLW-RLR-CQ------	160
MBQ6922900.1 -EHFSYA--QQ---LEYVNSL--------PVSEKPA--TFSKLEKLW-KIR-CQ------	160
MBO5224694.1 -QNYSYA--QQ---LEYVNSL--------PISEKTT--AFTKLEKLW-RLH-CQ------	160
WP_191346674.1 -EHYSYA--QQ---LEYVNSL--------PLSEKTK--AFTQLRKLW-ELR-CQ------	160
WP_086982405.1 -KMLDLYKPTN---ITE--------------LEFVK--YSADINKAL-QYRQTF------	200
WP_019282500.1 -KALDLYNTDN---ITE--------------LEFVE--FSADINKAL-NYRQTF------	200
MBO5082550.1 -REYNLG--EY---VSA--------------AEYVT--YATAIKSAF-AYREKV------	175
HJA06820.1 -TEFNYT--EH---LNI--------------SEYTK--YRKLIEDAF-RYKRES------	172
MBR3654538.1 -KEYNII--DR---ITI--------------NDYVT--YERQIKRAF-DFKLKQ------	180
WP_130789588.1 -RRYNYF--EL---IDT--------------DFCIR--YRTRFENAF-KVRDDI------	188
WP_066540771.1 -KEYNIS--KK---ITV--------------YENNI--YATALERAF-KFRTNF------	180
WP_012477877.1 -KEYNIT--NH---ITI--------------IENNI--YSAAIEKAF-KYRNSK------	189
PQP79385.1 -KEYNIT--NH---LSI--------------IENNI--YSSSIEKAF-KYRANT------	189
WP_011412955.1 -KEYNID--ER---INV--------------DEYYV--YSAAIEKAF-KYRVIT------	190
WP_181377755.1 -KRYDLI--TK---ING--------------YENNI--YYSAIKKAF-ERRIDF------	189
WP_013100860.1 -KRYDLI--TK---ING--------------YENNI--YYSAIKKAF-ERRIDF------	189
WP_015060417.1 -KRYDLI--NK---ING--------------YENNI--YYSAIKKAF-ERRIDF------	189
WP_015060412.1 -KRYDLI--NK---ING--------------YENNI--YYSAIKKAF-ERRIDF------	189
WP_011412965.1 -KECNST--NH---ISI--------------IENNI--YSSAIEEAV-KYRNNT------	189
WP_012662298.1 -KEYNIN--DN---INI--------------LENNI--YATAIEKAF-KFRIRD------	189
WP_212332043.1 -KEYNIT--NH---ISI--------------IENNI--YSATIEKAF-KYRTNT------	189
BAD04752.1 -KEYNIT--NY---ISI--------------IEHNI--YSAAIEKAF-KYRTNT------	189
MBT1576939.1 -KEYNIT--NH---IDI--------------IENNI--YSAAIEKAF-KYRTNT------	189
WP_219475296.1 -KEYNIT--KE---INI--------------IENNI--YSAAIEKAF-KYRSNT------	189
WP_087245005.1 -RRNNYT--QY---IDV--------------DMYVK--YRKDFESAF-KYYEDK------	201
ODR34583.1 -KKYNYN--EY---ITP--------------VEYVR--LNASIKAAM-NYRADM------	177
CCY61699.1 -REYNYT--EY---ITA--------------LEYDK--FKRAIDNAF-TYRRDT------	182
CCZ93342.1 -REYNYT--DY---ITI--------------QEYDR--FRKSIDNAF-KYRLDK------	189
WP_161172224.1 -REFNYT--DY---ITP--------------QEYDK--FRKSIDNAF-RYRLDK------	186
RGS35734.1 -REYNYT--EY---ITP--------------QEYDK--FKKTIDNAF-NYRRDK------	225
DAP30544.1 -REYNYT--EY---ITP--------------EEYDR--FRKSIDNAF-RYRLDK------	176
MBQ5852134.1 -REFNYN--DY---ITI--------------DEYDK--YKKSIDNAF-KYRTDK------	186
MBS7338755.1 -REFNYH--EH---ITI--------------SEYDR--YKKSIDNAF-KYRTDI------	186
MBQ8425590.1 -REYNYY--NY---ITI--------------EEKIK--YNKQIDIAF-KYRQDC------	174
MBB2182224.1 -REFNFY--KE---ISG--------------TEYVK--FKSVIDKAF-LYRTA-------	169
WP_164804530.1 -REYNIH--DY---LTV--------------VEFDK--YKKNIDNAF-KFRINR------	173
MBS5075824.1 -RGYNFH--EK---YGY--------------MERLR--LRPFLDKAV-DEIIKT------	208
WP_002578150.1 -RGYNFH--EN---YAF--------------SDRVA--LRSYLNNAI-DEIIKT------	206
WP_118051418.1 -LAYNYT--SL---VDQ--------------TLLVK--YHTMIEHAF-AVRNKH------	195
SCG87263.1 -CEYNKV--QM---IGP--------------QILFD--SGYKIERAF-KIQQET------	212
WP_087936882.1 -REYEKT--LV---IDA--------------KFYTF--HKRIIDEAF-KTYNDH------	180
WP_118053544.1 -PEYEKN--V----IPP--------------LIQIQ--HAREIREAF-KCRTEY------	194
WP_120105442.1 -PEYQRS--M----IPP--------------LFRVH--YAREINEAF-RCRVQN------	201
MBQ7146823.1 -REYNKT--TE---IDN--------------MVLVN--HARKINEAF-KIRSEY------	195
MBR1535205.1 -REYNKT--LE---IDN--------------MLLVEPGYARRIDLAF-KTRAEY------	196
RGH58023.1 -REYNKT--TK---IDT--------------RLLVYPDSLRLIENAF-KVRAEY------	200
RGH58635.1 -REYNKT--TK---IDT--------------RLLVYPDSLRLIENAF-KVRAEY------	200
WP_191427827.1 -REYNKT--QE---IDH--------------IMLIK--QSRLINEAF-KVRQEH------	195
WP_215691332.1 -CEYNKT--TE---IAP--------------VMLVQ--QNKKIEMAF-KVRAEH------	187
WP_209797049.1 -REYNKT--IE---IDP--------------KILTY--KSRLINEAF-KVRAEH------	179
HJC42506.1 -REYNKT--LE---IDN--------------MLLVN--YSRKIAEAF-KVRSEY------	191
MBQ9198688.1 -REYNKT--LE---IDN--------------MLLVK--YAKRINEAF-KVRQEH------	192
WP_019299400.1 KALKNKEFKMSVIYIQGK-SGIGKSHL----AGEIVEKICEESEKLSYEG-VSVYSASAS	279
WP_200708081.1 --NAENTFAMSTIWIHSDYSGIGKTLM----AHKLANKYIGN-----DKM-SIYHSSSNN	236
WP_117195092.1 --EARKNMEIPVVWIYGDYSGVGKTAY----AKQKAEELKMA-----YGY-SSYMTSANN	236
ABP89830.1 ENALKNGFKREIIWLYGP-SGTGKSRL----CKHFAKSLG---------K-PFYTTGSSR	261
WP_125581548.1 AKMRKNGQSIRVIWLYGA-AGTGKTRF----AETIGGKLD-------DPG-ACFTTGGSN	244
WP_099975177.1 SNKIEQKEPIEIIWIYGK-SGTGKTKL----ARNIASMNS---------S-DSFISGSSN	243
WP_004900270.1 ENKKALGKPIQVFWFYGP-AGVGKTRY----AKQYLSRID-------D-G-EIFISGSNR	258
WP_002815993.1 KDKKASGERIHVIWIFGV-AGTGKTRF----AIDFFKKLN---------M-KYFKSGSSK	234
HCF46128.1 KKMIDGNVPLIVIWIYGQ-SGLGKTRL----AKKIATDKG---------N-PWFISGSSR	241
MBK6089496.1 KEVISQGKTLQVIWIYGD-AGTGKSSL----AKQFVRKKG---------L-DCFISGSSN	238
MBR2134100.1 KKLKDENKAVNVIWIFGC-SGTGKTTL----AKNYAEKNN---------K-EYFVSGSSK	239
WP_163562262.1 KEMTNNQLHKEIIYIYGK-SGTGKTRL----ATNYANKTF---------H-TYFTTGSSK	255
NQN90763.1 QRMKSEQAIKNVIYLYGK-AGYGKTKL----ALRYAENLQ---------N-SYYISGSSR	253
WP_185760226.1 QKMKLQGKMKQVIYIYGA-SGLGKTRL----AKTYASNKG---------T-PYYVTGSSR	249
KXA58447.1 NRMKYEQKTKQVVYIYGE-SGLGKTRL----AKTYAENKN---------T-SYFVTGSSR	266
MBE6168775.1 EKRKEKGEPITVIWIYGQ-SETGKSLL----AKKYAAKKA---------K-NYFITGSSK	245
WP_130004159.1 KNMKEKKKSIKVIWIYGA-SGTGKTRA----ARNFAENQD---------R-DWYFSGSSR	238
EAF3071379.1 KEMLETGRSIDVIYIYGQ-SGTGKTRL----AKDYAEKSD---------S-DYFFTGSSR	245
WP_212925409.1 KKMRETNQSIEVIWIYGE-SSVGKTRL----AKDYASQFG---------S-NYFITGSNK	238
WP_098110130.1 EYMRENNLSIEVIWIYGA-SGVGKTRL----AKDYASKYD---------E-DYFVTGSSR	238
WP_204858094.1 TKNDLSTQERPALWLHGD-TSVGKSLL----CKLLAGRQQ---------L-PIYFTSTGG	219
MBS5659196.1 AE--QADIDIPVIWLYGE-SGMGKTTI----CKLASAQQD---------L-AFYVTTNGN	217
MBE6108706.1 IAEIENDRNMECIFISGK-SGTGKTTL----AKDFAKSIN---------T-KCFVSGGSN	251
MBE6866131.1 QRSKNHDRNIVVWYIHGQ-SGTGKSTI----AKKIAEDEG---------M-SFLLSGSDS	262
WP_078783940.1 SLKNKTNRKISVIYIEGD-AGSGKTTL----AKKLCEDKG---------L-SYCLSGSSR	229
MBS5458667.1 KIKNTVSRSLDVIYITGD-AGAGKTTL----AKKICNERE---------Y-SYCLSGSSR	240
WP_150027414.1 KLYTNEDRNLEVIYITGG-SGCGKTSY----AKEIAKARN---------L-YYAISAEDR	245
HJC48551.1 AIR-STKRQMEVIYICGT-GRCGKSTL----AAQIIERKG---------Y-SYENSGSSK	230
WP_055653034.1 ILEKQNTRNMEVIYIYGK-GGTGKSSF----AEAIAKERG---------F-SFKRSASER	236
MBQ1567351.1 AIVAKQGRQMDVYYFCGE-AGAGKTTY----AQQIAKDKG---------L-SCFVSSSDN	237
MBQ7891106.1 NIINQQNRQMEVYYFQGL-PMTGKTTY----AKEFLKNKG---------Y-SYMVSGSSN	262
MBC9706413.1 QINL-KGISKEIIFISGG-SGAGKTTY----AKSLAVKKG---------Y-SFYISSSSN	242
CDL66069.1 EINL-HGINKDIIFISGK-SGTGKTTY----AKYLASKKG---------Y-SFFVSSSKN	248
NBI86731.1 DMQQRTDRNMTCLYINGA-SRACKTSL----AKRICEDLK---------L-TYCIAGA-K	254
MBQ9249626.1 DLGNKTSRNMRCIYISGD-AGAGKTTF----AKMLCEKEG---------L-SYTVAGSER	248
MBE5064047.1 EQALITERTMEGIYICGA-SGTAKTTL----AKMIAYSQG---------F-TFGISGSNR	254
WP_161511453.1 AKGKRGEEPLLIFYIQGG-PGQGKTQT----ALNIAQKQF---------K-HYYVSGAGN	307
MBR4032506.1 FAEKAKTRDIQTIFIEGS-AGSGKSAY----AVSLAESQG---------L-TYYVSGSSN	266
MBQ8146433.1 FAEKVKKRDIQTVFIEGS-AGSGKTAY----AISLAESQG---------L-TYYVTGSSN	266
MBR5313919.1 VAEKTKKRDIQTIFIEGA-AGSGKTAY----AISLAEQNG---------L-TYYVSGSSN	266
WP_150844754.1 VYLQDKNRSLEVWFVSGD-SGNGKTTI----AKKLAEKQY---------N-GVCISSSSN	252
MBE6955954.1 KLMNNPNRNIDVIFVTGA-AGNGKTTF----AKSFG-NGY---------N-GVCVSSSSN	234
WP_028509833.1 DLKLKNERNMEVIFISGE-SGVGKDTF----AREWCKDKG---------LSYFTTGNNDK	237
MBR5473554.1 -MSTKGKRNMKIIFIHGD-SGSGKSTYAELYAKMLCEKKG---------YRDFARSSASN	247
MBE6107865.1 MITLNPDRNLTTWFIHGK-SGVGKTVL----AKMIAEKKG---------Y-TPFITSSDN	252
MBQ8792727.1 KEIEGAARHMEVVFISGQ-SGAGKSTF----AKKMAADKG---------F-SVYVSAGGK	253
MBQ8322595.1 YRSLEPNRDIDVVFIYGK-GGTGKTYY----AKQLLEKMG---------Y-DYCISSSSN	218
CDE19587.1 WLSLNSDRNLKVIFVTGK-SGTGKTYF----ARKYMRAHE---------L-DCYVSSSSN	206
MBR2614985.1 MLTFNPDRNIDVIFISGK-GGTGKTYY----AKKLLEELG---------Y-DYCISSSSN	205
MBQ7339229.1 LLTFNPDRNVDVFFITGK-GGTGKTYY----AKKLFADLK---------Y-DFCVSSSSN	191
MBE7087876.1 LLTLDSERSINVVFVCGA-TGTGKTFY----AKKLFESLE---------M-DYCVSSSSN	205
MBO5927838.1 YLTLNPDRSIEVMFITGK-AGSGKTYY----AKKFLENID---------Y-DYCISSSSN	206
MBE5744363.1 YLTLNPDRDIQVMFITGK-AGSGKTYY----AKKFLEKLD---------Y-DFAVSSASN	206
MBQ2723241.1 AETLKTDRHIDVVFVDGE-AGAGKTYY----SKKLLEKMG---------L-DYCVSSSSN	204
MBQ9069922.1 VLMLNPERDIEVMFIYGK-SGTGKTTN----AKQFARSRG---------F-DFYVSSSSN	206
MBE6645542.1 VLMLNPERDIEVMFIYGK-SGTGKTTN----AKEFAKSRG---------Y-DFYVSSSSN	206
MBQ7326385.1 LLSLETDRNIEVMFIEGA-TGTGKTTY----AKRFAISRG---------Y-DCCISSSSN	206
MBP3402267.1 ILSLEPNREIEVMFIYGE-PGTGKTTY----AKKFAASRG---------Y-DCCISSSSN	206
MBR1891756.1 CLSLKFDRKIDVIFICGK-SESGKTYY----AKKLCDQLG---------Y-DYCITSSSN	216
MBR1676960.1 NLALKYDRKIDVIFICGK-SETGKTYY----AKKLCDQLG---------F-DFCITSSSN	203
MBE5764008.1 CANLTTDRYIQVMFITGP-AGTGKTYY----AKKLLKSMG---------Y-DFCISSSSN	205
MBE5742703.1 TASLEKDRNINVMFVTGK-GGTGKTYY----AKKFLESFN---------Y-DYSISSSSN	217
MBQ2710878.1 TLTLQTDRQLEVVFIQGK-AGTGKTYY----AKKLLTSLG---------Y-DFAISSSSN	216
MBQ2710804.1 TLTLQTDRELEVVFIQGK-PGTGKTYY----AKKMLTSLG---------Y-DFAISSSSN	216
MBR2611608.1 CQALNPHRDIQVMFISGK-AGTGKTYY----AKKLLESMK---------Y-DYCISSSSN	206
MBR2372184.1 CLCLNTDRQINVMFVTGK-GGTGKTYY----AKKLLQNLG---------Y-DFCISSSSN	226
MBR2335016.1 CLTLKPDRLIDVMFIQGK-GGTGKTYY----AKKLLGQMG---------Y-DFCVSSSSN	205
MBE6535625.1 CLVLKPDRHIDVMFIQGK-GGTGKTYY----AKKLLTQMG---------Y-DFCVSSSSN	205
MBO5009467.1 CLVLKPDRQIEVMFIHGK-GGTGKTYY----AKKLLNKMG---------Y-DFCVSSSSN	205
MBE6606917.1 CLVLNNDRDIDVMFIDGK-GGTGKTYY----AKKLLTRMG---------Y-DYCVSSSSN	213
MBE6630363.1 CMMLDPERNVEVVFIQGK-GGAGKTYY----AKKFLKSLG---------Y-DYCISSSSN	206
MBQ9098498.1 CLMLKPDRNVEVVFVCGK-GGTGKTYY----AKKLLTSLD---------Y-DYCVSSSSN	215
MBR2971948.1 MLTLNPDRQIDVVFIQGK-GGTGKTYY----AKKLCRSMD---------Y-DFYVSSSSN	205
MBO4252250.1 WLSLQSDRQIDVIFICGK-AGTGKTFY----AKKILQSRN---------L-DYYLSSSSN	205
MBQ6922900.1 WLSLQSDRSIDVMFICGK-GGTGKTFY----AKKLLSSMN---------L-DYCISSSSN	205
MBO5224694.1 WLTLTTDRKMDVMFICGK-GGCGKTYY----AKKLLTSMG---------Y-DFCISSSSN	205
WP_191346674.1 VLALNTDRQVQVVFICGK-GGTGKTYY----AKKLLKSLG---------Y-DYCISSSSN	205
WP_086982405.1 LQLNEKGRNMDVIYISGG-SGSGKTTL----AREYAEKKG---------H-SIYVSDGGK	245
WP_019282500.1 LQLNNKGRDMNVIYISGG-SGSGKTTL----AREYAEKKG---------H-SIYVSDGGK	245
MBO5082550.1 C--VSAERNMQVIYITGD-SGTGKTSL----AKYFAEKRG---------F-DYFVSSSSN	218
HJA06820.1 R--FTGSRELEVIYISGD-SGCGKTSY----AKWLSKKKG---------Y-SFFITGSGE	215
MBR3654538.1 A-ERAVNRNMRVCYIYGG-SGTGKTTY----AKMIAKQQN---------Y-EVFISSGSN	224
WP_130789588.1 L-KAQENRTLEVIYMVGD-SGSGKTTY----AKKIATQKG---------Y-SYFVSSASN	232
WP_066540771.1 L--KGVKRNMDCIFITGK-SGSGKTTY----AKYLADQKG---------Y-SIYVSSGSN	223
WP_012477877.1 L--REMDKKMECVFITGQ-SGSGKTTL----AKQISKNKN---------Y-TPFISSGSN	232
PQP79385.1 L--KGMDRKMECVFITGM-SGSGKTTL----AKQIAKNNK---------Y-NTYISSGSN	232
WP_011412955.1 L--KRIKRQMECVFITGQ-SGSGKSTL----AKKIAKDNK---------Y-NAYISSGSN	233
WP_181377755.1 L--EEMERKMECVFITGM-SSSGKTTL----AKKIAEDNG---------Y-KAYVSSGSN	232
WP_013100860.1 L--EEMERKMECVFITGM-SSSGKTTL----AKKIAEDNG---------Y-KAYVSSGSN	232
WP_015060417.1 L--EEMKRKMECIFITGT-SGSGKSTL----AKKIAEDKG---------Y-KAYVSSASN	232
WP_015060412.1 L--EEMKREMECVFITGM-SGSGKTTL----AKKIAEDNG---------Y-KAYVSSASN	232
WP_011412965.1 L--KGMDRQMECVFITGL-SGCGKTTL----AKKIAKNKK---------Y-QTYISSGSN	232
WP_012662298.1 L--KKKVRQMECIFITGL-SGSGKSTL----AKKIAEDKN---------Y-EAYISSGSN	232
WP_212332043.1 L--KGLDRQMECVFITGI-SGSGKTTL----AKKIAKDNN---------Y-QAYISSGSN	232
BAD04752.1 L--KGIERNMECVFITGM-SGSGKTTL----AKKIAKDKN---------Y-QTYISSGSN	232
MBT1576939.1 L--KGIERYMECVFITGM-SGSGKTTL----AKKIAKDKN---------Y-QTYISSGSN	232
WP_219475296.1 L--KGIERDMECVFITGK-SGSGKTTL----AKKIAKDKN---------Y-QTYISSGSN	232
WP_087245005.1 I--RNKSINKECIYIYGT-SGSGKTTY----AKKFCEDRN---------L-SYYISSASN	244
ODR34583.1 L-SHNHNRQLEVVYIVGG-SGCGKSTY----AKRLAEEKG---------L-SCYVSSGSN	221
CCY61699.1 L--KSLDRHMNVIYIYGG-SGTGKTTY----AKQLAINKG---------L-SCYISSGSN	225
CCZ93342.1 I--KGENRDMEVIYIFGD-SSCGKTTY----AKELAAQNE---------Y-SCYVSSGGE	232
WP_161172224.1 I--KGENRDMEVIYIYGD-SSCGKTTY----AKELAAQNE---------Y-SCYVSSGGE	229
RGS35734.1 L--EGSERNMKVIYLYGE-AGTGKTTW----AKELAQQNE---------Y-SYYISSGSN	268
DAP30544.1 L--KGANRNMKVIYIWGA-SSCGKTTY----AKELAAKND---------Y-SVFISSGGA	219
MBQ5852134.1 I--KGGKRNMECVYITGK-SGTGKSTY----AKMMCEDKG---------Y-SVFVSSGSN	229
MBS7338755.1 M--KGAKRNMECVYITGK-SGTGKSTY----AKMMCEDKG---------Y-SVFVSSGSN	229
MBQ8425590.1 IIGKGGHRNMEVIYIQGA-SGTGKTTY----SKMLAEQKE---------Y-SYYISSSSN	219
MBB2182224.1 ML-KGASREMECIYISGD-AGTGKTTY----AKSLAINRG---------Y-SIFVSSGSN	213
WP_164804530.1 LI-QKVEREMECYFVTGK-SGTGKTTY----AKQLAKEKG---------Y-SVYISSGSN	217
MBS5075824.1 KLFDNEPRDLEVIYITGC-SGAGKTTY----AKMIAKERF---------Q-FYAVSGEER	253
WP_002578150.1 KLNSNKERDLEVIYIHGS-SGAGKTTY----AKMTAKARG---------L-IYATSGEDR	251
WP_118051418.1 LMLTSPERNMDVIFISGT-PGCGKTTL----AKKIAREQN---------L-AFYVTSNKK	240
SCG87263.1 FEENCKNRDTLAIYIEGP-AQVGKTTF----AKTIAKDKS---------F-AYYISSSSN	257
WP_087936882.1 RRNTETSRNQTVIFITGE-AGAGKTIL----AKKICENME---------L-VYFISSSSN	225
WP_118053544.1 LQTTVKHRKMECVYLTGA-SQSGKTTF----AKKIAETRD---------L-PYYISSSGN	239
WP_120105442.1 LQETVKSRKMECIYITGS-SQAGKTTL----AKKIAEEKG---------L-PYYISSSGT	246
MBQ7146823.1 LQATQKERNTEVYYICGP-AGCGKTSL----AKRLAHERG---------L-AYFISSGSN	240
MBR1535205.1 LQASQTERNTTVIYITGK-AGAGKTTL----AKRIAREKG---------L-DYYISSGSR	241
RGH58023.1 LLSTQSERNTTCIYICGQ-AGAGKTTL----AKKIADTHN---------M-DYFVSSGSN	245
RGH58635.1 LLSTQSERNTTCIYICGQ-AGAGKTTL----AKKIADTHN---------M-DYFVSSGSN	245
WP_191427827.1 LLATMEERNMECIYITGE-SQVGKTTF----AKRIAKEKG---------L-SYFVSSSSN	240
WP_215691332.1 LLATKKDRNTECIFISGT-SGSGKTTL----AKRIATDKK---------L-AYYVSSGSN	232
WP_209797049.1 IQATVKERDTSVIFITGT-SGSGKTTL----AKKICESKG---------L-AYYVSSGSN	224
HJC42506.1 LQATQKDRNTECIYITGG-SGTGKTSL----AKEIAKSKG---------Y-SFYVSSGSN	236
MBQ9198688.1 LEATAKERNTEVIFITGA-SGSGKTTL----AKKIAQSRN---------L-EYYISSGSN	237
:. . * .
WP_019299400.1 NPFDEY-KG--EEILLLDDLRPD--------SLE--RADWLKVLDPMNK---SRISARYR	323
WP_200708081.1 DLFQDY-KG--QEVVIIDDLRPE--------DIG--LTELLRLLDPNYT---GSAKSRYN	280
WP_117195092.1 DPFQEY-KG--EEVVIIDDIKPN--------DIE--LSDLLRLLDPYNA---TSVRSRYS	280
ABP89830.1 DPFQNV-AS--QETIIIEEIRPG-----RGGNFN--YADFLLIIDPFNA--DATASSRFF	309
WP_125581548.1 DMFQDY-AG--QHSVVLDELRPN--------VLQ--YADLLKILDPFNY--DMRTVSRYH	289
WP_099975177.1 DPFQGY-EG--QSCVILDELRPT--------TFN--YEDLLRMLDPWAY--DSMTSARYK	288
WP_004900270.1 DPFQNY-SKSFAHKVILDDIRPN-------GTFS--YEELLRIFDPWNM--EVSVGSRYS	306
WP_002815993.1 DPFQGY-SG--QHGIILDDLRPN-------EGLS--YADLLRFLDPWNL--EAMAASRYF	280
HCF46128.1 DLFQNY-NG--EHTIILDELRPD-------DGLT--YRDMLRLLDPYGF--DMNAPSRYR	287
MBK6089496.1 DTFQSY-NG--EHSAIIDDFRPR--------IML--YADLLRITDPYSIEHGVNVPSRYY	285
MBR2134100.1 DIFQNY-SG--EHTLILDELRAN--------VIP--YQDLLKITDPYSI--GANLPARYF	284
WP_163562262.1 DPFQDY-QN--EPIVIIDELRPE--------TFS--YDDLLKILDPYNF--NVMVPVRFF	300
NQN90763.1 DPFQGY-QN--QETVIIDELRPH--------TFR--YDDLLKILDPYNF--EVMIPSRYY	298
WP_185760226.1 DPFQAY-HN--QETVIIDELRPD--------TFR--YEDLLKIIDPYNF--DVFLPSRYV	294
KXA58447.1 DPFQSY-QN--QETIIIDELRPD--------SFR--YDDLLKILDPYNF--DVFLPSRYI	311
MBE6168775.1 DSFQYY-QG--EHIVILDELRPK--------TFP--YDDLLKMLDPFGE--NPKAPSRFF	290
WP_130004159.1 DPFQEY-SG--QPIVIMDELRPT--------TFD--YADLLRMLDPFAT--DAMAASRYY	283
EAF3071379.1 DPFQLY-EG--QSTIILDELRPS--------TFP--YNDLLKLLDPFNT--RSNAPSRYF	290
WP_212925409.1 DPFQHY-QG--QEKLIIDELRPS--------TFQ--YSDLLKMLDPFND--DVMGASRYY	283
WP_098110130.1 DPFQHY-QG--QKIIILDELRPS--------IFQ--YSDLLKMLDPFND--DVMGASRYF	283
WP_204858094.1 DPFGEY-HG--EDIVVLDDLRPE-------KPFS--FESLLKIIDP-YN--VCAVQSRYH	264
MBS5659196.1 DPFSKY-AD--QPAIILDELRPH-------GKYT--YVDLLQILDP-HT--NAAVHCRFY	262
MBE6108706.1 DPFQGY-AG--QKVIVLDDARPN--------LFS--AAEWLKITDN-HT--SSLVHARYH	295
MBE6866131.1 DPFQEY-KG--QDAVILDDLKGN-------LKFS--LSEFLRLTDN-NT--ASSVHARYR	307
WP_078783940.1 DPVQDY-NG--QDALILDDFRPG--------IMP--LSDVLKMLDN-NS--ASSVSARYH	273
MBS5458667.1 DPLQDY-NG--QDALILDDLRPT--------VFP--LSDLLKILDN-HT--SSSASARYH	284
WP_150027414.1 DPLESY-DG--QPCIIIDEARPS--------SMK--LANFLKLIDN-NT--ESLAGARYR	289
HJC48551.1 DRMAPY-NG--QDAYILDDIRGN--------SFG--FDDLMGILDN-FV--NRDVPARYR	274
WP_055653034.1 DPLATY-KG--QDSFALDDVRGN--------TFE--FQDWQGVLDN-FQ--DRPGSSRFH	280
MBQ1567351.1 DILDGY-RG--EEVIVLDDLRPD--------SVK--LANLLKLLDN-NT--NSTVQSRYH	281
MBQ7891106.1 DPVQNY-KG--EDAIILDDFRAE--------NMT--VSDLLKLLDN-HT--NSAVKSRYF	306
MBC9706413.1 DVLDGY-AG--EDCLILDDARGS--------QFT--FADFLKLVDP-HS--ASSFDSRYH	286
CDL66069.1 DPMDGY-FG--EDCLILDDARGL--------QFD--FADFLKLIDP-HT--ASGYTSRYH	292
NBI86731.1 DPMQYY-IG--QQALIIDDVSID--------TFK--WKEFLNLTDN-DT--ATPVASRFK	298
MBQ9249626.1 DPFQSY-GG--QDALIFDDISFS--------VFD--WKELLKISDN-HT--ASLVGSRYR	292
MBE5064047.1 DPAQEY-KN--QECYILDDVSPL--------SFS--WKEFLKLADN-NT--VSAVSSRNK	298
WP_161511453.1 DPVQDY-MG--QECFILDDARPT--------DFE--ASDWLKLLDPYNT--VPAVKSRYF	352
MBR4032506.1 DVMEGY-DN--EDVLIIDDGRSS--------IFK--FSDFLKIIDP-HV--STPIQSRYN	310
MBQ8146433.1 DVMEGY-DN--EDVLIIDDGRSS--------IFK--FSDFLKIIDP-HT--STGIKSRYN	310
MBR5313919.1 DVMEGY-DN--EDVLIIDDGRSS--------TFK--FSDFLKIIDP-HV--STAIQSRYN	310
WP_150844754.1 DPLQDY-LD--EDVLILDDLRHT--------DFL--FQDLLKILDN-HT--KSSIKSRYN	296
MBE6955954.1 DPLQDY-CD--QDVLILDDLRDD--------DFK--FQDLLKILDP-HT--SSSAKSRYS	278
WP_028509833.1 SPFDDY-MG--QDVIIWSDARDD--------VYK--PAQIHTMLDN-HW--SSTQKARFV	281
MBR5473554.1 DIMQDY-MG--EDIFILDDYRDVDEMTG---KAE-SLSDTLKMLDP-HY--ASSSKSRYT	297
MBE6107865.1 DSLDGY-AG--QECIIIDECRDN--------TFK-NYDDLLKMTDK-HT--ASRYRSRYQ	297
MBQ8792727.1 NPMDDY-AG--QDCVILDDLRGS--------TFK-SVAELLKLLDN-HT--SSKIAARYR	298
MBQ8322595.1 DMFQDY-KG--QWGIILDDIRDR--------SMD--FEDMLKCLDN-HT--ASTMFGRYN	262
CDE19587.1 DPLDMY-MG--QKGIIFDDLRDE--------AF--EFADILKLLDN-NT--STAMKSRFT	250
MBR2614985.1 DPFQDY-LG--QRAIILDDMRDT--------AFE-DLSDLLKILDN-NT--SSSVRSRFA	250
MBQ7339229.1 DPFQDY-LG--QRGIILDDMRDT--------AF--DLPDLLKILDN-NT--SSSVKSRFA	235
MBE7087876.1 DPFQDY-LG--QKGIILDDMRDT--------VF--DLPDLLKILDN-NT--GSSVKSRFA	249
MBO5927838.1 DPFQDY-LG--QRAIILDDMLDT--------AF--DLPDILKILDN-NT--SSSVRSRFA	250
MBE5744363.1 DPFQDY-QG--QDAIILDDVRDT--------VF--EFQDLLKMLDN-NT--ASSFKSRFN	250
MBQ2723241.1 DPFQDY-LG--QRAIILDDLRDN--------AFD--LVDLLKILDN-NT--SSSAKSRFN	248
MBQ9069922.1 DPLQDY-RG--QKCIILDDARDS--------TFE--FEDWLKLTDN-NT--ASSVKSKYY	250
MBE6645542.1 DPLQDY-RG--QKCIILDDVRDT--------TFE--FEDYLKLTDN-NT--ASSVKSKYY	250
MBQ7326385.1 DPMHDY-LG--QKCLILDDLRDE--------QYEDNFEDLLKLLDN-HT--NSSIKARYN	252
MBP3402267.1 DLMQDY-LG--QKSMIFDDMRDT--------TFE-HFEDFLKVIDN-HT--SSSIKARYG	251
MBR1891756.1 DPLQDY-MG--QNALIFDDLRFA--------TFD--FVDLLKLLDN-DT--STSMKSRYN	260
MBR1676960.1 DPLQDY-MG--QNALIFDDLRFA--------TFD--FVDLLKLLDN-DT--STSMKSRYS	247
MBE5764008.1 DPLQDY-LG--QKALLFDDLRDE--------AFK--FEDFLKLIDN-NT--QSSVSSRFR	249
MBE5742703.1 DPLQDY-LG--QKGLLLDDLRDE--------TFK--FEDLLKLIDN-DT--QSSISSRFH	261
MBQ2710878.1 DPFQDY-LG--QKAIILDDFRDKDSSYD-DGGFS--FADFLKIIDN-NT--MSSVKSRFA	267
MBQ2710804.1 DPFQDY-LG--QKAIILDDFRDKDGSYD-DGGFS--FADFLKIIDN-NT--MSSVKSRFS	267
MBR2611608.1 DIFQDY-KG--QRAIILDDLRDN--------DIE--FAELLKMIDN-NT--QSSVYSRFQ	250
MBR2372184.1 DPFQDY-KG--QKAIILDDMRPRDKSKNMSEGFS--FDDLLKILDN-DT--ASSVKSRFN	278
MBR2335016.1 DPFQDY-MG--QKAIILDDLRDE--------AFE--FEDLLKILDN-NT--ASSVRSRFS	249
MBE6535625.1 DPFQDY-MG--QQAIILDDLRDS--------AFL--FEDLLKLLDN-DT--ASSVKSRFS	249
MBO5009467.1 DPFQDY-MG--QQAIILDDLRDK--------AFE--FEDLLKLLDN-DT--ASSVKSRFS	249
MBE6606917.1 DPFQDY-LG--QKAIILDDLRDS--------AFD--FEDLLKMLDN-NT--ASSVRSRFT	257
MBE6630363.1 DPFQDY-LG--QKAMILDDLRDR--------TFE--FEDLLKILDN-NT--ASSVRSRFS	250
MBQ9098498.1 DPFQDY-MG--QKAIILDDLRDQ--------TFE--FADLLKILDN-NT--ASSVRSRFA	259
MBR2971948.1 DPFQDY-LG--QKVIILDDLRDD--------VFS--FADLLKILDN-NT--ASSMKSRFS	249
MBO4252250.1 DPFDSY-LG--QKGVILDDLRDK--------TFE--FDNLLKLLDN-NT--SSSVKSRFS	249
MBQ6922900.1 DPFQDY-LG--QKAIILDDLRDK--------TFE-RLDDLLKILDN-NT--VSSVKSRFA	250
MBO5224694.1 DPFQDY-LG--QKAIILDDLRDK--------SFE--FEDLLKILDN-NT--TSSVKSRFA	249
WP_191346674.1 DPFQDY-MG--QKAIILDDLRDK--------AFE--FEDLLKILDN-NT--SSSVRSRFT	249
WP_086982405.1 NPMDNY-MG--QDCIILDDFRPD--------VMG--LSDLLKLLDN-HT--SSMVNARYY	289
WP_019282500.1 NPMDNY-MG--QDCIILDDFRPD--------VMG--FSDLLKLLDN-HT--SSMVNARYY	289
MBO5082550.1 DLFYGY-GG--QPCVILDDVRGS--------LMQ--FSDWLKLLDN-NV--NSTVKARYN	262
HJA06820.1 DILDGY-RG--QECIILDDIRSS--------TLK--FSDFIKMLDN-NT--DSPVKSRFH	259
MBR3654538.1 DPFDGY-KG--QECVILDDLRGS--------VFP--LSDLLKILDN-NT--SSTVKSRYK	268
WP_130789588.1 DVLDGY-AG--QDCVILDDLRPS--------CLG--LSDLLKLLDN-HT--QSTAKSRYY	276
WP_066540771.1 DILDDY-QS--QECIILDDLRPE--------CLG--LSDLLKMLDN-NT--ASTVKSRYK	267
WP_012477877.1 DVLDGY-KG--QECVILDDLRAD--------CFG--VSDLLKMLDN-NT--ASSVKSRYR	276
PQP79385.1 DILDDY-QG--QECIILDDLRSD--------CLG--LSDLLKMLDN-NT--ASSVKSRYK	276
WP_011412955.1 DILDDY-RG--EECIILDDLRSN--------CLG--LSDLLKMLDN-NT--ASSVKSRYK	277
WP_181377755.1 DILDNY-KG--QECIILDDLRSY--------CLG--LSDLIKMLDN-NT--SYSVKSRYK	276
WP_013100860.1 DILDNY-KG--QECIILDDLRSY--------CLG--LSDLIKMLDN-NT--ASSVKSRYK	276
WP_015060417.1 DVLDNY-KG--QECIILDDLRSY--------CLV--LSDLLKMLDN-NT--ASSVKSRYK	276
WP_015060412.1 DVLDNY-KG--QECIILDDLRSY--------CLV--LSDLLKMLDN-NT--ASSVKSRYK	276
WP_011412965.1 DVLDDYSRG--EECIILDDLRSN--------CLG--LSDLLKMLDN-NT--SSSVKSRYK	277
WP_012662298.1 DILDDY-CG--EECIILDDLRSN--------CLG--LSDLLKMLDN-NT--ASSVKSRYK	276
WP_212332043.1 DVLDDY-RG--EECIILDDLRSN--------CLG--LSDLLKMLDN-NT--ASSVKSRYK	276
BAD04752.1 DVLDDY-QG--QECIILDDLRSN--------CLG--LTDLLKMLDN-NT--SYSVKSRYK	276
MBT1576939.1 DVLDDY-RG--EECIILDDLRSN--------CLG--LSDLLKMLDN-NT--SSSVKSRYK	276
WP_219475296.1 DILDDY-RG--EECIILDDLRSN--------CLG--LSDLLKMLDN-NT--ASSVKSRYK	276
WP_087245005.1 DIMSDY-CG--EEVLILDDVRAD--------CFN-SLSDFLKMLDN-NT--SSTVKSRYR	289
ODR34583.1 DVLDDY-GG--QDCLILDDLRPS--------CLG--LSDLLKLLDN-NT--STSVKSRYK	265
CCY61699.1 DPLDGY-KG--QDCLILDDIRPG--------DFL--LSDFLKILDN-NT--QSTVKSRYK	269
CCZ93342.1 DMLDDY-KG--QDCVILDDLRAN--------DIN--FSSLLKLLDN-HT--QSMVRARYH	276
WP_161172224.1 DMLDDY-KG--QDCVILDDLRAY--------DLN--FSSLLKLLDN-HT--QSMVRARYH	273
RGS35734.1 DLLDNY-KG--QDCLILDDIRPN--------YID--VSDLLKLLDN-HT--NSTVRSRYK	312
DAP30544.1 DIFDDY-KG--QDCIIIDDFRPN--------GMY--VSDVLKILDN-HT--SSTVRARYH	263
MBQ5852134.1 DVLDGY-AG--QDCIILDDLRPS--------CMG--LSDLLKMLDN-NT--ASTVKSRYK	273
MBS7338755.1 DVLDGY-AG--QDCIILDDLRPS--------CMG--LSDLLKMLDN-NT--ASTVKSRYK	273
MBQ8425590.1 DILGDY-KG--QDCLILDDLRPS--------CMG--LSDLLKMLDN-HT--TSTVKSRYK	263
MBB2182224.1 DVLDGY-GG--EDCIILDDLRPS--------CMG--LSDLLKMLDN-NT--ASTVKSRYK	257
WP_164804530.1 DVLDSY-QG--QDCIILDDLRPS--------CMG--LSDLLKMLDN-NT--SSTVKSRYK	261
MBS5075824.1 DPLEDY-DG--QPAIVLDEIRPS--------SMK--LTSFLKLVDN-NT--ESKAGARYH	297
WP_002578150.1 DPVETY-DS--HPCMILDELRPS--------SMK--LTSFLKLVDN-NT--ESMAGARYH	295
WP_118051418.1 NPLDEY-EQ--QPCIIADELRPD--------VMA--ASDLLKFLDN-DT--ASAAGARYR	284
SCG87263.1 DLLGDY-KQ--EPVVILDDLRPD--------SIG--ISDLLKLLDN-HT--ASTFKSRYK	301
WP_087936882.1 DVLDGY-SS--QPAIILDDLRPS--------ALS--LSDILKFLDN-NS--STSIKSRYK	269
WP_118053544.1 DPLGEY-AM--EPCIILDDIRPS--------VFA--LSELLKLLDN-NT--VTSVKSRYK	283
WP_120105442.1 DFLGEY-AL--EPCVILDDIRPS--------SIT--LSELFKLLDN-NT--VSSVKSRYK	290
MBQ7146823.1 DIMDGY-CQ--EPCLIIDDARSD--------SMG--LSDFLKLLDN-NT--ASSVKSRYK	284
MBR1535205.1 DIMDGY-AQ--QPCLICDDIRPS--------CLG--MSDLLKMLDP-HT--ACSVSSRYK	285
RGH58023.1 DVLDGY-CQ--QPCIILDDIRPS--------ALG--LSDLLKLTDP-HT--PCSVKSRYK	289
RGH58635.1 DVLDGY-CQ--QPCIILDDIRPS--------ALG--LSDLLKLTDP-HT--PCSVKSRYK	289
WP_191427827.1 DILDGY-AQ--QPVIIVDDIRPS--------VMG--FSDLLKMLDN-HT--MSTVKSRYK	284
WP_215691332.1 DILDGY-MQ--QPVLILDDIRPS--------TLG--LSDLLKLLDN-NT--ASTVKSRYK	276
WP_209797049.1 DILDGY-SQ--QPALIIDDIRPS--------CMG--LSDLLKLLDN-HT--LCSIKSRYK	268
HJC42506.1 DVLDSY-SQ--EDCLILDDVRPS--------CMG--LSDLLKMLDP-HT--ASSVKSRYK	280
MBQ9198688.1 DVMDGY-RQ--QPVLILDDLRPS--------CMG--LSDLLKCLDN-YN--TSSVKSRYK	281
. .: . * :
WP_019299400.1 NKAIAS-RVIVLTNTETAEQFFKNIKNE------------------DLDQYIRRINLTVG	364
WP_200708081.1 NKRITA-SLIIVTSMLSPVQFFGRLVSN----------F----EFEPLDQFLRRISYVCE	325
WP_117195092.1 NKYVSA-DVIFVTSMYSPEQFFIESSIN----------F----DKEPIDQLLRRISSVCY	325
ABP89830.1 DKPIIA-TTIIINTPFSPFQFYESISKQ-VGF-----DK----KIDTVIQLIRRITLLQE	358
WP_125581548.1 NLQLQA-ETIIVTSPYSPAAFFSKQSSV----------S----ITDGFGQLSRRISLTIE	334
WP_099975177.1 NMHLMA-DIIIVTTPYNPLQFYQRIFNN---------------KIDSFNQLLRRLSLILE	332
WP_004900270.1 DKNLQV-DIFIITSPLAPDVFVDTLQVF----------E----LDDNFDQLLRRLTTVMY	351
WP_002815993.1 DKGLQA-DYVIITSPLGPVEFYDSLFTD---------------EMDAFDQLTRRLETVLY	324
HCF46128.1 DKAIAA-DLIIITSPFTPKEFYDKLFHNTITY-----FD----FIDSFNQLLRRISVIIN	337
MBK6089496.1 DKALSV-ELIIITSPYSPYHFYLESVSKH--------KR----DIDTFAQLNRRIALTLY	332
MBR2134100.1 DKGLAC-DTIIITSPYNPYDFYLKSVSKD--------DR----NIDTFEQLSRRIMLTIE	331
WP_163562262.1 DKALSA-KMIFITSPYSPYELYSEILTK-KKG-----NP----RIDSFEQLERRIGLTLY	349
NQN90763.1 DKALTA-RTIFITSPFSPRQLYNAIFQE----------Q----SHDSFEQLERRLACVIW	343
WP_185760226.1 DKALTA-ETLFITSPYSPKELYDNILHL----------K----SIDSFEQLNRRLSTVIL	339
KXA58447.1 DKALTA-ELIFITSPYSPKELYDNFQTS----------K----RIDRFDQLERRIQTAIL	356
MBE6168775.1 DKSLMV-DVFIITSPYSPKQFYDEIFKRK---------K----TIDSFKQLQRRISYVQF	336
WP_130004159.1 DKPLMA-DVIIVTTPYSPLDFYSEAKR-YFSV-----ND----KVDSYFQLARRISLVQR	332
EAF3071379.1 DKLLTA-DLIIITSPYSPKEFYQRIIKSDKHF-----DE----KIDSYYQLARRLGLVIF	340
WP_212925409.1 DKPLTA-STIIITSPYSPKNFYSKMAQDNKQF-----DW----RTDSFKQLARRLGLVLC	333
WP_098110130.1 DKPLTA-NIFIITSPYKPRDFYMKIIEDNKKF-----DL----HTDSFKQLARRINLVLY	333
WP_204858094.1 NKYLTC-KQIIVTSPMSPEQYAAQSY-----------L-----QGENAAQLYRRLSEVWK	307
MBS5659196.1 DKVLKP-KVIWITSVYSPTEFYDALY-----------LS----QEESPVQLYRRIREVWH	306
MBE6108706.1 NVK-LDAKYLFVTSIMSIEQFFKESF-----------------PKEEVTQFYRRFNTVME	337
MBE6866131.1 DKF-LDVKAIFITSTMPLEDFFKQFE-----------GS----YNEEVFQLQRRCKMRIE	351
WP_078783940.1 DRW-LEVSLIIITSVLTIDDFYAAVA-----------D-----NKEPIAQLKRRCKKLIH	316
MBS5458667.1 DRW-LEVKLIIVTTVLSIDDFFYAVP-----------A-----NDEPIQQLKRRCQTMIR	327
WP_150027414.1 GKTLIECRLIIITSILPIEDFFKKLQ----------DN-----DKETSIQIKRRCKTKLT	334
HJC48551.1 DKSLSECKLMIITTTQPIKEFFKELA----------IDR----PTEPIQQLYGRCGTLIE	320
WP_055653034.1 DKHFTECKLLFITTTDSAEDFWKEMS----------AKR----PNEDSHQFFRRIKTVIH	326
MBQ1567351.1 NKI-IEAKIIIITSIYNLEDFFNMTIK---------DIG----GCEPIRQLRRRIVMYAD	327
MBQ7891106.1 DKT-IEVKLIIITSVKTIEDLFYNMK-----------NN----DNEPIEQLKRRISKYLT	350
MBC9706413.1 NKL-IVARLIIVTTVQNLDQFIATLQ-----------NS----EGEELKQVRRRVAMQLH	330
CDL66069.1 NKL-ITAKLIIIATVQSLDQFIDSMD-----------ES----KSEETKQVRRRVAMQLK	336
NBI86731.1 NKM-LFCDLLIITANLEPYQLVNQIY------------Q----EGEDKNQFFRRFKQYYK	341
MBQ9249626.1 DKA-LQCKLIIITTTQEPRELAKNMA-----------GA----DGEDRKQLYRRYSTYYK	336
MBE5064047.1 DKLFTNCKLLILTNTKEPRKFVDEVE-----------GS----SAEEKKQFYRRFQTMYK	343
WP_161511453.1 NKPMPV-KCIIITTTTPFEEFFVYAKG------------KGAVADEPLGQFIRRFTAVID	399
MBR4032506.1 NKTFVG-KMIIITSYVPLHEWYRKCTDNE-----EIDQDYN--GSSARQQLDRRINTVIK	362
MBQ8146433.1 NKIFVG-SMIIITSYVPLYDWYRKCTDNE-----DMDKDYN--GSSARQQLDRRISTVIS	362
MBR5313919.1 NKTFVG-KMIIITSYVPLYEWYKKHTFGD-----GMDKDFN--GSSAREQLNRRIQTVIK	362
WP_150844754.1 NKIFMG-KLIIITSYVDLEDWYPKVPD------------------EAKAQLYRRISQYIR	337
MBE6955954.1 NKIFIG-KLIIITSYKTLNDWYSKVPR------------------DAKRQLYRRISLYVE	319
WP_028509833.1 DQVLNC-QYFIITSVKPLNEWYKNF-----------YSK----EGEDIKQLYRRIKTWYD	325
MBR5473554.1 NKTFMG-KLIIITSTKDPLLWFEGT-------------------KEQRWQFFRRISLLID	337
MBE6107865.1 NKVLTEVEQIIITSTQTYDEIFCYP--------------Y---DNEEDKQIKRRISTLIK	340
MBQ8792727.1 NKVLEC-QLVIITSTLTIDKFFADV-----------FGS----ESEDIIQLKRRCRSYVT	342
MBQ8322595.1 NKVFDG-KIIVLTSSVPPKFWYKGVIKC--------RGYERIIPHEDLNQFYRRIGCYIE	313
CDE19587.1 NKVLNC-KVMIITSFIPIKYWYKSV-----------RYS-----CDGIEQLYRRINMYVH	293
MBR2614985.1 NKVFNG-KVIILTSSVPIHYWYKKY-----------RYN----QIDTLDQLYRRISVYVE	294
MBQ7339229.1 NKVFNG-NMIILTSSVPLCYWYRNY-----------RYN----EDDSLDQLYRRITVYVE	279
MBE7087876.1 NKVFNG-EMIILTSHVPLRYWYREY-----------RYN----SIDTLDQLYRRFSLYVE	293
MBO5927838.1 NKVFNG-NMIVLTSSVPLNFWYKEY-----------RYN----SIDTLDQLYRRISVYVE	294
MBE5744363.1 NKVFNG-KMIVLTSSVPLHYWYKSANSNMPSWYREVRTS----GKEDFTQLCRRISCYVT	305
MBQ2723241.1 NKVFNG-DVIVITSSVPISKWYVYK-----------EDC----LKEDLQQLYRRISCYVK	292
MBQ9069922.1 NKVLMC-NLIIITSSVPLSFWFRYM-----------LYN----KSEDLKQFYRRISAYVE	294
MBE6645542.1 NKVLMC-NLIIITSSIPLSFWFRNI-----------MYG----RKEDLMQFYRRINAYVE	294
MBQ7326385.1 NKVFNG-ELIIITSSVPLWKWFHHL-----------RYT----KKEDLKQLYRRISVYVE	296
MBP3402267.1 NKVFNG-ELIIITSSTPLCKWYRHL-----------QYN----GSESLKQLYRRITVYVE	295
MBR1891756.1 NKIFNG-KLIIITSSIPLKYWYPDV-----------RSS----GIEDITQLYRRIGCYVE	304
MBR1676960.1 NKVFNG-KLIIITSSVPLRYWYPDV-----------RNS----RIEDITQLYRRIGCYVE	291
MBE5764008.1 NKVFIG-DLIVITSSIALHLWYKQI-----------GSDGKRIPTDSLQQLYRRVGCYVE	297
MBE5742703.1 NKVFVG-DMIVITSSIPIRFWYREL-----------RTS----SLDSLNQLYRRINCYVE	305
MBQ2710878.1 NKVFNG-KMIVITTPKPLCYWYTQQ-----------R--LA--KDDSLKQLYRRIGLYVV	311
MBQ2710804.1 NKVFNG-KMIVITTPKPLCYWYTQQ-----------R--MA--QDDGLKQLYRRIGLYVI	311
MBR2611608.1 NKVFVG-KMIVITSSVPIKFWYRDM-----------V--YN--RREDLVQLYRRISSCVI	294
MBR2372184.1 NKVFNG-EMIVITSSIPICYWYSDL-----------K--YN--ALEDLNQLYRRISCYVT	322
MBR2335016.1 NKVFNG-KMIVITSTVPLHYWYWAF-----------R--SD--HSDTLDQLYRRITSYVV	293
MBE6535625.1 NKVFNG-KMIVITSTVPLMFWYYEY-----------R--YN--QLDTLQQLYRRITSYVV	293
MBO5009467.1 NKVFNG-KIIVITSTVPLSFWYREY-----------Q--YN--KSDTLQQLYRRITSYVV	293
MBE6606917.1 NKVFNG-KLIVITSTVPLSYWYRSY-----------QYSD---NKDELNQLYRRITSYVK	302
MBE6630363.1 NKVFNG-KMIVITSTVPLSYWYMQY-----------R--YS--DFDTLNQLYRRISCYVV	294
MBQ9098498.1 NKVFNG-EMIVITSTVPLSYWYYQY-----------K--SS--QFDTIQQLYRRISCYVV	303
MBR2971948.1 NKVFNG-EMIIITTEVPLTYWFNDL-----------QYSQR--GRESLYQLYRRIVSYVK	295
MBO4252250.1 NKVFNG-EMIIITSSVPLRYWYIEY-----------R--NS--RFDTLDQLYRRIGCYVE	293
MBQ6922900.1 NKVFNG-EIIVITSSVPLRYWYREY-----------R--NS--SFDTLDQLYRRIGCYVE	294
MBO5224694.1 NKVFNG-QMIVITTTVPLNYWYSSY-----------K--TN--SNDTLSQLYRRIGCYVM	293
WP_191346674.1 NKVFNG-EMIVITSSVPLNYWYKDY-----------Q--YR--GYDALIQLYRRISCYVR	293
WP_086982405.1 NKYMGECKLLIITTIEDLPDFFSKIPNA---------N------GEPIKQLERRCKTKMI	334
WP_019282500.1 NKFMGECKLLIITTIDDLPDFFKKMQDT---------K------GEPIKQFERRCKTKML	334
MBO5082550.1 NKNLSECKLMILTSVQSVDSFYRDIYDN---------D------SENIVQLKRRCGVHVT	307
HJA06820.1 NKMLTGCQLLIITTIYDMDNFYKL-FEE---------N------DEPLIQFQRRCKIKLD	303
MBR3654538.1 NVSL-QCELLIITTTKTPAEFYKTVFES---------N------GEEYKQFLRRCTEMAR	312
WP_130789588.1 NKIL-ECKLIIITTVINIEEFFKNVFQE---------Q------NEPLTQLKRRCSTYLE	320
WP_066540771.1 NKVL-ECNLMIITTTIPIKKFFDLVFYK---------KE----KKETIVQLQRRCKVHIR	313
WP_012477877.1 NKYL-ECNLIIITTTKTLNAFFDTVFN----------KS----DDEDVKQLKRRCRIHIK	321
PQP79385.1 NKVL-ECKLIIITTVKDIDTFFGEIFNK---------KE----ERESIIQLKRRCKLHIS	322
WP_011412955.1 NKVL-ECKLIIITTVKSIDDFFEDIFR----------K------DETIIQLKRRCTYYIE	320
WP_181377755.1 NKVL-ECKLIIITTVKSIDDFFEDIFK----------K------DESIIQLKRRCKLHIS	319
WP_013100860.1 NKVL-ECKLIIITTVKSIDDFFDDIFKD---------K------DESIIQLKRRCTYHIK	320
WP_015060417.1 NKVL-ECKLIIITTVKSIDDFFDDIFN----------K------DESITQLKRRCKLHIS	319
WP_015060412.1 NKVL-ECKLIIITTVKSIDDFFDDIFN----------K------DESITQLKRRCKFHIK	319
WP_011412965.1 NKVL-ECKLIIITTVKSIDDFFEDIFK----------K------DESIIQLKRRCKLHIK	320
WP_012662298.1 NKVL-ECQLIIITTVKSIDDFFEDIFR----------K------DESIIQLKRRCKLHIK	319
WP_212332043.1 NKVL-ECKLIIITTVKTIDDFFEDIFK----------K------DESIIQLKRRCKLHIN	319
BAD04752.1 NKVL-ECKLIIITTVKSIDDFFEDIFK----------K------DESIIQLKRRCKLHIS	319
MBT1576939.1 NKVL-ECKLIIITTVKSIDDFFEYIFK----------K------DESIIQLKRRCRLHIN	319
WP_219475296.1 NKVL-ECKLIIITTVKSIDDFFEDIFK----------K------DESIIQLKRRCKLHIN	319
WP_087245005.1 NKIL-ECQYIILTSVLDIETLFDKFHDN---------F------HEPIKQLRRRCKTYIH	333
ODR34583.1 NKIL-ECSLIIITTVKEIDEFFSKVFEH---------E------DEPLKQLKRRCRTMIR	309
CCY61699.1 NKLL-ECQYLIVTTSFDIPVFFDLLLDS---------E------GESVKQMERRCTLKIQ	313
CCZ93342.1 NKFL-ECKLMIITTSKSMEELFRELPGS---------D------NEDITQLRRRCKLYIK	320
WP_161172224.1 NKFL-ECKLMIITTSKSMEELYKDLPGS---------E------NEDIIQLRRRCKLYIK	317
RGS35734.1 NKML-ECKLVVITTSVSMETFFRNLIGD---------S------RESLQQLRRRCEMYIK	356
DAP30544.1 NKVL-ECKLIIITTSLSMEQFFSGLLTD---------G------SESVTQLRRRCELCIK	307
MBQ5852134.1 NKVL-ECKLIIVTSVLKIDEFFNGVFKE---------Q------KEPIVQLKRRCKLHLR	317
MBS7338755.1 NKVL-ECKLIIVTSVLKIDEFFNGVFKE---------Q------KEPIVQLKRRCKLHLR	317
MBQ8425590.1 NKFL-ECKLIIITSILPIDDFFRNVFSE---------E------QEPIIQLKRRCKTMLI	307
MBB2182224.1 NKVL-ECKLIVITTTLEIDDFFKKVFSE---------Q------SETNVQLKRRCSIKIH	301
WP_164804530.1 NKVL-ECKLIIITTTLDIDTFFSNVFKD---------Q------EESCVQLKRRCGYHLT	305
MBS5075824.1 GKTLIECKLIIITSILPINNFFAKLQDN---------D------KETAVQIKRRCKTFIK	342
WP_002578150.1 GKAFIECKLIIITSILPIEEFFKNLQAN---------D------NETAIQIKRRCKTMFD	340
WP_118051418.1 NKYV-NCNLIIVTSPMTMNSFFSNLLDN---------D------REPLLQLQRRCQTYIQ	328
SCG87263.1 NKYL-NCRIIIITSTLEISRFFEEVAAG---------K------AEPIEQLKRRCRIHIR	345
WP_087936882.1 NPYI-NCELIIITTVLDIDTFYRNVFSE---------E------NESSIQFKRRCQIHIR	313
WP_118053544.1 NKCLANCKLLIITTVLDIETFYSNVFSE---------E------QESSIQFKRRCNTHIR	328
WP_120105442.1 NKCLANCKLLIITTVLDIETFYHNVFSE---------E------DEPMIQFKRRCGTHLR	335
MBQ7146823.1 NKYL-NCELVIITSVFRIEDFHGRFINA---------D------TEPVRQLKRRCRTYIQ	328
MBR1535205.1 NKYL-NCELLILTSVLPIDEFYHNVFEN---------E------KEPINQLKRRCKYYIT	329
RGH58023.1 NKYV-NCELIILTSVLKIDEFYHNVFEH---------E------NEPINQLKRRCKFYIR	333
RGH58635.1 NKYV-NCELIILTSVLKIDEFYHNVFEH---------E------NEPINQLKRRCKFYIK	333
WP_191427827.1 NKLV-NCELIILTSILDIDNFYKNVFKD---------D------DEPIIQLKRRCSTHIR	328
WP_215691332.1 NKAL-YCDLIIITTVLDIDSFYSTVFKN---------S------DEPIMQLKRRCGTYIK	320
WP_209797049.1 NKII-YCDLIILTTVLDLETFYQNVFTE---------E------NEPITQLKRRCGIHIR	312
HJC42506.1 NKYL-NCRLVILTTVLNIDAFYKNVFAE---------Q------DEPVTQLKRRCQTYIK	324
MBQ9198688.1 NKFL-CCDLIIITTVLNIDTFYENVFEN---------E------KEPITQLKRRCGIYIR	325
. . : * *
WP_019299400.1 IDEKQFPRFD-YDSF-----YRLS----ESK--------------KLLEPKRERVNEDEF	400
WP_200708081.1 LKKVNDKRLL---SEAY--VYKV-------H--------------KLEEPIEVDIERDDV	359
WP_117195092.1 VKPVNDGEYL---AEVN--VFKM-------N--------------KLDEPVVIEGKFDYI	359
ABP89830.1 VTDKSIITYK-FDNEKN--KYI------EYE--------------RIDNPYYDCDK--DK	393
WP_125581548.1 VTPGSLNEVD-FTNGGY------V----ATS--------------TEPNPYYSPDT--TA	367
WP_099975177.1 VQADFIFPTT-YSVENS--IFTKN----YDE--------------KEKNTFSMNQT--NN	369
WP_004900270.1 FDDQYIYPAVPYLGMGKEIHYKLD----EDN--------------KVINQWSGHQG--EQ	391
WP_002815993.1 FDRQSIMECE-LMSLNYKLQYRAS----TSL--------------KVENRWYVPEE----	361
HCF46128.1 VNSSDIHREY-YDSQTG--NLLTD----NNS--------------IRANPFAVTNN--NF	374
MBK6089496.1 CDMDYIYQSK-FDTASN--DFIID----STT--------------KQPNKLSQKAR--PK	369
MBR2134100.1 MTYSEIKAVS-FNTYSL--KYETE----PGS--------------EHNNTFSKYN-----	365
WP_163562262.1 IDKHYIYSST-FEPRTK--TYIPI----QDK--------------KQKNPFYENPI--YV	386
NQN90763.1 VDKDTLNEMT-YSQDRM--AYIPI----DDH--------------TSPNPFKDELP---T	379
WP_185760226.1 VEADKFYHMT-YQPDQA--TYTKL----DGK--------------DFPNPFHTIE----R	374
KXA58447.1 VEKDNIFYTH-YNYESR--EYEKD----DSN--------------FFTNPFESQS----I	391
MBE6168775.1 MSSDYFEMQE-YDIYSG--SYISV----PHS--------------RKKNTLINGTK--HP	373
WP_130004159.1 MTEDFIEAAF-LDVAKK--SFKID----PAT--------------KRPNPFSDKAI--AV	369
EAF3071379.1 MTKDYMQVAF-FDESWQ--DFVLD----NSS--------------KEPNPYKEDSV--NN	377
WP_212925409.1 MDKTSMGIAF-YDEKED--TFFLE----KSS--------------KQPNPYINITQ--NE	370
WP_098110130.1 LDKDSIQIAF-YDSKLD--NFFLE----KSS--------------KEPNPYIEVTK--NE	370
WP_204858094.1 VTQSDINISK-YDLGLR--RFVAI---D-----------------TRPNPVPAYLATRAP	344
MBS5659196.1 VEKQSITISQ-YDMSTG--SFVDK---N-----------------TANNPVPAYLAAKPP	343
MBE6108706.1 VDRENILYYE-YSKENK--HHEFV---K-----------------STVNPMKYRFKNKTS	374
MBE6866131.1 LTKQTMKLFT-FRINSR--KYELL---G-----------------EQENPAYKMFGSKEV	388
WP_078783940.1 LTRHTMDIYA-YRAATQ--EYALI---G-----------------SGPNPVAAMYADVTD	353
MBS5458667.1 ITKTDLLIYS-FNSNSQ--DYILI---G-----------------SGKNPVADMYNTKDA	364
WP_150027414.1 MTKSDFTIER-WNHDDR--EYRYV---G-----------------KAINPIPKLYNIHKK	371
HJC48551.1 MDRDNIKIME-YDNEKQ--EYSEP---L-----------------ITKNNVLSDIKVEKP	357
WP_055653034.1 MTGDEILCKR-YDEETH--SFGKE---H-----------------IMENDTYSRFDVHSE	363
MBQ1567351.1 FNDNRIKEYM-YNKQDD--SYEYI---A-----------------TFENPIKEKYPKTAP	364
MBQ7891106.1 FTDKTITIQT-FDGEKM--SHIEV---G-----------------TIPNPIPELYPPKVV	387
MBC9706413.1 LTKDTATPYV-YDEIAD--KYVEK---P-----------------ARPNRALEFAEQHQE	367
CDL66069.1 LTKELATPYV-YNEEKD--VFEKK---P-----------------ARENIALELIAKQKK	373
NBI86731.1 VDYSYITEYE-FDDNIN--VMKYK---QVG---------------KMTNYAVPLMAKKQS	380
MBQ9249626.1 MTRETVMLYK-YNEADG--KYEYQ---D-----------------TYTNIGSRRKRCLKA	373
MBE5064047.1 LKNDDIDIYK-YNGEND--KYEYV---E-----------------TIRNKALDYINYLKI	380
WP_161511453.1 VSKDVTSL---LE--DR--KKGLK------TYTTP----------EYRNNFKLLSRNRSK	436
MBR4032506.1 VDKAQIKV---YY--HD--SDGED---TLLY--------------RLPNATYLLKK----	394
MBQ8146433.1 IDQAQIKV---YN--HD--EYGED---TLIQ--------------RIPNAAYLLKS----	394
MBR5313919.1 VDKEEIKI---YR--HD--ANGYD---AHLK--------------TLPNATCLLKP----	394
WP_150844754.1 VDDEIVSF---YT--VN--KNGSK---EKFL--------------QFKNPVKEILK----	369
MBE6955954.1 VEKEEIKI---YT--TD--ADLNN---TLSA--------------TLPNVVPTLVN----	351
WP_028509833.1 MNDKDISCRI-YDQNLN--EYIYTDSYLNIYGHKSEYLDNAEKRVEFARDMRSDKMLSWN	382
MBR5473554.1 IDKDYVRE---YQEQNE--EKGVP--FLCGFKHDGSYIQRAELKCKFENPVPEYVKIMRK	390
MBE6107865.1 MDETDVIV---KQ--YN--ERTGK--FEFLT--------------HFKNPLNEYLEAKSK	377
MBQ8792727.1 MTTDEIKI---GV---W--DN-----AQRCY--------------VYPDDVFIPNTVLAE	375
MBQ8322595.1 MTETTITV---YNDGLD--ERGNP--KGLGN--------------QYVNGVVNIRR----	348
CDE19587.1 ITEDEIVV---YD-GLS--DKGDP--HGLGK--------------VYVNEVKKLKE----	327
MBR2614985.1 VKDKEILV---YN-SLD--SEGKP--AGKPK--------------RYYNEVYDLKK----	328
MBQ7339229.1 VKEREILV---YN-GVG--KDGKP--IGEPK--------------RYYNDVYTLKK----	313
MBE7087876.1 VKEREILV---YD-GVG--EDGKP--KGEPK--------------RYYNEVFDLKK----	327
MBO5927838.1 VKEQEINV---YD-GIG--KDGKP--FGVPK--------------KYHNEVYNLKK----	328
MBE5744363.1 VTEDTVTV---YN-ELD--EQGKP--CGRCA--------------VYENEVKTLKQ----	339
MBQ2723241.1 VTKESVFV---YEQGLN--KLGMP--NGVAL--------------CYENTLIQNQP----	327
MBQ9069922.1 ITDSDVSV---YE-SID--SRGRP--SGFPK--------------MYHNRVAELK-----	327
MBE6645542.1 ITNDEISV---FD-KID--DKGRP--AGFPV--------------YYQNPVATLK-----	327
MBQ7326385.1 ISEDTILV---FD-ELD--GDGRP--KGYAS--------------HFRNDIFKDKN----	330
MBP3402267.1 ITKTEIAL---YN-ELD--DRGRP--KGFPT--------------YFKNEISAVT-----	328
MBR1891756.1 MTYEYYNV---YY-EIN--RYGVP--VGEIK--------------TY-------------	329
MBR1676960.1 MSYTTYNV---YH-EID--KSGEP--TGEFK--------------TFKNELAGMKK----	325
MBE5764008.1 ITDSNVTV---YDDGLD--EYGKP--KGFWR--------------TFKNELVDKKK----	332
MBE5742703.1 VLENEVVV---YYDGLD--EKGQP--KGLGQ--------------VFKNEVAELKA----	340
MBQ2710878.1 VERDTIFL---YN-EIG--DDGKP--KGVPQ--------------RFKNEIPDLIK----	345
MBQ2710804.1 VERDTIFL---YN-QID--DNGKP--TGVPQ--------------RFKNEIPELIK----	345
MBR2611608.1 VTETEVRL---YE-GLS--EDGSP--LGLPT--------------VYENEIPKLKR----	328
MBR2372184.1 VTEDEVTV---FD-GLD--NKGKP--AGLGT--------------IFKNELKELLN----	356
MBR2335016.1 VEKDYVKV---YG-ELD--DMGRP--AGLPR--------------VFKNEIPELKR----	327
MBE6535625.1 VEEHFINV---YG-EMD--YAGRP--TGTPR--------------TFKNELPEIKR----	327
MBO5009467.1 VDEQHVSV---FD-EID--SRGRP--SGLPR--------------VFKNEVQQLKR----	327
MBE6606917.1 VTHDFVSV---YN-QID--ERGRP--TGIPY--------------VYKNEIPELKK----	336
MBE6630363.1 VEPETVKV---YE-KID--DRGRP--VGVPW--------------LYKNELSKAKK----	328
MBQ9098498.1 VTDSYINV---YD-ALD--NMGRP--TGPAS--------------IFKNELKKRDK----	337
MBR2971948.1 VTTNEIQV---YS-EID--SRGNP--TGQFQ--------------AFKNELSDPKR----	329
MBO4252250.1 MTFDEIKV---FSDGVD--DKGNP--QGLGR--------------VFKNELVGIKK----	328
MBQ6922900.1 MTYDEITV---FSDGVD--EKGNP--KGLGR--------------IFKNELSGRKK----	329
MBO5224694.1 ITEDEITV---YE-EIG--NDGRP--KGKGK--------------FYKNELVKKAR----	327
WP_191346674.1 MTETEITV---YD-ELD--EYGKP--VGIGQ--------------VFKNELASMKK----	327
WP_086982405.1 VDTDSVGFYS-Y--IEG--EYQFS---G-----------------SIPNPIKDRSFAQKP	369
WP_019282500.1 VDSDTVRFYS-Y--AID--KYEFS---G-----------------LIPNPLKDREYAPNA	369
MBO5082550.1 VDTDCYYVKQ-WDKKHN--CYSSE---K-----------------CFKNRIFEEYVKNAA	344
HJA06820.1 MDENTIQAYQ-FDRENK--KFEYM---A-----------------CYDNPVKDLIHKSIE	340
MBR3654538.1 VTEDKVYLYA-YNYKTC--KHEYM---A-----------------TINNPVKDLQALIAF	349
WP_130789588.1 FTKQEIRVSM-YDATLQ--DYKYI---N-----------------NIKNPIADLYPSQSL	357
WP_066540771.1 MDKKNIYYST-FNSIKD--CYEKE---F-----------------VRENKILKEFKIKEL	350
WP_012477877.1 LDLKNITYSI-YNPNTS--EYEEV---E-----------------KTPNRIREIFKTKEQ	358
PQP79385.1 LDSQNITYQV-WNPEKN--KYEKG---I-----------------KQSNNLLDKFQIKAL	359
WP_011412955.1 IDSKYIYYSY-WDSIQN--KYDLL---N-----------------KEPNNLLNEFKIKSL	357
WP_181377755.1 LDSKYISYSM-WNPVKM--EYEKP---F-----------------KKPNNLLNKFQIKAL	356
WP_013100860.1 IDSKYIYTSV-WNDVKK--KYNEP---H-----------------IKPNDLLDEFQIKEL	357
WP_015060417.1 IDSKYITFKV-WNDVDK--KYDKP---F-----------------KKPNNLLNEFKIKRL	356
WP_015060412.1 IDSKYITFKV-WNPVKM--EYNLI---E-----------------KKPNNLLNDFQIKEL	356
WP_011412965.1 IDSKYIYSSI-WNPLEM--KYDLI---D-----------------KKPNNLLNEFQLKTL	357
WP_012662298.1 IDSKYIYYSV-WNPIEM--KYDLI---E-----------------KKPNNLLNDFQIKSL	356
WP_212332043.1 IDSKYIYYSV-WNQVDM--KYDKP---F-----------------KKPNTLLNKFQLKKL	356
BAD04752.1 LDSKYISYSM-WNPVKM--EYEKP---F-----------------KKPNNLLNKFQIKAL	356
MBT1576939.1 IDSKHITFKV-WNPLKM--EYDKP---F-----------------KKPNTLLNKFQLKAL	356
WP_219475296.1 LDSKYITFKV-WNPVKM--EYNKP---Y-----------------KKPNTLLNKFQLKAL	356
WP_087245005.1 MTDDFITYNL-YDEARG--DYIKA---T-----------------TLPNPISKLYKKQRL	370
ODR34583.1 LSADTIEISV-YNDTSD--RYDPV---N-----------------TYSNPIAELYKTEPL	346
CCY61699.1 MNTSTMTTYV-YQPVSG--KYKKV---S-----------------ILKNPVSEVYNKRDL	350
CCZ93342.1 MTPLTMTIRM-WQPESL--KYLYV---Q-----------------TLDNPVHGRYAARDK	357
WP_161172224.1 MTPLTMSVHL-WQPESL--KYLYV---Q-----------------TLDNPVRGRYAVRDK	354
RGS35734.1 MTALTMSVQL-WQSESN--KYMYV---G-----------------TYDNPVANKYSKHDR	393
DAP30544.1 MTPLTMNINI-WQSESM--RYMYV---G-----------------SYDNPVYGKYAVRDR	344
MBQ5852134.1 FEQDHYYASL-FDDKKG--DYSEE---Y-----------------KYVNPVATMYPKIEL	354
MBS7338755.1 FEQSHYYASL-FDDKAG--DYSEE---F-----------------EYVNPVATMYPKVEL	354
MBQ8425590.1 FRNDTIDVYC-YSIQKK--DYSLK---G-----------------EIENPINPIVIQKQE	344
MBB2182224.1 AFMDFLHVYL-YQPETR--DYGDA---I-----------------IIKNPLKDKYI----	334
WP_164804530.1 VTMEDIFIKK-WLKGAN--EYSKA---V-----------------RIPNPNRDLLCEFLE	342
MBS5075824.1 MSETDIEISR-WDSYER--KYIYC---G-----------------KVENPIPALCDIRPK	379
WP_002578150.1 MDRDNIEIYE-WDDCNL--EYFYC---G-----------------RKKNPIPTLYHIEPK	377
WP_118051418.1 MTYEEISVSI-WDQALH--EYTHA---F-----------------VYKNDVLDNLVADTP	365
SCG87263.1 MNEKKIYISC-WDAAKK--DYVLA---R-----------------IQDNDIPKFYHVDKE	382
WP_087936882.1 VTNKYIYTSY-WNSKEK--KYSDE---V-----------------IMKNDLIEKFVEKQI	350
WP_118053544.1 MDKDRIYISK-WDAKLR--RYSKE---V-----------------EYINNIVTSYLPKVE	365
WP_120105442.1 MNKERIYISR-WDSLKK--EYTEE---T-----------------EYINDILDRYMPKED	372
MBQ7146823.1 MTEQTIRVSR-WDEASN--DYCKP---R-----------------IFRNDIIHSYRASP-	364
MBR1535205.1 MDMTTIRIQE-WDSLNM--RYTKP---L-----------------CYLNDVLLEYQKETI	366
RGH58023.1 MDSDFIRIRQ-WDNLAM--RYGKE---K-----------------TYINDILLPFFE-DN	369
RGH58635.1 MDYDFIKIRE-WNDFSM--EYGKE---R-----------------VYINDILLPFLLNNN	370
WP_191427827.1 MDKERIYISK-WDKKEL--RYTHE---I-----------------EYVNDILKEYIPEHS	365
WP_215691332.1 MDSEHIYISL-WDSYKN--DYSEP---L-----------------EYENDVINIYRADHA	357
WP_209797049.1 MNKDYIFTSI-WDNKKM--NYSKE---I-----------------VYKNNIISEFVSSRE	349
HJC42506.1 MYPDTILISV-WDDKTM--RYINP---V-----------------SYKNPVLNQYIPEKS	361
MBQ9198688.1 MDRENINISI-WDNKTM--RYTNE---V-----------------EYKNNMLDDIIPTEK	362
WP_019299400.1 IE-----------------LRYGFEP----------------VF-------STENK-EEF	419
WP_200708081.1 PR--------VYGNVETVRTYY----------------KLEYQK-------KR-------	381
WP_117195092.1 -----------AGKKVEVKTRY----------------QLRETK-------KKN------	379
ABP89830.1 IE---------FN-----SDVY--NKYKEMT----LKISQEEND-------DRQND----	422
WP_125581548.1 TR---------LG----------LDQLLTDM-------EDD-------------------	382
WP_099975177.1 HV---------SLQS-----LI----------------TRKE------------------	381
WP_004900270.1 EH---------GLQLVREAGRKTIEKFLEMM-------SQEQDK-------LTDGK-G-I	426
WP_002815993.1 ---------------EQSEGHFNLSEIQNLF-------KDEEET-------NTDE-----	387
HCF46128.1 G------------SPISSEDIY--NRIKF-------------------------------	389
MBK6089496.1 P------------IGQRSEDIF--KKIFE-------------------------------	384
MBR2134100.1 -------------YKDKTADIV--QLYYDIV-------AA--------------------	383
WP_163562262.1 HD---------EQ------KLF--DKIIEPM-------KTKNV-----------------	405
NQN90763.1 QN---------DN------QSF--NNFITTI-------QKKEDN-------HDKTE-T--	405
WP_185760226.1 EA---------SA------DFF--NEFINII-------NSNGET-------K--------	395
KXA58447.1 HR---------AN------SFF--TQFETTI-------QRKEQQ----------------	411
MBE6168775.1 AT---------LDNKK----IH--QEFSDFF-------PDDKEG-------SE------T	398
WP_130004159.1 TP---------AKKSSWNLTLY--DKLSTVT-------QKAKDV-------ENQNN-PPI	403
EAF3071379.1 VL---------SQN-QKAEKLY--KAVLDAF-------RPADNF-------TKEVG-EEV	410
WP_212925409.1 VR---------LRN-EKAESLY--KKISTRK-------KEKDG-----------------	394
WP_098110130.1 DL---------LQI-LKSEKLY--KQVLNGI-------KNKPDK-------VNNNK-P-K	402
WP_204858094.1 STPA-FN--------------G--GDILTKL----NAEYAPPTVPAAPASS----TGSSI	379
MBS5659196.1 IQKVSMD--------------S--AALLNDI----EKQYQPAATSTAAPP---------A	374
MBE6108706.1 DN----S-----------ENVI--ERFVSMT----EQESSNNEKITKGV-----------	402
MBE6866131.1 DI----P-----------DEDL--TRYCSLF----GITYDPTEKKSEKAQENLQTP----	423
WP_078783940.1 D-----S-----------EDDL--KDFCRSL----GIEYKPEGLPSDYVIQDEQKS----	387
MBS5458667.1 MP----N-----------ADSQ--RKLCESL----GVEYKPDSLPSDYLI----------	393
WP_150027414.1 TD----D-----------ELRL---ECCDIL----GLNLLDIDITPIIETPI-GVDPPY-	407
HJC48551.1 RT----E----------AERKK---RAASML----GIEETA-----LITGYK-GISGEPI	390
WP_055653034.1 TD----E-----------EQKE---KLAHSL----GVDKSRLKQKIKVEKPE-GVIGEPI	400
MBQ1567351.1 AD----D----------LRA-----SLKSLF----TNEIIENNNEDITEKSDEEKL----	397
MBQ7891106.1 SQ----E----------DKD-----VIASDF----IINIEK-------------------	405
MBC9706413.1 EF----N----------WSSYL--L-----------------------------------	376
CDL66069.1 EF----D----------WKDFI--L-----------------------------------	382
NBI86731.1 EK----E----------EKRLH--ICLADIM----ERWIKEENIIVLDTVKYEPKV----	416
MBQ9249626.1 AT---------------------------IL----MSFWTTIRLSSWITTARRQTLRSPV	402
MBE5064047.1 KN----P----------VQQDY--TNLNNIF----SSFFERKNIIILD--IDKHSK----	414
WP_161511453.1 DCVVLDDWTGIYSTKKSL----------DAF----NLKYDVETI---KQDYDDFTVGRVY	479
MBR4032506.1 ------Q--ETAPKRMERDIL------LRAA----DHLAEKLEV---AEEYEQF-----K	428
MBQ8146433.1 ------N--KKPAKRVDRDVL------LKAA----DHLAKKLNV---DEEYEKF-----K	428
MBR5313919.1 ------K--EENRKKIDLDMF------AHAA----DHLAQKLNV---CDEYQGL-----K	428
WP_150844754.1 ------Q--EQLKELKQKQEIA--LQVIGSF----EDFLDYEAS---CELYNSV-----V	407
MBE6955954.1 ------E--AE--KAKKTDEF-----VSGAI----NHYFDSM---------KNF-----V	378
WP_028509833.1 GMSDLFR--RTSNIVEELEKNN--ANFFDVY----EDETSELRS---CLDAIHD------	425
MBR5473554.1 D----EP------------------EATDMF----NDIISYMDELKEAQETA--------	416
MBE6107865.1 Q------------NDDKMSESK--EELRNWF----EQKFIQPEVSQDTQLSIDD-----F	414
MBQ8792727.1 F----QK--PPLSSEDALS------EVTQMF----GNVLDIKHQ----TIAIK-------	408
MBQ8322595.1 ------E------QKPKT-------NFNAIF----DQMCEPSTT----DIFDIE------	375
CDE19587.1 ------E------NRKQRE------DAFGDF----DFLTEKKDK----F-----------	350
MBR2614985.1 ------T------APKKE-------TVSNIF----DKICKPVET----YSVSNF-----V	356
MBQ7339229.1 ------A------VPERR-------DVSSLF----DKICTPIQD----FTTHQV-----S	341
MBE7087876.1 ------E------KQVKR-------DVSSLF----DKICNPLPT----IKSGQR-----I	355
MBO5927838.1 ------K------IPSKT-------NISSLF----DKFCSPLDE----IQSENR-----T	356
MBE5744363.1 ------Q------KKQKF-------DFKSVF----DSFCEKAEV----EKQELT-----L	367
MBQ2723241.1 ------K------KENKF-------SFGNYF----GEICPSSKT----PFDNGI-----K	355
MBQ9069922.1 ------A--QP--KKKKT-------DFGKAF----GAICDEIPI----EQVIEF-----F	357
MBE6645542.1 ------V--RP--KNTKT-------DFKKAF----GEFCEVIPI----EQNIDF-----F	357
MBQ7326385.1 ------K--SS--EKKKT-------DFKEAF----ANICEEIPF----EELVDK-----Y	360
MBP3402267.1 ------D--QT--KKKKT-------DFKEAF----ANICEEIPL----EEYLES-----K	358
MBR1891756.1 ------------------------------------------------------------	329
MBR1676960.1 ------T------ERLKT-------NFFDMF----SKVSEEVDF----FDRMKA-----D	353
MBE5764008.1 ------E------IKAKF-------DFGNAF----SKICEEDD-----SLPF--------	356
MBE5742703.1 ------K------KPKKF-------DFKTAF----EKICSIETA----DFPF--------	365
MBQ2710878.1 ------K------SVKKT-------DFGAVF----SSMCELDDY----VPPQNS-----Y	373
MBQ2710804.1 ------K------TVKKT-------DFGAVF----ASICETETY----LPTPTA-----V	373
MBR2611608.1 ------E------QKQKF-------DFKSAF----DTLFGVTDV----RSDEDL------	355
MBR2372184.1 ------N--KK--QKQRF-------DFKSAF----AKICEPLTV----QFEVQG------	385
MBR2335016.1 ------Q------KLQKK-------DFGDVF----AEMLEDAFP----KDFDK-------	353
MBE6535625.1 ------Q------KPKKK-------DFSEIF----AEILPDAPD----LSEFE-------	353
MBO5009467.1 ------Q------KPKRT-------DFGSVF----GEMLEDAIP----EFVQEI------	354
MBE6606917.1 ------Q------NRSRT-------DYAAIF----GEMLIDAST----DIIDEW------	363
MBE6630363.1 ------E------ERTKT-------DFGAAF----GKICEDAVP----EFLDQM------	355
MBQ9098498.1 ------A------QDKKT-------DFGRVF----GKICEDAMP----EYLEEM------	364
MBR2971948.1 ------E------KKQKT-------DFGAIF----GKFCEATFP----EELQ--------	354
MBO4252250.1 ------E------DRKKT-------DFNSIF----EKICENSSL----DIQEVI------	355
MBQ6922900.1 ------E------ERKKT-------DFNSIF----EKICSDSSL----DISEVV------	356
MBO5224694.1 ------E------ENKKT-------NFTSFF----DKICEESEV----KLNEVS------	354
WP_191346674.1 ------E------RKQKA-------D----------------------------------	334
WP_086982405.1 T-----V-------DV-N------D-FAQAF----GLS---DQI-STT---NII--NF--	394
WP_019282500.1 S-----V-------DV-D------D-FAEAF----GVS---DQI-SKS---EIK--VVGF	396
MBO5082550.1 E-----N-------MSAL------E----IL----GIQDEEEYC-R----------DRKF	367
HJA06820.1 E-----Q--------RTV------KELDDFL----GMESMPENT-DTA---DIDTTDSEI	373
MBR3654538.1 D-----K-------EKTT------KNLLALF----EIGK------QGL---DSM--AEAF	376
WP_130789588.1 T-----E-------DIAT------AKLKNLL----G---DYQIT-----------STDDF	381
WP_066540771.1 N-----E-------QEQL------EKIIEIT----G---DKDIV-DAI---SSDEKGK-I	380
WP_012477877.1 S-----K-------EEKK------EFIKSTL----NVEL---------------------	375
PQP79385.1 S-----K-------KEQI------EYIKNVT----NIDL---------------------	376
WP_011412955.1 S-----K-------QEAR------LKFKKSL----KINLPTKDK-DDI------------	382
WP_181377755.1 S-----K-------KEQK------EFIKKIT----NIDLDED------------------	376
WP_013100860.1 T-----E-------QEEK------EKIKKAL----KIDLD--------------------	375
WP_015060417.1 S-----E-------KEQK------DYIKSIS----NIDLDEDF-----------------	377
WP_015060412.1 T-----K-------KEAK------EEIYKVL----KIDLDKDS-----------------	377
WP_011412965.1 S-----K-------KEAK------EFIKQIT----NTDDI--------------------	375
WP_012662298.1 S-----K-------KEAK------DYIKSIS----NIDLDKDC-----------------	377
WP_212332043.1 N-----E-------KEQK------AFIKKTL----NIDLDI-------------------	375
BAD04752.1 S-----E-------KEQK------EFIKKIT----NIDLDED------------------	376
MBT1576939.1 T-----E-------KEQK------DYIKSIS----NIDLDKDF-----------------	377
WP_219475296.1 S-----E-------REAK------DFIKKDL----NINLDED------------------	376
WP_087245005.1 T-----E-------EMIN------EKLAFFI-------GESKNP-QDN---K--------	393
ODR34583.1 T-----Q-------AELT------AKVEKDF----CISGMEAYV-PP----APVVSGDGF	379
CCY61699.1 T-----D-------EECQ------AYVDSLL--------LPGKE-ASL---S----DLGF	376
CCZ93342.1 S-----L-------DEAK------AYVNNVL--------FFPKV-ATA---ETMAKGEGF	387
WP_161172224.1 S-----L-------DEAK------AYINNVL--------FFPKQ-ADN---ETVLAGEGF	384
RGS35734.1 T-----L-------EEAK------EYVDNMI--------LFPVK-ADN---ETISNAYGF	423
DAP30544.1 S-----Q-------EEAR------EYVNNLL--------MFPSK-ADG---ETIAKGEGF	374
MBQ5852134.1 T-----D-------EQKL------NYINTL------------LV-TGA---EL-----TG	375
MBS7338755.1 T-----D-------EEKL------NYINNL------------LV-AGA---EL-----IG	375
MBQ8425590.1 E-----E-------E-KE------AIENLLG--------AKLKV-ADC---PF-------	366
MBB2182224.1 --------------------------IKDLS--------PE-----------------EY	343
WP_164804530.1 E-----E-------S----------LIEDIS--------DKFMV-PTC---DI-----QF	363
MBS5075824.1 T-----E-------EELR------EEACSVL----GINLSELDL-T------------PK	404
WP_002578150.1 S-----I-------EELR------AKACEVA----GIDLSELDI-S------------PK	402
WP_118051418.1 KT----D-------ADIE------ERVSKFMPFLQRIEKYDEDS--------------GI	394
SCG87263.1 LS----R-------KEIN------KFVDDIIPRSIGRRPNNGEI----------------	409
WP_087936882.1 S-------------ESVD------DKINEYMPFLHKLSEEEIEM-A------------H-	377
WP_118053544.1 KT----K-------TDVK------AYVKEIFPFLEEAKETEQLH--------------GF	394
WP_120105442.1 QT----E-------QDVI------NYVSETMPFLKQADESEKMH--------------GF	401
MBQ7146823.1 LT----E-------EVVS------QEISDAFPFLTPFQEDETIL----------------	391
MBR1535205.1 ID----D-------KTTQ------ERVEELIPFLSGKKYPDRKK-S------------TN	396
RGH58023.1 S-------------VEQN------STIEKVFPFLTGNEIVSQNK-S------------KQ	397
RGH58635.1 S-------------IDNN------NTIEDVFPFLSGNELEPNSK-S------------KE	398
WP_191427827.1 LN----Y-------EEVS------QEIEELIPFLKKPTEKEKKD--------------GF	394
WP_215691332.1 KT----T-------QEIE------ENVSSLIPFLKRTDT--PHD--------------GF	384
WP_209797049.1 KT----N-------EDIE------NELMKFFPFIEKIDESQLNL-K------------DR	379
HJC42506.1 KE----K-------KDIR------EHVEELMPFLELSDNEKIET-D------------TF	391
MBQ9198688.1 KT----I-------DDVK------SHISSIMPFLQLDENPFN------------------	387
WP_019299400.1 -------LDRLV-----------------HKEILPKSFPVKG------------------	437
WP_200708081.1 ------------------------------------------------------------	381
WP_117195092.1 ------------------------------------------------------------	379
ABP89830.1 ------------------------------------------------------------	422
WP_125581548.1 ------------------------------------------------------------	382
WP_099975177.1 ------------------------------------------------------------	381
WP_004900270.1 RKERTD-----------------------------------ERDD---------------	436
WP_002815993.1 ------------------------------------------------------------	387
HCF46128.1 ------------------------------------------------------------	389
MBK6089496.1 ------------------------------------------------------------	384
MBR2134100.1 ------------------------------------------------------------	383
WP_163562262.1 ------------------------------------------------------------	405
NQN90763.1 -----K------------------------------------------------------	406
WP_185760226.1 ------------------------------------------------------------	395
KXA58447.1 ------------------------------------------------------------	411
MBE6168775.1 NHE---------------------------------------------------------	401
WP_130004159.1 ENTEEALKKDSL-----------------NNK-MLPSTPAKASDD--------NTQSKAD	437
EAF3071379.1 LNEQTALFETHTKLEI------KKKVVKTDNKKSPITKPTKANDD--------ETRT---	453
WP_212925409.1 ------------------------------------------------------------	394
WP_098110130.1 DHSQTVLF----------------------------------------------------	410
WP_204858094.1 PGG------P----------TETAADDGKEVLPF--------------------------	397
MBS5659196.1 PAG------G-----------TPADDTKKEILPFPDASEQE---------------SEHE	402
MBE6108706.1 ------------------------------------------------------------	402
MBE6866131.1 ---------------------------------AVKITEIERKDDIDDGRG--EETAEDT	448
WP_078783940.1 ---------------------------------LFK------------------------	390
MBS5458667.1 ------------------------------------------------------------	393
WP_150027414.1 ---------------------------------VPTVAELLPSKNAK------EI--TPD	426
HJC48551.1 --------------------------------LFSKMYPTIPADVAE------KI--KHD	410
WP_055653034.1 --------------------------------PFETVYPTIPKDIIE------QV--KHD	420
MBQ1567351.1 ----------------------------------------------------------NE	399
MBQ7891106.1 ------------------------------------------------------------	405
MBC9706413.1 ------------------------------------------------------------	376
CDL66069.1 ------------------------------------------------------------	382
NBI86731.1 ----------------------------------KKKKENKEVDLVKMANNSDDFDSTFD	442
MBQ9249626.1 --------------------------------SLTGMKSLRSASRLL----------PIM	420
MBE5064047.1 ----------------------------------DKTKEKKECQE------------MYS	428
WP_161511453.1 SIE--QLKDDEE-L---------TKLDMNLKDGFSTTRKTFKIDR---------CLKEQD	518
MBR4032506.1 DVE--FLKAPESKITDTDEWVYRSDGCVDIEKIISKK-----------------------	463
MBQ8146433.1 DGE--YLKGPQRDCNETDEWIYRSDGYVDINEIIKK------------------------	462
MBR5313919.1 EKI--NNAKPQFKDPV--------------------------------------------	442
WP_150844754.1 TDE--DIDND-----------YIDDDNNIDDKPF--------------------------	428
MBE6955954.1 SEE--EIERS------LAGVKFGADACSEEELPF--------------------------	404
WP_028509833.1 ----------------------------IQANFYEHG-K--EIR----------YDKEID	444
MBR5473554.1 ------------------------------------------------------------	416
MBE6107865.1 LLT-----------------------DTLQENSFTA------------------------	427
MBQ8792727.1 ------------------------------------------------------------	408
MBQ8322595.1 -----------------------------QQSIFNKK-----------------------	383
CDE19587.1 ------------------------------------------------------------	350
MBR2614985.1 LEE---------------------TFDL-DDELFGK------------------------	370
MBQ7339229.1 LSE---------------------VLDNDL--PF--------------------------	352
MBE7087876.1 IQQ---------------------TFDDIDDEVFG-------------------------	369
MBO5927838.1 IQQ---------------------TFDISDEELFGSKK----------------------	373
MBE5744363.1 VET---------------------DEDLP----F--------------------------	376
MBQ2723241.1 KQA---------------------TLFDDGELPY--------------------------	368
MBQ9069922.1 NSC-----------------------ANKK------------------------------	364
MBE6645542.1 NAR-----------------------ADRYA----KYR----------------------	368
MBQ7326385.1 SHK-----------------------NKGA------------------------------	367
MBP3402267.1 GVQ-----------------------YGKQQ----AT-----------------------	368
MBR1891756.1 ------------------------------------------------------------	329
MBR1676960.1 PSQ-----------------------M-VIKEAFAKK-----------------------	366
MBE5764008.1 ------------------------------------------------------------	356
MBE5742703.1 ------------------------------------------------------------	365
MBQ2710878.1 VIH-----------------------T-DGEIPF--------------------------	383
MBQ2710804.1 PIS-----------------------MEQEELPF--------------------------	384
MBR2611608.1 --E---------------------------------------------------------	356
MBR2372184.1 --N-----------------------FLKENIGNGKT-----------------------	397
MBR2335016.1 ------------------------------------------------------------	353
MBE6535625.1 ------------------------------------------------------------	353
MBO5009467.1 --E-----------------------RKLDNKHELKEHMQCQMNVTP--RN---TSVNQN	384
MBE6606917.1 --G-----------------------RTLNVMNGR------PIK-----------RGSDP	381
MBE6630363.1 --S-----------------------AKKNT-----------------------------	361
MBQ9098498.1 --C-----------------------KKAAQKGGGIY-----------------------	376
MBR2971948.1 ------------------------------------------------------------	354
MBO4252250.1 --P-----------------------KQTIYNCFGYSRLMMQVE-----------SGTQD	379
MBQ6922900.1 --P-----------------------TQTVMKI---------------------------	364
MBO5224694.1 --N-----------------------QMEMVLPF--------------------------	363
WP_191346674.1 ------------------------------------------------------------	334
WP_086982405.1 ------------------------------------------------------------	394
WP_019282500.1 ------------------------------------------------------------	396
MBO5082550.1 MD--------------------------ISEKD-----L---------------------	375
HJA06820.1 T--------------------------------------------L-----------DTE	378
MBR3654538.1 TN--------------------------R-------------PDLF-----------KFD	386
WP_130789588.1 MV--------------------------VEPTD-----L-----PF-----------D--	392
WP_066540771.1 KK--------------------------IKPKS-----H-HKPLKL-----------EK-	396
WP_012477877.1 ------------------------------------------------------------	375
PQP79385.1 ------------------------------------------------------------	376
WP_011412955.1 ------------------------------------------------------------	382
WP_181377755.1 ------------------------------------------------------------	376
WP_013100860.1 ------------------------------------------------------------	375
WP_015060417.1 ------------------------------------------------------------	377
WP_015060412.1 ------------------------------------------------------------	377
WP_011412965.1 ------------------------------------------------------------	375
WP_012662298.1 ------------------------------------------------------------	377
WP_212332043.1 ------------------------------------------------------------	375
BAD04752.1 ------------------------------------------------------------	376
MBT1576939.1 ------------------------------------------------------------	377
WP_219475296.1 ------------------------------------------------------------	376
WP_087245005.1 -N--------------------------MV------------------------------	396
ODR34583.1 ME--------------------------IVPDG-----EPP----F-----------K--	391
CCY61699.1 KA--------------------------DVPPD-----V---ALAF-----------EQ-	390
CCZ93342.1 RE--------------------------LT-DD-----E---ADLF-----------SD-	400
WP_161172224.1 RN--------------------------LD-ES-----E---KDLF-----------IK-	397
RGS35734.1 TD--------------------------MK-DS-----E---DV-F-----------TG-	435
DAP30544.1 EV--------------------------IP-DG-----Q---DLPF-----------ST-	387
MBQ5852134.1 KA--------------------------KVPAE-----EDKDPLTA-----------KER	393
MBS7338755.1 KT--------------------------EVPAP-----QSTDTLTP-----------KEQ	393
MBQ8425590.1 ------------------------------------------------------------	366
MBB2182224.1 RK--------------------------SVM-------E---SLAF-----------TEE	356
WP_164804530.1 RS--------------------------DLE-------E---SSEL-----------IED	376
MBS5075824.1 VTKP----------------------IGLMPVKVETPYPSPNAKLI-----------AEY	431
WP_002578150.1 EPEV----------------------IGIVGIPFEAVYPTIPPDIA-----------TKI	429
WP_118051418.1 M---------------------------LSKIN-ENPDSLKVSSYI-----------SDE	415
SCG87263.1 ---------------------------ILV------------------------------	412
WP_087936882.1 -----------------------------------KEEPFFNMRRL-----------SDE	391
WP_118053544.1 K--------------------------PLAPS--E--KLPWEE-----------------	407
WP_120105442.1 E--------------------------IIDDL--E---SPFK------------------	412
MBQ7146823.1 -----------------------------VPL--T--CRVRAKDII-----------KDS	407
MBR1535205.1 DNTE----------------------AVAAPS--ETENKDNPQDEI-----------SDD	421
RGH58023.1 SKEV-----------------------VKADT-----TQSEKEKRL-----------DEE	418
RGH58635.1 F--------------------------VKEGD----STNDKYNQIV-----------SDE	417
WP_191427827.1 I---------------------------D-AN--N-LEIPF-------------------	404
WP_215691332.1 M---------------------------KIPD--N-IDLPFD------------------	396
WP_209797049.1 L---------------------------IEKN--ISNITEFKLEKV-----------SDE	399
HJC42506.1 T---------------------------LEKL--H---TPIDRERI-----------SEE	408
MBQ9198688.1 ----------------------------LTPI--K---SEVAL-----------------	397
WP_019299400.1 ------------------------------------------------------------	437
WP_200708081.1 ------------------------------------------------------------	381
WP_117195092.1 ------------------------------------------------------------	379
ABP89830.1 ------------------------------------------------------------	422
WP_125581548.1 ------------------------------------------------------------	382
WP_099975177.1 ------------------------------------------------------------	381
WP_004900270.1 ------------------------------------------------------------	436
WP_002815993.1 ------------------------------------------------------------	387
HCF46128.1 ------------------------------------------------------------	389
MBK6089496.1 ------------------------------------------------------------	384
MBR2134100.1 ------------------------------------------------------------	383
WP_163562262.1 ------------------------------------------------------------	405
NQN90763.1 ------------------------------------------------------------	406
WP_185760226.1 ------------------------------------------------------------	395
KXA58447.1 ------------------------------------------------------------	411
MBE6168775.1 ------------------------------------------------------------	401
WP_130004159.1 ------------------------------------------------------------	437
EAF3071379.1 ------------------------------------------------------------	453
WP_212925409.1 ------------------------------------------------------------	394
WP_098110130.1 ------------------------------------------------------------	410
WP_204858094.1 ------------------------------------------------------------	397
MBS5659196.1 NL--SLFDEAS-------------------------------------------------	411
MBE6108706.1 ------------------------------------------------------------	402
MBE6866131.1 DFSDLPF-----------------------------------------------------	455
WP_078783940.1 ------------------------------------------------------------	390
MBS5458667.1 ------------------------------------------------------------	393
WP_150027414.1 QF--EYYME-LYSKKSV-------------------------------------------	440
HJC48551.1 PEAIKAYLREHPEHKPA---------------KSLI------------------------	431
WP_055653034.1 PW---KYLKAHPEHKAV---------------PLNQL-----------------------	439
MBQ1567351.1 IFGFSLF-GNNQSDKS-----------------VLS------------------------	417
MBQ7891106.1 ------------------------------------------------------------	405
MBC9706413.1 ------------------------------------------------------------	376
CDL66069.1 ------------------------------------------------------------	382
NBI86731.1 NSDDDFF-G---------------------------------------------------	450
MBQ9249626.1 RWRAWIF-RMGSPSAAG---------------HLNTV-----------------------	441
MBE5064047.1 NFGDDPF-GLGEPHKGA---------------DLLKIAGIN-------------------	453
WP_161511453.1 RFII---------------------------TPLKNENNSAKVEEFLQALTI--------	543
MBR4032506.1 ------------------------------------------------------------	463
MBQ8146433.1 ------------------------------------------------------------	462
MBR5313919.1 ------------------------------------------------------------	442
WP_150844754.1 ------------------------------------------------------------	428
MBE6955954.1 ------------------------------------------------------------	404
WP_028509833.1 GIVVDDIYE---------------------------------------------------	453
MBR5473554.1 ------------------------------------------------------------	416
MBE6107865.1 ------------------------------------------------------------	427
MBQ8792727.1 ------------------------------------------------------------	408
MBQ8322595.1 ------------------------------------------------------------	383
CDE19587.1 ------------------------------------------------------------	350
MBR2614985.1 ------------------------------------------------------------	370
MBQ7339229.1 ------------------------------------------------------------	352
MBE7087876.1 ------------------------------------------------------------	369
MBO5927838.1 ------------------------------------------------------------	373
MBE5744363.1 ------------------------------------------------------------	376
MBQ2723241.1 ------------------------------------------------------------	368
MBQ9069922.1 ------------------------------------------------------------	364
MBE6645542.1 ------------------------------------------------------------	368
MBQ7326385.1 ------------------------------------------------------------	367
MBP3402267.1 ------------------------------------------------------------	368
MBR1891756.1 ------------------------------------------------------------	329
MBR1676960.1 ------------------------------------------------------------	366
MBE5764008.1 ------------------------------------------------------------	356
MBE5742703.1 ------------------------------------------------------------	365
MBQ2710878.1 ------------------------------------------------------------	383
MBQ2710804.1 ------------------------------------------------------------	384
MBR2611608.1 ------------------------------------------------------------	356
MBR2372184.1 ------------------------------------------------------------	397
MBR2335016.1 ------------------------------------------------------------	353
MBE6535625.1 ------------------------------------------------------------	353
MBO5009467.1 GKM---------------------------------------------------------	387
MBE6606917.1 QQII--------------------------------------------------------	385
MBE6630363.1 ------------------------------------------------------------	361
MBQ9098498.1 ------------------------------------------------------------	376
MBR2971948.1 ------------------------------------------------------------	354
MBO4252250.1 GEILERYYYISYKKARSKRFSSDCHSGFFTVKALRSKVGIDDLKEYATEKATFPELQAQN	439
MBQ6922900.1 ------------------------------------------------------------	364
MBO5224694.1 ------------------------------------------------------------	363
WP_191346674.1 ------------------------------------------------------------	334
WP_086982405.1 ------------------------------------------------------------	394
WP_019282500.1 ------------------------------------------------------------	396
MBO5082550.1 -------------------------------EQIEMLFGVENGKKETD------------	392
HJA06820.1 DT--ENYSGFP--------------------EGLD-------------------------	391
MBR3654538.1 DK--KTDTKEI--QD-KEL------------KELIELFGDENLTEIYN-----PDTDE-N	423
WP_130789588.1 ------------------------------------------------------------	392
WP_066540771.1 --------------HKLLR------------K----------------------------	402
WP_012477877.1 ------------------------------------------------------------	375
PQP79385.1 ------------------------------------------------------------	376
WP_011412955.1 ------------------------------------------------------------	382
WP_181377755.1 ------------------------------------------------------------	376
WP_013100860.1 ------------------------------------------------------------	375
WP_015060417.1 ------------------------------------------------------------	377
WP_015060412.1 ------------------------------------------------------------	377
WP_011412965.1 ------------------------------------------------------------	375
WP_012662298.1 ------------------------------------------------------------	377
WP_212332043.1 ------------------------------------------------------------	375
BAD04752.1 ------------------------------------------------------------	376
MBT1576939.1 ------------------------------------------------------------	377
WP_219475296.1 ------------------------------------------------------------	376
WP_087245005.1 ------------------------------------------------------------	396
ODR34583.1 ------------------------------------------------------------	391
CCY61699.1 ----WNQEEF--KQDNL-------------------------------------------	401
CCZ93342.1 ----QMKLPL--------------------------------------------------	406
WP_161172224.1 ----QMELSI--------------------------------------------------	403
RGS35734.1 ----QLTLHV--------------------------------------------------	441
DAP30544.1 ----QLELPM--------------------------------------------------	393
MBQ5852134.1 SL--QNKVDMLYRQNDLLM------------NELDKQCG---------------------	418
MBS7338755.1 DL--QNKVAMLQRHNDLLM------------NELDKVK----------------------	417
MBQ8425590.1 ------------------------------------------------------------	366
MBB2182224.1 EI-----IQDI-------------------------------------------------	362
WP_164804530.1 DQ-----IPF--------------------------------------------------	381
MBS5075824.1 HI-P--------------------------------------------------------	434
WP_002578150.1 KHNPWLYLNEHPEHKAIPL------------NQL--------------------------	451
WP_118051418.1 EFKKIFSDCIYPPK----------------------------------------------	429
SCG87263.1 ------------------------------------------------------------	412
WP_087936882.1 EFERLMRGK---------------------------------------------------	400
WP_118053544.1 ------------------------------------------------------------	407
WP_120105442.1 ------------------------------------------------------------	412
MBQ7146823.1 AFKALLPK----------------------------------------------------	415
MBR1535205.1 EFFSLTKVE---------------------------------------------------	430
RGH58023.1 DFFHLIRGDDI-------------------------------------------------	429
RGH58635.1 EFERTFYSKDME------------------------------------------------	429
WP_191427827.1 ------------------------------------------------------------	404
WP_215691332.1 ------------------------------------------------------------	396
WP_209797049.1 IFRKLLNKK---------------------------------------------------	408
HJC42506.1 NYQALMEPVKESKE----------------------------------------------	422
MBQ9198688.1 ------------------------------------------------------------	397
WP_019299400.1 -----------------	437
WP_200708081.1 -----------------	381
WP_117195092.1 -----------------	379
ABP89830.1 -----------------	422
WP_125581548.1 -----------------	382
WP_099975177.1 -----------------	381
WP_004900270.1 -----------------	436
WP_002815993.1 -----------------	387
HCF46128.1 -----------------	389
MBK6089496.1 -----------------	384
MBR2134100.1 -----------------	383
WP_163562262.1 -----------------	405
NQN90763.1 -----------------	406
WP_185760226.1 -----------------	395
KXA58447.1 -----------------	411
MBE6168775.1 -----------------	401
WP_130004159.1 -----------------	437
EAF3071379.1 -----------------	453
WP_212925409.1 -----------------	394
WP_098110130.1 -----------------	410
WP_204858094.1 -----------------	397
MBS5659196.1 -----------------	411
MBE6108706.1 -----------------	402
MBE6866131.1 -----------------	455
WP_078783940.1 -----------------	390
MBS5458667.1 -----------------	393
WP_150027414.1 -----------------	440
HJC48551.1 -----------------	431
WP_055653034.1 -----------------	439
MBQ1567351.1 -----------------	417
MBQ7891106.1 -----------------	405
MBC9706413.1 -----------------	376
CDL66069.1 -----------------	382
NBI86731.1 -----------------	450
MBQ9249626.1 -----------------	441
MBE5064047.1 -----------------	453
WP_161511453.1 -----------------	543
MBR4032506.1 -----------------	463
MBQ8146433.1 -----------------	462
MBR5313919.1 -----------------	442
WP_150844754.1 -----------------	428
MBE6955954.1 -----------------	404
WP_028509833.1 -----------------	453
MBR5473554.1 -----------------	416
MBE6107865.1 -----------------	427
MBQ8792727.1 -----------------	408
MBQ8322595.1 -----------------	383
CDE19587.1 -----------------	350
MBR2614985.1 -----------------	370
MBQ7339229.1 -----------------	352
MBE7087876.1 -----------------	369
MBO5927838.1 -----------------	373
MBE5744363.1 -----------------	376
MBQ2723241.1 -----------------	368
MBQ9069922.1 -----------------	364
MBE6645542.1 -----------------	368
MBQ7326385.1 -----------------	367
MBP3402267.1 -----------------	368
MBR1891756.1 -----------------	329
MBR1676960.1 -----------------	366
MBE5764008.1 -----------------	356
MBE5742703.1 -----------------	365
MBQ2710878.1 -----------------	383
MBQ2710804.1 -----------------	384
MBR2611608.1 -----------------	356
MBR2372184.1 -----------------	397
MBR2335016.1 -----------------	353
MBE6535625.1 -----------------	353
MBO5009467.1 -----------------	387
MBE6606917.1 -----------------	385
MBE6630363.1 -----------------	361
MBQ9098498.1 -----------------	376
MBR2971948.1 -----------------	354
MBO4252250.1 SYFVNDLIKGFLNEKED	456
MBQ6922900.1 -----------------	364
MBO5224694.1 -----------------	363
WP_191346674.1 -----------------	334
WP_086982405.1 -----------------	394
WP_019282500.1 -----------------	396
MBO5082550.1 -----------------	392
HJA06820.1 -----------------	391
MBR3654538.1 -----------------	423
WP_130789588.1 -----------------	392
WP_066540771.1 -----------------	402
WP_012477877.1 -----------------	375
PQP79385.1 -----------------	376
WP_011412955.1 -----------------	382
WP_181377755.1 -----------------	376
WP_013100860.1 -----------------	375
WP_015060417.1 -----------------	377
WP_015060412.1 -----------------	377
WP_011412965.1 -----------------	375
WP_012662298.1 -----------------	377
WP_212332043.1 -----------------	375
BAD04752.1 -----------------	376
MBT1576939.1 -----------------	377
WP_219475296.1 -----------------	376
WP_087245005.1 -----------------	396
ODR34583.1 -----------------	391
CCY61699.1 -----------------	401
CCZ93342.1 -----------------	406
WP_161172224.1 -----------------	403
RGS35734.1 -----------------	441
DAP30544.1 -----------------	393
MBQ5852134.1 -----------------	418
MBS7338755.1 -----------------	417
MBQ8425590.1 -----------------	366
MBB2182224.1 -----------------	362
WP_164804530.1 -----------------	381
MBS5075824.1 -----------------	434
WP_002578150.1 -----------------	451
WP_118051418.1 -----------------	429
SCG87263.1 -----------------	412
WP_087936882.1 -----------------	400
WP_118053544.1 -----------------	407
WP_120105442.1 -----------------	412
MBQ7146823.1 -----------------	415
MBR1535205.1 -----------------	430
RGH58023.1 -----------------	429
RGH58635.1 -----------------	429
WP_191427827.1 -----------------	404
WP_215691332.1 -----------------	396
WP_209797049.1 -----------------	408
HJC42506.1 -----------------	422
MBQ9198688.1 -----------------	397
