# Supplementary material for: A Structural Perspective of Reps from CRESS-DNA Viruses and Their Bacterial Plasmid Homologues
Source: Viruses. 2021 Dec 25;14(1):37. doi: 10.3390/v14010037 (PMC8780604; doi:10.3390/v14010037)
Supplement: Supplementary file 1 [file viruses-14-00037-s001.zip › SupplementarySequences/pCRESS8.aln]

CLUSTAL O(1.2.4) multiple sequence alignment
WP_200708081.1 -------------------------------------------------------MGNTV	5
WP_085061064.1 ------------------------------------------------------------	0
HAJ2059237.1 ------------------------------------------------------------	0
HAU5952389.1 ------------------------------------------------------MSTKNK	6
WP_194374355.1 -------------------------------------------------------MEEKK	5
HAR0503816.1 -------------------------------------------------------MASKK	5
WP_165790245.1 -------------------------------------------------------MADKK	5
WP_012818155.1 ------------------------------------------------------MTTSKR	6
WP_145353570.1 ------------------------------------------------------MPTIKK	6
HAA6725600.1 ------------------------------------------------------MTTTKK	6
MBR4025530.1 -----------------------------------------------------------M	1
EGO7697328.1 ------------------------------------------------------------	0
EHT2878594.1 ---------------------------------------------------MIQNPLEQI	9
WP_104670488.1 ---------------------------------------------------------MTK	3
WP_198564196.1 -----------------------------------------------------MKKAQIK	7
CAX66276.1 MSKTFALKRKTARTELIYYKYMQITLKRYHVGAESLLFSPDIHCVICVKKKGYKNEMKVI	60
WP_101812556.1 -------------------------------------------------------MKKTV	5
MYN53784.1 -------------------------------------------------------MKKMV	5
NRN72682.1 -------------------------------------------------------MKKII	5
WP_101886887.1 -------------------------------------------------------MKKII	5
CDA26462.1 -------------------------------------------------------MKKAI	5
WP_083486730.1 -------------------------------------------------------MKKAI	5
WP_087713277.1 -------------------------------------------------------MKKAI	5
PTV01053.1 ---------------------MGLFYHI----------------KMVAMMARKEPIMTDL	23
MQB66338.1 --------------------------------------------------------MSDI	4
WP_153704359.1 --------------------------------------------------------MPDI	4
AKG47101.1 --------------------------------------------------------MSDI	4
MBO8441605.1 -----------------------------------------------MKSNVDENKMKNV	13
WP_105116229.1 ----------------------------------------------MKKKRKISEKVPSI	14
GEK41179.1 --------------------------------------------MISMKNQEVKKYNNAI	16
WP_057906729.1 -----------------------------------------------MKNKMIKKNNKAI	13
WP_062359070.1 ---------------------------------------------------------MNK	3
WP_135394550.1 ---------------------------------------------------------MNK	3
HCW74721.1 ----------------------------------------------------MTTNKTTK	8
WP_135053434.1 ---------------------------------------------------MTKTKKKER	9
KXA58447.1 -------------------------------------MPKTKRKEILEMSSEKKTNKKIP	23
WP_185760226.1 ------------------------------------------------------MTKKLK	6
NBJ92620.1 -------MSVPIYPQPLYFAVFGLVIPR---QTVSVTVPKNKK-KHSEINKRSNTVISKN	49
MBQ7046465.1 --------------------------------------------------------MATG	4
NBJ94014.1 ---------------------------------------------------MDDSENCRV	9
RKI77147.1 ---------------------------------------------------MSDKENSRV	9
HBA69195.1 ---------------------------------------------------MSDSENTSA	9
ATP41704.1 ------------------------------------------------------------	0
HBI2045576.1 -------------------------------------------------------MGERI	5
CYU25701.1 -----------------------------------------------------------M	1
NQO95911.1 ----------------------------------------------------------ML	2
RHH56982.1 ------------------------------------------M-KQLFKKTRGDTTMGSP	17
WP_096081849.1 --------------------------------------------------------MGSP	4
WP_130004159.1 ----------------------------------------------------MEVNWNMP	8
EAF3071379.1 --------------------------------------------------------MKPK	4
WP_212925409.1 ----------------------------------------------------------MV	2
WP_098110130.1 ----------------------------------------------------------MA	2
WP_200708081.1 NRRAIDYSQQLEYLTFDS---FDELVDSVDEYISKNNLDYLY-AAIIHDRDLD--ET-GK	58
WP_085061064.1 NRRAIQYVQQLEHLKFDS---VDSLLENIDEHIRENNLDYNY-ACILHDKDID--DE-GK	53
HAJ2059237.1 -----MYVQQLEHLKFKS---FDELIDNVDSYIKEKELNYEY-AGILHDKDLN--EN-DE	48
HAU5952389.1 RCTNFMYVQQLKYLNLEI--------DELKERCINDVDVKDF-AIIVHDKDLN--LDKTQ	55
WP_194374355.1 RCTNFMYVQQLEYLNLDI--------DQLKVSCENDDDIKDF-AMIVHDKDLT--EDKMT	54
HAR0503816.1 RCTNYMYVQQLDFLNLTI--------DELKRNCESDHSIKEF-AMIVHDKDLK--EDKST	54
WP_165790245.1 RSTNFMYVQQLTYLNLDI--------DQLKVRCESDDDIKDF-AIIVHDKDLA--EDKTT	54
WP_012818155.1 RITKFMYTQQLKYLNLSI--------EQLKNNLENDAYIQDF-AMINHNKDLD--ENN-Q	54
WP_145353570.1 RLTKFMYTQQLDHLKMTV--------DEIKNSLEINEYIKDF-AMIIHDKDKD--ENQ-N	54
HAA6725600.1 RMTKFMYTQQLKYLKMTI--------DDIKHTLELNQYVKDF-AMIVHDSDVD--EHQ-N	54
MBR4025530.1 KTKLMEIVQQEEYISI-----------DDIQKGLCSNYIQDY-CYILHDKDIA--ED-GT	46
EGO7697328.1 -------------MEK---NGVPTDLNELAEYIKRKIAPKEF-AIILHDRDL---KD-GK	39
EHT2878594.1 KSRTIMYTNQVDRLES---LGLPTTCDELLVYFQTLFTPVESIAIILHDKDIS--PD-GS	63
WP_104670488.1 KFRNFMYENQIEYMEK---RNIPIEIDKLSKYVKETLNPVEY-AIILHDKDESSITE-NK	58
WP_198564196.1 RARQFMYMQDYDHLKVKK---------DDIKEILEKSGAEEW-AYIVHDQD---------	48
CAX66276.1 RSRNFMYTQDLDHLPFNK---------DTLKTRLEKSGAQEW-AFILHDKDVD--EN-NK	107
WP_101812556.1 RSRNFMYTQDVDHLPFKK---------DNLASILEKSGAQEW-AFILHDKDVD--ES-KK	52
MYN53784.1 RARTFMYTQDLTHLPFKQ---------EKLKEKLEKSGAKEW-AYILHNKDTD--EN-GK	52
NRN72682.1 RCHNFMYTQDLDHLPFSK---------DKLKDHLEKSGAEEW-AYILHDKDVD--EN-GK	52
WP_101886887.1 RSRSFMYTQDLYHLPFKP---------QDLKDKLEKSGADEW-AYILHDKDTD--EN-GK	52
CDA26462.1 RARQFMYTQDLEHLPFKQ---------EQLKEILEKSDAEQW-AYILHDKDVN--EK-GE	52
WP_083486730.1 RARQFMYTQDLNHLPFKK---------EDLKTILEKSSAEEW-AYILHNKDID--KD-GK	52
WP_087713277.1 RARQFMYTQDLDHLPFKK---------EKLKDILEKSDAEEW-AYILHDKDID--KD-RK	52
PTV01053.1 RSQILMFTQQLEHLNYTQ--------NELIKKVQQLPYLDQY-ALITHDKDVK--KD-GT	71
MQB66338.1 RSQIIMFTQQLKHLDCSK--------KELLEKVKQLPYIDQY-ALITHDKDTK--KD-GL	52
WP_153704359.1 RSQVIMFTQQLEHLNYSK--------EDLIEKVKQLPYLDQF-ALITHNKDVK--ED-GT	52
AKG47101.1 RSQVIMFTQQLKHLDCSQ--------DELIKKVNKLPYLDQY-AFIIHNKDVN--TD-NS	52
MBO8441605.1 KSKLFMYVQQIKWLPF-------ENVEALERRVKTLHNLDKY-AMIVHDKDDA-------	58
WP_105116229.1 RHTAYMFCSTVESVSI-------KNLQEIIKLFQETLNPFEI-AGIIHDKDTD--SE---	61
GEK41179.1 RSNAYMYVQQVDNLPLAKGQSLDKKVNALIKRVKSVPEVKRY-ALIVHNKDSD--EG-GN	72
WP_057906729.1 RSNAYMYVQQLDKLPLAKDQSIDKKISVLIKRIKNVPEIKRY-ALIIHDKDSD--KD-GN	69
WP_062359070.1 KYRTFGYTQQLSHLNQRL---------EDFPRLMEEAGVEQY-AYIVHDKDRT--AD-GV	50
WP_135394550.1 RSRVFGYTQQISHLNQKI---------EDFPRLLEEAGAEQY-AYIIHDKDQT--AD-GI	50
HCW74721.1 KSRNFMYTQQVAHLPNNLT---P---DDLYAVIDTVLKPKRW-AGILHDRDMK--DDNVT	59
WP_135053434.1 RIRSIMYTQQVQLLKH-------KDWKEETKRIVKAVEPKHW-AAILHDKDTD--EN-GK	58
KXA58447.1 KQRAIMYTQQMRLAIL-------SDWKKEIDRIVKLLEPLLW-AGILHDKDVN--ED-GE	72
WP_185760226.1 KQRSFMYTQQMRLARL-------PDWKDEIARIVQATQPFQW-AGILHDKDID--EN-GD	55
NBJ92620.1 QTLRVMYEQQLAHLSV-------NSMDGLIKLIENKLRPKRY-AVILHDKDTD--EK-GK	98
MBQ7046465.1 KYKLLMYMQQLKHLPL-------KNIDTLVDVIENKLKPEKY-AFIVHDKDVD--KD-GN	53
NBJ94014.1 RCKNMMYTQQLEHLPA-------KTVENLTALIE-KTSPRKY-ALIVHDKDVN--EQ-GE	57
RKI77147.1 RSKNMMYTQQIRHLPA-------RSTDQLVSRVK-KMAPKRY-ALIVHDSDVN--EQ-GE	57
HBA69195.1 RCKNMMYEQQISKLPA-------KDIEQLIKLVE-ETNPKKY-AVILHDKDVN--EK-GE	57
ATP41704.1 -----MYQQQLSHLPSSIK---RKTLNSIVKTLVECLEPLKI-AAIIHDKDMN--EE-GN	48
HBI2045576.1 RCRNMMYTQQVEYCHF-------KEVDTLVNHIESVIKPARF-AVILHDKDVN--NE-EK	54
CYU25701.1 KARNVMFTQQVSYLTS-------GNLTDIIEEIREKMKPKRI-AGIIHDKDLD--EN-SQ	50
NQO95911.1 KARNLFYTQQVSYLTS-------GNLTDIIEEIREKTKPKRI-AGIIHDKDLD--EN-GQ	51
RHH56982.1 KATNIMFVQQLDKLPY-------DNLAENVEFFTNKLKPKKI-AAILHNKDLE---N-GK	65
WP_096081849.1 KANNVMFVQQMDKLPY-------DNLTENVEFITHKLKPKKY-AAILHNKDLE---N-GK	52
WP_130004159.1 KAKNMMYEQQLAHLPVAS--------VEALKKRIIALDPIRW-AYIIHNKDS--------	51
EAF3071379.1 KAKSMMITQQVEYLPSDM-----KTTDECFTTIMNKLEPSKC-AVILHDKDVD--DD-GK	55
WP_212925409.1 KAKNMMYVQDMEHLPF-------KNLETLIHHIEQHIKPKKY-AGILHDKDKK--ED-ET	51
WP_098110130.1 KAKNMMYVQNLEHLPF-------KDLTECLEHIRKELNPTKY-AGILHNKDMN--ED-GS	51
. * *: *
WP_200708081.1 LVAPHCHIQFYSSSKLSKKHLIEMTKDDR-------WQ-QFTYK--------DNKVEAFK	102
WP_085061064.1 LLKPHIHIQFYCENKLSSKELKAMTKESN-------MQ-YFEYM--------DNKIESFK	97
HAJ2059237.1 IKKPHIHLQFYCENKLSSKELKAMTKEDD-------MQ-QFDYM--------NNKVESFK	92
HAU5952389.1 FAEKHLHLFITFKQHKSLKYVSELICDDE--------N-RIDFFNRE-TVPDKNERNGFM	105
WP_194374355.1 YAEPHLHLFISFKQQKSLKYVSELVSDEE--------H-RINFFNRD-TVPDKNERNGFL	104
HAR0503816.1 YVEPHLHLFLNFKQQKSLKYVAELVSDKE--------N-YIDYFNKD-TVPDKNERNGFL	104
WP_165790245.1 FVEPHLHLFISFKQHKSLKYVSELVSDKE--------N-RIDFFNRE-TVPNKNERNGFL	104
WP_012818155.1 NVAEHLHVFIKLNQQKTIDYVADLVDDKA--------Q-YIEFFDKS-NK-SRNEQNGYL	103
WP_145353570.1 EIVPHLHVFLKLTQQKAVDYVADLFKDKP--------N-YVEFFNKN-TK-GHNEQNGYL	103
HAA6725600.1 EVEPHLHVFLKMNQQKSVDYIADLFQDTS--------N-YVEFFNKN-TK-GHNEQNGYL	103
MBR4025530.1 KKASHYHIYIRLKDSTDSRYIAKAFNVKE--------Q-YINKVK-------GKWVDVLL	90
EGO7697328.1 PVEPHIHIALRFKRQRYLHVIAKAFNDEN--------VANVAKWD-------RNYKNMYL	84
EHT2878594.1 TAEPHFHIAMKFENPRSLMALSNKLSDRP--------Q-NFTVFNKKGR---NNYNNMMS	111
WP_104670488.1 LVAPHYHIALKFENPRKVNNVAKVFNDSP--------Q-NFEIWLNR-------PNNMYS	102
WP_198564196.1 ETRPHIHVVLKFKNPHSIEAVAKLFDDKA--------Q-YVDIWN-------GRIANAYS	92
CAX66276.1 KIRPHFHVMLRFKDAKTISRISKIFNDKQ--------Q-YIEVWK-------NSINNGYS	151
WP_101812556.1 KIRPHYHVMIRFKDAKTITKISKIFGDKA--------Q-YIEAWH-------NTINNGYS	96
MYN53784.1 KVRPHFHVVLRFKDAKTLSRVAKLFEDQP--------Q-YVEAWH-------NTINNAFS	96
NRN72682.1 KVRPHFHVVIHFKDAKTISRVAKIFNDHE--------Q-YIEAWH-------STINNGYS	96
WP_101886887.1 QVRPHYHVMLHFKDAKTILKVSKIFDDKE--------Q-FIEAWK-------STINNGYS	96
CDA26462.1 PIRPHFHVILKFKDAKTISRIAKLFNDQQ--------Q-YIEVWH-------NTINNGYS	96
WP_083486730.1 TIRPHFHVVLKFKDAKTISRIAKLFNDKQ--------E-YIEVWR-------NTIGNAYS	96
WP_087713277.1 SIRPHFHVVLKFKDAKTISRIAKLFTDKQ--------E-YIEVWR-------NTIGNAYS	96
PTV01053.1 SVSPHIHLVLCFKQRIRIWQIAKALEQKA--------Q-YFETMTKRGKNVETSRNNAFA	122
MQB66338.1 PVAPHIHLVLCFTQRVRIRQIAKELDQNS--------Q-YFEVMTKRGNDLETSRNNALA	103
WP_153704359.1 PVTPHVHLVLCFSQRIRINSVAKVLQQQS--------Q-YFEIMTKRGKDIETSKNNAFA	103
AKG47101.1 PITSHIHLVLCFKQRVRITSIARNLDQKE--------Q-YFESMTKRGKDIETSRNNAFA	103
MBO8441605.1 --EPHVHVVMLFEKRVLLRTVAKHLNDDP--------S-YIEVGTKKGISLEMSKQNNFL	107
WP_105116229.1 ---PHFHIIIRFKNAIWLNSIINKLSQNG---FEVQPN-FFEAWK-------GKVNNAYS	107
GEK41179.1 TIKPHIHVMLELDKQRSVNKIAKALDDSSERLES-----MTKKYK-R-----HGIENGYA	121
WP_057906729.1 AIKPHVHVMLELDKQRSVNKIAKALDDSSERLES-----MIKKYK-R-----HGIENGYA	118
WP_062359070.1 LKASHVHVVMKFENPRSLQAVSKIFHDSP--------Q-YVELPKTR-----NGYNNMLA	96
WP_135394550.1 SKTSHVHVVMKFENPRSLQSIGKIFHDSP--------Q-YVELPKSA-----NGYNNMLA	96
HCW74721.1 PAEDNIHVMIQFDNARSVNQVAKDIGDSP--------Q-YLEVWK-------GDINNGFA	103
WP_135053434.1 PVEPHLHLMLYFPNARSPQSIAWEINEKEGLREEANTE-RLEFF--------KNPNNGYS	109
KXA58447.1 TVEPHIHLMMYFKHARSPHSIAWEINERNGKREDAQIE-RLEFF--------KHLNNGFS	123
WP_185760226.1 LVEPHIHLMLYFKHARSPYSLAWEINDKEGTREDAQVE-RLEFF--------KHLNNGYS	106
NBJ92620.1 PAEAHIHLMLSFENARSINSVAKLLGYKA--------Q-YIEAWK-------GDSNNGYA	142
MBQ7046465.1 AEQDHVHVMLKFKNARSLTNIAKVLKDNP--------Q-YIEIYD-------N-FNNGLS	96
NBJ94014.1 PVKDHVHVMLSFENARSINSIAKALGDEP--------Q-YMQMWK-------RQSGNGYS	101
RKI77147.1 PAEDHVHVMLSFENARSINSIARELGDEP--------Q-SIEMWK-------GKAENGYS	101
HBA69195.1 PAKKHVHLMLSYENARSINSIAKKLGDKP--------Q-YIEKWE-------GKAENGYS	101
ATP41704.1 SVEKHVHVVLQFENQRSLERLAKLLNEPQ-------IS-SFQQWR-------GNVNNAYS	93
HBI2045576.1 EVAPHFHVVLEFENARSISKVAKLLKDSP--------Q-YIKKWD-------KNVENAYS	98
CYU25701.1 LVKPHVHIVLQFDSARSLNNIAKLFNQPV--------Q-CLEAWR-------GSVNNAYS	94
NQO95911.1 LVKPHIHIVLQFDSARSLNNIAKLLNQPV--------Q-CLEAWR-------GSVNNAYS	95
RHH56982.1 IVEPHIHLVMQFANARSLNNLAKLTNQPV--------Q-QIEKWD-------GDVNNAYS	109
WP_096081849.1 VVESHIHLVMQFQNARSLNNLAKLTNQPV--------Q-QIEKWD-------GDVNNAYS	96
WP_130004159.1 HVAPHVHVILQFKNARHLTAVAKALGDKP--------Q-YLEQWK-------GNINNGYS	95
EAF3071379.1 AKAPHIHAMISFDNARSLQNVARLLGIEP--------Q-YIEQWK-------GESLNGYS	99
WP_212925409.1 CKKPHVHIMMQFENARSIDNIAKLLNDKP--------Q-YIEQWK-------GDSTNGYS	95
WP_098110130.1 LKTPHIHVMLQFENARSIDNVAKILKDKP--------Q-YIQQWK-------GDSTNGYS	95
: * : : :
WP_200708081.1 YLIHDTKNSQ--SKAQYSVHDVRSNFD--YE----EFVLQNSSE------------SKTV	142
WP_085061064.1 YLIHATKNSE--SKYQYSQHDVKANFD--YV----DYIQNARSE------------TENL	137
HAJ2059237.1 YLIHATSHSR--SKYQYSMYDVKSNFD--YV----DYIESTRSE------------NSNL	132
HAU5952389.1 YLLHKTDGSA--HKHQYSIDELIVDETSDIKEKIKKWDDNFKKRLN---KSNMNGRKAVV	160
WP_194374355.1 YLLHRTQSAS--HKHQYNIDELIVADDSNIKEKIKKWEQNYFKFLN---KNESSSRKAIV	159
HAR0503816.1 YLLHRTKSAS--HKHQYSIDELIVSDDSNIKQKIKKWEDNYFKFVK---KNESSNRRAVV	159
WP_165790245.1 YLLHRTQSAS--HKHQYSIDELIVSDKSNIKEKIQQWEDNYFKFVK---RNESSNRRAIV	159
WP_012818155.1 YLLHKTKSAE--HKHQYSVDDLIVKDGSNIKEKINRWIEDYENNLK---KYQSKRRKTVV	158
WP_145353570.1 YLLHKTKNAK--DKYQYDIADLIVPSNSDLKERIQNWISNYEESLK---KYQSKRRKTVV	158
HAA6725600.1 YLLHKTKNAE--NKHQYDMNDLIVPDDSDLKQRINKWIENYEESLS---KYQSKRRKTVV	158
MBR4025530.1 YATHKNR--P--EKHQYADDEVISNFD--FV----KVRDAEEEKKK---------SNSRL	131
EGO7697328.1 YLVHLTDNSE-DNKAPYKNSEVVASFD--FD----KFIEETVAEVFKP-------RKEII	130
EHT2878594.1 YLTHRTTESQ--AKYQYSPHDVKANFN--YP----EWLELIGGSITIA-------RKVEI	156
WP_104670488.1 YLIHKTNQAK--EKFQYDIDDVVANFD--FK----ERINKITKSIKRN-------RKEEI	147
WP_198564196.1 YLIHETATAKEEGKYHYKATDVVASFD--FP----ARIDEINQKVKQ--------SPKEI	138
CAX66276.1 YLIHETSKAK--NKYHYKDSEVVASFD--FK----SKINSIRRKINKP-------SKQAV	196
WP_101812556.1 YLLHETNGSR--NKYHYDVSEVTASFD--FK----SKIESIRRKVKKP-------SRQAI	141
MYN53784.1 YLLHETTGAK--EKHHYDASEVVASFD--FK----AKIKEIRKKAQKP-------SKKMI	141
NRN72682.1 YLIHETTNAK--SKHHYDPSEVAASFD--FK----EKINEIRQKVKKP-------SRQAI	141
WP_101886887.1 YLIHETNNAQ--NKHHYDFSEVIASFD--FK----AKIQEIRQKVKKP-------SKQAI	141
CDA26462.1 YLIHETTNAQ--NKHHYDPSEVVASFD--FV----TRIKQIREKVNKP-------SKHDI	141
WP_083486730.1 YLIHETRNAK--DKHHYSPTEVISSFD--FE----TRIKQIRKKVAKP-------SKKDI	141
WP_087713277.1 YLIHETSNAK--DKHHYDPIEVVSSFD--FE----TKIKQIRKKVAKP-------SKKDI	141
PTV01053.1 YLIHNTTQAKEQGKYQYNPSDVIANFD--YV----QLINNLKKATF-----------YTP	165
MQB66338.1 YLIHQTLQAKKEKKYQYDPSEVIANFD--YE----QLINTLKHSTF-----------YAP	146
WP_153704359.1 YLVHQTAQAKQQHKYQYEPSEVTANFN--YV----KLINSLKRITF-----------YAP	146
AKG47101.1 YLIHNTTQAKKEGKYQYSPNKVTANFD--YV----KLINNLKQIIF-----------YSP	146
MBO8441605.1 YLIHGTKNSL--SKHQYSADDVKANFH--YK----QYIEVVKKKYQ---------GKLTY	150
WP_105116229.1 YLIHRTEDAS--EKHQYTVDEVIANFD--YA----ERIENIESKIQSNSR--KEKTINVV	157
GEK41179.1 YLIHRTQGAE--KKYQYSPEEVKANFD--YP----KYIKKLQQKVR---VVNKKSDKEFI	170
WP_057906729.1 YLIHQTQGAE--KKYQYSPEKVKANFD--YP----KYIKKLQQRVR---VTNKKSDKEFI	167
WP_062359070.1 YLTHRTKGAT--MKHQYDPDAVAANFD--YS----DALEKITAKVE---QRD---SKTRL	142
WP_135394550.1 YLTHRTKGAT--EKHQYDPEAVTANFN--YP----DALEKIAAKVN---ERD---SKTRL	142
HCW74721.1 YLVHATKNAR--HKHQYSFDEVKANFD--YI----GLLDQVIRKAS---KVEGIASSNKI	152
WP_135053434.1 YLVHRITNAV--DKYQYPLEDVISNFD--YP----AKIEQITKNVK---RRESMKESELI	158
KXA58447.1 YLVHQTKDAQ--NKYQYPISEVISNFD--FA----KKLENIRKQVE---RNQSKKEGELI	172
WP_185760226.1 YLVHRTTDAQ--NKYQYPVTDVISNFD--FE----RKLESITKQIE---RAHNKNESELI	155
NBJ92620.1 YLIHATDNAR--TKHQYAISEVTANFD--YS----TLMKKVTAEVK---KADTYGDAAKI	191
MBQ7046465.1 YLIHATDNAI--LKHQYSASDVKANFD--YV----AEIAKIEKSVS---KAR---KSNRI	142
NBJ94014.1 YLIHRTRDSS--DKHQYSPEEVTANFN--YL----EDMRRITEEVE---RSR---QTTDS	147
RKI77147.1 YLIHATKDSG--NKYQYPPSKVIANFN--YQ----EEIKRITEEVE---RSR---QTANS	147
HBA69195.1 YLIHATKNSI--TKHQYDPSEVIANFN--YQ----EEMKRITEEVK---RSM---RAANI	147
ATP41704.1 YLVHQTKEAK--GKYQYQLEEVKANFD--YP----ALMRDITQKIE---QKIKMKDSEII	142
HBI2045576.1 YLIHDTEEAREEGKYQYDIKEVVSNFD--FE----NELIKIKNDIK---RTKSLGDKI--	147
CYU25701.1 YLVHHTKSAS--NKHIYDPKEVVADFD--YI----ELLEKIRQNVT---KQSKINDSVII	143
NQO95911.1 YLVHHTQSAS--NKHIYDPKEVVADFD--YI----ELLEKIRQNVT---KQSKINDSVII	144
RHH56982.1 YLLHQTTNSQ--HKHQYKVKEVIANFD--YI----SLIKKISKDVA---IKTTLKDSVVI	158
WP_096081849.1 YLVHQTTNSQ--HKHQYKAKEVIANFD--YI----GLIKKISSDID---SKTTLKDSIII	145
WP_130004159.1 YLIHATKDAR--DKYQYDPKDVVANFD--FI----NLMEQVPKKVK---KADDTDDAIII	144
EAF3071379.1 YLIHATTNAE--HQYQYSTDEVIANFD--FN----ELMEQVREGIKRKTKVTSAKDEIII	151
WP_212925409.1 YLIHATPNAQ--DQHQYDSSEVKANFD--YN----AFLQNTKKSIQ---FTTHGKSELII	144
WP_098110130.1 YLIHATTDAQ--EQHQYDVNEVEASFD--YK----DLIEKAKKRVK---FTLTGKDELII	144
* * : * :
WP_200708081.1 DNIIEGIINGSITYTDLTTDDKL--SLFYAKNRSKFDNA-LGIALDRKAN------AENT	193
WP_085061064.1 DSTLRDIIDGRITYRDIAKNNQL--NLEYVKHRQKFDNA-FQIALEKKSQ------TDEG	188
HAJ2059237.1 DDVLKEVIEGRLNYRDISKDNDL--SILYVKHRQKFDNA-FQIALEKKAQ------TEEG	183
HAU5952389.1 KKYLEQYSEILIDYNTLAEKLNNY---ELAQNATLIKNI-DNLRIDKLHQQYIDDER--Y	214
WP_194374355.1 KKYLEQYSEMFINFNELEEKLTTY---EIAQNSNIIKNI-DELRLIKLHQMYVESER--Y	213
HAR0503816.1 KKYLEQYSEFLIDFDELERKLNRY---EIAKNMDVIKKI-DTLRLKKLHQQYVEDER--Y	213
WP_165790245.1 KKYLEQYSEFLIDFDELELKLNAY---EIAKNMDVIKKI-DTLRLKKLHQQYVEDER--Y	213
WP_012818155.1 QSILNDYADRIIDEKELKDSLTNL---ELAKNKKLINDI-KQVLIEFDFQTYLEQER--Y	212
WP_145353570.1 ESILNDYANEFIDEKELKDSLTNL---ELARNQKLIKDI-DKVLVDTAYRRYLTEQR--Y	212
HAA6725600.1 ESILNDYAEGLMDKNELRESLTNL---ELAKHQKLIKDI-DNVLVESAYIEYIEENR--Q	212
MBR4025530.1 EEIIKQIADGTIREYNYYNYITIE---EKIKYNKQIDIA-FKYR------QDCIIGKGGH	181
EGO7697328.1 TDLLNDYGYGNISLEDIKEELTPL---EFSKNKKHIDTIKKDLLIAADFEFFKEEMKESK	187
EHT2878594.1 NTLLEEFGHEKISLKQLRALLTPL---EYAKNSSIIKHI-QALIAENRYEQFKEEMIQQH	212
WP_104670488.1 QHLIDSFGNGKVTLNQLMNELSPT---EYARNEHQITIV-KKLLANQRFEEFKSRMENEQ	203
WP_198564196.1 SKLIDEYADEKISKNELQEKIGVL---NFAKRKNLIDKI-DAVLAYKKHQEFLKEYE--G	192
CAX66276.1 DNYIEDYANEIISKEDLQNNIGVL---EMAKHKNLLDHI-EDILAFKKHQKFLKEFK--G	250
WP_101812556.1 EDYIEDYSNGILTREALQAQIGIL---EMAKHKTLLDHI-DQILDQKKHNEFLEEFK--G	195
MYN53784.1 ENAIADYAAGQLTKEELQAKIGVL---EMARRKVLIDHV-QDILAFKKHQKFLEVFK--G	195
NRN72682.1 KNFIDDYSNEKITKEELQDKIGVL---EMAKHKTLLDHI-EDILAYKKHQQFLKDFK--G	195
WP_101886887.1 DNFIEDYSNEKLTKEELQQKIGVL---EMAKHKTLLDHI-EDILAYKRHQQFIEAFK--G	195
CDA26462.1 ENFIDDYSNEQLTKEGLQEKIGVL---EMAKHKTLLDHI-EDILAYKKHQQFLKDFK--G	195
WP_083486730.1 DDLIDDYSNEILTKTELQEKIGVL---EMAKHKTLLDHI-EDILAYKKHQQFLQDFK--G	195
WP_087713277.1 DDLIDDYSNEILTKTKLQEKIGVL---EMAKHKTLLDHI-DDILAYKKHQKFLKDFQ--G	195
PTV01053.1 KQILADFNEGNIDKLEALRRIKESNSPRIPQYTSSITKI-EEINNRIKQQNWIQEHEKSK	224
MQB66338.1 KQVLADFNAGNIDKLEALKRITDSNSPRIPQYISSLKKI-EEVKNQVKQDNWIKEHEKSN	205
WP_153704359.1 KQVLADFNAGNINKLEALKRIKESNSPRMPQYVSSINKI-EEINIKIKQQNWIDEHEKSK	205
AKG47101.1 KQVLADFNSGNINKLEALKRIKESNSPRIPQYVASINKI-EEINIQLKQKNWIAEHEKSQ	205
MBO8441605.1 KEIVSMYSQGKLLKLQTMSLVKEYFPTKITSLNNTMKAL-DEVSQEMKQAEWLENTDK--	207
WP_105116229.1 RKLINNIIDGDITFEETIKEVDGY---TLVKYDREFSRA-KKRRTEIDFENWKENALKNG	213
GEK41179.1 KEVLNNYLAGRISEIEAKRQVLEANPLMLPRFLRQLDAI-KNTKLEVEADEWFQSRSKGD	229
WP_057906729.1 KEVLNNYLAGKISEIEAKRKVLEANPLMLPRFLRQLDAV-KSTKFEIESDEWFKNRSENN	226
WP_062359070.1 DELLERLMDYSITYEEAVGELTAS---EFSRYHQRLKVT-AEYGRQQYAKRWIKEHEDNH	198
WP_135394550.1 DDILERLMAYDMTYEQAVAELTAS---EFSRYHQRLKVT-TEYGRQQYARRWIKEHEDTG	198
HCW74721.1 NGVLDLIAMGEVSLRDAKRQLSGS---GYARASQKLLKA-HELYLERCADSLYTDMEAND	208
WP_135053434.1 NEFLDLLYDNEITLEEVEDILTGS---QYAKSATRIKKV-MEKKQEKIVKEFIKEMEENH	214
KXA58447.1 REYLDMLYDGLLTLEEIESELTGS---QYAKASTRLKAV-AEKRQERLGREFLNRMKYEQ	228
WP_185760226.1 KEYLDLLYEGVLTLEEIENELTGS---QYAKASNRLKSV-AEKRQEKLGKDFLQKMKLQG	211
NBJ92620.1 KTFLNLLYIGAISKSEVEKQLSGA---QYAKAKKQIEDV-YAKYLKNHAEEWRKQMIESG	247
MBQ7046465.1 KQLLDALYCGAITRKEIEKELSGS---DYGRLRRQIDDI-WAKHLQFEAEKWREEMLAQG	198
NBJ94014.1 RILLDSLYKGEISKEELEKRLCGS---QYGRMKRQIEDV-WSKRLQFQAAEWREEMKKSG	203
RKI77147.1 KILLDSLYKGEISKEELEKRLSGS---QYGRMRRQIEDV-WCKHLQFQAAKWREEMKKSG	203
HBA69195.1 EILLNHLYKGEISKENLEKKLSGG---QYGRMKRQIEDI-WCRYLRVEATKWREEMKKSG	203
ATP41704.1 KSLLDQLGTGELSKDEVILNLTGS---QFAKAKKQINDV-YQQVQEQKSKVWLDEQKSKN	198
HBI2045576.1 --LLDGILNGQISAEQAKRQLTGY---DFARLERKIESV-AKEFALRRAQEWRQRMKEEG	201
CYU25701.1 NNLLDLLYEGAISKQEIESRLSGS---QLAKAQSKIETI-HLKRLEQNAREWQKEMRERN	199
NQO95911.1 NNLLDLLYEGAISKKEIEQKLSGS---QYAKAKAKIEAV-YLKQLENRASEWQKEMREKN	200
RHH56982.1 NNTLDLLYDGDITLQQAEEMLSGA---QYGKAKQKLDAV-YKKRMEKVADEWRQEMRKNN	214
WP_096081849.1 NNVLDLLYDGEVILEQAEEMLSGS---QYGKAKQRLDAV-YKKRMEKVADQWRQEMRQNN	201
WP_130004159.1 INILDALDAGAITPAQARDQLTGS---QYAKAKTRIKAV-VEKRMERLGREWRKNMKEKK	200
EAF3071379.1 RAYLDELKKGSIILKEVEEKLTGS---QYAKAKNRLENV-WQKRRTVLAEEWRKEMLETG	207
WP_212925409.1 KNLLDQLYTGEVTKKEVEEILTGS---QYAKAKTRIENV-YQKRMERLAEEWRKKMRETN	200
WP_098110130.1 KGLLDKLYIGGIHKEEVERQLSGS---QYAKAKTRIDSV-YQKRMKIVADEWREYMRENN	200
: : :
WP_200708081.1 FAMSTIWIHSDYSGIGKTLMAHKLANKYIG--N--DKMSIYHSSSNNDLFQDYKGQEVVI	249
WP_085061064.1 NSVSTIWIHSKMSGIGKTYLAKQKAKEYIE--NVGKEMSIYQTSAGNDLFQYYKGEEIII	246
HAJ2059237.1 SRVSSIWIHSEMSGIGKTYLAKQKAQEYIE--NVGREMSIYQTSAGNDLFQYYKGEEIII	241
HAU5952389.1 KNKKIIWIYG-ASGVGKSRLSKEIALNYVED-----NQKIYVTQSNRDPFQNYTSENVII	268
WP_194374355.1 KNKKIIWIYG-ASGVGKSTLSQEIANNFVENNQIVNDKSIYMTQSNRDPFQNYTSENVII	272
HAR0503816.1 KNKKVLWIYG-SSGLGKTRLSKEIAQNFIDNNSSKRNQSIYMTQSNRDPFQDYTSENVII	272
WP_165790245.1 KNKKVIWIYG-SSGLGKTRLSKEIAQNFIDNNSSKRNQSIYVTQSNRDPFQDYTSENVII	272
WP_012818155.1 KNKQVVWIFG-KSSTGKSMMSQLLAKDYISD-----INDIYVTSSNRDPFEDYQNQKVLI	266
WP_145353570.1 KSKKVIWIYG-ESGSGKSLLSQKLASEHT-I-----ADDIFITSSNRDPFQDYFKQRTII	265
HAA6725600.1 QNKKVIWLFG-EPGSGKTFLSHKLANQYT-D-----KDDIFVTSSNRDPFEDYFKERVVI	265
MBR4025530.1 RNMEVIYIQG-ASGTGKTTYSKMLAEQK--------EYSYYISSSSNDILGDYKGQDCLI	232
EGO7697328.1 RKIKTYFCFG-ETGTGKTSWAKNFAHEK--------NMSYYITGSNRDLFSNYENEQIII	238
EHT2878594.1 KQIETFYLYG-TTGTGKTRFAKEKFS-----------SDCFITGSNRDMFANYDGEKTVI	260
WP_104670488.1 KKIEVFYLFG-DTGTGKTRFAKSRYK-----------ENRYITGSNRDLFANYDGESILI	251
WP_198564196.1 EKCKVFWLWG-KAGTGKSRLSREIFQSR-H------SNDFFVAGSARDHFQNYEGQKYII	244
CAX66276.1 KQCKVIWLYG-KAGVGKTRLIRNFLEHY-Y------PNNFIILGSQRDHFQEYKGQNYIV	302
WP_101812556.1 QKCVTYWLWG-ESGVGKTRLVREALEKCIE------PTNFCILGSQRDHFQVYEGQNHIV	248
MYN53784.1 QKCVVFWLYG-EAGVGKTRLTREVLEKC-H------PDDFCILGSQRDHFQEYKGESFIV	247
NRN72682.1 QSCKVYWIYG-VSGIGKTKLVREILEKR-H------PEDFCILGSQRDHFQEYKGQGFVV	247
WP_101886887.1 QSCKTYWIFG-ISGIGKTKLVREVLEER-H------PNNFCILGSQRDHFQEYRGQEFIV	247
CDA26462.1 QKCTTYWIWG-SSGIGKTKLVREVLEEL-H------PNNFIILGSQRDHFQEYAGQEFIV	247
WP_083486730.1 QKCTTYWIYG-ESGIGKTKMVREILEQL-H------PNNFVILGSQRDHFQEYRGEEFIV	247
WP_087713277.1 QKCTTYWIYG-ESGIGKTKMVREILEQL-H------PNNFVVLGSQRDHFQEYRGEEFIV	247
PTV01053.1 KPITIIWIYG-SAGVGKTEFAKHVAIKYST------NKTYDFTGSTKDLFQTVGTASSLI	277
MQB66338.1 KPITVIWLFG-PSGTGKTTFAKYIAKKYSS------NNKYDFTGSSRDLFQEIGTEQSLI	258
WP_153704359.1 KQITAIWIYG-VAGVGKTEFAKHIAQKYST------DKTYDFTGSTRDMFQNIGTAPVLI	258
AKG47101.1 KPIAVVWVYG-FSGTGKTEFAKHIAKKYSI------DNRYDFTGSTRDLFQNIGTASSLI	258
MBO8441605.1 DSKKVFWFYG-AGGVGKSAAAKHIMEAK--------YNDYFDSGASRDIFQDYAGQHGII	258
WP_105116229.1 FKREIVWLYG-PSGTGKSRLCKHFAKSL--------GKPFYTTGSSRDPFQNVGSQETII	264
GEK41179.1 TPKSVIWISG-SGGTGKTVLAEMVARNIT-------GPDYYLSGSDRDYFQDYNGEHCVI	281
WP_057906729.1 KSKSVVWISG-HGGTGKTVLAKMIAENVM-------KSAYYMSGSDKDYFQDYNGEHCVI	278
WP_062359070.1 KPIEVIWITG-PAGSGKTVEAKKIAREKS-------DKDFYVAVGVRDPFQLYTDENVII	250
WP_135394550.1 TPIEVIWITG-PAGSGKTVEAKSIAREKS-------DKDFYMATGIRDPFQNYTDEPVVI	250
HCW74721.1 ELVSVHWFYG-SSETGKSYLAKKLAEDA---------GSYYLSSTTKDAFQYYQAEPIII	258
WP_135053434.1 LHKEIVYIYG-KAGTGKTRLAIDYAKKN--------KEGYFLTGSSKDPFQDYQNESVVI	265
KXA58447.1 KTKQVVYIYG-ESGLGKTRLAKTYAENK--------NTSYFVTGSSRDPFQSYQNQETII	279
WP_185760226.1 KMKQVIYIYG-ASGLGKTRLAKTYASNK--------GTPYYVTGSSRDPFQAYHNQETVI	262
NBJ92620.1 KAIRVIWMYG-KTGTGKTSFAKEYAKKAGN------GQPFYVAGSSRDMFQSYKGEHIII	300
MBQ7046465.1 KAITVIWIFG-EAGTGKSSLAKEYAEKQ--------NRPYYVTGSSRDIFQNYSGERTLI	249
NBJ94014.1 KQIKVIWISG-KSGTGKTSLAREYAEKT--------DQPYFITGSSRDIFQNYSGEHTII	254
RKI77147.1 KRIKVIWISG-EAGTGKTSLAKEYAEKS--------NQPYFITGSSRDLFQNYAGEHTMI	254
HBA69195.1 KRIKVIWISG-EAGTGKTSLAKEYAEKS--------NRPYFITGSSRDLFQNYVGEHTMI	254
ATP41704.1 EPITVIWIYG-TSGTGKTALAKKYADEQ--------NVKYFITGSSRDSFQHYDGEHLVI	249
HBI2045576.1 RRIEVIWIYG-ASGRGKSKLSKDYASKL--------TDKYFESGSGRDPFQKYNGEEVII	252
CYU25701.1 EKSTVIWLFG-KAGTGKTRLAKHYARQY--------SDTYFITGSTRDPFQHYQMEPVVI	250
NQO95911.1 EKSIVIWLFG-KAGTGKTRLARHYAKQF--------NEIYFITGSIRDPFQNYQLEPVII	251
RHH56982.1 QCSTVIWLWG-ESSTGKTKLAKEYAAQF--------GDSHFFSGSSRDPFQRYEGQNIII	265
WP_096081849.1 QSSTVIWLWG-ESSTGKTKLAKGYAAQF--------GDNYYFSGSSRDPFQRYEGQNIII	252
WP_130004159.1 KSIKVIWIYG-ASGTGKTRAARNFAENQ--------DRDWYFSGSSRDPFQEYSGQPIVI	251
EAF3071379.1 RSIDVIYIYG-QSGTGKTRLAKDYAEKS--------DSDYFFTGSSRDPFQLYEGQSTII	258
WP_212925409.1 QSIEVIWIYG-ESSVGKTRLAKDYASQF--------GSNYFITGSNKDPFQHYQGQEKLI	251
WP_098110130.1 LSIEVIWIYG-ASGVGKTRLAKDYASKY--------DEDYFVTGSSRDPFQHYQGQKIII	251
: . **: .* : ::
WP_200708081.1 IDDLRPE---DIGLTELLRLLDPNY---TGSAKSRYNNKRITASLIIVTSMLSPVQFFGR	303
WP_085061064.1 IDDFRSS---DISYHELLRLLDPHN---STSVRSRYSNKVITADLIIITSMLSPFDYYAH	300
HAJ2059237.1 IDDFRAM---DISYHELLRLLDPFN---TTSVRSRYSNKVITADLIIITSMLSPFDYYKE	295
HAU5952389.1 LEEFRET--TGIDENELFQILDKTN--YSFSAGSRYKDKKLMADLVVINSIYPPTEVLKT	324
WP_194374355.1 LEEFRST--TGIAENELFQILDKTN--PNFSAGSRYKDKKLMPDLVIINSIYAPTDVLMS	328
HAR0503816.1 LEEFRST--TGIAENELFQILDKTN--ANFSAGSRYSDKKLMPDLVIINSIYAPTEVLTS	328
WP_165790245.1 LEEFRST--TGIAENELFQILDKTN--ASFSASSRYNDKKLMADLVIINSIYAPTEVLNS	328
WP_012818155.1 IEEFRNE--TNIGTNELLQLLDKTN--GQVRVGSRYSNKKIMADLIIINTIYEPKYFMNF	322
WP_145353570.1 IEELRSE--TNISTNELLQLLDKTN--MQFSAGSRYHNKRIMADLIIINTIHSPKYFFPI	321
HAA6725600.1 LEEFRNE--TNIGTNELLQLLDKTN--PKFNAGSRYKNKKIMAELIIINSIRSPDYFMPH	321
MBR4025530.1 LDDLRPS---CMGLSDLLKMLDNHT---TSTVKSRYKNKFLECKLIIITSILPIDDFFRN	286
EGO7697328.1 ADDLRPE---TLPYEEILKLTDPYN--FEVSAGSRYYDKRLVAEIIIITTPYSPNDFYFA	293
EHT2878594.1 LDEIRPD---TITYNELLKLLDPFN--FNNVVGSRYYDKKLVAERLIITTPYPPHLFYQK	315
WP_104670488.1 LDELRPN---SISYNELLKLTDPFN--FENVAGSRYFDKKIVAEKIIITSPFSPNDFYRA	306
WP_198564196.1 INDLRPS---DYNYGSLLTMLDPYE--LDKSAGSRYFDKPINALIIIITTPYSPQAFYNN	299
CAX66276.1 INDLRPN---DYEYGQLLTLLDPWE--NDKMAPARYHDKYLNAKAIFITTPYSPKDFYNT	357
WP_101812556.1 INDLRPN---DYGYGQLLMLLDPWE--NDKMAPARYRDKYLNAKSIFITTPYDPFSFYNG	303
MYN53784.1 INDLRPQ---DYDYGQLLTLLDPYE--IDKMAPSRYHDKYLNAKMIFITTPYSPFDFYSN	302
NRN72682.1 INDLRPN---DYDYGQLLTLLDPWE--IDKMAPSRYYDKYLNARAIYITTPYDPLSFYFE	302
WP_101886887.1 INDLRPN---DYEYGQLLTLLDPWE--IDKMAPARYHDKYLNARAIYITTPYDPFNFYYE	302
CDA26462.1 INDLRPN---DYDYGQLLTLLDPWE--IDKMAPARYHDRYLNARSIYITTPYDPLSFYFE	302
WP_083486730.1 INDLRPR---DYEYGQLLTLLDPWE--IDKMAPARYHDKYLNARAVYITTPYSPIAFYQG	302
WP_087713277.1 INDLRPR---DYEYGQLLTLLDPWE--IDKMAPARYHDKYLNARAIYITTPYSPMAFYNE	302
PTV01053.1 IDEIRPK---DIKFNDLLKITDPFN--YRKFAPSRYHDKAIIADTIIFTSPYSPIQFFQK	332
MQB66338.1 IDEIRPK---DIRFNDLLKICDPFN--YRKFAASRFKDKAIIADTIIFTSPYSPVQFFSK	313
WP_153704359.1 IDEIRPK---DIKLNDLLKITDPYN--YRKFAPSRYHDKAIIADTIIFTSPYSPIQFFNK	313
AKG47101.1 IDEIRPK---DIKFNDLLKITDPFN--YRKFAPARYKDRAIIADTIIFTSPYSPVRFFSK	313
MBO8441605.1 LDDLRPN---NIDYSDLLKMLDPFN--IEVAGSSRYHNKKLLADIYIITSPFSPYDFYSA	313
WP_105116229.1 IEEIRPGRGGNFNYADFLLIIDPFN--ADATASSRFFDKPIIATTIIINTPFSPSQFYDS	322
GEK41179.1 LDEFRPD---KITYSDLLKMLDNNR--FDVSAPARYHDKKILADLIVITSPYDPARYYQN	336
WP_057906729.1 LDEFRPD---KISYSDLLKMLDNNR--FDVNAPSRYHDKKILADLIIITSPYNPARYYQN	333
WP_062359070.1 LDDLRAK---TFDYNTLLQLLDPFN---STMADARYSNKTLIADTIIITSVYSPLDFYHM	304
WP_135394550.1 LDDLRPK---TFDYNTLLQLLDPFN---STMADARYSNKTLIADTIIITSVYSPLDFYHM	304
HCW74721.1 LDELRPE---SIPFSELLAMFNPFSR-GKVVASSRYFNKPLACRAIYVTSPFDPVTFCRG	314
WP_135053434.1 IDELRPE---TFNYEDLLKILDPYN--FNVMVPVRFFDKALSAKVIFITSPYSPHELYQE	320
KXA58447.1 IDELRPD---SFRYDDLLKILDPYN--FDVFLPSRYIDKALTAELIFITSPYSPKELYDN	334
WP_185760226.1 IDELRPD---TFRYEDLLKIIDPYN--FDVFLPSRYVDKALTAETLFITSPYSPKELYDN	317
NBJ92620.1 LDELRAQ---SIPYNDLLRVLDPFGIGAQVYAPSRFYDKALAADLIIITTPTTRLIFTMK	357
MBQ7046465.1 MDEFRPK---VIPYQDLLRITDPFG--SQVMAPSRYNDKALACDLIIITSPFSPLGFYRE	304
NBJ94014.1 IDEFRAG---MMKYPDLLRILDPFG--CQVMAPSRYSDKPLVCDLILITSPYDPEEIYCQ	309
RKI77147.1 IDELRAD---IVKYPDLLRILDPFG--SQVMAPSRYSDKPLVCDLILITSPYNPAEFYRE	309
HBA69195.1 IDELRAD---MMKYPDLLRILDPFG--SQVMAPSRYSDKPLVCDLILITSPYNPAEFYGE	309
ATP41704.1 LDELRPT---TFNYDDLLKMLDPFG--ENPKAPSRFFDKSLMIDIFIITSPYSPKQFYDE	304
HBI2045576.1 LDELRPY---VFEYSDLLKMFDPFN--VEIMGASRYYDKALTAHTIIINSPYNPKKFYDK	307
CYU25701.1 LDELRPH---QFDYSDFLKLFDPYN--EQVMASSRYFDKPLMANTYIVTTPYSPYDFFLE	305
NQO95911.1 LDELRPH---QFDYTDLLKLFDPYN--EQVMASSRYFDKPIMANIFVITSPYSPYDFFLE	306
RHH56982.1 LDELRPK---NIDYSDLLKILDPYN--DEAMAASRYFDKPLTANYFIITSPYSPKAFYDE	320
WP_096081849.1 LDELRPK---NMDYSDLLKMLDPYN--DEAMAASRYFDKPLMANYFIITSPYNPKAFYDE	307
WP_130004159.1 MDELRPT---TFDYADLLRMLDPFA--TDAMAASRYYDKPLMADVIIVTTPYSPLDFYSE	306
EAF3071379.1 LDELRPS---TFPYNDLLKLLDPFN--TRSNAPSRYFDKLLTADLIIITSPYSPKEFYQR	313
WP_212925409.1 IDELRPS---TFQYSDLLKMLDPFN--DDVMGASRYYDKPLTASTIIITSPYSPKNFYSK	306
WP_098110130.1 LDELRPS---IFQYSDLLKMLDPFN--DDVMGASRYFDKPLTANIFIITSPYKPRDFYMK	306
:::* :: : : *: :: : ..:
WP_200708081.1 LVS-------------------NFEFEPLDQFLRRISYVCELKKV---NDKRLLSEAYVY	341
WP_085061064.1 VVDLM-----------------NQDNEPIDQLLRRLTYVLELFRPEESNKKEYLSTFYVY	343
HAJ2059237.1 AVGLE-----------------NQNNEPIDQLLRRLAYVIDLKSPDDSNKKEYLSTFYVY	338
HAU5952389.1 ------------------------ETIDINQLIRRLDSILHVDTKNI------ASQKYDN	354
WP_194374355.1 ------------------------EMIDVNQIIRRIDAILHLDTLNI------AKQ----	354
HAR0503816.1 ------------------------EIIDVNQMIRRIDAILHLDKMNI------AKQKYQD	358
WP_165790245.1 ------------------------EIIDVNQIIRRIDAILHLDKMNI------AKQKYQD	358
WP_012818155.1 -------------------------DEPIYQLLRRIDKLVKLDNQKI------ETLEYDS	351
WP_145353570.1 -------------------------DEPIYQLARRIDELLKLDNEKI------ETLKFNK	350
HAA6725600.1 -------------------------DEPLQQLTRRIDKLIKLDSQSI------TELKLTS	350
MBR4025530.1 VFSE--------------------EQEPIIQLKRRCKTMLIFRNDTI------DVYCYSI	320
EGO7697328.1 SKSSEDTYIVET-ELNRVKDVETMNPDSPEQLFRRINPM-EFTKNSI------IPHFWDN	345
EHT2878594.1 IKHPEGVMEIERDGPNRVLDATFNDPDKAEQLFRRINVL-EFEKEYI------TPMYFNP	368
WP_104670488.1 LKSDK------------SHPTVFNDVDKKEQFFRRINVY-KFNYDYI------IPMLWND	347
WP_198564196.1 AQIND------------------TIVDSFDQLKRRIQAILVT-KDNY------EQV----	330
CAX66276.1 CNIEN------------------IFIDSFDQLKRRIISFHIT-ENNL------SQL----	388
WP_101812556.1 CYIEN------------------MVVDSFEQLKRRILPLHVT-TKNA------DQI----	334
MYN53784.1 CTIAD------------------TLVDTFEQLKRRVVSVKVT-EDNV------DKV----	333
NRN72682.1 CNIAN------------------QLVDSFEQLKRRIIPLQLT-KNNI------NKV----	333
WP_101886887.1 CNIAN------------------PIIDSFEQLKRRIISLKLT-EDNF------DKL----	333
CDA26462.1 CNISN------------------QVVDSFEQLKRRIVSLKLT-EDTY------SDL----	333
WP_083486730.1 ANIVN------------------GLIDSFEQLNRRIITLHLT-EDNY------DEM----	333
WP_087713277.1 SGIVN------------------SLIDSFDQLNRRILSLHLT-SDTY------NQM----	333
PTV01053.1 YKM--------------------DNQDSFKQLQRRLTITIDRQANYS------IKP----	362
MQB66338.1 YKL--------------------DNNDTFRQLQRRITLTIEITTKQI------IQLEPVT	347
WP_153704359.1 YKL--------------------DNNDSFKQLQRRITITINITTKQI------IQLEPIT	347
AKG47101.1 YKL--------------------DNNDTFRQLQRRITLTIEITTKQI------IQLEPVT	347
MBO8441605.1 LKENGK----------------ISELDGYDQLQRRIDRVLEFNTDIK------LK-EITE	350
WP_105116229.1 ISKQAG-F--------------DKKIDTLTQLIRRITLLQEVTDKSI------ITYKFDN	361
GEK41179.1 VEDIR------------------PAIDGFDQLDRRLTMVLSVEKDKI------SLMKYAG	372
WP_057906729.1 DESIR------------------PTVDGFEQLDRRITMTLCVEKDKI------SLMKYKG	369
WP_062359070.1 LVPEI-----------------YRDVDTYKQLERRISQIIRKRC----------------	331
WP_135394550.1 LVPEQ-----------------YRDIDTYKQLERRISEIIRKKE----------------	331
HCW74721.1 YNSVRL-M----------------KVSS----------------CFV------DYLLF--	333
WP_135053434.1 IFSRKR-G--------------SSKIDTFQQLERRIDATIYVDDEYI------YSTEYDS	359
KXA58447.1 FQTS-------------------KRIDRFDQLERRIQTAILVEKDNI------FYTHYNY	369
WP_185760226.1 ILHL-------------------KSIDSFEQLNRRLSTVILVEADKF------YHMTYQP	352
NBJ92620.1 FLGINPTL----------------------------------------------------	365
MBQ7046465.1 EFGFNDTFTN---------FKKLSKIDNFEQLNRRISLTLEVTSTEI------KGVAYDA	349
NBJ94014.1 LFTDSP----------------EDSVDSLEQLLRRITLTIKMDEDHI------RAVEYDR	347
RKI77147.1 LFSKTN----------------GDSVDGLEQLLRRITLTVEMDVSHI------RAVEYDR	347
HBA69195.1 LFGKTN----------------GDSVDGLEQLLRRITLTVEMDTSHI------RAVEYDR	347
ATP41704.1 IFRH------------------KKTVDSFGQLQRRITFVQFITQDYF------EMQNYND	340
HBI2045576.1 IHE-NRIS--------------DTEIDSFEQFRRRLSVVICVSSEAI------YETSFDF	346
CYU25701.1 LRK-SRHI--------------NAQVDSYQQLMRRLTLVLEVSKQFI------EMHTYDT	344
NQO95911.1 LRK-SRHI--------------NAQVDSYQQLMRRLTLVLEVSKQFI------EMYNYDK	345
RHH56982.1 LVK-RGEV--------------VVSIDKFEQLARRLLIVQKMTITEM------SLEFYDS	359
WP_096081849.1 LVK-RGHV--------------LISVDKFEQLARRLLIVQKMTIKEM------SLEFYEP	346
WP_130004159.1 AKR-YFSV--------------NDKVDSYFQLARRISLVQRMTEDFI------EAAFLDV	345
EAF3071379.1 IIKSDKHF--------------DEKIDSYYQLARRLGLVIFMTKDYM------QVAFFDE	353
WP_212925409.1 MAQDNKQF--------------DWRTDSFKQLARRLGLVLCMDKTSM------GIAFYDE	346
WP_098110130.1 IIEDNKKF--------------DLHTDSFKQLARRINLVLYLDKDSI------QIAFYDS	346
WP_200708081.1 KVH----KLEEPIEVDIERDDVPRVYGNVE-TVRTYYKLEYQKKR---------------	381
WP_085061064.1 STL----KDDRMNEKILGYKDYPIKYTYV---------FKEEKKR---------------	375
HAJ2059237.1 TLD----KVDKQLEKKIGYSNIPIKYSYQ---------FNTKKKR---------------	370
HAU5952389.1 GQFYDFEVVKNH-----------------------IYKPNL-----KTLETPLNQVLKGE	386
WP_194374355.1 ------------------------------------------------------------	354
HAR0503816.1 RQFYDFEVSKNH-----------------------IYQPPK-----KDDEYDLKNILKGE	390
WP_165790245.1 RQFYDFEVSKNH-----------------------IYQPPK-----KDDEIALKNIMKGD	390
WP_012818155.1 K-KDDFNVIKSI-----------------------A----N-----NVENMTLKKILGDD	378
WP_145353570.1 E-INDFEVIEEK----------------------------E-----NTVEGELKWN----	372
HAA6725600.1 K-R-HFEVINKI-----------------------K----K-----EGINDEINRSRLFN	376
MBR4025530.1 QKK-DYSLKGEIEN--------------------PINPIVIQKQEE-EEKEAIENLLGAK	358
EGO7697328.1 DEK-KFKLLNEY------------------AQENKWSKH-NPFPSKNELIEDFSKLFGDD	385
EHT2878594.1 DTL-KFEPLSNQ------------------KFVNKWSQEGSTFKSKEDFTQSINALFGDD	409
WP_104670488.1 DKK-VYQELLHL------------------KIENHWSES-IIFKTENDIEKATRVLFEIA	387
WP_198564196.1 -KQ-AILYYDALETAI--------------------IETKRKIKHTRQDNA---------	359
CAX66276.1 -SQ-DITTELNLKNKS--------------------KRTKEKNNGSTIN-----------	415
WP_101812556.1 -KE-ALIKDLEIRKAI--------------------FQINAKQKASHTDQSND-------	365
MYN53784.1 -KG-ELIFEIELQDKI--------------------VSAQIQKNKEKNKHQLEENA----	367
NRN72682.1 -KH-DLITDDKLSEAI--------------------WKIKSQKNTSHADSDKSND-----	366
WP_101886887.1 -KS-DLIKDDQYSEAI--------------------WKIKSQKNTSHADDEKSND-----	366
CDA26462.1 -KK-ELIEDEEIAEAI--------------------WKIKSQKNTSHADSDKSND-----	366
WP_083486730.1 -KA-DLIKEDQIAEAI--------------------WKIKKQKNTSHTDSEKNND-----	366
WP_087713277.1 -KA-DLIKDDQIAEAI--------------------WKIKKKKITSQTDSDKSND-----	366
PTV01053.1 ------------------------------------------------------------	362
MQB66338.1 KPT-IKLTQDELLNAIALDQTYSITYTEQAITTNKYIKHSTKQPSI-----SIAELL---	398
WP_153704359.1 KPT-INLSQEELLNSIAINQTYSTTYTQRAISKNTFIPHTSHQYSI-----SLSDLL---	398
AKG47101.1 KPT-IKLTQDELLNAIAINQTYSTTYIQRAISKNTFIPHTPQQAKI-----SLSDLL---	398
MBO8441605.1 KSG-KVEQHDVE------------------TTSNPIFEKKGQKRIPKE---DMDELYGVV	388
WP_105116229.1 KKN-EYVEYERI--------------------GNPYYEPEKDKIEFNS---NVYNKYKEM	397
GEK41179.1 YKT-EKKPAPDG-GSF--------------TSKKPCYTEKS--------------SFKNY	402
WP_057906729.1 YKA-EKIPAPGS-GKF--------------VREIPYYMEQS--------------NFENY	399
WP_062359070.1 ------------------------------------------------------------	331
WP_135394550.1 ------------------------------------------------------------	331
HCW74721.1 ------------------------------------------------------------	333
WP_135053434.1 LSG-QYIPIANS------------------KEANRFYKKHTVTNN-------GKQIYEKI	393
KXA58447.1 ESR-EYEKDDSN------------------FFTNPFESQSI--HR-------ANSFFTQF	401
WP_185760226.1 DQA-TYTKLDGK------------------DFPNPFHTIER--EA-------SADFFNEF	384
NBJ92620.1 ------------------------------------------------------------	365
MBQ7046465.1 NDD-RYHDITNS------------------VKPNTFYKPTNH-ITTTT---NSTDLFNSI	386
NBJ94014.1 DAK-KYRIVENA------------------EKKNHYSTKHREKDCPAS---NPQDLFESM	385
RKI77147.1 GKK-IYRAVDKA------------------EKENRYSRHYREQDSAAS---NPQELFESM	385
HBA69195.1 EKK-TYRAVDKA------------------EKENKYSKQYREKDCPDC---NPKDLFESM	385
ATP41704.1 LEK-KYISVEDT------------------RQKNYLLKKLKEKYNT-N-GRQTYDKFNQF	379
HBI2045576.1 RLK-EYVYKEES------------------SKKNPYYKKEEVLKVEAN---VSAEVFGKI	384
CYU25701.1 YLQ-LFLKDGKQ------------------KLPNPFYREEKADYGE-Q---ERFNLFKEL	381
NQO95911.1 HLG-LFLKNGKQ------------------KLPNPYYQEEAQNHNE-T---NQFELFKDL	382
RHH56982.1 NKH-DFVQDSTT------------------IEQNTYSNVIAPSQITKN---EAVALYNSI	397
WP_096081849.1 SIH-NFVQDRTT------------------IKQNPYSNVIALNQTTKN---EAVTLYNSI	384
WP_130004159.1 AKK-SFKIDPAT------------------KRPNPFSDKAIAVTPAKK-SSWNLTLYDKL	385
EAF3071379.1 SWQ-DFVLDNSS------------------KEPNPYKEDSVNNVLSQN--QKAEKLYKAV	392
WP_212925409.1 KED-TFFLEKSS------------------KQPNPYINITQNEVRLRN--EKAESLYKKI	385
WP_098110130.1 KLD-NFFLEKSS------------------KEPNPYIEVTKNEDLLQI--LKSEKLYKQV	385
WP_200708081.1 ------------------------------------------------------------	381
WP_085061064.1 ------------------------------------------------------------	375
HAJ2059237.1 ------------------------------------------------------------	370
HAU5952389.1 F-----------------------------------------------------------	387
WP_194374355.1 ------------------------------------------------------------	354
HAR0503816.1 FDVSRDSS----------------------------------------------------	398
WP_165790245.1 FNVSRKSSEK--------------------------------------------------	400
WP_012818155.1 FKL---------------------------------------------------------	381
WP_145353570.1 ------------------------------------------------------------	372
HAA6725600.1 FI----------------------------------------------------------	378
MBR4025530.1 LKVADCPF----------------------------------------------------	366
EGO7697328.1 NNVV--------------------------------------------------------	389
EHT2878594.1 KNVV--------------------------------------------------------	413
WP_104670488.1 SPQLNDKDV---------------------------------------------------	396
WP_198564196.1 ------------------------------------------------------------	359
CAX66276.1 ------------------------------------------------------------	415
WP_101812556.1 ------------------------------------------------------------	365
MYN53784.1 ------------------------------------------------------------	367
NRN72682.1 ------------------------------------------------------------	366
WP_101886887.1 ------------------------------------------------------------	366
CDA26462.1 ------------------------------------------------------------	366
WP_083486730.1 ------------------------------------------------------------	366
WP_087713277.1 ------------------------------------------------------------	366
PTV01053.1 ------------------------------------------------------------	362
MQB66338.1 ------------------------------------------------------------	398
WP_153704359.1 ------------------------------------------------------------	398
AKG47101.1 ------------------------------------------------------------	398
MBO8441605.1 DKLLSAQE----------------------------------------------------	396
WP_105116229.1 TLKISQEEDDDR---QND------------------------------------------	412
GEK41179.1 ISDIKNQKEYKKKEAEITPKMLA-GLHHFEK-IGKNIGLKM---EGRK------------	445
WP_057906729.1 ISYIKDDKNYKEKINKIIPKVLE-KLHDFEKNIDKNIGLKL---GEK-------------	442
WP_062359070.1 ------------------------------------------------------------	331
WP_135394550.1 ------------------------------------------------------------	331
HCW74721.1 ------------------------------------------------------------	333
WP_135053434.1 IKTLKTDKET--------------------------------------------------	403
KXA58447.1 ETTIQRKEQQ--------------------------------------------------	411
WP_185760226.1 INIINSNGETK-------------------------------------------------	395
NBJ92620.1 ------------------------------------------------------------	365
MBQ7046465.1 FD----------------------------------------------------------	388
NBJ94014.1 FRKVPCGETGSP--ASVGKEEDNEQD----------------------------------	409
RKI77147.1 FREAPCVETDST--TSVESA----------------------------------------	403
HBA69195.1 FCEAPCVETDSN--ASVESA----------------------------------------	403
ATP41704.1 LNK---------------------------------------------------------	382
HBI2045576.1 TEDFEDADSID---SE---------NVVFNSILRNDFPTKN-------MKLSDYVKNSN-	424
CYU25701.1 TEEGKQDETS--------------------------------------------------	391
NQO95911.1 TEKGIQDEKI--------------------------------------------------	392
RHH56982.1 VTTKKAKKP-V---TKA-L------------------KSK---------TVTDPNK----	421
WP_096081849.1 VTTSTNKTKPV---IQVPQ------------------KSK---------KGDRPSKK---	411
WP_130004159.1 STVTQKAKDVE---NQNNPPIENTEEALKKDSL-----------NNK-MLPSTPAKASDD	430
EAF3071379.1 LDAFRPADNFT---KEVGEEVLNEQTALFETHTKLEIKKKVVKTDNKKSPITKPTKANDD	449
WP_212925409.1 STRKKEKDG---------------------------------------------------	394
WP_098110130.1 LNGIKNKPDKV---NNNKP-KDHSQTVLF-------------------------------	410
WP_200708081.1 -------	381
WP_085061064.1 -------	375
HAJ2059237.1 -------	370
HAU5952389.1 -------	387
WP_194374355.1 -------	354
HAR0503816.1 -------	398
WP_165790245.1 -------	400
WP_012818155.1 -------	381
WP_145353570.1 -------	372
HAA6725600.1 -------	378
MBR4025530.1 -------	366
EGO7697328.1 -------	389
EHT2878594.1 -------	413
WP_104670488.1 -------	396
WP_198564196.1 -------	359
CAX66276.1 -------	415
WP_101812556.1 -------	365
MYN53784.1 -------	367
NRN72682.1 -------	366
WP_101886887.1 -------	366
CDA26462.1 -------	366
WP_083486730.1 -------	366
WP_087713277.1 -------	366
PTV01053.1 -------	362
MQB66338.1 -------	398
WP_153704359.1 -------	398
AKG47101.1 -------	398
MBO8441605.1 -------	396
WP_105116229.1 -------	412
GEK41179.1 -------	445
WP_057906729.1 -------	442
WP_062359070.1 -------	331
WP_135394550.1 -------	331
HCW74721.1 -------	333
WP_135053434.1 -------	403
KXA58447.1 -------	411
WP_185760226.1 -------	395
NBJ92620.1 -------	365
MBQ7046465.1 -------	388
NBJ94014.1 -------	409
RKI77147.1 -------	403
HBA69195.1 -------	403
ATP41704.1 -------	382
HBI2045576.1 -------	424
CYU25701.1 -------	391
NQO95911.1 -------	392
RHH56982.1 -------	421
WP_096081849.1 -------	411
WP_130004159.1 NTQSKAD	437
EAF3071379.1 ETRT---	453
WP_212925409.1 -------	394
WP_098110130.1 -------	410
