# Supplementary material for: A Structural Perspective of Reps from CRESS-DNA Viruses and Their Bacterial Plasmid Homologues
Source: Viruses. 2021 Dec 25;14(1):37. doi: 10.3390/v14010037 (PMC8780604; doi:10.3390/v14010037)
Supplement: Supplementary file 1 [file viruses-14-00037-s001.zip › SupplementarySequences/pCRESS9.aln]

CLUSTAL O(1.2.4) multiple sequence alignment
pCRESS9|WP_012477128.1 ------MKKENKMKKETKTNFRLRTRDIFLTYSKCPLGKEKIHNHLKQLLASKKKEIKYI	54
pCRESS9|WP_011412950.1 ---------------MKKTKFRLNTKDFFMTYSQCDLGKEKIYHHIKQLMASKNQEINYL	45
pCRESS9|WP_012477133.1 ------MKKENKMKQETKTNFRLQTKDIFLTYSKCPLGKEKIHNHIKQLMESKNQKIAYI	54
pCRESS9|WP_015060837.1 ---------------MKKTKFRLNTKDIFLTYSKCNLGKDKIHNHIKELMASKKQEISYI	45
pCRESS9|WP_212332236.1 ---------------MKKTKFRLQSKDIFLTYSKCPLGKDKIHNHIKELIASKKQEISYI	45
pCRESS9|WP_212332032.1 ---------------MKKTKFRLKTKDIFLTYSKCLLGKDKIHNHIKELMNLKKKEISYI	45
pCRESS9|WP_011412958.1 ---------------MKKTKFQKNAKDIFLTYSKCPLGKDKIHNYIKEIMISKKQEISYI	45
pCRESS9|WP_013747472.1 ---------------MKKNKFRLQTKDIFLTYSKCPLGKDKIHNYIKELMISKKQEISYI	45
pCRESS9|WP_015083759.1 ---------------MKKTKFKLNTKDIFLTYSKCPLGKDKIHNHIKQLLVSKKKEISYI	45
pCRESS9|MBT1576957.1 ---------------MKKNKFKLNTKDIFLTYSKCPLGKDKIHNHIKDLMISKKKEILYI	45
pCRESS9|WP_017193171.1 ------MKKINTKIKETKNKFQFNSKDIFLTYSKCSLGKNVIHNHIKNLMNEKKKNIIYI	54
pCRESS9|WP_017193695.1 MKKTKKTNNKNAKIKETKNKFRFSSKDIFLTYSKCSLGKNVIHNHIKNLMNEKKKNIIYI	60
pCRESS9|WP_015083755.1 ---------------MKKNKFKLNTKDIFLTYSKCPLGKDKIHNHIKQLIISKKKEISYI	45
pCRESS9|WP_216871282.1 ---------------MKKTKFRLNTKDIFLTYSKCPLGKDKIHNHIKELMVSKKQEISYI	45
pCRESS9|WP_212775610.1 ---------------MKKTKFNLRTKDIFLTYSKCPLGKDKIHNHIKELMISKKQEISYI	45
pCRESS9|WP_130428056.1 ---------------MKKTKFRLNTKDIFLTYSKCPLGKDKIHNHIKELMASKKQEISYI	45
pCRESS9|WP_212332060.1 ---------------MKKNKFNLSSKDIFLTYSKCPLGKDKIHNHIKELMDLKKQEISYI	45
.*.:*. ::*:*:***:* ***: *::::*::: *:::* *:
pCRESS9|WP_012477128.1 ISNNENHQDHKEIHTHVFIQLKKQIEITNQRFFDIEGYHPKIETARDVEKSVSYIKKDKD	114
pCRESS9|WP_011412950.1 SVCLENHADNNGVHSHVFLQLKKRYQVVNNRFFDIDGKHPEIERARTVQGSVDYVKKDGD	105
pCRESS9|WP_012477133.1 ISNTENHQDHKEIHTHVLFQLNKRCNLTSQRFFDLDGYHPKIENTRDVEKAIEYIKKDGD	114
pCRESS9|WP_015060837.1 ISNTENHQDHKEIHTHVLFQLTKRLNIKSERFFDIEGFHPKIENARDIEKSIDYIKKDGD	105
pCRESS9|WP_212332236.1 ISNTENHQDHKEIHTHVLFQLTKTIEIKSQRYFDIDGFHPKIETARDIEKSIDYIKKDGD	105
pCRESS9|WP_212332032.1 ISNTENHQDHKEIHTHVLFQLTKNLEIENQRYFDIDGFHPKIETARDIEKSIDYIKKDGD	105
pCRESS9|WP_011412958.1 ISNTENHQDHKEIHTHVLFQLTKRFNIQSDRFFDIEGFHPRIETARNIEKSISYIKKDGD	105
pCRESS9|WP_013747472.1 ISNTENHQDHKEIHTHVLFQLTKQLSIRNQRFFDIEGFHPKIENARDIEKSIDYIKKDGD	105
pCRESS9|WP_015083759.1 ISNTENHQDHKEIHTHVLFQLTKPTTFNGERYFDIEGFHPKIENARDIEKSIDYIKKDGD	105
pCRESS9|MBT1576957.1 ISNTENHQDHKEIHTHVLFQLTKRTTFNGERFFDIEGFHPKIETARDIEKSIDYIKKDGD	105
pCRESS9|WP_017193171.1 ISNTENHADHKEIHTHVLLQLEKRSNIKDARFFDIEGFHPRIENAQHIEKSIDYIKKDGD	114
pCRESS9|WP_017193695.1 ISNTENHADHKEIHTHVLLQLEKIFQTENARFFDIEGFHPRIENAQHIEKSIDYIKKDGD	120
pCRESS9|WP_015083755.1 ISNTENHQDHKEIHTHVLFQLTKRTTFHGERFFDIEGFHPKIETARDIEKSIDYIKKDGD	105
pCRESS9|WP_216871282.1 ISNTENHQDHKEIHTHVLFQLTKRFNIKSERFFDIEGFHPKIENARDIEKSIDYIKKDGD	105
pCRESS9|WP_212775610.1 ISNTENHQDHKEIHTHVLFQLTKRFNIKSERFFDIEGFHPKIENARDIEKSINYIKKDGE	105
pCRESS9|WP_130428056.1 ISNTENHQDHKEIHTHVLFQLTKRYQITNQRFFDIEGFHPKIESARDIEKSINYIKKDGD	105
pCRESS9|WP_212332060.1 ISNTENHQDHKEIHSHVLFQLTKRISIKSQRYFDIDGFHPKIETARDIQKAIDYIKKDGN	105
*** *:: :*:**::** * . *:**::* **.** :: :: ::.*:*** :
pCRESS9|WP_012477128.1 FIDEGEYIQKKYVRQNQKEERKQLIYDYICEKRIEYYNDNDNSLNINKIRKEIDDFILKI	174
pCRESS9|WP_011412950.1 FIEEGTPKDKKYITKNENDKLKKIIYDEIDRLKNEYYYDD--NLTFNQVKKSLDDFILKT	163
pCRESS9|WP_012477133.1 FVEEGTPNRKKYVRQNQKEERKQLIYDEIFRLRDEYYNDD--KLTINQVKKTLDDFIINL	172
pCRESS9|WP_015060837.1 FIEEGTPRHKKYVRQNQKEERKQLIYDEIFRLKDEYYNDD--NLTLTQVKKTLDEFIINL	163
pCRESS9|WP_212332236.1 FIEEGTPRHKKYVRQNQKEERKQLIYDEIFRLKDEYYYDN--NLTLTQVKKILDNFIINL	163
pCRESS9|WP_212332032.1 FIEEGTPRHKKYVRQNQKEERKQLIYDEIDRLKDQYYHDD--NLTLNRVKRSLDEFIINL	163
pCRESS9|WP_011412958.1 FIEEGTPRHKKYVRQNQKEERKQLIYDEIDRLIEKYYHDD--KLTLNQVKKSLNDFIKIL	163
pCRESS9|WP_013747472.1 FIEEGTPRHKKYVRQNQKEERKQLIYDEIMRLKDEYYNDD--SLTLNKVRKSLDDFILNI	163
pCRESS9|WP_015083759.1 FIEEGTPRYKKYVRQNQKEERKQLIYDEIDRLTDEYYHDE--KLTFSKVKKTLDNFIKNL	163
pCRESS9|MBT1576957.1 FIEEGTPRHKKYVRQNQKEERKQLIYDEIFRLKEQYYHDD--KLTLNQVKKTLDEFIINL	163
pCRESS9|WP_017193171.1 FIEEGTPRIKKYVRQNQKEERKQLIYDEIDRLQIEYYENE--KLKMHEVKKTLDEFIKKM	172
pCRESS9|WP_017193695.1 FIENGIPRIKKYVRQNQKEERKQLIYDEIFRLKKEYYENE--SLKINKIRKNLDEFMIKI	178
pCRESS9|WP_015083755.1 FIEEGTPRYEKYVRQNQKEERKQLIYDEIDRLKDEYYNDE--KLTLQQVKKTLDDFIKNL	163
pCRESS9|WP_216871282.1 FIEEGTPRHKKYVRQNQREERKQLIYDEIDRLKDEYYHDE--DLTLSQVRKSLDNFIKNL	163
pCRESS9|WP_212775610.1 FIEEGTPRHKKYVRQNQKEERKQLIYDEIFRLKNEYYHNE--DLTLQQVKKTLDEFIINL	163
pCRESS9|WP_130428056.1 FIEEGTPRHKKYVRQNQKEERKQLIYDEIDRLKEQYYYDD--NLTLTQVKKSLDTFIKDL	163
pCRESS9|WP_212332060.1 FIEEGTPRHKKYVRQNQKEERKQLIYDEIDRLKEQYYYDD--KLTSSQVKKSLDNFIKNL	163
*:::* :**: :*:.:: *::*** * . :** :: .*. .::: :: *:
pCRESS9|WP_012477128.1 DRDFYYEQIELIDRILNRRFIRKKEELADTI--KLFGKSHYQFNSFKTNSETNEIIDAIN	232
pCRESS9|WP_011412950.1 DRDFYYEKIDLIKKILNERFTKKKEELEDEE--E-YSKPDYSFNSFKTNSKTNEIIAAIQ	220
pCRESS9|WP_012477133.1 DRDFYLEQIEFIKRVLKEAFAKKEEKLADDE--E-LITPDYSFESFKTNSTTNEIIAAIQ	229
pCRESS9|WP_015060837.1 DRDFYLEQIDLIEKILKKKFIKKDEELDEEE--E-FSTAAYSFDSFKTNSETNKIIDAID	220
pCRESS9|WP_212332236.1 DRDFYLEQTEFIKRILKEIFIKKDEELNEEE--E-FSNAVYSFDSFKTNSETNKIIDAIN	220
pCRESS9|WP_212332032.1 DRDFYYEKIDFIDQVLNKKFTKKKEELEDEE--E-FFKPEYSFDSFKTNSKTNEIIASLN	220
pCRESS9|WP_011412958.1 DRDFYYEKIDFVEQVLNKKFTKKKEELEDEE--E-FFKPDYSFDSFKSNSKTNEIIEAIN	220
pCRESS9|WP_013747472.1 DRDFYLEQSELIDRILNKKFTKKKEELEDEE--E-FFKPDYSFDSFKSNSKTNEIIAAIQ	220
pCRESS9|WP_015083759.1 DRDFYYEKIDFVEQVLNKKFTKKKEELEDEE--E-FFKPDYSFDSFKSNSKTNEIIAAIE	220
pCRESS9|MBT1576957.1 DRDFYLEQISFIKTILNELFTKKKEELEDEE--E-FFKPDYSFDSFKSNSKTNEIIDAIN	220
pCRESS9|WP_017193171.1 DRDFYYEQIELIERILKKKFIKKEEENMNEEITENETESIYDFDSFKDNEITRKIIGAIQ	232
pCRESS9|WP_017193695.1 DRDFYLEQIELIERILKKKFIKKAEENMNDNINENETESIYDFDSFKDNEITRKIIAAIQ	238
pCRESS9|WP_015083755.1 DRDFYYEQIDLIEKILKKKFIKQAELALIDKLQNHIPCTGYDLNTFKVDKSTQEIGIAIT	223
pCRESS9|WP_216871282.1 DRDFYYEQIDLIEKILKKKFIKQTESMLLDKLQNHTPITGYDLDTFKVDKSTQEIGIAIS	223
pCRESS9|WP_212775610.1 DRDFYLEQIDLIEKILKKKFIKKDELALLDKLQNHIPSTGYDLNTFKFNKSTQEIENAIV	223
pCRESS9|WP_130428056.1 DRDFYYEQIDLIEKILKKKFIKQSEDLLE-ELENE-TESFFSFDTFKDNDTTQEIKMAIK	221
pCRESS9|WP_212332060.1 DRDFYYEQIDLIKKILKEKFIKQSEDLLE-ELENE-TESFFSFDTFKDNYNTQEIIMAIK	221
***** *: .::. :*:. * :: * : :.:::** : *.:* ::
pCRESS9|WP_012477128.1 SQLL------SEHRPKSIVIEGESRMGKTQFILSYLTHKNLQYNYIKGEFDFSKKTYKDY	286
pCRESS9|WP_011412950.1 TQLSVQS---LGKRPKSIVIEGPSRLGKTEFILSYLTHINLHYNYTRGEFNFSKENHKNA	277
pCRESS9|WP_012477133.1 SQLSVQSL--SKKRPKSIVIEGPSRIGKTEFLLSYLTHINLHYNYIRGEFDFSKESHKNA	287
pCRESS9|WP_015060837.1 SQLNIINSKKTNKRIKSIVIEGPSRLGKTEFILSYLTHKNLQYNYIRGEFNFSKESHKNA	280
pCRESS9|WP_212332236.1 SQLNIMNSKLSDKRIKSIVIEGPSRLGKTEFILSYLTHLNLHYNYTRGEFNFSKESHKNA	280
pCRESS9|WP_212332032.1 QQLSAQS---LGDRSKSIVIEGPSRLGKTEFILSYLTHLNLHYNYNRGEFDFSKQTHKNA	277
pCRESS9|WP_011412958.1 QQLSVQS---LGKRPKSIVIEGPSRLGKTEFILSYLTHINLHYNYTRGEFDFSKQNHKNA	277
pCRESS9|WP_013747472.1 TQLSVQS---LGERPKSIVIEGFSRLGKTEFILSYLTHKNLHYNYTRGDFDFSKQSHKNA	277
pCRESS9|WP_015083759.1 TQLSVQS---LGERPKSIVIEGFSRLGKTEFILSYLTHKNLHYNYTRGDFDFSKQSHKNA	277
pCRESS9|MBT1576957.1 QQLSVQS---LGERPKSIVIEGFSRLGKTEFILSYLTHINLHYNYTRGDFDFSKQSHKNA	277
pCRESS9|WP_017193171.1 KEKD------VSHRPRSLVIEGLSRIGKTEFIISYLNKNLIPFNYIRGSLDFSKEIYKNE	286
pCRESS9|WP_017193695.1 KEKD------VQHRPRSLVIEGLSRIGKTEFIISFLNKNLIPFNYIRGSLDFSKEIYKNE	292
pCRESS9|WP_015083755.1 NQLK------VEKRPLSIVIEGPSRLGKTEFIISYLNYHRIHFNYIRGSFDFSKENYNDS	277
pCRESS9|WP_216871282.1 DQLK------VEKRPLSIVIEGPSRLGKTEFIISYLNHHKIHFNYIRGSFDFSKENYNDS	277
pCRESS9|WP_212775610.1 EQLK------VDKRPLSIVIEGASRLGKTEFIISYLNNQKVHYNYIRGSFDFSKENYNDN	277
pCRESS9|WP_130428056.1 EEMI------SEHRPKSIVIEGASKLGKTEFIISYLNNQRVQFNYIRGSLDFNKNSYNDR	275
pCRESS9|WP_212332060.1 EEMN------QIRRPKSIVIEGASKLGKTEFIISYLNNQRVQFNYIRGSLDFNKNSYNDM	275
: * *:**** *::***:*::*:*. : :** :*.::*.*: :::
pCRESS9|WP_012477128.1 YKIDVYDDFGVPEINSQGLQKNIIGGQECFTCNVKYAPKRQLS-GNKLSIFLVNPDNSFK	345
pCRESS9|WP_011412950.1 YKINIFDDISLTKIRKEGLIKDIIGGQKGFTVDVKYAPKRNIS-GKKLNIFLVNPDISFE	336
pCRESS9|WP_012477133.1 YKINIFDDISIPQINKEGLFKNIIGGQRGFRFNVKYAPKRFIA-GKKINIFLINPDISFK	346
pCRESS9|WP_015060837.1 YKVSIFDDISIPEIRRAGLLKNIIGGQRGFEYNVKYSPKRTVLMRNRLSIFLVNPDISFE	340
pCRESS9|WP_212332236.1 YKVSIFDDISIPEIRRAGLLKNIIGGQRGFEYNVKYAPKRTVLMRNRLSIFLVNPDISFE	340
pCRESS9|WP_212332032.1 YKINIFDDISISQIRKEGLLKHIIGGQKGFSYNVKYAPKRTIA-GKKLSIFLVNPDISFE	336
pCRESS9|WP_011412958.1 YKINIFDDISLTRIRKEGLIKDIIGGQKGFSYNVKYAPKRTIA-GKKLSIFLVNPDISFE	336
pCRESS9|WP_013747472.1 YKVNIFDDISIPQIRKEGLFKQIIGGQKGFKYNVKYAPKRTIA-GKKLSIFLVNPDISFE	336
pCRESS9|WP_015083759.1 YKINIFDDISIPRIRKEGLFKQIIGGQKGFKHNVKYAPKRTIA-GKKLSIFLVNPDISFE	336
pCRESS9|MBT1576957.1 YKVNIFDDISIPKIRKEGLFKDIIGGQKGFKYNVKYAPKRTIA-GKKLSIFLVNPDISFE	336
pCRESS9|WP_017193171.1 YKINVFDDISIFEIKKHGLLKNIIGGQRGFNADIKYAPKRRIA-GNKLNIFLCNEDISFV	345
pCRESS9|WP_017193695.1 YKINVFDDISIFEIKKHGLLKNIIGGQRGFNADIKYAPKRRIA-GNKLNIFLCNEDISFV	351
pCRESS9|WP_015083755.1 FKVDVYDDISMNYIKSSGLLKNIIGGQRGFIVDVKYPPKRLLS-GNKLSIFLVNPDISFE	336
pCRESS9|WP_216871282.1 FKVDVYDDISINYIKSAGLLKNIIGGQRGFIVDVKYSPKRLLS-GNKLSIFLVNPDISFE	336
pCRESS9|WP_212775610.1 FKVDVYDDISINYIKSAGLLKNIIGGQRGFIVDVKYSPKRLLS-GNKLSIFLVNPDISFE	336
pCRESS9|WP_130428056.1 FKIDVYDDISITDIRRAGLLKNIIGGQRGFIVDVKYSPKRKLS-GNKLSIFLCNEDISFS	334
pCRESS9|WP_212332060.1 FKVDVYDDISIRDIKQAGLLKNIIGGQRGFIVDIKYSPKRRLS-GNKLSIFLCNEDISFS	334
:*:.::**:.: *. ** *.*****. * ::** *** : :::.*** * * **
pCRESS9|WP_012477128.1 GYCEWSRNNGHKFHKYIEENCIFIYVSDKLF-------------------------	376
pCRESS9|WP_011412950.1 NYCEWSRNDGHKFHEYIEDNCIFIYIPDKLYEEINE--------------------	372
pCRESS9|WP_012477133.1 GYCEWSYKKGHKFHEYIEDNCIFIYVSDKLY-------------------------	377
pCRESS9|WP_015060837.1 SYCEWSRDNGHKFHEYLEDNCIFIYVNNKLYDDPQDKALHDNLIQFFDSDKVEVED	396
pCRESS9|WP_212332236.1 DYCKWSRDNGHR--------------------------------------------	352
pCRESS9|WP_212332032.1 DYCKWSRDNGHRFHEYIEDNCIFIYISDKLY-------------------------	367
pCRESS9|WP_011412958.1 NYCEWSRNKGYKYHEYLEDNCIFIYVPDKLYH------------------------	368
pCRESS9|WP_013747472.1 NYCEWSEDNGHKFHEYIKDNCIFIYVPDKLY-------------------------	367
pCRESS9|WP_015083759.1 NYCEWSENNGHKFHEYIKDNCIFIYVPEKLY-------------------------	367
pCRESS9|MBT1576957.1 NYCEWSEDNGHKFHEYIRDNCIFIYVPDKLY-------------------------	367
pCRESS9|WP_017193171.1 RFCKKNKEMGGKEYEYIEKNCLFFNIDEKLYKENEE--------------------	381
pCRESS9|WP_017193695.1 RFCKKNKEMGGKEYEYIEKNCIFFNVKEKLYKEND---------------------	386
pCRESS9|WP_015083755.1 SYCEEDEKHAGETYKYIKSNCIFINVDNKLYDDPQDKSLKDIPIQFFSANKVEIED	392
pCRESS9|WP_216871282.1 SWCEEDEKYAGETHKYIKDNCIFIYVNNKLYDDPQDKALQDNLIQFFGSDKVEIED	392
pCRESS9|WP_212775610.1 SWCEEDEKYAGETHKYIKTNCIFIYVLDKLY-------------------------	367
pCRESS9|WP_130428056.1 DWCEIEESSGGKEHKYIQKNCIFINVDDKLYHDPQDKALKDIPIQFFGADKVEIED	390
pCRESS9|WP_212332060.1 NWCKTDEACGGNEYKYIKKNCIFIYVPDKLY-------------------------	365
:*: . . .
