# Supplementary material for: A Structural Perspective of Reps from CRESS-DNA Viruses and Their Bacterial Plasmid Homologues
Source: Viruses. 2021 Dec 25;14(1):37. doi: 10.3390/v14010037 (PMC8780604; doi:10.3390/v14010037)
Supplement: Supplementary file 1 [file viruses-14-00037-s001.zip › SupplementarySequences/Redondoviridae.aln]

CLUSTAL

Redondo|QBX89254.1/1-336     ------------------------------------------------------MNSTNV
Redondo|QCD25293.1/1-363     ------------------------MLTTIKAKQKPYIYVRR--CYVHIYNNIRDMNGTAT
Redondo|QCD25290.1/1-335     ------------------------------------------------------MNSNAT
Redondo|QPK66564.1/1-336     ------------------------------------------------------MLSHSS
Redondo|QCD25299.1/1-335     ------------------------------------------------------MLGHSV
Redondo|QCD25302.1/1-348     -----------------------------------------------------------M
Redondo|QOS14274.1/1-348     -----------------------------------------------------------M
Redondo|QCD25326.1/1-349     -----------------------------------------------------------M
Redondo|QCD25314.1/1-347     -----------------------------------------------------------M
Redondo|QTT61893.1/1-346     ----------------------------------------------------------MT
Redondo|AUB45048.1/1-348     ----------------------------------------------------------MA
Redondo|QTT61887.1/1-396     MGTALKYHCDELYYNSKAINKLQKMLTTIKATSKPYISRWGGGSVSFLYN---TRK--MT
Redondo|QCD25320.1/1-347     -----------------------------------------------------------M
Redondo|QCD25332.1/1-350     -----------------------------------------------------------M
Redondo|QCD25338.1/1-349     -----------------------------------------------------------M
Redondo|QTT61896.1/1-349     -----------------------------------------------------------M
Redondo|QCD25335.1/1-346     -----------------------------------------------------------M
Redondo|QBA83720.1/1-348     ------------------------------------------------YM---DNTRIRT
Redondo|QBA83850.1/1-350     ----------------------------------------------------------MS
Redondo|QBA83780.1/1-364     --------------------------------------------LTEIYI---ILIFIMS
Redondo|QBA83748.1/1-335     ------------------------------------------------------------
Redondo|YP_009408607.1/1-357 -------------------------------------------------------METQK
Redondo|QBA83721.1/1-321     ----------------------------------------------FIDN---TRMSQVK
Redondo|QBA83785.1/1-372     ----------------------------------------------LSYN---TRMSL--
Redondo|QBA83719.1/1-367     -----------------------------------------------------TMKSM--
Redondo|QBA83929.1/1-345     ------------------------------------------------------------
Redondo|QBA83798.1/1-332     ------------------------------------------------------------
Redondo|QBA83916.1/1-360     ------------------------------------------------------MSSQ--
Redondo|QBA83766.1/1-353     -----------------------------------------------------TMSSQ--

Redondo|QBX89254.1/1-336     SKPISGKNFLLTYNDSEDKIGIGV-DIAEHLIEKFQE-KVLFIAVGREIAPTTGMIHYHC
Redondo|QCD25293.1/1-363     KKPISGKNFLLTYNDPEDVIGMHI-DLTEHLTNTFEE-DLDFIAVGQETAPTTGTIHYHV
Redondo|QCD25290.1/1-335     KKPISGKNFLLTYNDPEDTIDTPT-NLAEHLTNSFAE-NLDFIAVGRETAPTTGTIHYHA
Redondo|QPK66564.1/1-336     CKLLNAKRFLLTYNDVEGKIPSAL-DLSEHLINLTSE-KMEFVVVSEETAPTTGMKHYHA
Redondo|QCD25299.1/1-335     CKLINAKRFMLTYNDPMEV-IDHL-DLCEHLTELLSE-NLEFLVVSKEKAPTTQMVHYHA
Redondo|QCD25302.1/1-348     SLTFDGKNLYLTFMDPEKKIDGPA-SLINELIEKLLQYEPKYIVAGKEQAPSTGTTHYHV
Redondo|QOS14274.1/1-348     SLHLDCVNLLLTYNDPVRKDLWGYEPLRPTNYLRISKSMNNIRRCSKEKAPTTGMTHYHV
Redondo|QCD25326.1/1-349     SLHLDCVNLLLTYNDPEGKIFGDM-SLLDQLIENFKEYEPIYGVCSKEKAPTTGMTHYHV
Redondo|QCD25314.1/1-347     SLRLDCVNLLLTYNDPEGKIFGDM-SLLDQLIENFKEYEPIYGVSCKEKAPTTGMTHYHV
Redondo|QTT61893.1/1-346     ALKLDQKTIFATYNDPENKIVDPK-CLLTKLSAKFEEWNVIYGTAGKEVAPTTGTVHYHA
Redondo|AUB45048.1/1-348     HIRLDQKTIFATYLDTENKIVGPT-ILVSTLMERFEKYNPIYATAGKEVAPSTGTIHYHA
Redondo|QTT61887.1/1-396     HLRLDQKTIFATYLDKEDKITNPI-KVVNTLMERFEKYIPVYATCGKEVAPTTGTTHYHA
Redondo|QCD25320.1/1-347     TLRIQHKNLYLTYLDQNKQISGPS-WLLSTLAERLEKYETEYGICCREVAPTTGTLHYHL
Redondo|QCD25332.1/1-350     TLRLQNTNIYLTYMDKEKKIAGPA-WLLTTLAERLERYETEYGICCRETAPSTGTLHYHL
Redondo|QCD25338.1/1-349     TLRLQNKNLYLTYLDTEERIFSET-ILITELAERLDKYVVKYAIACKEVAPTTGTVHYHC
Redondo|QTT61896.1/1-349     TIRLQNKNLYLTYMDPEEKIFSEI-ILLTELAERLGKYITEYGIACKEIAPTTKTTHYHV
Redondo|QCD25335.1/1-346     TLRLQHKNIYATYLDSEKKIFDPV-ILITELCERLDKYGIRYGIACKEVAPTTGTVHYHV
Redondo|QBA83720.1/1-348     PVTLQKKWLFLTYCDSEGKIQGPA-ILLNELAENLKKYEPYYGICGEEFAPTTGLKHYHL
Redondo|QBA83850.1/1-350     SVRLQNKNLFLTYNDPEETIAGPA-WLLNKLAEQLEKYQPYYGVCGEEKAPTTGTKHYHL
Redondo|QBA83780.1/1-364     AVRLQHKQLYLTFNDPEEKIAGPG-WLLSALIEKLEQYDPYYGVSCQEEAPTTGTNHFHV
Redondo|QBA83748.1/1-335     -LKLQNKWLYLTYLDSHNQIAGPA-VLLSELIENLEKWRPYYAIAGEEQAPTTGTRHFHV
Redondo|YP_009408607.1/1-357 SVRIQHKWIYATYNDSKECIEGPA-MLLDTLAEQLKRWKPYYAVACEERAPTTGMRHFHA
Redondo|QBA83721.1/1-321     AITIQRKWLFLTYNDSEKRITGPA-LLLDELVQKLKQWSPYYGVAGKEEAPTTGMCHYHV
Redondo|QBA83785.1/1-372     TKRIQCKNFYLTYLDGEGKIIGPM-WILDELVKKLEKFQPYYGIACKEEAPTTGTVHYHV
Redondo|QBA83719.1/1-367     TNRHQIKNWYLTYLDSQQKINGPA-LLLEELVKRLDSYTPYYGICCKEKAPSTGTTHYHI
Redondo|QBA83929.1/1-345     SVRIQNKNIYATYNDSQNLITGPT-LLLEMLTKNLEQWHPVYGICCQEKAPTTGMKHFHI
Redondo|QBA83798.1/1-332     -TRIQAQNVYLTYLDSEQKLVGPA-WLLEQLVTRLSKFTPYYGICCRERAPTTGTVHYHI
Redondo|QBA83916.1/1-360     TMRLQLKNFYLTYLDPSQKIVGPG-ILLDQLISQLEKFMPYYGIACKESAPSTGTVHYHV
Redondo|QBA83766.1/1-353     TMRLQLKNFYLTYLDPSQKIVGPG-ILLDQLISQLEKFMPYYGIACKESAPSTGTVHYHV

Redondo|QBX89254.1/1-336     LLMLKDRFFSRN-TSCFDFKNIHPNFQTVRNNTRKTYLYVIKDNDYWETNPRFFEKEDDL
Redondo|QCD25293.1/1-363     ILLLKNRLFTRN-NAVFDYKSIHPNYQTIRNNIRKTYLYVIKGGKYSQSDLKRFELEDEK
Redondo|QCD25290.1/1-335     ILLLKNRLFTRN-NAVFDYKSIHPNYQTIRNNVRKTYLYVIKGGNYTQSDLKRFELEDEK
Redondo|QPK66564.1/1-336     LVILKDNLYSRK-LDYFDYLMIHPNIEAVRGNAQKAYEYVIKDGKYWQSDLNYFKVDYGK
Redondo|QCD25299.1/1-335     LLIAKEKIYKRD-INFFDYKEIHPNIESVKGNPKKAYEYVIKDGNYWQSSLNYFKDVNEE
Redondo|QCD25302.1/1-348     FINLNKRLHTRHLEEFICIKTIRPELERVRNNCAKIIQYCKKGNNYAELGKDEWT-KNKS
Redondo|QOS14274.1/1-348     YIKLKRRCQKKDGRSLLIVETIRPNIERVRDNIKAVIKYVMKGGYYAEYGTCPINLKEEK
Redondo|QCD25326.1/1-349     YIKLKRRCQKKDGRSLLIVETIRPNIERVRNNIKAVIKYVMKGGYYAEYGTCPVNLKEEE
Redondo|QCD25314.1/1-347     YIKLKRRCQKKDGRSLLIVETIRPNIERVRNNIKAVIKYVKKGGYYAEYGTCPVELKDTK
Redondo|QTT61893.1/1-346     LLVLERKCRTRNGADLLKIEEIIPHLEKIKNGIKFIVNYCQKDGNYAEIGKKPY---KEE
Redondo|AUB45048.1/1-348     VIICELNVRTKNGDELLKVEGILPHLERIRYGIRKIAEYCQKDGNFAEGGKKPW---KEL
Redondo|QTT61887.1/1-396     VIVCETHIRTKNGNDLLEIDGILPHLERVKYGIKKIAEYCQKEGNFAEAGKRTW---KEA
Redondo|QCD25320.1/1-347     LIKCKKVISVRNANTLLEMEGIRPHVEKVNNNLRMIVKYIKKNGDFAQLNPENAPKDAT-
Redondo|QCD25332.1/1-350     FIKCKRMVSIRNANSVIEMEGIIPHIEKVNNNIKRIIDYIKKNGDIAVLNPENAPKNTM-
Redondo|QCD25338.1/1-349     LICCENVISTRNGKELLTIENVTPHVERIQNNLVNIVNYIKKDGSFAEVNKENAPRRKE-
Redondo|QTT61896.1/1-349     LIICKKTISVRNGKSLLEVEGIMPHLEKVRNNLIAVIRYIKKDGIYAEFNKENAPKEKLI
Redondo|QCD25335.1/1-346     LIMCNKTVSVRNAKNLLEIEGIMPHLEKINNNIIKVIQYIKKDGYYNEVNKENEPKTEK-
Redondo|QBA83720.1/1-348     LICCKRQVRSRN-GEIIEVRGVKPHIEQIHGNLRKVIEYVKKGGVVAEMNKSQCPVKLEL
Redondo|QBA83850.1/1-350     LIMCKNPVISKN-GQVIEIKGIAPHIEKIRNNLRGVIKYVKKDGNIAELNKNLCPVKEDK
Redondo|QBA83780.1/1-364     LILCRKTVSRRN-GDIIEVEGIHPHIEKVRNNLRMIIKYIMKNGNVAKFNEENCPVQMNK
Redondo|QBA83748.1/1-335     IVCCHEQVRTRK-SEVLEIKGVNPHLEKVHNNLKKIIEYCKKGGNIAEYGKENCPVKNQE
Redondo|YP_009408607.1/1-357 LILCREQVRARS-TEVLEVKGIKPHLEKVNNNLRRVIEYIKKDGTVAELNKDMCPIKMEK
Redondo|QBA83721.1/1-321     VICCKNQVRSKK-GEVLEIKGINPHLERINNNLKAVIKYCMKEEDYAEFNKDSCPVMLDE
Redondo|QBA83785.1/1-372     LVCCAKQCRTRD-STIIEIQGINPHMERVTGGLKKIIEYIRKDGIIAEYNKDNCPVKMDQ
Redondo|QBA83719.1/1-367     LICCQERCRTRN-LDIIEINDIKPHVERVNNNLRRIINYIKKEGEFAEFNADQCPVKKEQ
Redondo|QBA83929.1/1-345     LVMCNETVKTRTGGEVLMINGILPHLEKVRNNIKAIIDYIKKGGEFSEYNKENCPIRKEA
Redondo|QBA83798.1/1-332     LVCCRERCRTRN-TELVEIEGIKPHWEKVNNNLKAIIEYIKKDGEVAEFNKDQIPVNDTK
Redondo|QBA83916.1/1-360     LICCKEKCRTRN-AEILEIEGIHPHIEKVQNNLRRIIEYIKKNGDIAEYNKDACPVKDGT
Redondo|QBA83766.1/1-353     LICCKEKCRTRN-AEILEIEGIHPHLEKVQNNLRRIIEYIKKNGDIAEYNKDACPVKDGT

Redondo|QBX89254.1/1-336     KNKERIRKNKLLMEGDIMKAYLDGEIGPVELIRAQKIRAIKLQTEPTMIKREAPLVIWFY
Redondo|QCD25293.1/1-363     KGRERREKNKLLMNGDILKAYEEGEIGPIEFIRAQKIRSIKIQIEPTMIKRDAPLVIWFY
Redondo|QCD25290.1/1-335     KLRDRIEKNKLLMKGDILKAYEEGEIGAIEFIRAQKIRSIKIQIEPTMMKRDMPLVLWFY
Redondo|QPK66564.1/1-336     KNNERIKRNKLLMNGDIFEEYEKGNIGPIDLIRAAKIRAIKVQLEPTMIKRTPPLIMWFY
Redondo|QCD25299.1/1-335     KLKERIKKNRLLLEGDVMEEFENGKIGAIDLIRASKIRTIKVQLNCNINKRQAPLIMWFY
Redondo|QCD25302.1/1-348     --LNKEEKANLMLKGDLEKLFLEGTLGAIDVIRAQKLKNIFN-LERKSTKYQQKLVLWFK
Redondo|QOS14274.1/1-348     --NNKVKKAQMMMTGNLEELFLNGELGAVDVIRAQKLKTIFQ-LARPMEKYSKKLVLWFK
Redondo|QCD25326.1/1-349     --NNKVKKAQMMMTGNLEELFLNGELGAVDVIRAQKLKTIFQ-LARPMEKYSKKLVLWFK
Redondo|QCD25314.1/1-347     --ISKIDKANVMINGNLEELYLNGTLGAVDVIRAQKLRSIFQ-LARPVEKYSKKLVLWFK
Redondo|QTT61893.1/1-346     --MNKKEKNMKLLNGNLEELFTTGEIGPIDVIRAEKIRSIFM-KNSKPEKYKKRLILWFK
Redondo|AUB45048.1/1-348     --ESKKEKNQRLLQGDLEQLYLNGDIGPVEIIRAEKIRAIFA-KNSKPDKYKKRIVMWFK
Redondo|QTT61887.1/1-396     --LSKKEKNLMLLNGNLEEMFMNGEISATEVIRADKLRSVFT-RNSKPEKYKKRLIIWFK
Redondo|QCD25320.1/1-347     --LNKKEKAELMLNGNWEELFLNGELGAIDIIRAQKLKTIFD-MNRPPKEYKKRLVMWFH
Redondo|QCD25332.1/1-350     --ISKQEKANLMITGDLEKLFIDGTLGAVDIIRAEKLRSIFI-KYSQPTGYKQRMVLWFK
Redondo|QCD25338.1/1-349     --IEKREKAELMINGNLRELFMEGVLGAIDIIRAEKLRNIFQ-VQAPADKYQKKLILWFK
Redondo|QTT61896.1/1-349     --LNKKEKAELMMNGCLEELFLNGTLGAIDVIRATKLKSIFQ-QQSPIDKFQKKLILWFY
Redondo|QCD25335.1/1-346     --MNKADKAELMINGNWKELFMTGKLGAIDIIRAQKLKTIFD-LNRPPKKYEQKLILWFY
Redondo|QBA83720.1/1-348     --MTKEQKNQLLLSGDLLEAFSKGDIGAVDIIRAYKVRSLFD-IYGKPKAFEKKLVLWFM
Redondo|QBA83850.1/1-350     --LERKEKADLMLNGDLEKAFKDGTLGPIEVIRAEKLRKIFQ-VYRRPDPYSKKLIMWYR
Redondo|QBA83780.1/1-364     --LTREEKANVMLTGDLKKAFLDGTLGSIEVLRAEKLRRLFD-VYEEPEPYQKKLVLWFH
Redondo|QBA83748.1/1-335     --MNKAEKAKLMLECDLKEAFLTGTLGPIEVLRADKLRKLFE-VHAKPEPYKKRLILWFR
Redondo|YP_009408607.1/1-357 --QTKEEKNRLLLSGNLEQEFIKGTIGAVDVIRGFKIRSLFQ-QYSKPDDYKRRLILWFK
Redondo|QBA83721.1/1-321     --VKKEDKARLMMTGDLEDLFMKGSLSAIEVLRADKLRKMFQ-VYRKPEAYRKKLVMWFK
Redondo|QBA83785.1/1-372     --VTKEMKNRLMLNGDLEQEFMKGTLSSLDVIRAAKIRGIFE-VYRPPEPFMKKLVLWFK
Redondo|QBA83719.1/1-367     --ESKEEKRMIMLRGKLEEEYIKGTLGPVDVIRARKIRQIFA-MERKPDPYKKKLVLWFK
Redondo|QBA83929.1/1-345     --ATKKEKNMLLMNADLEEEFMNGNLGAIEVIRAVKVRSIFK-MNRKPEPYKKKLILWFK
Redondo|QBA83798.1/1-332     --MTKAQKNMLLLKGDLYDEFVKGNLGPVEVLRAVKIRGVFN-LTKKPAPYAKKLVLWFK
Redondo|QBA83916.1/1-360     --LSKREKNRTLAEGDLEEEYFKGNIGPIDVIRAVKVRSIFK-MNRKPEPYKKKLILWFK
Redondo|QBA83766.1/1-353     --LSKREKNRILAEGDLEEEYFKGNIGPIDVIRAVKVRGIFK-MKRKPSPYAKKLVMWFK

Redondo|QBX89254.1/1-336     GKTGTGKTRKTIEMAEEL-KLKTWMSSDSLKWFDGYCNQELAIIDDLRKEILPNWAFLLR
Redondo|QCD25293.1/1-363     GKTGTGKTRKTMEIAEEL-NLKTWMSSDSLKWFDGYCNQELAIIDDLRKEILPNWAFLLR
Redondo|QCD25290.1/1-335     GKTGSGKTRMTLEIAEDL-HLNAWISGDTLKWFDGYNGQEVAIIDDLRKEILPNWAFLLR
Redondo|QPK66564.1/1-336     GNTGSGKTRKAVEIAEQL-KARIWISNDSLKWFDGYCGQEIAVFDDLRRDILPTWAFLLR
Redondo|QCD25299.1/1-335     GATGSGKTRKALEMAEEL-KLRLWISNDSLKWFDGYCGQEIAVLDDLRKDILPTWAFLLR
Redondo|QCD25302.1/1-348     GETGEGKTRMATELAEL-FETEYWMSNENLKWFDGYNSQEIAIFDDFRKSMLGDWSYLLR
Redondo|QOS14274.1/1-348     GETGEGKTRKALEIAEM-FNLSFWMTNDSLKWFDGYTGQDLVIMDDFRKNMLGDWNYLLR
Redondo|QCD25326.1/1-349     GETGEGKTRKALEIAEM-FNLSFWMTNDSLKWFDGYTGQELVIMDDFRKNMLGDWNYLLR
Redondo|QCD25314.1/1-347     GETGEGKTRKAFEIAEK-FNLSFWMTNDSLKWYDGYTGQELVIIDDFRKNMLGDWNYLLR
Redondo|QTT61893.1/1-346     GPTGEGKTRTAIQLAEQYFNNDYWISNDSLHWFDGYNSQKVSIIDDFRKSMLTDWNFLLR
Redondo|AUB45048.1/1-348     GETGEGKTRTAVEIAEKFYNGDYWISNDSLRWFDGYHGQKLAIIDDFRKAMLTDWSFLLR
Redondo|QTT61887.1/1-396     GPTGEGKTRTAIQIAERYYEEDYWITNDNLHWFDGYNSQKVAIIDDFRKTMLTDWNFLLR
Redondo|QCD25320.1/1-347     GDTGEGKTKTALEIAKQYYDNSYWMSSDSLKWFDGYRGQKVAIIDDFRKGMLSDWSFLLR
Redondo|QCD25332.1/1-350     GETGEGKTRTALKIAEQYYNNSYWLSSDTLKWFDGYTNQRVAIIDDFRKNMLTDWSFILR
Redondo|QCD25338.1/1-349     GETGEGKTKTAVDIAERYFNGEYWMSNETLKWFDGYRGQPVAIIDDFRKSMLTEWSFLLR
Redondo|QTT61896.1/1-349     GETGEGKTRMATELADS-FKSKYWMSNETLRWFDGFTGQEIAIIDDFRKSMLTDWSYLLR
Redondo|QCD25335.1/1-346     GETGEGKTRKAVETAEM-YNLTYWLSNDSLRWFDGYQGQQIAIIDDFRKSMLTDWSYLLR
Redondo|QBA83720.1/1-348     GETGEGKTRKAVELAETL-GYRYWISNESLRWFDGYNGQEVAILDDFRRNMITDWNFLLR
Redondo|QBA83850.1/1-350     GETGEGKTRTAIELAEEF-KLSYWITNESLRWFDGYNGQELVIIDDFRQKMITDWNFLLR
Redondo|QBA83780.1/1-364     GETGEKKTRTAIDIANRY-NLKYWMSNESLKWFDGYIGQQMAIIDDFRKGMLSDWSFLLR
Redondo|QBA83748.1/1-335     GETGEGKTRRAIEIAERY-NLTYWISNDSLKWFDGYENQKVAIIDDFRKGMLNDWNFLLR
Redondo|YP_009408607.1/1-357 GPTGEGKTKTAIEIAKEW-NLKYWISNTDLRWFDGYDNQEIAVIDDFRKSMLTDWNFLLR
Redondo|QBA83721.1/1-321     GESGEGKTRKAVELAEEF-GKDWWISNGDLKWFDGYNQQKVAILDEFRKQMMPDWNYLLR
Redondo|QBA83785.1/1-372     GLPGEGKTRKAVQIAQEH-GLTYWMSNSDLKWFDGYNSQEVAIIDDFRKSMLSDWNYLLR
Redondo|QBA83719.1/1-367     GDTGEGKTRSAVELAERY-NLDWWMSSESLKWFDGFEGQQVAIIDEFRKTMLSEWSFLLR
Redondo|QBA83929.1/1-345     GATGEHKTRTAIEIAGRYFDNDYWMSNDTLKWFDGYHGQRVAIIDDFRKSMLTDWSYLLR
Redondo|QBA83798.1/1-332     GESGEGKTRMAVEIAEKY-NLNYWMSAENLKWFDGFEGQEIAIIDEFRKSMLSDWSYFLR
Redondo|QBA83916.1/1-360     GATGEHKTRTAVEIAGRYFDNDYWMSNDTLKWFDGYHGQRVAIIDDFRKSMLTDWSYLLR
Redondo|QBA83766.1/1-353     GESGEGKTRTAVDIAGKY-NLNYWMSAENLKWFDGFEGQEIAIIDEFRKSMLSDWSYFLR

Redondo|QBX89254.1/1-336     LLDRYALIVQIKGGFTRWNPKIIIITSPVEPHECFSWFNRQGEQQAWDSEDQLLRRLTWD
Redondo|QCD25293.1/1-363     LLDRYALIVQIKGGFTRWNPKIIIITSPVEPHECFSWYNRQGEQQAWDSEEQLERRLTWE
Redondo|QCD25290.1/1-335     LLDRYSLIVQIKGGFTRWNPKIIIITCPVEPHECFSWYNKQGEQQAWDSEEQLLRRLTWE
Redondo|QPK66564.1/1-336     LLDRYPLIVQIKGGFVKWEPKIIIITCPVQPEECFKWYNKQGEEQQWDRQEQLNRRLTWE
Redondo|QCD25299.1/1-335     LLDRYPLIVQIKGGFVKWVPRIIIITCPVAPEECFSWFNKNGEQQQWDRQEQLNRRLTWE
Redondo|QCD25302.1/1-348     LLDGYGLYAPIKGGFTTWKPKIIIITSPATPHEAFSWVNKEGEEQGWDKEEQLIRRLTWN
Redondo|QOS14274.1/1-348     LLDGYGLAVQVKGGFTIWKPKIIIITSPATPHEAFSWVNKEGEEQGWDKEEQLIRRLTHE
Redondo|QCD25326.1/1-349     LLDGYGLAVQVKGGFAIWKPKIIIITSPATPHEAFSWVNKEGEEQGWDKEEQLIRRLTHE
Redondo|QCD25314.1/1-347     LLDGYGLAVQVKGGFTTWKPKIIIITSPATPHEAFSWVNKEGEEQGWDKEDQLIRRLTHE
Redondo|QTT61893.1/1-346     LLDGYNLIVQIKGGYVKWNPDVVIITSPASPEEAFQWINKDGQVEAWDKQDQLTRRLMHE
Redondo|AUB45048.1/1-348     LLDGYNLIVQTKGGFTKWNPETIIITSPATPEEAFSWTNNEGETKQWDKADQLQRRLTHN
Redondo|QTT61887.1/1-396     LLDGYNLIVQIKGGFVKWNPNVIIITSPATPEEAFQWINKNGETEAWDKQDQLTRRLVHN
Redondo|QCD25320.1/1-347     LLDGYNLLVQIKGGFTTWNPELIIITSPATPEQAFKWTNKEGEEQQWDKQEQLTRRITHE
Redondo|QCD25332.1/1-350     LLDGYNLIVQVKGGFTSWKPELIIITSPATPEQAFSWTNKEGEEQPWDKQEQLTRRLTSY
Redondo|QCD25338.1/1-349     LLDGYNLIVQVKGGFVKWQPKVIIVTSPASPSEAFQWVNKEGEIIEWDKQVQLTRRLTYE
Redondo|QTT61896.1/1-349     ILDGYGLFVQIKGGFTKWNPKVVIITSPATPQQAFSWINKEGEEQEWDKHEQLIRRLTYE
Redondo|QCD25335.1/1-346     ILDGYSLYVQIKGGFTTWEPKIIIITSPATPQEAFKWIDKEGEERTWDKEEQLTRRLTFK
Redondo|QBA83720.1/1-348     LLDGYNLVVPIKGNYTRWQPKLIIITSPATPTQAFEFINKDGQIEQWDHQDQLERRLRYD
Redondo|QBA83850.1/1-350     LLDGYGLSVPVKGGYVAWKPKIIIITTPATPQEAFQWMNKDGELQNWDHLDQLMRRLTHE
Redondo|QBA83780.1/1-364     ILDGYSLKVQVKGGYIKWNPKIIVITTPAMPNEAFQWINKEGQTMEWDHQDQLTRRLVYD
Redondo|QBA83748.1/1-335     LLDGYNLIVPIKGGFTRWTPQIVIITTPATPEQAFSWVNREGEIQEWDHQDQLTRRLTHE
Redondo|YP_009408607.1/1-357 LLDGYNLLVPIKGAHVKWDPRIIIVTTPATPEEAFQWITRDGQIQEWDRQEQLTRRLTFE
Redondo|QBA83721.1/1-321     ILDGYHMLVPVKGSFVQWNPEIIIITSPATPTEAFSWINKDGEVVEWDHQVSSD------
Redondo|QBA83785.1/1-372     LLDGYGLLVQVKGAFKQWNPKIIVITTPATPSEAFQWINKNGETQEWDRQEQLERRMMYD
Redondo|QBA83719.1/1-367     LLDGYSLFVQVKGGFTRWNPQIVVITTPASPEECFSWVDKDGQTKDWDRMEQLIRRLTYK
Redondo|QBA83929.1/1-345     LLDGYSLCVQIKGGFEIWKPEVVIITSPGSPTEAFQWINKNGETEEWDKQEQLTRRLVYE
Redondo|QBA83798.1/1-332     LLDGYSLTVQVKGAFTIWNPKIVIITSPASPQEAFQWVDREGNEQQWDRIEQLERRLSWK
Redondo|QBA83916.1/1-360     LLDGYSLCVQIKGGFEIWKPEVIIITSPGSPEEAFQWINKNGETEEWDKQEQLTRRLVYE
Redondo|QBA83766.1/1-353     LLDGYSLTVQVKGAFTIWNPKIVIITSPASPQEAFQWVDREGNEQQWDRIEQLERRLSWK

Redondo|QBX89254.1/1-336     GIEQVYEFPLSTGDEEALEETLESWKAKQAG----EEN----------------------
Redondo|QCD25293.1/1-363     GAVQIYEFPLSLGDQEALEETIEMWKVKEGR----SN-----------------------
Redondo|QCD25290.1/1-335     GVEQIYEFPLSTGDQEALEETIESWKAKQGR----SN-----------------------
Redondo|QPK66564.1/1-336     EVEQIYEFPLSLGDQEEINLTIENWKIKEMN----NFI----------------------
Redondo|QCD25299.1/1-335     EVEQIYEFPLSLGDQEEINLTIENWKIKEMN----NFI----------------------
Redondo|QCD25302.1/1-348     EELQVYDFPLWPEKKEQLIKTVEKFLGRSQK-QED-IMLPEE--WSIIEPEGFITPG---
Redondo|QOS14274.1/1-348     DEEQIYQFPLWKEEEKKLEATIRKFLGLP---EEE-FLPSEE--WSIIEPEGFITPN---
Redondo|QCD25326.1/1-349     DEEQIYQFPLWKEDEERMTLTIKKFLGLPIL-EEE-NMLPEE--WSTILPEGFITPS---
Redondo|QCD25314.1/1-347     DEEQIYQFPLWEQDEKRLEATIRRFLGLP---EEE-SMFPEE--WSIIEPEGFITPG---
Redondo|QTT61893.1/1-346     EELQVYEFPLWEDELKRLESTIRRFLGLP---EED-NMLPEE--WSIIEPEGFITPG---
Redondo|AUB45048.1/1-348     DVDQIYNFPLWDEDKLKLENVFRKEFGLAPI-EEE-SMFPEE--WSVIEPEGFITPG---
Redondo|QTT61887.1/1-396     DELQVYDFPLWDVEQKRLENTIRKELGLAPI-EE------EE--WSVIEPEGFITPG---
Redondo|QCD25320.1/1-347     DIAQIYEFPMWEDELKRLEKTIRKFLGLP----EEEFLTAED--WSIIEPEGFVTPG---
Redondo|QCD25332.1/1-350     DELQVYEFPLWEQERVRLENTIRKRLEMPLL-DQENMMPEEE--WSTILPEGFITPS---
Redondo|QCD25338.1/1-349     DEEQIYQFPLWNQDQLKLENTIRKYLGLAPM-EEE-SMFPEE--WSVIEPEGFITPG---
Redondo|QTT61896.1/1-349     DKLQVYEFPLWNEKKEEIFQVMEKHLGRKAQ-REE-FLTAED--WSIIEPEGFITPG---
Redondo|QCD25335.1/1-346     EELQVYQFPLWKEEEKRLERTLRQFLGLP---EEE-NMMPEE--WSIIEPEGFITPS---
Redondo|QBA83720.1/1-348     DELQLYEFPLWEDEERRLMRTINKFLGR-----DDQAVVEEEFSMSPILP----------
Redondo|QBA83850.1/1-350     DEEQVYQFPLWEEDKQKLMNTVRQFLGIE----NDEAMVEEELSMSPILPEPSQIDEA--
Redondo|QBA83780.1/1-364     DVEQIYEFPLWKEEEERLTKTVEKFLGIE----NENAMVEEELSLSPIMPEPTHDRTAEL
Redondo|QBA83748.1/1-335     DELQVYEFPLWEDEERRLTRTVERFLGI----------EEEELTMSPILPEP--------
Redondo|YP_009408607.1/1-357 DELQVYDFPLWEDEKQRLVRTIEKFLKEEKIIQEEQAVIEEELSMSPILPEPSQIDEA--
Redondo|QBA83721.1/1-321     ------------------------------------------------------------
Redondo|QBA83785.1/1-372     DELQLYEFPLWKEEEERLERTINKFLGIA----E--QPVEEDFELSPILPEPSPSVQR--
Redondo|QBA83719.1/1-367     DQLQVYEFPLWDDEKERLKTTVEDFLGIN----D-QAMVEEDLELSPILPEPSKCPAIQV
Redondo|QBA83929.1/1-345     DTEQVYDFPLWEEDRRRLMATVEDFLGMN----HEQEMVEEDLELSPILPEPS-------
Redondo|QBA83798.1/1-332     DEMQVYEFPLWEDEKARLFRTINDFLGIQ----DEQEMVEEDL-----------------
Redondo|QBA83916.1/1-360     DTEQVYDFPLWEEDRRRLMATVEDFLGIN----HEQEMVEEDLELSPILPEPPQVSSDTA
Redondo|QBA83766.1/1-353     EEMQVYEFPLWEDEKARLFRTINDFLGIQ----DEQEMVEEDLELSPISPEPSQIDEA--

Redondo|QBX89254.1/1-336     -------------------------
Redondo|QCD25293.1/1-363     -------------------------
Redondo|QCD25290.1/1-335     -------------------------
Redondo|QPK66564.1/1-336     -------------------------
Redondo|QCD25299.1/1-335     -------------------------
Redondo|QCD25302.1/1-348     -------------------------
Redondo|QOS14274.1/1-348     -------------------------
Redondo|QCD25326.1/1-349     -------------------------
Redondo|QCD25314.1/1-347     -------------------------
Redondo|QTT61893.1/1-346     -------------------------
Redondo|AUB45048.1/1-348     -------------------------
Redondo|QTT61887.1/1-396     -------------------------
Redondo|QCD25320.1/1-347     -------------------------
Redondo|QCD25332.1/1-350     -------------------------
Redondo|QCD25338.1/1-349     -------------------------
Redondo|QTT61896.1/1-349     -------------------------
Redondo|QCD25335.1/1-346     -------------------------
Redondo|QBA83720.1/1-348     -------------------------
Redondo|QBA83850.1/1-350     -------------------------
Redondo|QBA83780.1/1-364     K------------------------
Redondo|QBA83748.1/1-335     -------------------------
Redondo|YP_009408607.1/1-357 -------------------------
Redondo|QBA83721.1/1-321     ---TSVQRYKCPAIQVSSDTSVQRY
Redondo|QBA83785.1/1-372     -----YRYTKCPAIQVYQVSSD---
Redondo|QBA83719.1/1-367     SSDTSVQRYKCPA------------
Redondo|QBA83929.1/1-345     -------------------------
Redondo|QBA83798.1/1-332     -------------------------
Redondo|QBA83916.1/1-360     QVSSD--------------------
Redondo|QBA83766.1/1-353     -------------------------
