# Supplementary material for: A Structural Perspective of Reps from CRESS-DNA Viruses and Their Bacterial Plasmid Homologues
Source: Viruses. 2021 Dec 25;14(1):37. doi: 10.3390/v14010037 (PMC8780604; doi:10.3390/v14010037)
Supplement: Supplementary file 1 [file viruses-14-00037-s001.zip › SupplementarySequences/Smacoviridae.aln]

CLUSTAL O(1.2.4) multiple sequence alignment
Smaco|YP_009252314.1/1-262 ------------------------------------------------------------	0
Smaco|YP_009508826.1/1-255 ------------------------------------------------------------	0
Smaco|QCH00638.1/1-275 ------------------------------------------------------------	0
Smaco|AIY31250.1 ------------------------------------------------------------	0
Smaco|YP_009252306.1/1-244 ------------------------------------------------------------	0
Smaco|YP_009252312.1/1-260 ------------------------------------------------------------	0
Smaco|YP_009508852.1/1-244 ------------------------------------------------------------	0
Smaco|YP_009508854.1/1-253 ------------------------------------------------------------	0
Smaco|YP_009252308.1/1-267 ------------------------------------------------------------	0
Smaco|QDH43742.1/1-284 ------------------------------------------------------------	0
Smaco|QIR82265.1/1-284 ------------------------------------------------------------	0
Smaco|AKV57235.1/1-282 ------------------------------------------------------------	0
Smaco|QTZ20017.1/1-274 ------------------------------------------------------------	0
Smaco|YP_009054993.1/1-279 ------------------------------------------------------------	0
Smaco|QIR82271.1/1-240 ------------------------------------------------------------	0
Smaco|QTE03693.1/1-274 ------------------------------------------------------------	0
Smaco|QIR82263.1/1-269 ------------------------------------------------------------	0
Smaco|QJI53622.1/1-286 ------------------------------------------------------------	0
Smaco|YP_009508865.1/1-278 ------------------------------------------------------------	0
Smaco|BBE29360.1/1-284 ------------------------------------------------------------	0
Smaco|ADB24816.1/1-271 ------------------------------------------------------------	0
Smaco|BBE29362.1/1-268 ------------------------------------------------------------	0
Smaco|YP_009118272.1/1-231 ------------------------------------------------------------	0
Smaco|CRY97150.1/1-243 ------------------------------------------------------------	0
Smaco|QTZ20015.1/1-244 ------------------------------------------------------------	0
Smaco|QJI53624.1/1-243 ------------------------------------------------------------	0
Smaco|YP_009022025.1/1-243 ------------------------------------------------------------	0
Smaco|QIR82261.1/1-243 ------------------------------------------------------------	0
Smaco|BBE29364.1/1-245 ------------------------------------------------------------	0
Smaco|BBE29366.1/1-269 ------------------------------------------------------------	0
Smaco|QDM14413.1/1-243 ------------------------------------------------------------	0
Smaco|YP_009054985.1/1-243 ------------------------------------------------------------	0
Smaco|QDM14451.1/1-243 ------------------------------------------------------------	0
Smaco|QDM14455.1/1-243 ------------------------------------------------------------	0
Smaco|APA32002.1/1-262 ------------------------------------------------------------	0
Smaco|APA32003.1/1-272 ------------------------------------------------------------	0
Smaco|AMR73073.1/1-267 ------------------------------------------------------------	0
Smaco|QIN96627.1/1-241 ------------------------------------------------------------	0
Smaco|QIR82279.1/1-245 ------------------------------------------------------------	0
Smaco|QIR82273.1/1-267 ------------------------------------------------------------	0
Smaco|QNH86215.1/1-235 ------------------------------------------------------------	0
Smaco|QBP37063.1/1-282 ------------------------------------------------------------	0
Smaco|QBP37087.1/1-282 ------------------------------------------------------------	0
Smaco|AGK45268.1/1-280 ------------------------------------------------------------	0
Smaco|AOV86240.1/1-243 ------------------------------------------------------------	0
Smaco|APR73541.1/1-258 ------------------------------------------------------------	0
Smaco|QTE03700.1/1-289 ------MLPT--PPPIGVSPG--ATVVP-----------------SATIAISHKYITPLF	33
Smaco|CRY97839.1/1-243 ------------------------------------------------------------	0
Smaco|QIR82269.1/1-294 ------------------------------------------------------------	0
Smaco|YP_009252320.1/1-273 ------------------------------------------------------------	0
Smaco|QCH00640.1/1-264 ------------------------------------------------------------	0
Smaco|QTZ20021.1/1-249 ------------------------------------------------------------	0
Smaco|QDJ95283.1/1-244 ------------------------------------------------------------	0
Smaco|QNH86219.1/1-259 ------------------------------------------------------------	0
Smaco|QBP37129.1/1-259 ------------------------------------------------------------	0
Smaco|APG55814.1/1-258 ------------------------------------------------------------	0
Smaco|APG55821.1/1-347 MCWLYKFAPKPIPAPARVDKASRGSINSASRNSYHICHTCETFRGCGSLSCSTLFRTSLF	60
Smaco|QBP37161.1/1-261 ------------------------------------------------------------	0
Smaco|QBP37073.1/1-277 ----------------------------------------------------------MT	2
Smaco|QBP37093.1/1-296 ----------------------------------------------------------MT	2
Smaco|QBP37139.1/1-250 ------------------------------------------------------------	0
Smaco|QBP37119.1/1-267 ------------------------------------------------------------	0
Smaco|YP_009054987.1/1-262 ------------------------------------------------------------	0
Smaco|QBP37163.1/1-251 ------------------------------------------------------------	0
Smaco|QBP37143.1/1-250 ------------------------------------------------------------	0
Smaco|QNH86214.1/1-258 ------------------------------------------------------------	0
Smaco|APG55839.1/1-263 ------------------------------------------------------------	0
Smaco|APG55784.1/1-241 ------------------------------------------------------------	0
Smaco|YP_009508831.1/1-261 ------------------------------------------------------------	0
Smaco|QJQ37735.1/1-282 ------------------------------------------------------------	0
Smaco|AJF23077.1/1-248 ------------------------------------------------------------	0
Smaco|YP_009337832.1/1-248 ------------------------------------------------------------	0
Smaco|YP_009508837.1/1-248 ------------------------------------------------------------	0
Smaco|YP_009508839.1/1-248 ------------------------------------------------------------	0
Smaco|AJF23062.1/1-248 ------------------------------------------------------------	0
Smaco|AJF23054.1/1-249 ------------------------------------------------------------	0
Smaco|YP_009508846.1/1-249 ------------------------------------------------------------	0
Smaco|QJI53620.1/1-254 ------------------------------------------------------------	0
Smaco|QCC72655.1/1-260 ------------------------------------------------------------	0
Smaco|QCC72671.1/1-261 ------------------------------------------------------------	0
Smaco|BBE29376.1/1-259 ------------------------------------------------------------	0
Smaco|QDH43738.1/1-259 ------------------------------------------------------------	0
Smaco|QCC72677.1/1-280 ------------------------------------------------------------	0
Smaco|QIR82219.1/1-259 ------------------------------------------------------------	0
Smaco|APG55837.1/1-259 ------------------------------------------------------------	0
Smaco|QCC72717.1/1-268 ------------------------------------------------------------	0
Smaco|QCC72711.1/1-306 ------------------------------------------------------------	0
Smaco|QBP37182.1/1-271 ------------------------------------------------------------	0
Smaco|CRY97145.1/1-274 ------------------------------------------------------------	0
Smaco|QCC72747.1/1-269 ------------------------------------------------------------	0
Smaco|QCC72739.1/1-269 ------------------------------------------------------------	0
Smaco|QCC72683.1/1-269 ------------------------------------------------------------	0
Smaco|QRV62030.1/1-289 ------------------------------------------------------------	0
Smaco|QCC72741.1/1-269 ------------------------------------------------------------	0
Smaco|YP_009252314.1/1-262 ------------------------------------------MGKYSVTISADLWKE---	15
Smaco|YP_009508826.1/1-255 -------------------------------------------MKYVATISRTSIPE---	14
Smaco|QCH00638.1/1-275 -------------------------------------------MKYVATIPRDGIKE---	14
Smaco|AIY31250.1 ---------------------------------------------MHSETTTHRRKNLQT	15
Smaco|YP_009252306.1/1-244 ------------------------------------------------------------	0
Smaco|YP_009252312.1/1-260 ----------------------------------------------MMTIPRRIEKPLDN	14
Smaco|YP_009508852.1/1-244 ----------------------------------------------MVTVPTKHA-----	9
Smaco|YP_009508854.1/1-253 ----------------------------------------------MLTIPAKRG-----	9
Smaco|YP_009252308.1/1-267 ----------------------------------------------MLTMPWTGQSK---	11
Smaco|QDH43742.1/1-284 ----------------------------------------------MITLPWNAASK---	11
Smaco|QIR82265.1/1-284 ----------------------------------MGINGRGSIKMYMLTIPRNND-----	21
Smaco|AKV57235.1/1-282 -----------------------------------MRHPVSMTKCYMITAPRDEE-----	20
Smaco|QTZ20017.1/1-274 ------------------------------------------MKTYMVTMPRDGY-----	13
Smaco|YP_009054993.1/1-279 ------------------------------------------MKTYMLTIPRERADRI--	16
Smaco|QIR82271.1/1-240 ------------------------------------------------------------	0
Smaco|QTE03693.1/1-274 ------------------------------------------MKHYMITMPRNEN-----	13
Smaco|QIR82263.1/1-269 -----------------------------------------MVTNYMITMPRNEN-----	14
Smaco|QJI53622.1/1-286 -----------------------MTL-----LI-YNGADRRCMKNYMVTMPRKD------	25
Smaco|YP_009508865.1/1-278 -------------------------------------------MDIMATIGR-T------	10
Smaco|BBE29360.1/1-284 -------------------------------------------MDILATIDR-D------	10
Smaco|ADB24816.1/1-271 ----------------------------------MHLFTEVVSVDIMTTMQRTH------	20
Smaco|BBE29362.1/1-268 ------------------------------------------MGTVIVTMGRKD------	12
Smaco|YP_009118272.1/1-231 ------------MST----------------TA-SRQWSTKMSQMYMLTIPRDKVSK---	28
Smaco|CRY97150.1/1-243 ------------------------------------------MDSYILTVPR-TVHK---	14
Smaco|QTZ20015.1/1-244 -----------------------------------------MVKSYMLTIPR-TVPR---	15
Smaco|QJI53624.1/1-243 ------------------------------------------MQAWIMTIPR-SVPK---	14
Smaco|YP_009022025.1/1-243 ------------------------------------------MKKYIMTVPR-SVPK---	14
Smaco|QIR82261.1/1-243 ------------------------------------------MKKFIMTIPQ-TVPK---	14
Smaco|BBE29364.1/1-245 -----------------------------------------MVQTWMGTAPRERVNM---	16
Smaco|BBE29366.1/1-269 -------MTKTYMMTAPRKQS-I--E-----YA-EPIELSGWLHGWILP-TRTNVCK---	40
Smaco|QDM14413.1/1-243 ------------------------------------------MQAYIMTVPR-TVHR---	14
Smaco|YP_009054985.1/1-243 ------------------------------------------MQAYMMTIPR-TVSK---	14
Smaco|QDM14451.1/1-243 ------------------------------------------MQTYMMTIPR-TVSK---	14
Smaco|QDM14455.1/1-243 ------------------------------------------MQTYVMTIPR-TVSK---	14
Smaco|APA32002.1/1-262 -------MVQAWMITGPRSES-I--E-----VE-E-------IGGWQIEIDR-RISK---	33
Smaco|APA32003.1/1-272 -------MVQAWMITAPRAH----------------------------------VSK---	16
Smaco|AMR73073.1/1-267 -------MVQAWMITAPRTH----------------------------------VSK---	16
Smaco|QIN96627.1/1-241 ----------------------------------------------MMTIPQT-VPK---	10
Smaco|QIR82279.1/1-245 ------------------------------------------MKTYMLTIPRS-VPK---	14
Smaco|QIR82273.1/1-267 ------------------------------------------MKTYMMTIPRT-VPK---	14
Smaco|QNH86215.1/1-235 ----------------------------------------MTNKVYMVTIPRSGIVK---	17
Smaco|QBP37063.1/1-282 ----------------------------------------MANKVYMATIPHSGITK---	17
Smaco|QBP37087.1/1-282 ----------------------------------------MSNKVYMATIPHSSMTK---	17
Smaco|AGK45268.1/1-280 ----------------------------------------MSNKVYMATIPHSGITK---	17
Smaco|AOV86240.1/1-243 ------------------------------------------METYMLTVPRN-VHK---	14
Smaco|APR73541.1/1-258 ------MNKQAY----------------------KDLGECQSMQTYMLTIPRK-VHK---	28
Smaco|QTE03700.1/1-289 VSNQVDIREGVYQFVQRCTHTFL--V-----EQ-KCASRYKMVTAYMLTIPRT-VPK---	81
Smaco|CRY97839.1/1-243 -----------------------------------------MVNTFMLTIPRT-IPK---	15
Smaco|QIR82269.1/1-294 --------------------MQP--D-----EQ-KCTTVYKMVTLYMLTIPQT-YPK---	28
Smaco|YP_009252320.1/1-273 ------------------------------------------MQTWVLTIPRRTEIQVPT	18
Smaco|QCH00640.1/1-264 ------------------------------------------MKTWMLTAPRHYNTTVQT	18
Smaco|QTZ20021.1/1-249 ------------------------------------------MDTYVMTIPRTV------	12
Smaco|QDJ95283.1/1-244 ------------------------------------------MKVYLITAPRST------	12
Smaco|QNH86219.1/1-259 ----------------------------------------MGNKNYMLTMKANGTNK---	17
Smaco|QBP37129.1/1-259 ----------------------------------------MANKIYMITMPKNGRNK---	17
Smaco|APG55814.1/1-258 ----------------------------------------MTNKIYMITMPKNARNK---	17
Smaco|APG55821.1/1-347 IT--VQHCTIMYMA-------AQTNY-----KF-RQRLQSIMTHTWMLTVPRRKTAR---	102
Smaco|QBP37161.1/1-261 -----------------------------------------MTKTWMLTVPRNKTAR---	16
Smaco|QBP37073.1/1-277 FV--VSHCQSPCNIAQLCTWMLNVHK-----NI-GHHHAEGMTQTWMLTVPRRKTAK---	51
Smaco|QBP37093.1/1-296 FS--VSHCQSPCNIAQLCTWLLNVHK-----NI-GQHHAEGMTHTWMLTVPRRKTAR---	51
Smaco|QBP37139.1/1-250 -----------------------------------------MSKTWMLTVPRKDTAK---	16
Smaco|QBP37119.1/1-267 -------------------MSVKIFK-----KY-RKNIDQSMTKTWMITTPRKRTEI---	32
Smaco|YP_009054987.1/1-262 -----------------------------------------MTKTWMLTVPRNNTAK---	16
Smaco|QBP37163.1/1-251 -----------------------------------------MTKTWMLTVPRNNTAR---	16
Smaco|QBP37143.1/1-250 -----------------------------------------MSKTWMLTVPRKDTAK---	16
Smaco|QNH86214.1/1-258 -----------------------------------------MSEVYMVTMPRENTAK---	16
Smaco|APG55839.1/1-263 -----------------------------------------MSKIYMVTLPRTNTYA---	16
Smaco|APG55784.1/1-241 ---------------------------------------MIMSKTFMLTIPRNDTYR---	18
Smaco|YP_009508831.1/1-261 ---------------------------------------MTNPTWFCGTIWKHLTE----	17
Smaco|QJQ37735.1/1-282 ------MVRKMG----TCRGWH-VRCRMCNLWSKTGENAMTNPTWFVLTIWKDRYK----	45
Smaco|AJF23077.1/1-248 ---------------------------------------MPSPKWYDITVSADK------	15
Smaco|YP_009337832.1/1-248 ---------------------------------------MTEPKWYDITISKAK------	15
Smaco|YP_009508837.1/1-248 ---------------------------------------MTSPRWYDITVSKAK------	15
Smaco|YP_009508839.1/1-248 ---------------------------------------MPSPKWYDITASMDK------	15
Smaco|AJF23062.1/1-248 ---------------------------------------MPSTKWYDITASKEK------	15
Smaco|AJF23054.1/1-249 ---------------------------------------MPSPKWYDITVSADK------	15
Smaco|YP_009508846.1/1-249 ---------------------------------------MPSPKWYDITASKEK------	15
Smaco|QJI53620.1/1-254 ---------------------------------------MANCKWIDATFWIPECG----	17
Smaco|QCC72655.1/1-260 ----------------------------------------MRCKWIDATIWVDGDVFN--	18
Smaco|QCC72671.1/1-261 ---------------------------------------MPRCKWIDATIWVDGDVFN--	19
Smaco|BBE29376.1/1-259 ---------------------------------------MARCKWIDATVWVDGDAGF--	19
Smaco|QDH43738.1/1-259 ---------------------------------------MANVKWIDAVIWCDGDQSF--	19
Smaco|QCC72677.1/1-280 --------------MKRGADWYAVAQRLPP----LARDTMANVKWIDATIWIDGDEKF--	40
Smaco|QIR82219.1/1-259 ---------------------------------------MANVKWIDATIWCEGDNAF--	19
Smaco|APG55837.1/1-259 ---------------------------------------MANVKWIDATIWVDGDEKF--	19
Smaco|QCC72717.1/1-268 ---------------------------------------MGRCKWIDATAWTPEGS--TD	19
Smaco|QCC72711.1/1-306 ----MSKNQKLRLIIVRALYWYAVALKGSPPPATLVLIHMARCKWIDATAWAPITA--TD	54
Smaco|QBP37182.1/1-271 ---------------------------------------MSRCKWIDAVAWTPVGDTSGG	21
Smaco|CRY97145.1/1-274 ------------------------------------MIAMSRCKWIDAVAWTPVNDTSGG	24
Smaco|QCC72747.1/1-269 ---------------------------------------MGRCKWIDAVAWAPVDA--PD	19
Smaco|QCC72739.1/1-269 ---------------------------------------MPRCKWIDATAWTPVDA--PD	19
Smaco|QCC72683.1/1-269 ---------------------------------------MSRCKWVDATAWAPVGA--PD	19
Smaco|QRV62030.1/1-289 ----------MGAL------LVRGSAKGPPP---PVCDTMGRCKWIDATAWAPVDA--PD	39
Smaco|QCC72741.1/1-269 ---------------------------------------MSRCKWIDSTAWAPVDA--QD	19
Smaco|YP_009252314.1/1-262 -----------------RDVVRLLDMVDLREYYIGREIG-KGGYHHYQCAIDCGGD----	53
Smaco|YP_009508826.1/1-255 -----------------HHLVRLLKLLDLHEAYIGRETG-ARGFEHYQCCIDCAGD----	52
Smaco|QCH00638.1/1-275 -----------------SQLVRLLQTLDLHEAYLGREIG-DGGYRHYQCAIDCAGD----	52
Smaco|AIY31250.1 WMITGPRT------IHKRIIRELFDQ-DVKEYIIAKETG-KGGYEHWQIRCKASR-----	62
Smaco|YP_009252306.1/1-244 --MTGPRT------IHKRIIREIFKKCDVKKYIIAMETG-NGGYEHWQIRCTASR-----	46
Smaco|YP_009252312.1/1-260 WCWQCERI------CSKKLLSYIFEQADVKRYIVAIEKG-KNGLDHFQIRLSCSD-----	62
Smaco|YP_009508852.1/1-244 -C---KR-----------QVKMILEIFDTKRYIFAQEKG-KNGLDHWQLRIQISGDKE--	51
Smaco|YP_009508854.1/1-253 -E---FDF---------YHWLKLFEVWNVKKHVVGLEEG-KNGYKHWQARIQLSGEGKQI	55
Smaco|YP_009252308.1/1-267 -----------------RMINLYITRNDIHEWIIGYEVG-RDGYRHIHVRFNGRG-----	48
Smaco|QDH43742.1/1-284 -----------------KMINMYLTRNDIHDWTVGYELG-RDGYRHIHIRLNARD-----	48
Smaco|QIR82265.1/1-284 ------------GKYPIIRLMRYIHENDIKKWIIAEEEG-RYGYKHWQVRLQAR------	62
Smaco|AKV57235.1/1-282 --------------MYALRIWRYINSHDVHKWIIGAEVG-RNGYXHWQIRIKTSD-----	60
Smaco|QTZ20017.1/1-274 --------------GTVNKLLLYIRTHDIKKWIVAAETG-KGGYEHWQIRLAAR------	52
Smaco|YP_009054993.1/1-279 ------------GTEPIIRLMRYIRENDVKKWIVAMETG-RRGYEHWQVRLQAR------	57
Smaco|QIR82271.1/1-240 -----------------------------------METG-KGGYEHWQVRLQAR------	18
Smaco|QTE03693.1/1-274 --------------KNALKLIRYINTHDVKKWIIGSETG-RSGYQHWQCRIAISD-----	53
Smaco|QIR82263.1/1-269 --------------MNALKLLRYINTHDVKKWVIGAEIG-KSGYQHWQCRVAVSD-----	54
Smaco|QJI53622.1/1-286 --------------GNGLKLLQYINTHDVKKWVMGAEVG-RSGYQHWQCRIAVSD-----	65
Smaco|YP_009508865.1/1-278 ------------GYSGFAEIMAIIRELDIHKWIIGAEVG-AGGYQHWQCRFKTRL-----	52
Smaco|BBE29360.1/1-284 ------------GYSGISALMATIRELDIHKWIIGAETG-AGGFKHWQCRFKTRL-----	52
Smaco|ADB24816.1/1-271 ------------TNAELIRWFKIFRDLDIHKWVIGLEEG-KGGYGHWQVRCNVRV-----	62
Smaco|BBE29362.1/1-268 ------------TYKEWNDWIRFFRRTDCHKWIIGAETG-ANGHQHWQVRFRSRF-----	54
Smaco|YP_009118272.1/1-231 -----------------RELRIMLDKNDCKKWIIGKETG-KNGYKHWQIRLETSN-----	65
Smaco|CRY97150.1/1-243 -----------------RVLRIMLEKNDVKEWIIGKETG-KNGYEHWQIRLDTSN-----	51
Smaco|QTZ20015.1/1-244 -----------------RAVMLMIENNDCKKWIVAKETG-KNGYEHWQVRLESSN-----	52
Smaco|QJI53624.1/1-243 -----------------RALKVMLDVNDCKKWIIGKEKG-KNGYEHWQVRVESSN-----	51
Smaco|YP_009022025.1/1-243 -----------------KALKIMIDVNDCKKWIIGKERG-KNGYEHWQIRIETSN-----	51
Smaco|QIR82261.1/1-243 -----------------KALRIMIDVNDCKKWIIGKETG-KNGYEHWQIRIETSN-----	51
Smaco|BBE29364.1/1-245 -----------------RVLRKMIEINDCKKWIIGKEIG-KNGYKHWQIRIETSN-----	53
Smaco|BBE29366.1/1-269 -----------------REIMHAIENNDCKKWIIAKEIG-KDGYEHWQCRIETSN-----	77
Smaco|QDM14413.1/1-243 -----------------RALMIMIEMNDCKKWVIGKETG-KNGYEHWQIRLETSN-----	51
Smaco|YP_009054985.1/1-243 -----------------RALRIMIDVNDCKKWIIGKEEG-KNGYKHWQIRIETSN-----	51
Smaco|QDM14451.1/1-243 -----------------RALRIMIDANDCKKWIIGKEKG-KNGYEHWQVRIETSN-----	51
Smaco|QDM14455.1/1-243 -----------------RALRIMIEKNDCKKWIIGKEEG-KNGYKHWQIRIETSN-----	51
Smaco|APA32002.1/1-262 -----------------KAIMIMLSKNDCKKWTIGQEVG-KNGYKHWQIRVESSN-----	70
Smaco|APA32003.1/1-272 -----------------RAIRIMIDTNDCKKWIIAKEKG-KNGYEHWQIRVESSN-----	53
Smaco|AMR73073.1/1-267 -----------------RAIRIMIDTNDCKKWIVAKERG-KNGYEHWQIRIESSN-----	53
Smaco|QIN96627.1/1-241 -----------------KLLRIMIENNDCKKWIIGKEEG-KNGYKHYQIRLSTSN-----	47
Smaco|QIR82279.1/1-245 -----------------KAIRIMIEVNDCKRWIVAKETG-HGGYDHWQIRLQTSN-----	51
Smaco|QIR82273.1/1-267 -----------------RALRIMLEVNDCKRWIIGKETG-RKGYDHWQVRLQTSN-----	51
Smaco|QNH86215.1/1-235 -----------------KRFFEMIEQWDIHKWVYAVEKG-KHGYKHVQGRFQTSK-----	54
Smaco|QBP37063.1/1-282 -----------------RAFFKMIRDFDIHKWTYAVERG-RGGYKHIQCRFRTNK-----	54
Smaco|QBP37087.1/1-282 -----------------RAFFNMIRQFDIHKWVYAVERG-RGGYKHIQCRFRTNK-----	54
Smaco|AGK45268.1/1-280 -----------------RAFFKMIRDFDIHKWVYAVERG-HGGYKHIQCRFRTNK-----	54
Smaco|AOV86240.1/1-243 -----------------RTLMIMIEQNDCKRWIIAKEEG-KNGYLHWQIRLQTSN-----	51
Smaco|APR73541.1/1-258 -----------------RTLKIMLEQNDVKKYIIAKERG-FGGYEHWQIRLKTSN-----	65
Smaco|QTE03700.1/1-289 -----------------RAIRIMLENNDCKKWIIAKETG-RGGYEHWQIRLTTSN-----	118
Smaco|CRY97839.1/1-243 -----------------KAIRLMIEMNDCKKWIVAKEEG-KGGYKHYQIRLQTSN-----	52
Smaco|QIR82269.1/1-294 -----------------RAIKLMIELNDCKKWVVAKETG-RGGYKHWQIRLATSN-----	65
Smaco|YP_009252320.1/1-273 WLWLAWEPVTIVSVCSKKLLNYILEQSDTKRYIIGIEKG-KNGLEHFQIRLSCSD-----	72
Smaco|QCH00640.1/1-264 WKWFSQDPIEVTIHLSKWELRYLADLSDVKEYTIGIEKG-KKGYEHYQARFKASD-----	72
Smaco|QTZ20021.1/1-249 ---------------PKRALKVMIDVNDCKKWIIGKETG-KNGYEHWQVRLQTSN-----	51
Smaco|QDJ95283.1/1-244 ---------------PKKALKIMIEKNDCKKWIIGWEKG-KNGYEHFQIRVETSN-----	51
Smaco|QNH86219.1/1-259 -----------------FLITKFILDNDLHKWIVGKECG-RNGYKHYQVRLRCPH-----	54
Smaco|QBP37129.1/1-259 -----------------FLLKNLIEKNDLHKWAYGYEIG-KSGYKHIQARIRCPF-----	54
Smaco|APG55814.1/1-258 -----------------FLIKNLIETNDLHKWTYGYEIG-KNGYKHIQARIRCPF-----	54
Smaco|APG55821.1/1-347 ---------------EWMGISKWLRDNDVHKWTVAMETG-DNGYDHWQIRLQVNK-----	141
Smaco|QBP37161.1/1-261 ---------------EWVAISKWLRDNDVHKWTCGMETG-NNGYDHWQIRLQVNK-----	55
Smaco|QBP37073.1/1-277 ---------------EWMGIYKWLRDNDVHKWTVAMETG-SNGYDHWQIRFQVGK-----	90
Smaco|QBP37093.1/1-296 ---------------EWMGISKWLRDNDVHKWTVAMETG-SNGYDHWQIRFQVNK-----	90
Smaco|QBP37139.1/1-250 ---------------EWVAIWRWLRVNDVHKWVCGMETG-KGGYTHWQIRLQVNK-----	55
Smaco|QBP37119.1/1-267 ---------------EWIGIWRWLRKNDIHKWICAMETG-ADGYDHWQIRLQVNK-----	71
Smaco|YP_009054987.1/1-262 ---------------EWVAISKWLRANDVHKWICAMETG-ADGYDHWQIRLQVNK-----	55
Smaco|QBP37163.1/1-251 ---------------EWVAISKWLRDNDVHKWTCGMETG-SNGYDHWQIRLQVNK-----	55
Smaco|QBP37143.1/1-250 ---------------EWVAIWRWLRVNDVHKWVCGMETG-DNGYEHWQIRLQVNK-----	55
Smaco|QNH86214.1/1-258 ---------------EFNALMRVFRHYDIHKWIVGAETG-NGGYKHWQIRMEWRL-----	55
Smaco|APG55839.1/1-263 ---------------EFNALMRYMRQNDVHKWVIGAEQG-KTGYDHWQIRLQIGK-----	55
Smaco|APG55784.1/1-241 ---------------EGNRIFAWFRKNDIHKWVLGAEKG-AGGYEHWQMRVQCRF-----	57
Smaco|YP_009508831.1/1-261 --------------WTMEQLAEWFKQHHAKEGVIGLEISPTSGKEHYQFKIHLDRG----	59
Smaco|QJQ37735.1/1-282 --------------GTKEELKAWLIAHHAKEGVIGEEISPTSGKMHYQCKIHLSRG----	87
Smaco|AJF23077.1/1-248 --------------VPEKTMVEWLNKYC-ERYAYGRETG-ENGYKHYQVRLVLKVG----	55
Smaco|YP_009337832.1/1-248 --------------CPEEILRKWLDENG-ERYAYGRERG-EDGYEHFQVRVVLRNP----	55
Smaco|YP_009508837.1/1-248 --------------CPEEILRKWLDENG-ERYAYGREKG-TDGYEHFQVRVVLKNP----	55
Smaco|YP_009508839.1/1-248 --------------IPEETLRAWLDKHC-ERYAYGRETG-ENGYKHYQIRLVLKTG----	55
Smaco|AJF23062.1/1-248 --------------LPRSILEKWLNERC-ERWAYGNEVG-EGGYEHYQIRIVLKEP----	55
Smaco|AJF23054.1/1-249 --------------VPEKTMVEWLNKYC-ERYAYGRETG-ENGYKHYQIRLVLKVG----	55
Smaco|YP_009508846.1/1-249 --------------LPRSILEKWLNERC-ERWAYGNEVG-EGGYEHYQIRVVLKEP----	55
Smaco|QJI53620.1/1-254 --------------IDEDAWNKAIEPFF-ERYAYGRELAPTTGRKHFQFRGVLKSA----	58
Smaco|QCC72655.1/1-260 ----------PDGIGDENEWREKFSGLF-ERYAYGREIAPQTGKRHLQFRGVLKAD----	63
Smaco|QCC72671.1/1-261 ----------PDGIGDENEWREKFSGLF-ERYAYGREIAPQTGKRHLQFRGVLKAD----	64
Smaco|BBE29376.1/1-259 -----------AGVVNEDEWRKEFAGLF-DRYAYGREVAPSTGRRHFQFRGVLKSD----	63
Smaco|QDH43738.1/1-259 -----------DGVGDEDEWRQKFSGLF-ERFAYGRETAPETGRRHFQFRGVLRAP----	63
Smaco|QCC72677.1/1-280 -----------EGVKDEVEWRKLVGTYF-ERYAYGRETAPETGRRHYQFRGVLLRP----	84
Smaco|QIR82219.1/1-259 -----------EGVKDESEWRSRFDGLF-ERYAYGREAAPETGRRHFQFRGVLKVA----	63
Smaco|APG55837.1/1-259 -----------TGVGDENEWRDKFNGLF-ERYAYGREVAPETKRRHLQFRGVLKVA----	63
Smaco|QCC72717.1/1-268 WSTVCVGHY---MRMSLEEWKNAIAGYF-ERYAFGCEIAPQTQRKHYQFRGVLKTD----	71
Smaco|QCC72711.1/1-306 WSTVCTGLRDGVGTMPLEDWKNAITGLF-ERYAFGCEIAPQTKRKHYQFRGVLKAD----	109
Smaco|QBP37182.1/1-271 WTTVACGLAND-KVMNLEDWKNGLVGFF-ERYAFGCETAPETGRRHYQFRGVLKAD----	75
Smaco|CRY97145.1/1-274 WTAVACGLAND-KIMTVEDWKHGLDEYF-ERYAFGCETAPETGRRHYQFRGVLKAD----	78
Smaco|QCC72747.1/1-269 WTKVVGGLTNE-KVLTVEEFKNGLAGHF-ERYAFGCEVAPETQRKHFQFRGVLKTD----	73
Smaco|QCC72739.1/1-269 WSVVCTGLRND-ETMNMEEWKHELSGYF-ERYAFGCEIAPDTKRRHFQFRGVLKSD----	73
Smaco|QCC72683.1/1-269 WSVVCTGLMND-KTMKIEDWKHELDGYF-ERYAFGCEIAPETKRRHFQFRGVLKVD----	73
Smaco|QRV62030.1/1-289 WSLVCTGLRND-NVMKLEDWKNAVSGYF-ERYAFGCEIAPETQRRHYQFRGVLKAD----	93
Smaco|QCC72741.1/1-269 WTTVCVGLTND-RTMKVEDWKNAIAGYF-ERYAFGCEIAPETQRRHYQFRGVLKTD----	73
* . * :
Smaco|YP_009252314.1/1-262 -------LE-----------------------------------RFNGQ-HQLGWHIEDC	70
Smaco|YP_009508826.1/1-255 -------LV-----------------------------------RFNTE-HQLGWHIEEC	69
Smaco|QCH00638.1/1-275 -------LR-----------------------------------AFVDN-NQLGWHVEDC	69
Smaco|AIY31250.1 -----PDFF-----------------------------------EYVHD-REPRFNIQKA	81
Smaco|YP_009252306.1/1-244 -----PDFF-----------------------------------EYVHD-REPRFNIQKA	65
Smaco|YP_009252312.1/1-260 -----PDFF-----------------------------------EHMKD-WCEWAHVEKA	81
Smaco|YP_009508852.1/1-244 -----ENFE-----------------------------------RLQKL-FCNKAHIEVA	70
Smaco|YP_009508854.1/1-253 IGGSEISFF-----------------------------------QYMKI-YYPKAHIEEA	79
Smaco|YP_009252308.1/1-267 -----D--F-----------------------------------GDVQR-AFPGAHIEEG	65
Smaco|QDH43742.1/1-284 -----T--F-----------------------------------TDLQR-FFTGCHIEEA	65
Smaco|QIR82265.1/1-284 -----EGFWEFEERTVPKLGPNWTIVEEKVKV----------GTGWVNR-NIPEAHVEEC	106
Smaco|AKV57235.1/1-282 -----PDFFSFEEREEPYLTANWKIEYRKVKI----------GTGWANI-NIPRSHVEEC	104
Smaco|QTZ20017.1/1-274 -----EDFSGWKEMEVPVLGPNWTVIYEKQRI----------GTGWLQQ-NIPEAHVEEC	96
Smaco|YP_009054993.1/1-279 -----EGFSEWKDTEVPVLGPNWTIVTEKQKV----------GVGWIQR-NIPQAHVEEC	101
Smaco|QIR82271.1/1-240 -----EGFSEWKDTEVPVLGPNWTIVTEKQKV----------GVGWIQR-NIPQAHVEEC	62
Smaco|QTE03693.1/1-274 -----DQFYEFETRKVLDIHTTP-ARIVEKKI----------GTGWINV-NIPEAHVEEC	96
Smaco|QIR82263.1/1-269 -----DHFYEFEEVFDWIR-------QQKKKV----------GTGWINV-NIPEAHVEEC	91
Smaco|QJI53622.1/1-286 -----DHFFEFETRQVWDTHTTP-ARIVEKKI----------GIGWINV-NIPEAHVEEC	108
Smaco|YP_009508865.1/1-278 -----SPEERIEGLE-WDLKTA-TVKQKKRTVGPAEQMTEKLRA--RIG-DGPSIYTAEC	102
Smaco|BBE29360.1/1-284 -----EDKEEVTGLK-WDEKSG-TVKQIKETVTADAQLTRILRQ--KLG-DGVMIYTAKC	102
Smaco|ADB24816.1/1-271 -----EVVNDWTA---------------------------YLRAVFGWL-GPISIWTEEC	89
Smaco|BBE29362.1/1-268 -----TAEQIS-G---------------------------ALRQ--AYP-DGRQIHTENA	78
Smaco|YP_009118272.1/1-231 -----EEFF-----------------------------------DWCKK-HIPTASIRKA	84
Smaco|CRY97150.1/1-243 -----KQFF-----------------------------------EWIKL-YIPSAHVEKA	70
Smaco|QTZ20015.1/1-244 -----PDFF-----------------------------------GWVKK-HIPNAHVEEA	71
Smaco|QJI53624.1/1-243 -----PQFF-----------------------------------EWCKV-HIPTAHIEKA	70
Smaco|YP_009022025.1/1-243 -----DEFF-----------------------------------KWCKH-HIPAAHIEEA	70
Smaco|QIR82261.1/1-243 -----DGFF-----------------------------------EWCKH-HIPSAHIEEA	70
Smaco|BBE29364.1/1-245 -----DHFF-----------------------------------EWVKE-YIPSMHLEKA	72
Smaco|BBE29366.1/1-269 -----DNFF-----------------------------------EHVKE-NSPKMHIEEA	96
Smaco|QDM14413.1/1-243 -----PDFF-----------------------------------EWVKD-HIPNAHVEKA	70
Smaco|YP_009054985.1/1-243 -----DSFF-----------------------------------EWMQD-HIPTAHIERT	70
Smaco|QDM14451.1/1-243 -----DSFF-----------------------------------EWMQE-HIPTAHIEKS	70
Smaco|QDM14455.1/1-243 -----DSFF-----------------------------------EWMQE-HIPTAHVEKS	70
Smaco|APA32002.1/1-262 -----TNFF-----------------------------------KWCKQ-HIPSAHVEKA	89
Smaco|APA32003.1/1-272 -----TGFF-----------------------------------EWCKQ-HIPTAHVEKA	72
Smaco|AMR73073.1/1-267 -----TGFF-----------------------------------EWCKL-YIPTAHVEKA	72
Smaco|QIN96627.1/1-241 -----PEFF-----------------------------------DWCKK-YVPQAHIEEC	66
Smaco|QIR82279.1/1-245 -----DSFF-----------------------------------EWTKL-YIPTAHVEEA	70
Smaco|QIR82273.1/1-267 -----DSFF-----------------------------------EWCKQ-HIPTAHVEEA	70
Smaco|QNH86215.1/1-235 -----S--F-----------------------------------EEIKK-QLPGAHIEEA	71
Smaco|QBP37063.1/1-282 -----S--F-----------------------------------DQIKN-ALILGHIEEA	71
Smaco|QBP37087.1/1-282 -----S--F-----------------------------------DEIRK-ALICGHIEEA	71
Smaco|AGK45268.1/1-280 -----S--F-----------------------------------DQIRH-ALICGHIEEA	71
Smaco|AOV86240.1/1-243 -----DKFF-----------------------------------EWVKM-NIPTAHIEKA	70
Smaco|APR73541.1/1-258 -----KNFF-----------------------------------IWCKI-NIPEAHVEEA	84
Smaco|QTE03700.1/1-289 -----RAFF-----------------------------------DWAKV-MIPQAHVEEC	137
Smaco|CRY97839.1/1-243 -----FEFF-----------------------------------EWMKK-NIPSAHVEEA	71
Smaco|QIR82269.1/1-294 -----PEFFVLEQKKIVTND----GIEQKV----------TIKKGWLPK-NIPEAHCEEC	105
Smaco|YP_009252320.1/1-273 -----PEFF-----------------------------------EHMKE-WYPYAHIEKS	91
Smaco|QCH00640.1/1-264 -----TNLF-----------------------------------ERWTA-VEPQLHLQEA	91
Smaco|QTZ20021.1/1-249 -----GEFF-----------------------------------MWIKQ-HIPTAHVEQS	70
Smaco|QDJ95283.1/1-244 -----DNFF-----------------------------------AWVKY-HIPQAHIEES	70
Smaco|QNH86219.1/1-259 -----E-WE-----------------------------------ELRNF-FGGEAHIEE-	71
Smaco|QBP37129.1/1-259 -----D-FE-----------------------------------YLQEY-FG-QAHIEE-	70
Smaco|APG55814.1/1-258 -----D-FD-----------------------------------YLQEY-FG-QAHIEE-	70
Smaco|APG55821.1/1-347 -----T-FK-----------------------------------QLKKE-WGPKAHIEE-	158
Smaco|QBP37161.1/1-261 -----D-FE-----------------------------------TMKAE-WGQKAHIEE-	72
Smaco|QBP37073.1/1-277 -----T-FK-----------------------------------QLKKE-WGPKAHIEE-	107
Smaco|QBP37093.1/1-296 -----T-FK-----------------------------------QLKKE-WGPKAHIEE-	107
Smaco|QBP37139.1/1-250 -----S-FK-----------------------------------QMKAE-WGPKAHIEE-	72
Smaco|QBP37119.1/1-267 -----T-WE-----------------------------------KLKEE-WGPKAHIEE-	88
Smaco|YP_009054987.1/1-262 -----T-WE-----------------------------------KLKEE-WGPKAHIEE-	72
Smaco|QBP37163.1/1-251 -----D-FE-----------------------------------TMKAE-WGQKAHIEE-	72
Smaco|QBP37143.1/1-250 -----D-FK-----------------------------------TMKAE-WGPKAHIEE-	72
Smaco|QNH86214.1/1-258 -----D-FK-----------------------------------ILKIL-F-PRGHIEKA	72
Smaco|APG55839.1/1-263 -----T-WE-----------------------------------EVKRD-FGAKAHVEE-	72
Smaco|APG55784.1/1-241 -----G-FE-----------------------------------KLKVL-F-PNAHIEE-	73
Smaco|YP_009508831.1/1-261 -----ETLE-----------------------------------GWKAL-IGPMGHIEIA	78
Smaco|QJQ37735.1/1-282 -----ETLE-----------------------------------GWKAL-IGPFGHVDIA	106
Smaco|AJF23077.1/1-248 -----ADIS-----------------------------------EMRKV-WSAFGHVSCT	74
Smaco|YP_009337832.1/1-248 -----TSWA-----------------------------------TMREI-WGHSGHCSPT	74
Smaco|YP_009508837.1/1-248 -----TSEQ-----------------------------------DMWKV-WAPYGHVSPT	74
Smaco|YP_009508839.1/1-248 -----ADIS-----------------------------------EMRKI-WSAVGHVSCS	74
Smaco|AJF23062.1/1-248 -----TDEY-----------------------------------EMRKM-WAAFGHVSPT	74
Smaco|AJF23054.1/1-249 -----ADIS-----------------------------------EMRKV-WSAFGHVSCT	74
Smaco|YP_009508846.1/1-249 -----TDEY-----------------------------------EMRKM-WAAFGHVSPT	74
Smaco|QJI53620.1/1-254 -----CDTE-----------------------------------TLLKLNSLGLQNIKPT	78
Smaco|QCC72655.1/1-260 -----LNND-----------------------------------ITLALNGVGFRNITPT	83
Smaco|QCC72671.1/1-261 -----LNND-----------------------------------ITLALNRVGFRNITPT	84
Smaco|BBE29376.1/1-259 -----CDAG-----------------------------------TLGVLTSLGFRDISPT	83
Smaco|QDH43738.1/1-259 -----ADSG-----------------------------------VVDYLSSCGFRHITPT	83
Smaco|QCC72677.1/1-280 -----ADRD-----------------------------------TLVRLAELGFRNIQPT	104
Smaco|QIR82219.1/1-259 -----CDAA-----------------------------------CTAYLSSLGFRNITPT	83
Smaco|APG55837.1/1-259 -----CDAA-----------------------------------CLNYLSSLGFRNIQPT	83
Smaco|QCC72717.1/1-268 -----LSDD-----------------------------------IIASLSSLGLRDITPT	91
Smaco|QCC72711.1/1-306 -----LTND-----------------------------------TLVTLSQLGFRDVTPT	129
Smaco|QBP37182.1/1-271 -----LSND-----------------------------------IALNLAELGLRHITPT	95
Smaco|CRY97145.1/1-274 -----LSND-----------------------------------TALALSEYGLRHITPT	98
Smaco|QCC72747.1/1-269 -----LDRD-----------------------------------ITLALSELGLRHITPT	93
Smaco|QCC72739.1/1-269 -----LDNN-----------------------------------TTVALACIGLRHVTPT	93
Smaco|QCC72683.1/1-269 -----LDAN-----------------------------------TNIALSGLGLRHVTPT	93
Smaco|QRV62030.1/1-289 -----LSND-----------------------------------IALALSDLGLRHITPT	113
Smaco|QCC72741.1/1-269 -----LSHD-----------------------------------IAVALSELGLRHITPT	93
Smaco|YP_009252314.1/1-262 ASW--DKLVR-YCRKGGDYRYIGDSIEEQSYRS---R-GTTAVGHTIDTHLKKQNDRQIS	123
Smaco|YP_009508826.1/1-255 VSW--EASKN-YCRKTDNYRYVGDSIEEREYSRIATR-PKNIVADRIQFHIDHRNDRAIS	125
Smaco|QCH00638.1/1-275 VSW--NDAIN-YSRKTDNYRYVGDSIEEREYQRIAGR-PINIVGTRIDKHIREQNDRQIS	125
Smaco|AIY31250.1 -----TEDFD-YERKDGHFWCSEDNNEILKCR-GELG----MWQ-QLMKRLKKQSVREID	129
Smaco|YP_009252306.1/1-244 E----TESME-YERKEGRFWSSEDTTEIRQCRFGELGGKGREWQRQILKVLKNQDVRTID	120
Smaco|YP_009252312.1/1-260 E----TDNFD-YERKEGRFWTSDDTTEIRICRFRELGGPGRQWQKQIMQVLKKQDVRTID	136
Smaco|YP_009508852.1/1-244 -----NDSWE-YERKEGKFWSSEDTKEILKIRFGKLR----SEQKKILQILSSQGDREID	120
Smaco|YP_009508854.1/1-253 -----SNTWE-YERKEGKFWTSEDTASILAVRFGSLR----PEQKKILQILESQGDREID	129
Smaco|YP_009252308.1/1-267 T----TMETE-YEKKDGHFVSYEDSPDVLRCRFGKLR----DHQRRVVKLLEKQSDRGIL	116
Smaco|QDH43742.1/1-284 T----SDDDW-YEHKDGHFVSSKDTVDVRRCRFGRLR----DNQLRILNKLDEQNDRGVL	116
Smaco|QIR82265.1/1-284 -----SEDSD-YETKEGRYWASWDTPEVHRQRWGRMR----WYQEAIINRLRETNDRQIV	156
Smaco|AKV57235.1/1-282 -----SDDWD-YETKEGKYLASWDTPEVRRLRFGKPR----WHQEAIINRLDSTNDREVM	154
Smaco|QTZ20017.1/1-274 -----SDTWE-YETKEGKYWASWDTPEVRRLRFGKMR----WSQECAVKALESTNDREVL	146
Smaco|YP_009054993.1/1-279 -----SDNWE-YEAKEGRYWASWDTVEVHRMRWGRPR----WYQQALLNKLRTTTDREVM	151
Smaco|QIR82271.1/1-240 -----SDKWE-YETKEGRYWASWDTVEVHRLRWGRMT----WWQEGIVNRVRATNDREVV	112
Smaco|QTE03693.1/1-274 -----SDTWD-YETKEGRYIASWDSPDVIRQRFGKPR----WYQEAIIERLRATNDREIV	146
Smaco|QIR82263.1/1-269 -----SDTWE-YETKEGRFIASWDTPEVRRLRFGKMT----WTQETCVNLLRNTKDREIV	141
Smaco|QJI53622.1/1-286 -----SDTWE-YETKEGKYIASWDTPEVRQLRFGKMR----RHQKEAVEALRATNDREVM	158
Smaco|YP_009508865.1/1-278 -----SDNWE-YEAKEGAYLASWDTMKVRSTRFGKPS----WQQEVALQALRDTNDRQVV	152
Smaco|BBE29360.1/1-284 -----SDAWE-YETKEGCYLASWDTMEVRRTRFGKPT----WAQKEALQALQRTNDREVM	152
Smaco|ADB24816.1/1-271 -----SDKYT-YETKEGKYWASWDTMGARQQRFGKMR----WNQEGAVQALQRTNDREIV	139
Smaco|BBE29362.1/1-268 -----SDKWE-YEAKEGKYLASWDTMDARRQRFGKPR----WAQKGAIEAVYKTNDREIV	128
Smaco|YP_009118272.1/1-231 E----VPKWD-YEAKEGQYWTSSDRTDNLIQRFGEFR----PNQKRAIQALRATNDREVL	135
Smaco|CRY97150.1/1-243 ERS--VREST-YERKEGKFWGSADRPSTLVQRYGRMR----KAQEGALRALQRTNDREIV	123
Smaco|QTZ20015.1/1-244 SAG--VDESE-YEIKEGQYVRSSDRVEVLKQRYGEMR----PAQKRALQALQATNDRQVV	124
Smaco|QJI53624.1/1-243 ERG--VDECS-YERKEGQFWTSADRPDILRQRYGKLR----PAQKRALLALQSTNDREVV	123
Smaco|YP_009022025.1/1-243 QQG--VDECL-YERKEGQFWTSSDRVETLHQRFGTLR----PRQERALLALQSTNDREVM	123
Smaco|QIR82261.1/1-243 QQG--VDECL-YERKEGQFWTSSDRPETLLQRFGAMR----PAQKRALQALQSTNDRQVV	123
Smaco|BBE29364.1/1-245 ERG--VDESD-YEAKEGQYIKSTDRVQNLIQRYGEFR----PNQKRALMALEATNDRQVV	125
Smaco|BBE29366.1/1-269 ERG--VDESD-YEAKEGQYIKSTDRVQNLIQRYGEFR----PNQKRALMALEATNDRQVV	149
Smaco|QDM14413.1/1-243 EKG--VDECG-YETKEGQFVRSSDRTENLIQRYGEFR----PNQKRALQALQATNDRQVV	123
Smaco|YP_009054985.1/1-243 ECG--VDACR-YEAKEGQYVMYSDRPQNLMQRYGEFR----PNQKHALQALQQSNDREVV	123
Smaco|QDM14451.1/1-243 DNG--VDECD-YEAKEGQFIRYSDRVPVLIQRYGAFR----PNQKRALQALQATNDRQVV	123
Smaco|QDM14455.1/1-243 DHG--VDESI-YETKEGQYVKYSDRVQNLRQRYGAFR----PNQKRAMQALDATNDRQVV	123
Smaco|APA32002.1/1-262 EKG--VDESR-YETKEGQYTQYTDRVEILKQRFGKMR----PNQIRALEALEATNDREVL	142
Smaco|APA32003.1/1-272 ERG--VDECR-YETKEGQYTCYSDRIPVLKQRFGKLR----PNQKRALTALEATNDREVL	125
Smaco|AMR73073.1/1-267 ERG--VDESR-YETKEGQYVLYTDRVEILKQRFGKMR----PNQIRALEALESTNDREVL	125
Smaco|QIN96627.1/1-241 -----TDKWE-YERKEGRYWASWDKVETRKERFGEPK----GWQRTALKRLRTQNDRQVD	116
Smaco|QIR82279.1/1-245 -----QDKWE-YERKEGRFWTSDDRTEIRIERFGKPR----GWQETALKRLRTQNDRQVD	120
Smaco|QIR82273.1/1-267 -----KDKWE-YEKKEGKYWASWDTTDVRKQRFGKPQ----AWQRTALERLRTQNDRQVD	120
Smaco|QNH86215.1/1-235 -----SDTWE-YERKGGRYLTSEDTPEIIKVRFGKPR----RVQIYAERVLQSTNDREVM	121
Smaco|QBP37063.1/1-282 -----SDTWE-YEKKDGNYMTSEDNHEILKLRYGKLR----KVQKWALDALESTNDREVM	121
Smaco|QBP37087.1/1-282 -----SDTWE-YEKKEGNYMTSEDNHEILKLRYGKLT----KVQEWALMLLETTNDREVV	121
Smaco|AGK45268.1/1-280 -----SDQWE-YEKKDGNYMTSEDNHEILKLRYGKLT----KVQEWALVLLESTNDREVV	121
Smaco|AOV86240.1/1-243 -----QDKWE-YERKEGKYWGSDDTTEIRAMRFGELR----PNQKXVIKALRRQNDREVM	120
Smaco|APR73541.1/1-258 -----MDTWD-YERKEGVYWTSDDTNEIRALRFGKPN----LKQKRVLKLLKYQGDRNIL	134
Smaco|QTE03700.1/1-289 -----TDTWE-YERKEGQFWTSDDNPAILGIRFGKPT----DKQRQILRIVDGQSDREVD	187
Smaco|CRY97839.1/1-243 -----QDIWE-YERKEGVFWTSDDTPQIRAVRFGKPT----KKQKDIIATARSQNDRQVD	121
Smaco|QIR82269.1/1-294 -----NDVWD-YERKEGNFWTSEDTDEVRRVRFGKLR----PIQRDILAQLNQQGDRQID	155
Smaco|YP_009252320.1/1-273 DVGINSESME-YERKEGRYWTSMDTTEIRIQRFGKPN----RTQQRVLEVLRRTNDREIV	146
Smaco|QCH00640.1/1-264 EV----DQAS-YERKEGRFWASMDTKEIRIQRFHKPN----AIQQHVIDLLNKTNDREIV	142
Smaco|QTZ20021.1/1-249 TAD---WSYS-YEAKEGKHWKDNDTNEVLIQRFGKLT----DRQKGVIKALGRTNDREIV	122
Smaco|QDJ95283.1/1-244 NHQ---FTDQ-YERKEGRFISASDTNEIRKVRYGKPR----HEQKAVIEALRHSNDREIV	122
Smaco|QNH86219.1/1-259 --C--SDTWD-YEAKGGKYLSSEDWGLRRKQRFMPLR----QVQNEALVCLESTNDREVM	122
Smaco|QBP37129.1/1-259 --A--SDEWD-YETKSGTYFTSEDWGDRLKQRYLPLK----EVQNQAVMGLEATNDREVY	121
Smaco|APG55814.1/1-258 --A--SDEWD-YETKGGIYFTSEDWGERLKQRYLPLK----EVQRKALEGLEATNDREVY	121
Smaco|APG55821.1/1-347 --A--SDTWN-YERKSGLFFSSNDTPEVRKCRFGRLT----WRQQAVVQAVQGSNDRQIV	209
Smaco|QBP37161.1/1-261 --A--SDVWG-YERKSGMFLSSDDTPEVRKCRFGKLT----WRQEAVYNAVRTSNDRQVV	123
Smaco|QBP37073.1/1-277 --A--SDTWD-YERKSGMFFSSTDTPEVRKCRFGHLN----WRQEAVVRAVQATNDREIV	158
Smaco|QBP37093.1/1-296 --A--SDTWD-YERKSGMFFSSEDTPEVRKCRFGRLT----WRQEAVVEAVRGSNDRQIV	158
Smaco|QBP37139.1/1-250 --A--SDVWE-YERKEGVFFSSEDSRETRIQRFGKPN----WRQEAVLEALQGTNNREIV	123
Smaco|QBP37119.1/1-267 --A--SDVWD-YERKSGMFFASTDTPEVKKCRFGKLT----WRQKAVIEAVQASNDRQVV	139
Smaco|YP_009054987.1/1-262 --A--SDVWD-YERKSGLFFSSQDTPEVRKCRFGHLT----WRQKAVLRAVQSTNDRQVV	123
Smaco|QBP37163.1/1-251 --A--SDVWD-YERKSGMFFSSEDTPEVRKCRFGRLN----WRQKAIVQAVQATNDREVV	123
Smaco|QBP37143.1/1-250 --A--SDVWD-YERKSGMFFSSADTPEVRKCRFGKLN----WRQEAVVEALQGTNDRQVV	123
Smaco|QNH86214.1/1-258 NNS--EKAWQ-YEAKEGFYWKSWDRKENRQQRFGAWR----YSQERIYEYLQSTNDREVV	125
Smaco|APG55839.1/1-263 --A--SDKWT-YECKEGMCWKSSDRSENRKQRFGKLR----YAQKRIIEHLETTNDREVV	123
Smaco|APG55784.1/1-241 --C--SDKWT-YETKEGVYWKSNDREENRKQRFGKLR----YAQKRVIEHADGTNDREVV	124
Smaco|YP_009508831.1/1-261 V----DKNFSGYEEKDGNFI-KWPTSPLE---KYKSLK-LRTWQIDVVETFERQDDRRIL	129
Smaco|QJQ37735.1/1-282 H----DKNFSGYEEKDGNFI-RWPESPIE---KFKDIGPLYFWEQVVLAELEKQDDRKML	158
Smaco|AJF23077.1/1-248 S----VRNFD-YVLKEGDFVCSWIKVPDA---I--RNAQLRPWQQ-HLVDLKQN-DREVD	122
Smaco|YP_009337832.1/1-248 S----VRNFD-YVLKEGDFVCSWIKVPDA---I--RNAKLRPWQT-ALTDLKQN-DREID	122
Smaco|YP_009508837.1/1-248 H----TRNFN-YVLKEGDFVCSWIKIPES---M--KNPVFRPWQQ-ALMDLEQN-DREVD	122
Smaco|YP_009508839.1/1-248 H----TRNFD-YVLKEGDFVCSWIKIPEE---M--KNPVFRPWQK-ALLELEQN-DREID	122
Smaco|AJF23062.1/1-248 H----VRNFD-YVLKDGDFVCSWIKYPES---M--VNPTFRAWQQ-CLLELEQS-DREID	122
Smaco|AJF23054.1/1-249 S----VRNFD-YVLKEGDYVCSWIKIPEN---M--KNPEFRPWQR-ALLDLEQD-DRQID	122
Smaco|YP_009508846.1/1-249 H----VRNFD-YVLKEGDYVCSWIKIPEN---M--QAATFRPWQR-ALLDLEQD-DRQID	122
Smaco|QJI53620.1/1-254 H----VKNFD-YVYKDGDFYCSWEIFRSE---FALVRDEPEVWMV-QAENLERD-GRTIE	128
Smaco|QCC72655.1/1-260 H----VRDFE-YVYKDNDFYCSWEIWRPE---FDYVKKNWSVWME-QLQSMEDEKGRCIE	134
Smaco|QCC72671.1/1-261 H----VRDFD-YVYKDQDFYCSWEIWRPE---FDYVKNNWDPWME-QLQSMEDDRGRSIE	135
Smaco|BBE29376.1/1-259 H----VRDFE-YVYKDADFYCSWELFRPE---FADIRDHPYDYQV-QLKALPRD-DRSIE	133
Smaco|QDH43738.1/1-259 H----VRDFE-YVYKDKDFYCSWEVYRPE---FSDVRDRPQDWMI-QVDALPRD-GRTIE	133
Smaco|QCC72677.1/1-280 H----VRDFE-YVYKDSDFYCSWESRRPE---YDMVESNPRVWQV-QLEELERD-DRTIE	154
Smaco|QIR82219.1/1-259 H----VRDFE-YVYKDKDFYCSWDVYRPE---YDLVRNSPHVWQV-QLEDLERD-DRSIE	133
Smaco|APG55837.1/1-259 H----VRDFE-YVYKDKDFFCSWDVYRPE---YDLVRTSPHVWQI-QLDELDRD-DRTIE	133
Smaco|QCC72717.1/1-268 H----VRDFE-YIYKDHDFFCSWDVWRPE---YDKVRNSPRTWQI-QLESMSRD-DRTIE	141
Smaco|QCC72711.1/1-306 H----VRDFE-YVYKDHDFFCSWDVWRPE---YDKVRNSPRTWQI-QLESMSRD-DRTIE	179
Smaco|QBP37182.1/1-271 H----VRDFE-YVYKDHDFYCSWEVYRPE---YDKVRDSPHVWQI-ELENMERD-DRSIE	145
Smaco|CRY97145.1/1-274 H----VKDFE-YVYKDHDFYCSWDVYRPE---YDKVRDSPFVWQV-ELESMERD-DRTIE	148
Smaco|QCC72747.1/1-269 H----VKDFE-YIYKDRNFYCSWDVYRPE---YDKVQNSPHVWQV-QLEELDRD-ERTIE	143
Smaco|QCC72739.1/1-269 K----VRDFD-YVYKDKNFFCSWDVFRPE---YEKVMNSPHVWQV-QLEDVERD-ERTIE	143
Smaco|QCC72683.1/1-269 K----VRDFE-YVYKDHNFFCSWEVFRPE---YDKVMCSPYVWQV-QLEDVERD-ERTIE	143
Smaco|QRV62030.1/1-289 S----VRDFE-YVYKDRNFYCSWEVFRPE---YEKVQNSPHVWQV-QLEELDRD-ERTIE	163
Smaco|QCC72741.1/1-269 T----VRDFE-YVYKDRNFYCSWEVFRPE---YQMVQNCPHDWQV-QLEELDHD-DRTIE	143
* * * :
Smaco|YP_009252314.1/1-262 ICVDTKGGSGKTTHGYDRSRTGEYFVVPRNAETPTRIMDYVAMNYDNE--------PVIW	175
Smaco|YP_009508826.1/1-255 ICVDTIGGTGKSTYGYLCARRGQFFVVPRTAETPTRIMDYIAMHYDNQ--------PVIW	177
Smaco|QCH00638.1/1-275 VCVDTVGGTGKTTHGYLNVRRGEWFTVPRTAETPVRIMDYIAIHYKNE--------NVIW	177
Smaco|AIY31250.1 VVLDPA-NKGKSFATIALWER-RALVVPRA-------QTFVCSAWKGE--------WLII	172
Smaco|YP_009252306.1/1-244 VVLDPVGARGKSHFTIALWERGEALVVPRYSCTSEKLSAFVCSAYKGE--------KIII	172
Smaco|YP_009252312.1/1-260 VVLDPVGARGKSHFAIALWERGEALVVPRYSCTAEKLSAFVCSAYRGR--------KIII	188
Smaco|YP_009508852.1/1-244 VWLDPTGCHGKSWLTIHLWETGRALVVPRSSTTAEKLSAFVCSSWRGE--------DIIV	172
Smaco|YP_009508854.1/1-253 VWLDPSGNHGKSWLTVHLWETGRALVVPRSSTTAEKLSAFICSSWKGE--------PIVI	181
Smaco|YP_009252308.1/1-267 CWYDETGSIGKSFTCRHLVERRRAYYVPPTVDNVKQIIQWVCSGYQRQ--------RYLI	168
Smaco|QDH43742.1/1-284 VWVDFKGGIGKSYFCRWLTERNQAYYVPPTVNDSKQIIQYVCSGYKGQ--------RYIV	168
Smaco|QIR82265.1/1-284 VWYDPKGKAGKSWLIGHMYETGMAYFTEPTLNSVQAMVQDVANEAMKDRKAGYPPREFLI	216
Smaco|AKV57235.1/1-282 VWYDPTGNSGKSWLVGHLYETGQAYYLPPTMTSVQSMLQMMASLAIQDREDGRPPRRYVV	214
Smaco|QTZ20017.1/1-274 VWVDKEGNRGKSWLVGHLYETGRAYYLPPTITSVQSMLQTMASLAHQDREAGRPPREFVL	206
Smaco|YP_009054993.1/1-279 VWYDPEGNNGKSWLVGHLFETGRAYYLPPTLTSVQSMLQTMASLAHQDREKGYPPKPYVI	211
Smaco|QIR82271.1/1-240 VWYDPKGNNGKSWLVGHLFETGQAYYLPPTLTSVQSMLQTMASLAHQDREDGRPPKEFVV	172
Smaco|QTE03693.1/1-274 VWYDPKGNAGKSWLIGHLYETGKAYFTECTLSSVQAMVQDIANDAIKDRKAGRPPREFVV	206
Smaco|QIR82263.1/1-269 VWYDPEGNHGKTWLVGHLYETGQAYYLPPTLTSVQSMLQTMASLAWADREKGRTPKEFVF	201
Smaco|QJI53622.1/1-286 IWVDVMGNSGKSWLVGHLFETGQAYYLPPTLTSVQSMLQTIASLAWEDRKQGRPPREFVL	218
Smaco|YP_009508865.1/1-278 VWYDPQGNIGKSWLTNHLYEQGLAYCIPATMNNIEGIIKTVASLAVKDRDMGYPPRPYVI	212
Smaco|BBE29360.1/1-284 VWYDPTGNIGKSWLTNHLYEKGLAYCIPATMKDVEMIIKTTASLASKDREAGYPPRPYVI	212
Smaco|ADB24816.1/1-271 VWYDEQGNMGKSWLCGHLFETGQAYYIPPYMTSIQSMIQTVASLVLQDRDSGYPPRPLIV	199
Smaco|BBE29362.1/1-268 FWYDETGNRGKSWLTGHLFETGEAYYLPPYLTSVQSMIQTLASLVLADRESGNPPRPLIV	188
Smaco|YP_009118272.1/1-231 VWYDEGGNVGKSWFTGALWERGQAYVTPPTVSTVQAMVQFVAS-----------------	178
Smaco|CRY97150.1/1-243 VWYDETGNVGKSWFTGALWERGLAYYVPPTVDTVKGMIQWVASCYMDN-----GYRPYVI	178
Smaco|QTZ20015.1/1-244 VWYDEGGNVGKSWFCGALWERGLAYYVPPTIDTVKGMVQWVASCYAEG-----GFRPYII	179
Smaco|QJI53624.1/1-243 VWYDQGGNVGKSWLTGHLWETGQAYYVPPTVDTVKGMIQWVASCYMDE-----GYRPYVI	178
Smaco|YP_009022025.1/1-243 VWYDANGNVGKSWFCGALWERGLAYVTPPTVDTVKGLIQWVASCYMDG-----GWRPYVI	178
Smaco|QIR82261.1/1-243 VWYDAGGNVGKSWFCGALWERGLAYVTPPTVDTVKGLIQWVASCYMDG-----GWRPYVI	178
Smaco|BBE29364.1/1-245 VWYDETGNVGKSWFTGALWERRQAYVTPPTIDTVKGLIQWVASCYIDG-----GWRPYVI	180
Smaco|BBE29366.1/1-269 VWYDETGNVGKSWFTGALWERRQAYVTPPTIDTVKGLIQWVASCYIDG-----GWRPYVI	204
Smaco|QDM14413.1/1-243 VWYDETGNVGKSWFTGALWERGLAYVTPPTIDTVKGLIQWVASCYIDG-----GWRPYVI	178
Smaco|YP_009054985.1/1-243 VWYDETGNVGKSWFTGALWERKLAYVTPPTIDTVKGLIQWIASCYIED-----GWRPYII	178
Smaco|QDM14451.1/1-243 VWYDETGNVGKSWFTGALWERGLAYVTPPTIDTVKGLIQWVASCYMDG-----GFRPYVI	178
Smaco|QDM14455.1/1-243 VWYDETGNVGKSWFTGALWERGLAYATPPTIDTVKGLIQWVASCYIDG-----GWRPYVI	178
Smaco|APA32002.1/1-262 VWYDESGNVGKSWLTGALWERGLAYYVPPTVDSVKAMVQWVASCYQSG-----GWRPYII	197
Smaco|APA32003.1/1-272 VWYDEGGNVGKSWLTGALWERNLAYYVPPTIDTVKGMVQWVASCYQDG-----GYRPYLI	180
Smaco|AMR73073.1/1-267 VWYDEGGNVGKSWLTGALWERGLAYYVPPTVDSVKAMVQWVASCYQSG-----GWRPYVI	180
Smaco|QIN96627.1/1-241 VWYDPVGNRGKSWLAGHLFETCGACIVPRDWNNPSEITNYLVHNYNDE--------PIIV	168
Smaco|QIR82279.1/1-245 VWYDPIGNRGKSWLAGHLFETGQACIVPRDWTNPSEICNYLVHNYNNE--------PIIV	172
Smaco|QIR82273.1/1-267 VWYDPIGNRGKSWLAGHLFETGQACIVPRDWTNPSEITNYLVHNYQDE--------GIIV	172
Smaco|QNH86215.1/1-235 VWIDEQGNCGKTWFTIHLWETGKACYVPPTLGTPKEIIQWVHSAYNHE--------PYII	173
Smaco|QBP37063.1/1-282 VWVDAEGNSGKTWLTAHLWERGQACYCPPTLSTPKELISWVHSAYNKE--------PFII	173
Smaco|QBP37087.1/1-282 VWVDKDGNSGKTWLTAHLWERGQACYCPPTLSTPKELISWVHSAYNHE--------PYII	173
Smaco|AGK45268.1/1-280 VWVDKDGNSGKTWLTAHLWERGQACYCPPTLSTPKELISWVHSAYDQE--------PYII	173
Smaco|AOV86240.1/1-243 VWYDKLGKQGKSWLVGHLWETGQACYVPPTMSTPKEIIQWVHSAYKGE--------GLII	172
Smaco|APR73541.1/1-258 VWYDPVGKAGKSWIVGHLWEQGKACYVPPTLGTPKEIIQWVHSAYDNE--------GLII	186
Smaco|QTE03700.1/1-289 VWYDPTGNHGKTWLSMYLYEKGIGMVVPRSACTAKDLSAYICSAYRGE--------KYII	239
Smaco|CRY97839.1/1-243 VWYDPKGNHGKTWLTVHLWEHGQALVVPRYATGAKELSAFICSAYKGE--------EFII	173
Smaco|QIR82269.1/1-294 VWLDKSGNHGKTWLSQHLYERGEAMVVPRSSCSPEKLSAYVCSAYRGE--------GIII	207
Smaco|YP_009252320.1/1-273 LWYSDKGSIGKSWLVGHLWETGEAYVCQP-QDTVKGMKQDVASEYIKH-----GWRPCIV	200
Smaco|QCH00640.1/1-264 LWYSDRGGIGKSWLVGHLWETGQAYLCQP-QDTVKGMKQDIASDYMKH-----GWRPYIV	196
Smaco|QTZ20021.1/1-249 CWVDLEGNHGKSWLIGHLWETGQAHVCQS-QDTVKGMVQDIASDYIKH-----GWRPIVV	176
Smaco|QDJ95283.1/1-244 VWYDPKGNSGKSWLACHLWETGQAHICQS-QDNVKGMIQDIASDYMNN-----GYRPYLV	176
Smaco|QNH86219.1/1-259 VWYDQEGNKGKSWLSNHLWETGQAYVVDS--DKAETIKKDIASEYIEH-----GWRPIVI	175
Smaco|QBP37129.1/1-259 VWYDEKGNAGKSWLCGHLWETGKAYVVDS--DKGETIKKDVASEFIYH-----GWRPYVI	174
Smaco|APG55814.1/1-258 VWYDEKGNAGKSWLCGHLWETGKAYVVDS--DKGETIKKDVANEYINH-----GWRPYVI	174
Smaco|APG55821.1/1-347 VWYDPNGNAGKSWLLGHLYETGQAWVVQA-QDTVKGIIQDCASEYIQH-----GWRPFVV	263
Smaco|QBP37161.1/1-261 VWYDPKGNAGKSWLLGHLYETGEAWVVQA-QDSIKGIIQDCASEYIQH-----GWRPIVV	177
Smaco|QBP37073.1/1-277 VWYDPDGNKGKSWLLGHLYETGQAWVVQA-QDTVKGIIQDVASEYINH-----GWRPIVV	212
Smaco|QBP37093.1/1-296 VWYDQHGNAGKSWLLGHLYETGQAWVVQA-QDSVKGIIQDCASEYIQH-----GWRPFVV	212
Smaco|QBP37139.1/1-250 VWYDPKGNAGKSWLAAHLYETGQAYICMA-MGTINNMIQDIAGEFLKH-----GRRPIVV	177
Smaco|QBP37119.1/1-267 VWYDPEGNKGKSWLLGHLYETGKAWVVQA-QDTVKGIIQDVASEYINH-----GWRPMVV	193
Smaco|YP_009054987.1/1-262 VWYDPEGNKGKSWLLGHLYETGQAWVVQA-QDTVKGIIQDVASEYINH-----GWRPMVV	177
Smaco|QBP37163.1/1-251 VWYDPDGNKGKSWLLGHLYETGQAWVVQA-QDTVKGIIQDVASEYINH-----GWRPIVV	177
Smaco|QBP37143.1/1-250 VWYDPKGNAGKSWLAGHLYETGKAWVVQA-QDTVKGIIQDVASEYINH-----GWRPIVV	177
Smaco|QNH86214.1/1-258 VWYDERGCCGKSWFTRSLWEKGMAYFTVA-DSSVKTLVQDIASEYLKN-----GWRPIVC	179
Smaco|APG55839.1/1-263 VWYDEEGNAGKSWLTGALWERGLAYFAVA-DTSGKTIVMDIASEYLKN-----GWRPYVI	177
Smaco|APG55784.1/1-241 VWYDQEGKAGKSWLTGAMWERGLAYFAVA-DTSGKTIVMDIASEYLKN-----GWRPYVI	178
Smaco|YP_009508831.1/1-261 VVVDKQGGNGKSYLSRFMEATGKADVCPVISDEYNDYSAYCLDN--PC--------KGYV	179
Smaco|QJQ37735.1/1-282 VVLDTTGKGGKTTFSKHLEAKGEMDVCPVVSDEYNDYTGYCMEF--PA--------KGYI	208
Smaco|AJF23077.1/1-248 CIIDLRGNTGKSFVTKYMCMKNMAINIPSGLT-GKDIMRMCMKRA-KL--------GTYI	172
Smaco|YP_009337832.1/1-248 CIIDLCGNTGKSFVTKYMCMKNMAINIPSGLS-GKDIMRMCMKRA-KL--------GTYI	172
Smaco|YP_009508837.1/1-248 VIIDLKGNTGKSWITRYLALKNKAINIPSGLG-AKDIMRMCLKRA-VV--------PWYI	172
Smaco|YP_009508839.1/1-248 VIIDLKGNTGKSWITKYLCLKNRATNIPCGLE-AKDIMRMCLKRQ-NT--------GWYI	172
Smaco|AJF23062.1/1-248 VIIDLKGNTGKSWITKYLALKNKATNVPSGLE-AKDIMRMCLKRP-TT--------GWYI	172
Smaco|AJF23054.1/1-249 VIIDLQGNSGKSWLTKYCALKMRAINVPSGLE-GKDIMRMCLKRGAQS--------GLYI	173
Smaco|YP_009508846.1/1-249 VIIDLAGNTGKSWLTKYCALKMRAINVPSGLE-GKDIMRMCLKRGAQS--------GLYI	173
Smaco|QJI53620.1/1-254 FFIDERGRHSKTAWAMYMQYLHKAVYCPPFTK-GLDLINYVLQA-RTT--------DWYI	178
Smaco|QCC72655.1/1-260 IIWDEKGNNAKTAFSMLMSYEHRAIYCPPFDK-GRDLINFVLQA-RSA--------DWYI	184
Smaco|QCC72671.1/1-261 IILDEDGDHSKTAFAMLMSYEHRAVYCPPFDK-GKDLINFVLQC-RSS--------DWYI	185
Smaco|BBE29376.1/1-259 IVVDSRGNWGKTAFSMYMEYLHKGVYIPPLKR-GLDVSACVLGK-RIS--------EWYL	183
Smaco|QDH43738.1/1-259 IIVDPDGRHYKTAWAMYQQYLHKACYCPPFMK-GVDLINFVLQA-RTS--------DWYI	183
Smaco|QCC72677.1/1-280 FICDELGNAGKTAWGMYQEYKHRACYIPPVRR-GIDVCACVISK-RVS--------DWYI	204
Smaco|QIR82219.1/1-259 VIWDERGNSGKTAWAMYQDYLHKAVYIPPLKR-GLDLVACVLGK-RDS--------DWYI	183
Smaco|APG55837.1/1-259 VVWDERGNSGKTAWAMYQDYLHKAVYIPPLKR-GLDLVACVLGK-RES--------DWYI	183
Smaco|QCC72717.1/1-268 IIVDDKGNAGKTAWAMYQDYCHRCVYIPPLKR-GLDLTACVLGK-RTS--------DWYI	191
Smaco|QCC72711.1/1-306 IIVDDKGNSGKTAWAMYQDYCHRCVYIPPLKR-GLDLTACVLGK-RTS--------DWYI	229
Smaco|QBP37182.1/1-271 IIWDERGNSGKTAWAMYQDYCHRAVYIPPLKR-GLDLVACVLGK-RAS--------DWYI	195
Smaco|CRY97145.1/1-274 IIWDERGNSGKTAWAMYQDYTHRAVYIPPLKR-GLDLVACVLGK-RCA--------EWYI	198
Smaco|QCC72747.1/1-269 IIWDEKGNSGKTAWAMYQDYTHRAVYIPPLKR-GLDMVACALGK-RES--------DWYI	193
Smaco|QCC72739.1/1-269 IVVDEKGNSGKTAWAMYQDYSHRAVYIPPLKR-GLDLVACVLGK-RES--------DWYI	193
Smaco|QCC72683.1/1-269 IIVDEKGNSGKTAWAMYQDYAHRAVYIPPLKR-GLDLVACVLGK-RES--------DWYI	193
Smaco|QRV62030.1/1-289 IIWDEKGNSGKTAWAMYQDYSHRAVYIPPLKR-GLDLVACVLGK-RES--------DWYI	213
Smaco|QCC72741.1/1-269 IVCDEKGNSGKTAWAMYQDYSHRAVYIPPLKR-GLDLVACVLGK-RES--------DWYI	193
. *:
Smaco|YP_009252314.1/1-262 IDLPRTRKIDK--GLATILEDMKDGLIYSAKYEGQVRHIK-GVKVLVTTNHYIEKPAYKL	232
Smaco|YP_009508826.1/1-255 IDLPRSRLVDK--DLAECLEDIKDGLVASAKYEGCLRFIR-GVKVLVTTNHWVDKTTYKM	234
Smaco|QCH00638.1/1-275 IDLPRSRKVDI--NLAECLEDIKDGLIASAKYQGTIRLIR-GVKVLVTTNHWIDKTAYKM	234
Smaco|AIY31250.1 IDIPR--------SLYETMEEIKDGLVFDWRYSGKTRNIR-GTKLVVFTNEP---LNLKG	220
Smaco|YP_009252306.1/1-244 IDIPRANKPTT--ALYESMEEMKDGLVFDPRYSGKTRNIR-GTKVLVFTNNP---LDLKK	226
Smaco|YP_009252312.1/1-260 IDIPRANKPTT--ALYETMEEMKDGLVFDPRYSGKTRNIR-GTKVLVFTNNP---LDLKK	242
Smaco|YP_009508852.1/1-244 IDVPRATKPTT--SLLETMEELKDGLVFDHRYTGKTRNVR-GTKLMVFTNSP---LPLNK	226
Smaco|YP_009508854.1/1-253 IDIPRSTKVSG--SLLETMEELKDGLVFDHRYTGRTRNVR-GVKVMVFTNSE---LPLKK	235
Smaco|YP_009252308.1/1-267 IDIPRSAEWNK--SLYTGLEAIKDGLIYDTRYSAKLRDIW-GVKILVLTNSL---PNLDA	222
Smaco|QDH43742.1/1-284 IDIPRSAKWTE--SLYCGIESIKDGLVYDTRYSAKIRDIW-GVKILVLTNGL---PRLDA	222
Smaco|QIR82265.1/1-284 IDMPRTWKWSD--QLYVAIEHIKDGLIKDPRYGAKPVNIR-GIKVLVLTNTM---PDLKK	270
Smaco|AKV57235.1/1-282 IDIPRTWKWSK--DLYCAIETIKDGLIVDPRYSARPINIR-GVKVLVLTNER---PSLDK	268
Smaco|QTZ20017.1/1-274 IDIPRTWKWSK--ELYCAIESIKDGLLLDPRYSARPINIR-GVKVLVMTNEK---PVLDR	260
Smaco|YP_009054993.1/1-279 IDIPRTWKWSK--ELYCAIESIKDGLIMDPRYSARPINIR-GVKVLVLTNEM---PKLDA	265
Smaco|QIR82271.1/1-240 IDLPRTWKWSK--ELYCAIESIKDGLIMDPRYSARPINIR-GVKVLVLTNEM---PKLDA	226
Smaco|QTE03693.1/1-274 IDMPRSWRWSE--QLYTAIEHIKDGLIKDPRYQSAPINIK-GIKVLVLTNHM---PDLKK	260
Smaco|QIR82263.1/1-269 IDIPRSWKWSK--ELYTAIESIKDGLIMDPRYSARPINIR-GIKVLVMTNTR---PELDK	255
Smaco|QJI53622.1/1-286 IDIPRTWKWSK--ELYCAVETIKDGLILDPRYSARPINIR-GVKVLVMCNTS---PKLDA	272
Smaco|YP_009508865.1/1-278 IDIPRSWKWSE--QLYTAIESIKDGLIMDPRYSAQPINIR-GVKVMVMTNTM---PKIDK	266
Smaco|BBE29360.1/1-284 IDIPRSWKWSN--QLYTAIETIKDGLIMDPRYTAQPINIR-GVKVMVMTNTR---PQLDK	266
Smaco|ADB24816.1/1-271 IDIPRSWKWST--ELYTAIEAIKDGLIMDPRYGARPVNIH-GIKVIVLTNTK---PKLDK	253
Smaco|BBE29362.1/1-268 IDIPRSWKWST--ELYVAIEAIKDGLIMDPRYSARPINIR-GCKVLVLTNTM---PKLDK	242
Smaco|YP_009118272.1/1-231 --------------LYCAIESIKDGLVYDSRYQGRMVNIR-GVKIIVMTNNK---PDLDK	220
Smaco|CRY97150.1/1-243 IDIPRSWKWSK--ELYCAIESIKDGLLYDTRYHSRMINVR-GIKILVMTNSY---PKLDA	232
Smaco|QTZ20015.1/1-244 IDIPRSWKWSE--QLYVAIESIKDGLVYDTRYHSRLMNIR-GVKVMCLTNNY---PKVDK	233
Smaco|QJI53624.1/1-243 IDIPRSWKWSD--QLYTAIESIKDGLIYDTRYHARMVNIR-GVKILVLTNTM---PKLDK	232
Smaco|YP_009022025.1/1-243 IDIPRSWKWSD--QLYCAIESIKDGLIYDTRYHARMINIR-GVKVLVLTNTL---PKLDK	232
Smaco|QIR82261.1/1-243 IDVPRSWKWSD--QLYCAIESIKDGLIYDTRYHSRMINIR-GVKVMCLTNTM---PKLDK	232
Smaco|BBE29364.1/1-245 IDVPRSWKWSE--QLYSAIESIKDGLIYDTRYHSRMINIR-GVKVLVMTNTM---PKLDK	234
Smaco|BBE29366.1/1-269 IDVPRSWKWSE--QLYSAIESIKDGLIYDTRYHSRMINIR-GVKVLVMTNTM---PKLNK	258
Smaco|QDM14413.1/1-243 IDIPRSWKWSE--QLYSAIESIKDGLIYDTRYHSRMINIR-GVKILCMTNTM---PKLDK	232
Smaco|YP_009054985.1/1-243 IDIPRSWKWSE--QLYSAIESIKDGLIYDTRYHSSMMNIR-GVKVLVMTNTM---PKLDK	232
Smaco|QDM14451.1/1-243 IDVPRSWKWSE--QLYSAIESIKDGLIYDTRYHSRMINIR-GVKVLVMTNTM---PKLDK	232
Smaco|QDM14455.1/1-243 IDVPRSWKWSE--QLYTAIESIKDGLIYDTRYHSKMINIR-GVKILVMTNTM---PKLDK	232
Smaco|APA32002.1/1-262 IDIPRSWKWSE--QLYAAIESIKDGLVYDTRYHAQCINIR-GVKVLVLTNTK---PKLDK	251
Smaco|APA32003.1/1-272 IDIPRSWKWSE--QLYVAIESIKDGLVYDTRYHSRLINIR-GVKVLVLTNTK---PKLDK	234
Smaco|AMR73073.1/1-267 IDIPRSWKWSE--QLYVAIESIKDGLVYDTRYHAQCINIR-GVKVLVLTNTQ---PKLDK	234
Smaco|QIN96627.1/1-241 IDIPRETDIPK--GFYATVEMIKDGLIGTTKWEGKMRNIR-GVKILILTNKM---MDLKK	222
Smaco|QIR82279.1/1-245 IDIPRETGIPK--GFYATVEMIKDGLIGTTKWEGRMRNIR-GVKILILTNHQ---MDLKK	226
Smaco|QIR82273.1/1-267 IDIPRETGIPK--GFYAAVEMIKDGLVGTTKWEGKMRNIR-GVKIMIMTNHT---MDLKK	226
Smaco|QNH86215.1/1-235 IDIPRSWKWNE--ALYTAIETVKDGLVYDPRYTARMRNIR-GVKVMCVTNTC---PKLDK	227
Smaco|QBP37063.1/1-282 IDVPRTWKWDD--ALYTAIETIKDGLVYDPRYSAHMRNIR-GVKVMCMTNTI---PKLSK	227
Smaco|QBP37087.1/1-282 IDIPRTWKWDD--ALYTAIETIKDGLVYDPRYSAHMRNIR-GVKVMCMTNTE---PKTSK	227
Smaco|AGK45268.1/1-280 IDIPRTWKWDD--ALYTAIETIKDGLVYDPRYSAHMRNIR-GVKVMCMTNTE---PKLSK	227
Smaco|AOV86240.1/1-243 IDIPRSWSWSD--ALYTVIETVKDGLVYDPRYSANMRNIR-GVKVLVMTNDK---PKVGK	226
Smaco|APR73541.1/1-258 IDIPRSWKWNE--ALYTAIETIKDGLVYDPRYSARMKNIR-GVKVLVMTNTY---PRVSA	240
Smaco|QTE03700.1/1-289 VDIPRAGKINT--AIYEAIEEIKDGLVFDHRYSGRCRNIR-GVRLIIFTNQK---L----	289
Smaco|CRY97839.1/1-243 IDIPRAGKVPT--AVYETIESVKDGLVFDPRYSGRAKNIR-GVKVIVFTNTK---LEEEK	227
Smaco|QIR82269.1/1-294 IDIPRSRKISP--ELYESIEELKDGLVFDHRYSGRCRNIR-GVKVLIFTNTE---LDTKK	261
Smaco|YP_009252320.1/1-273 VDLPRTWKWTK--DLYCALESIKDGLLKDTRYSSDTINIK-GVKVLVTSNTL---PKFDS	254
Smaco|QCH00640.1/1-264 VDLPRTWKWTK--DLYCALESIKDGLIKDTRYSADTINIK-GVKVLVVSNTL---PKFDN	250
Smaco|QTZ20021.1/1-249 IDLPRTWKWTT--DLYCAIERIKDGLIKDTRYSSSTINIK-GIKVLVCTNSY---PKLDK	230
Smaco|QDJ95283.1/1-244 IDIPRTWKWTD--DLCCAIERAKDGLIKDTRYNAKTIDIR-GVKILVCTNSM---PKLTK	230
Smaco|QNH86219.1/1-259 IDLPRTAKWTP--DLYYAIERIKDGLLKDPRYNSKTVNIH-GVKVMVMCNTP---PKLDK	229
Smaco|QBP37129.1/1-259 IDLPRTAKWTD--ELYYAIEKIKDGLLKDPRYQSKTVNIH-GVKVMVMCNSM---PKLDK	228
Smaco|APG55814.1/1-258 IDLPRTAKWTD--ELYYAIEKIKDGLLKDPRYQSKTVNIH-GVKVMVMCNHR---PNVSK	228
Smaco|APG55821.1/1-347 IDIPRSWKWTQ--ELYVALERIKDGLIKDPRYGSKTVHIR-GVKVLVTCNTK---PKLDK	317
Smaco|QBP37161.1/1-261 IDIPRSWKWTP--ELYVALERIKDGLIKDPRYGSRTAHIR-GVKVLVTCNTK---PKLDK	231
Smaco|QBP37073.1/1-277 IDIPRTWKWTS--DLYVAIERIKDGLIKDPRYSSKTVHIR-GVKVLITCNTM---PKLDK	266
Smaco|QBP37093.1/1-296 IDIPRSWKWTP--ELYIALERIKDGLIKDPRYGSKTVHIR-GVKVLVTCNTK---PKLDK	266
Smaco|QBP37139.1/1-250 IDIPKAWKWTP--DLYVAIERIKDGLIKDTRYSPRTYNAA-GVKVLITTNTM---PKVDK	231
Smaco|QBP37119.1/1-267 IDIPRTWRWTS--DLYVAIERIKDGLIKDPRYSSKTVHIR-GVKVLVTCNTM---PKLDK	247
Smaco|YP_009054987.1/1-262 IDIPRTWRWTS--DLYVAIERIKDGLIKDPRYSSKTVHIR-GVKILVTCNTM---PKLDK	231
Smaco|QBP37163.1/1-251 IDIPRTWKWTS--DLYVAIERIKDGLIKDPRYSSKTVHIR-GVKVLVTCNTM---PKLDK	231
Smaco|QBP37143.1/1-250 IDIPRTWKWTE--DLYVAIERIKDGLIKDPRYSSKTVHIR-GVKVLVTCNTM---PKLDK	231
Smaco|QNH86214.1/1-258 IDIPRAAKWTT--ELYEAIERIKDGLIKDPRYSSASVNIS-GVKVLICTNSR---PKLDK	233
Smaco|APG55839.1/1-263 IDIPRAGKWTP--ELYEAIERIKDGLIKDPRYSSEAVNIH-GVKILVNTNTM---PKLDK	231
Smaco|APG55784.1/1-241 IDIPRAGKWTV----------------------------------IVMTNTM---PKLDK	201
Smaco|YP_009508831.1/1-261 FDLPRATSIKRRSAMWMGIEQIKNGLLYEKRYRPRKMWIE-PPKVLVFTND----DVPWD	234
Smaco|QJQ37735.1/1-282 FDIPRASSIKRRCAMWSGIEKIKDGLLYEKRYKPRKKWIE-PPKVLIFTNEP---DIPYE	264
Smaco|AJF23077.1/1-248 FDIPRAGSKQA-KETWSAIESIKNGYMWDDRYTWEEMWID-SPRVFVFTNEY---PKYDL	227
Smaco|YP_009337832.1/1-248 FDIPRAGSKQA-KETWSAIESIKNGYLWDDRYTWEEMWID-SPRVFVFTNEY---PKYDL	227
Smaco|YP_009508837.1/1-248 FDMPRAIGKQS-KELWSAIESIKNGYLWDDRYTWEEKWID-PPKVTVFTNEY---PKYDL	227
Smaco|YP_009508839.1/1-248 LDMPRASTKQA-KSTWSAIESIKNGYLWDDRYTWEEKWID-PPKVTVFTNEY---PKYDL	227
Smaco|AJF23062.1/1-248 FDMPRASSKQA-KSTWSAIESIKNGYLWDDRYTWEEKWIE-PPKVTVFTNEY---PKYDL	227
Smaco|AJF23054.1/1-249 FDMPRAITKQS-KSVWSAIESIKNGYLWDDRYTWEEKWID-PPRIWVFTNEY---PKYDL	228
Smaco|YP_009508846.1/1-249 FDMPRAITKQS-KSVWSAIESIKNGYLWDDRYTWEEKWID-PPRIWVFTNEY---PKYDL	228
Smaco|QJI53620.1/1-254 LDMPKAFEFTP--DWACAIEQVKNGYVYDSRYSFRDKMLPCRPRVSLMLNYE---PDYET	233
Smaco|QCC72655.1/1-260 LDMPRAFEFTH--DWACAVEQLKNGYVYDSRYSFKDKMLPRRPRVTLMVNEL---PDYEK	239
Smaco|QCC72671.1/1-261 LDMPRAFDFTK--DWACAIEQLKNGYVYDSRYSFKDKMLPRRPRVTLMVNDL---PDYEN	240
Smaco|BBE29376.1/1-259 VDTPRSFEFDA--DWACALEQLKNGYVYDTRYSFRDKVLPVRPRVTVLCNRE---PEYDM	238
Smaco|QDH43738.1/1-259 LDMPRAFDFTR--DWACAIEQVKNGYVYDSRYSFKDKFLPERPRVTLLVNEL---PDFES	238
Smaco|QCC72677.1/1-280 IDTPRSFEYDE--DWACALEQLKNGYVYDTRHSFRDLYLPERPRVTVLCNYL---PDNGK	259
Smaco|QIR82219.1/1-259 IDTPRAFQFND--DWACSIEQLKNGYVFDTRYSFRDRYLSVRPRVTVLCNTL---PDYES	238
Smaco|APG55837.1/1-259 IDTPRAFEFTD--DWACSIEQLKNGYVFDTRYSFRDRYLSVRPRVTILCNHL---PDYEN	238
Smaco|QCC72717.1/1-268 IDTPRAFEFTD--DWACSIEQLKNGYVFDTRYSFRDKYLPVRPRVTILCNDL---PDYEK	246
Smaco|QCC72711.1/1-306 IDTPRAFEFTD--DWACSIEQLKNGYVFDTRYSFRDKYLPVRPRVTILCNDL---PDYEK	284
Smaco|QBP37182.1/1-271 IDTPRAFEFTD--DWACSLEQLKNGYVFDTRYSFRDRYLPVRPRVTVLCNHL---PDYES	250
Smaco|CRY97145.1/1-274 IDTPRAFEFTD--DWACSIEQLKNGYVFDTRYSFRDRYLPVRPRVTILCNNL---PDYET	253
Smaco|QCC72747.1/1-269 IDTPRAFEFTD--DWACALEQLKNGYIFDPRYSFRDKYLSVRPRITVLCNNL---PEYER	248
Smaco|QCC72739.1/1-269 IDTPRAFEFND--DWACSIEQLKNGYVFDTRYSFRDKYLSVRPRVTILCNHL---PDYEK	248
Smaco|QCC72683.1/1-269 IDTPRAFEFND--DWACSIEQLKNGYVFDTRYSFRDRYLSVRPRVTILCNHL---PDYEK	248
Smaco|QRV62030.1/1-289 IDTPRAFEFND--DWACSIEQLKNGYVFDTRYSFRDKYLSVRPRVTILCNHL---PDYEN	268
Smaco|QCC72741.1/1-269 IDTPRAFEFND--DWACSIEQLKNGYVFDTRYSFRDKYLSVRPRVTILCNHL---PDYEN	248
*
Smaco|YP_009252314.1/1-262 -LSADRWDVFTPPTKAGDSRDGNTGLSPLGG-----------------------------	262
Smaco|YP_009508826.1/1-255 -LSADRWDIFTALPSTEGESSR--------------------------------------	255
Smaco|QCH00638.1/1-275 -LSTDRWDVFTAIPRDGGEAQGNTA-SPLRGEERVCAAPDGAE-----------------	275
Smaco|AIY31250.1 -LS-DRWKLHGIKGT---------------------------------------------	233
Smaco|YP_009252306.1/1-244 -LSHDRWNLHGITRDGTLS-----------------------------------------	244
Smaco|YP_009252312.1/1-260 -LSHDRWNLHGISVDGTLT-----------------------------------------	260
Smaco|YP_009508852.1/1-244 -LSTDRWRLHGISADGSLS-----------------------------------------	244
Smaco|YP_009508854.1/1-253 -LSKDRWRLHGIACDGSLT-----------------------------------------	253
Smaco|YP_009252308.1/1-267 -LSQDRWMIINRDGKDVTEWARIESKKRAKKK-----A-------------DEGGK----	259
Smaco|QDH43742.1/1-284 -LSKDRWTFCNRQGYEVAQGMINITLKKLQPK-----PTKDPETEYIICHKKNGGTYKRR	276
Smaco|QIR82265.1/1-284 -LTDDRWVIENTPML---------------------------------------------	284
Smaco|AKV57235.1/1-282 -LSVDRWVVENTPML---------------------------------------------	282
Smaco|QTZ20017.1/1-274 -LSEDRWKFFNAPMF---------------------------------------------	274
Smaco|YP_009054993.1/1-279 -LSEDRWIIENTPMH---------------------------------------------	279
Smaco|QIR82271.1/1-240 -LSEDRWIIENTPMH---------------------------------------------	240
Smaco|QTE03693.1/1-274 -LSDDRWIVENTPML---------------------------------------------	274
Smaco|QIR82263.1/1-269 -LSQDRWVWFNTPMF---------------------------------------------	269
Smaco|QJI53622.1/1-286 -LSIDRWVEYNAPMF---------------------------------------------	286
Smaco|YP_009508865.1/1-278 -LSSDRWVIHTNP-----------------------------------------------	278
Smaco|BBE29360.1/1-284 -LSKDRWWIHEQSIQPSL--------------P---------------------------	284
Smaco|ADB24816.1/1-271 -LSEDRWVLYDPMDYLMML-----------------------------------------	271
Smaco|BBE29362.1/1-268 -LSSDRWVQYDPILWDQVW------GKHERALP---------------------------	268
Smaco|YP_009118272.1/1-231 -LSYDRWRMVVL------------------------------------------------	231
Smaco|CRY97150.1/1-243 -LSEDRWKIISP------------------------------------------------	243
Smaco|QTZ20015.1/1-244 -LSADRWCICEF------------------------------------------------	244
Smaco|QJI53624.1/1-243 -LSADRWRICEF------------------------------------------------	243
Smaco|YP_009022025.1/1-243 -LSRDRWCIFEF------------------------------------------------	243
Smaco|QIR82261.1/1-243 -LSQDRWCICEF------------------------------------------------	243
Smaco|BBE29364.1/1-245 -LSADRWAICTF------------------------------------------------	245
Smaco|BBE29366.1/1-269 -LSADRWAICTF------------------------------------------------	269
Smaco|QDM14413.1/1-243 -LSKDRWAICEF------------------------------------------------	243
Smaco|YP_009054985.1/1-243 -LSKDRWCIRTF------------------------------------------------	243
Smaco|QDM14451.1/1-243 -LSQDRWCICTF------------------------------------------------	243
Smaco|QDM14455.1/1-243 -LSKDRWAICTF------------------------------------------------	243
Smaco|APA32002.1/1-262 -LSADRWRICVF------------------------------------------------	262
Smaco|APA32003.1/1-272 -LSEDRWRICVFRGQAGVGPYRNTMGRLLP-----------------PFRGVRGGT----	272
Smaco|AMR73073.1/1-267 -LSQDRWRICVFRGRRGSALIVTLWADFYP-----------------PLGG---------	267
Smaco|QIN96627.1/1-241 -LSKDRWRLNGINTENAQMF----------------------------------------	241
Smaco|QIR82279.1/1-245 -LSRDRWRLNGINAQNTPVL----------------------------------------	245
Smaco|QIR82273.1/1-267 -LSRDRWRLYGINAQNALNSAP--RRANAPGD-------------QLGQEGKGGPLS---	267
Smaco|QNH86215.1/1-235 -LSADRWIL---------------------------------------------------	235
Smaco|QBP37063.1/1-282 -LSEDRWVIFRPEHMFDLTEVRNR-GGHPPVGSGGCNRPNHPPHRYIPISGRRGPLT---	282
Smaco|QBP37087.1/1-282 -LSEDRWVMYRPSNLFETAELRNSRGGHPPGS-NLCNDGS-----SLPPSGKRGTKGRGP	280
Smaco|AGK45268.1/1-280 -LSEDRWVMYRPNNVFETAELRNTRGGHPPVD-RSDVTDR-----NLPPSGKRGNGGPSS	280
Smaco|AOV86240.1/1-243 -LSADRWVIWEEGSNLQS------------------------------------------	243
Smaco|APR73541.1/1-258 -LSEDRWDIINEGGEAPLS-----------------------------------------	258
Smaco|QTE03700.1/1-289 ------------------------------------------------------------	289
Smaco|CRY97839.1/1-243 -LSKDRWRLHGFGRGSS-------------------------------------------	243
Smaco|QIR82269.1/1-294 -LSHDRWRLHGISKDTNAL---QGATAHPPRGP--------------PLKG---------	294
Smaco|YP_009252320.1/1-273 -LSFDRWIVIENTIERRSFS----------------------------------------	273
Smaco|QCH00640.1/1-264 -LSYDRWIFVNNTEM---------------------------------------------	264
Smaco|QTZ20021.1/1-249 -LSEDRWVLIVERGGRAPFS----------------------------------------	249
Smaco|QDJ95283.1/1-244 -LSADRWVIKSFERT---------------------------------------------	244
Smaco|QNH86219.1/1-259 -LSADRWKMFGGDVSPQAPLHDGTSG-ASRFS----------------------------	259
Smaco|QBP37129.1/1-259 -LSADRWVVFSGAGVPPNPPAIRTAGGLSRSS----------------------------	259
Smaco|APG55814.1/1-258 -LSADRWKMFTGAAA-PEPPAMQTAGGLSRST----------------------------	258
Smaco|APG55821.1/1-347 -LSADRWVIMNMNTLEAECAAMEVADRIWED-----------------------------	347
Smaco|QBP37161.1/1-261 -LSKDRWVIMDMDTLEATCAPMEKIDEIWED-----------------------------	261
Smaco|QBP37073.1/1-277 -LSADRWVIVDL------------------------------------------------	277
Smaco|QBP37093.1/1-296 -LSADRWVIMDMDTLEATCAPMEVADRIWDD-----------------------------	296
Smaco|QBP37139.1/1-250 -LSADRWIIIDNDKLCAQIS----------------------------------------	250
Smaco|QBP37119.1/1-267 -LSEDRWVILDMEPMQTWSEC---------------------------------------	267
Smaco|YP_009054987.1/1-262 -LSEDRWIIIDGDALERLRSAWRIGEGEHSLT----------------------------	262
Smaco|QBP37163.1/1-251 -LSADRWVFPDIEPMQTWSPC---------------------------------------	251
Smaco|QBP37143.1/1-250 -LSADRWVIIDNDKICAQIS----------------------------------------	250
Smaco|QNH86214.1/1-258 -LSFDRWKIVTQDELEIEARFAGRVP----------------------------------	258
Smaco|APG55839.1/1-263 -LSKDRWKIITQTEMNNEEQYVDTWGG--KAG---AFS----------------------	263
Smaco|APG55784.1/1-241 -LSADRWKIITQEELTLEETAIEQFALTGKGG---YRPPLTPPT----------------	241
Smaco|YP_009508831.1/1-261 MLSRDRWEAYELYNGQLFLLKPPNDTE---------------------------------	261
Smaco|QJQ37735.1/1-282 MLSRDRWVVVDIADYNNA------------------------------------------	282
Smaco|AJF23077.1/1-248 -LSEDRFRFWAPGELGLVQLAK--------------------------------------	248
Smaco|YP_009337832.1/1-248 -LSEDRFRFWAPGELGLIPLAK--------------------------------------	248
Smaco|YP_009508837.1/1-248 -ISEDRLRFWAPAEVGLVALAK--------------------------------------	248
Smaco|YP_009508839.1/1-248 -VSEDRLRFWAPVETGLVSLAK--------------------------------------	248
Smaco|AJF23062.1/1-248 -VSEDRLRMWAPTETGLVALAK--------------------------------------	248
Smaco|AJF23054.1/1-249 -VSEDRLRFWAPTPTGLVSLAH--------------------------------------	249
Smaco|YP_009508846.1/1-249 -VSEDRLRFWAPTPTGLVSLAH--------------------------------------	249
Smaco|QJI53620.1/1-254 FFSKDRVCSFRITDLGYLWSV---------------------------------------	254
Smaco|QCC72655.1/1-260 YFSKDRVLPFRITPEGYLWSV---------------------------------------	260
Smaco|QCC72671.1/1-261 YFSKDRVLPLRITPQGYLWSV---------------------------------------	261
Smaco|BBE29376.1/1-259 FFSKDRVQLFEITDKGYLWPM---------------------------------------	259
Smaco|QDH43738.1/1-259 YFSSDRVFVFRITPEGYLWSV---------------------------------------	259
Smaco|QCC72677.1/1-280 YFSKDRVLEMKITKEGYLWSV---------------------------------------	280
Smaco|QIR82219.1/1-259 YFSADRVLPFRITPEGYLWSV---------------------------------------	259
Smaco|APG55837.1/1-259 YFSSDRVLPFKITPDGYLWSV---------------------------------------	259
Smaco|QCC72717.1/1-268 YFSADRVSAMKITPEGYLWSVL--------------------------------------	268
Smaco|QCC72711.1/1-306 YFSADRVSAMKITPEGYLWSVL--------------------------------------	306
Smaco|QBP37182.1/1-271 YFSADRVLPFRITPQGYLWSV---------------------------------------	271
Smaco|CRY97145.1/1-274 YFSPDRVLPFRITPQGYLWSV---------------------------------------	274
Smaco|QCC72747.1/1-269 YFSKDRVLPFRITPEGYLWSV---------------------------------------	269
Smaco|QCC72739.1/1-269 YFSADRVFPMKITPEGYLWSV---------------------------------------	269
Smaco|QCC72683.1/1-269 YFSADRVFPMKITPEGYLWSV---------------------------------------	269
Smaco|QRV62030.1/1-289 YFSKDRVLPFRITPEGYLWSV---------------------------------------	289
Smaco|QCC72741.1/1-269 YFSADRVLPFRITPGGYLWSV---------------------------------------	269
Smaco|YP_009252314.1/1-262 --------	262
Smaco|YP_009508826.1/1-255 --------	255
Smaco|QCH00638.1/1-275 --------	275
Smaco|AIY31250.1 --------	233
Smaco|YP_009252306.1/1-244 --------	244
Smaco|YP_009252312.1/1-260 --------	260
Smaco|YP_009508852.1/1-244 --------	244
Smaco|YP_009508854.1/1-253 --------	253
Smaco|YP_009252308.1/1-267 KKTKKSEE	267
Smaco|QDH43742.1/1-284 KKIKKSEE	284
Smaco|QIR82265.1/1-284 --------	284
Smaco|AKV57235.1/1-282 --------	282
Smaco|QTZ20017.1/1-274 --------	274
Smaco|YP_009054993.1/1-279 --------	279
Smaco|QIR82271.1/1-240 --------	240
Smaco|QTE03693.1/1-274 --------	274
Smaco|QIR82263.1/1-269 --------	269
Smaco|QJI53622.1/1-286 --------	286
Smaco|YP_009508865.1/1-278 --------	278
Smaco|BBE29360.1/1-284 --------	284
Smaco|ADB24816.1/1-271 --------	271
Smaco|BBE29362.1/1-268 --------	268
Smaco|YP_009118272.1/1-231 --------	231
Smaco|CRY97150.1/1-243 --------	243
Smaco|QTZ20015.1/1-244 --------	244
Smaco|QJI53624.1/1-243 --------	243
Smaco|YP_009022025.1/1-243 --------	243
Smaco|QIR82261.1/1-243 --------	243
Smaco|BBE29364.1/1-245 --------	245
Smaco|BBE29366.1/1-269 --------	269
Smaco|QDM14413.1/1-243 --------	243
Smaco|YP_009054985.1/1-243 --------	243
Smaco|QDM14451.1/1-243 --------	243
Smaco|QDM14455.1/1-243 --------	243
Smaco|APA32002.1/1-262 --------	262
Smaco|APA32003.1/1-272 --------	272
Smaco|AMR73073.1/1-267 --------	267
Smaco|QIN96627.1/1-241 --------	241
Smaco|QIR82279.1/1-245 --------	245
Smaco|QIR82273.1/1-267 --------	267
Smaco|QNH86215.1/1-235 --------	235
Smaco|QBP37063.1/1-282 --------	282
Smaco|QBP37087.1/1-282 SS------	282
Smaco|AGK45268.1/1-280 --------	280
Smaco|AOV86240.1/1-243 --------	243
Smaco|APR73541.1/1-258 --------	258
Smaco|QTE03700.1/1-289 --------	289
Smaco|CRY97839.1/1-243 --------	243
Smaco|QIR82269.1/1-294 --------	294
Smaco|YP_009252320.1/1-273 --------	273
Smaco|QCH00640.1/1-264 --------	264
Smaco|QTZ20021.1/1-249 --------	249
Smaco|QDJ95283.1/1-244 --------	244
Smaco|QNH86219.1/1-259 --------	259
Smaco|QBP37129.1/1-259 --------	259
Smaco|APG55814.1/1-258 --------	258
Smaco|APG55821.1/1-347 --------	347
Smaco|QBP37161.1/1-261 --------	261
Smaco|QBP37073.1/1-277 --------	277
Smaco|QBP37093.1/1-296 --------	296
Smaco|QBP37139.1/1-250 --------	250
Smaco|QBP37119.1/1-267 --------	267
Smaco|YP_009054987.1/1-262 --------	262
Smaco|QBP37163.1/1-251 --------	251
Smaco|QBP37143.1/1-250 --------	250
Smaco|QNH86214.1/1-258 --------	258
Smaco|APG55839.1/1-263 --------	263
Smaco|APG55784.1/1-241 --------	241
Smaco|YP_009508831.1/1-261 --------	261
Smaco|QJQ37735.1/1-282 --------	282
Smaco|AJF23077.1/1-248 --------	248
Smaco|YP_009337832.1/1-248 --------	248
Smaco|YP_009508837.1/1-248 --------	248
Smaco|YP_009508839.1/1-248 --------	248
Smaco|AJF23062.1/1-248 --------	248
Smaco|AJF23054.1/1-249 --------	249
Smaco|YP_009508846.1/1-249 --------	249
Smaco|QJI53620.1/1-254 --------	254
Smaco|QCC72655.1/1-260 --------	260
Smaco|QCC72671.1/1-261 --------	261
Smaco|BBE29376.1/1-259 --------	259
Smaco|QDH43738.1/1-259 --------	259
Smaco|QCC72677.1/1-280 --------	280
Smaco|QIR82219.1/1-259 --------	259
Smaco|APG55837.1/1-259 --------	259
Smaco|QCC72717.1/1-268 --------	268
Smaco|QCC72711.1/1-306 --------	306
Smaco|QBP37182.1/1-271 --------	271
Smaco|CRY97145.1/1-274 --------	274
Smaco|QCC72747.1/1-269 --------	269
Smaco|QCC72739.1/1-269 --------	269
Smaco|QCC72683.1/1-269 --------	269
Smaco|QRV62030.1/1-289 --------	289
Smaco|QCC72741.1/1-269 --------	269
